# Supplementary material for: Peripheral blood transcriptome profiling enables monitoring disease progression in dystrophic mice and patients
Source: EMBO Mol Med. 2021 Mar 10;13(4):e13328. doi: 10.15252/emmm.202013328 (PMC8033515; doi:10.15252/emmm.202013328)
Supplement: Supplementary file 2 — Dataset EV1 [file EMMM-13-e13328-s009.xlsx]

## Sheet: description
Dataset EV1. Body measurements and performance tests considered in the analysis of the DMDMex dataset
Tab	Content
1_body_measurements	List of the body measurements considered in the analysis of the DMDMex dataset
2_physical_tests	List of the performance tests considered in the analysis of the DMDMex dataset

## Sheet: 1_body_measurements
Variable
abdominal skinfold (Pollock)
abdominal skinfold (Ross)
arm muscular area
biceps skinfold
BMI
by-styloid breadth
calf girth
chest girth
chest skinfold
fat mass
femur breadth
flexed and tensed arm girth
forearm girth
front thigh skinfold
hip girth
humerus breadth
iliac cresc skinfold
medial calf skinfold
relaxed arm girth
scapular skinfold
supraspinal skinfold
thigh girth
triceps skinfold
waist girth

## Sheet: 2_physical_tests
Variable	Abbreviations
Activities of daily living	ADL domain; ADL
Arm domain
BROOK scale, lower extremity
BROOK scale, upper extremity
Disability domain
Hearth rate (measured after physical tests)
Muscular Dystrophy Functional Rating Scale	mobility domain; MDFRS
NORTH STAR ambulatory assessment
Oxygen saturation (measured after physical tests)
Six minute walk test distance	6MWTD
SWINYARD scale
VIGNOS scale
