# Supplementary material for: Peripheral blood transcriptome profiling enables monitoring disease progression in dystrophic mice and patients
Source: EMBO Mol Med. 2021 Mar 10;13(4):e13328. doi: 10.15252/emmm.202013328 (PMC8033515; doi:10.15252/emmm.202013328)
Supplement: Supplementary file 3 — Dataset EV2 [file EMMM-13-e13328-s010.xlsx]

## Sheet: description
Dataset EV2. Comparison of the mouse groups considered in the MoMus dataset
Tab	Content
1_WT_mdx	Results of the comparison of gene expression in WT and mdx mice in muscle
2_WT_mdx++	Results of the comparison of gene expression in WT and mdx++ mice in muscle
3_WT_mdx+-	Results of the comparison of gene expression in WT and mdx+- mice in muscle
4_mdx++_mdx+-	Results of the comparison of gene expression in mdx++ and mdx+- mice in muscle

## Sheet: 1_WT_mdx
gene	logFC	p	p.adjusted
Dmd	-1.88	1.27042e-18	1.40775e-14
Prune2	2.712	1.03813e-17	5.75175e-14
Slc15a5	-3.626	2.01418e-17	6.84945e-14
Efcab6	-3.258	2.4725e-17	6.84945e-14
Ces1d	-4.355	3.87544e-17	8.58874e-14
Dach2	-4.786	1.72181e-15	3.1799e-12
Cyp4f39	-2.796	5.23243e-15	8.28293e-12
6330416G13Rik	-1.077	1.64927e-14	2.28444e-11
Ephx2	-1.507	2.41292e-14	2.77573e-11
0610040J01Rik	-3.62	2.50494e-14	2.77573e-11
Rnf144b	-1.793	1.90831e-13	1.92236e-10
Cdkn2a	6.922	2.9014e-13	2.6792e-10
Ostn	-2.949	1.09262e-12	9.31334e-10
Lgmn	1.906	1.20556e-12	9.54201e-10
Ttc9	2.815	1.46429e-12	1.08172e-09
Raver2	-2.176	3.25756e-12	2.19497e-09
Tex2	-1.304	3.36744e-12	2.19497e-09
Fam20b	-0.918	3.8535e-12	2.35931e-09
Dhrs4	-1.046	4.04538e-12	2.35931e-09
Fbxl4	-1.069	4.29615e-12	2.38028e-09
Top1mt	-0.85	5.06569e-12	2.673e-09
Hspa1l	-1.342	6.1518e-12	3.09855e-09
Asb4	-2.23	1.09448e-11	5.27302e-09
Dapp1	-1.795	1.57671e-11	7.1851e-09
Plbd1	-2.059	1.62104e-11	7.1851e-09
Slco3a1	-1.153	2.24195e-11	9.55503e-09
Actc1	3.09	3.70508e-11	1.52059e-08
3632451O06Rik	2.271	3.88342e-11	1.53686e-08
Esrrb	-2.844	6.2078e-11	2.37202e-08
Lyz2	2.874	6.69615e-11	2.42255e-08
Serpinb6a	1.668	6.77729e-11	2.42255e-08
Osbpl3	1.99	7.26635e-11	2.5162e-08
Igfn1	3.371	8.04853e-11	2.7026e-08
Acot2	-1.628	9.09251e-11	2.96336e-08
Pcca	-0.899	1.01163e-10	3.20283e-08
Gtf2e1	-0.694	1.10244e-10	3.39337e-08
Hist1h4i	-1.315	1.17392e-10	3.51572e-08
Akap1	-1.173	1.29091e-10	3.76436e-08
Hip1	0.625	1.5751e-10	4.42488e-08
Peg3	3.334	1.59728e-10	4.42488e-08
Bckdhb	-0.844	1.74204e-10	4.70263e-08
Col9a1	-2.672	1.78243e-10	4.70263e-08
Atpaf1	-0.959	1.88969e-10	4.8697e-08
Thpo	-1.483	2.55425e-10	6.43266e-08
Wnt4	-1.768	2.68036e-10	6.60025e-08
Rhou	-2.209	2.77836e-10	6.69284e-08
Dtnbp1	-0.693	2.90041e-10	6.83819e-08
Cilp	2.324	3.69141e-10	8.52178e-08
Hs3st5	-1.809	4.41291e-10	9.97948e-08
Fabp3	-1.446	4.64839e-10	1.03018e-07
BC052040	-1.234	5.79479e-10	1.25906e-07
2310065F04Rik	-2.473	6.03188e-10	1.28537e-07
Dusp26	-3.014	6.48854e-10	1.336e-07
Gcat	-0.867	6.5106e-10	1.336e-07
Rbfox2	0.856	6.87067e-10	1.38425e-07
Hspa2	1.163	8.43291e-10	1.65574e-07
Ctss	4.401	8.51704e-10	1.65574e-07
Ung	-1.453	8.79381e-10	1.68007e-07
Mpeg1	3.992	9.54707e-10	1.78087e-07
Pde8a	-1.218	9.64284e-10	1.78087e-07
Uqcc1	-0.918	1.02365e-09	1.85952e-07
Ostm1	-0.612	1.07765e-09	1.92604e-07
Clip4	-1.277	1.1037e-09	1.94129e-07
Gfm2	-0.865	1.17397e-09	2.03263e-07
Chordc1	-0.991	1.2055e-09	2.04142e-07
Pdk1	-0.992	1.2159e-09	2.04142e-07
Perm1	-1.513	1.45437e-09	2.40535e-07
Zfp770	-1.069	1.51611e-09	2.4706e-07
Acsl1	-1.381	1.59993e-09	2.56939e-07
Igf2	2.23	1.67992e-09	2.65931e-07
Lace1	-0.771	1.91013e-09	2.98115e-07
9030617O03Rik	-1.307	2.05198e-09	3.15806e-07
Myh11	-1.354	2.23795e-09	3.39708e-07
Bche	-1.226	2.28639e-09	3.42371e-07
Isoc1	-0.925	2.65249e-09	3.91896e-07
Mettl11b	-2.029	2.90122e-09	4.19589e-07
Mipep	-0.855	2.91565e-09	4.19589e-07
Sephs2	-0.669	2.98649e-09	4.24273e-07
Lpl	-1.554	3.15632e-09	4.42724e-07
Arfgef1	-0.909	3.27008e-09	4.52948e-07
Phospho2	-0.688	3.35243e-09	4.57385e-07
Gprc5b	1.263	3.38467e-09	4.57385e-07
Acat1	-0.999	3.48186e-09	4.58626e-07
1700001O22Rik	-2.762	3.49657e-09	4.58626e-07
Col3a1	2.379	3.51802e-09	4.58626e-07
Mpp1	0.997	3.59737e-09	4.60255e-07
Gfer	-0.747	3.61359e-09	4.60255e-07
Bcs1l	-0.639	3.78569e-09	4.76696e-07
Sord	-1.169	3.99512e-09	4.93209e-07
Hist1h4h	-1.24	4.00585e-09	4.93209e-07
Aen	-0.801	4.52873e-09	5.51461e-07
Tagap1	-0.76	4.59468e-09	5.53409e-07
2310057M21Rik	-1.117	4.66342e-09	5.55649e-07
Mylk	-1.087	4.77474e-09	5.61904e-07
Slc40a1	-1.587	4.81734e-09	5.61904e-07
Ppp1r1a	-3.3	4.89913e-09	5.65493e-07
Plekho1	1.513	4.96701e-09	5.67417e-07
Egf	-1.582	5.4422e-09	6.15357e-07
Bcl2a1b	5.032	5.88815e-09	6.59056e-07
Fgfr1	0.729	6.20292e-09	6.87346e-07
Esrrg	-1.767	6.59832e-09	7.2392e-07
Ctxn3	2.212	6.74348e-09	7.32593e-07
Ndufaf6	-0.935	7.05935e-09	7.59462e-07
Zbed4	-0.81	7.98971e-09	8.51288e-07
Fam195a	-1.186	8.12441e-09	8.57397e-07
Dusp14	2.036	9.55513e-09	9.84287e-07
Tspan12	-1.024	9.57043e-09	9.84287e-07
Mgst1	-1.194	9.59327e-09	9.84287e-07
Phf7	-0.946	9.92769e-09	1.00925e-06
Col5a1	1.805	1.08649e-08	1.09058e-06
Adi1	-0.984	1.09781e-08	1.09058e-06
Cat	-0.951	1.10229e-08	1.09058e-06
Ccdc146	-1.701	1.16344e-08	1.14089e-06
Epas1	-0.915	1.18511e-08	1.15195e-06
Clpb	-0.835	1.25807e-08	1.21223e-06
2310022B05Rik	0.978	1.30777e-08	1.24926e-06
Golph3	-0.585	1.37212e-08	1.29953e-06
Sfxn3	0.932	1.45366e-08	1.36509e-06
Adipor2	-0.787	1.47771e-08	1.37601e-06
As3mt	-0.88	1.58282e-08	1.45661e-06
Mtmr11	0.821	1.59056e-08	1.45661e-06
Usp20	1.281	1.68755e-08	1.53036e-06
Hist1h2be	-0.995	1.70955e-08	1.53036e-06
Acadvl	-1.056	1.71252e-08	1.53036e-06
Magix	-1.285	1.78992e-08	1.58673e-06
Iffo1	1.265	1.81681e-08	1.59779e-06
Bcl2	-1.873	1.86115e-08	1.62389e-06
Mccc2	-0.664	1.93947e-08	1.67901e-06
Tagln	-1.004	2.01311e-08	1.72924e-06
Adhfe1	-1.192	2.02996e-08	1.73031e-06
Tmem65	-1.227	2.09705e-08	1.77385e-06
E2f6	-1.118	2.15108e-08	1.80577e-06
Apoe	2.275	2.39441e-08	1.99492e-06
Myl4	3.049	2.47982e-08	2.05066e-06
Atp5sl	-0.705	2.56987e-08	2.09859e-06
Gatb	-0.584	2.57801e-08	2.09859e-06
Supv3l1	-0.453	2.59459e-08	2.09859e-06
AW209491	-0.548	2.62254e-08	2.10582e-06
Qrsl1	-0.677	2.73413e-08	2.17963e-06
Padi2	-1.372	2.93818e-08	2.32557e-06
Afg3l1	-0.592	3.01589e-08	2.37015e-06
Eci1	-1.003	3.06678e-08	2.38494e-06
Arfgap3	1.04	3.07776e-08	2.38494e-06
Mars	-0.591	3.20118e-08	2.46335e-06
Maged2	1.791	3.23278e-08	2.47051e-06
Zdhhc5	-0.831	3.26603e-08	2.47883e-06
Myl3	-3.044	3.28979e-08	2.47988e-06
Mob3a	1.268	3.42885e-08	2.56724e-06
Decr1	-1.097	3.47732e-08	2.58606e-06
Adgrf5	-1.05	3.57694e-08	2.6265e-06
H2-Eb1	2.106	3.57912e-08	2.6265e-06
Col4a5	1.595	3.7382e-08	2.7252e-06
Hsd17b4	-0.576	3.89375e-08	2.82004e-06
Etfdh	-0.981	3.92373e-08	2.8233e-06
Angpt2	-1.2	4.06812e-08	2.89179e-06
Mstn	-2.33	4.0711e-08	2.89179e-06
Hadha	-0.914	4.13095e-08	2.91561e-06
1110046J04Rik	2.777	4.25183e-08	2.98193e-06
Cox19	-0.604	4.34687e-08	3.02439e-06
Dpp9	-0.665	4.36695e-08	3.02439e-06
Dnajc27	-0.817	4.44736e-08	3.06094e-06
Sgpl1	1.082	4.55825e-08	3.1179e-06
BC023829	-0.605	4.75584e-08	3.2331e-06
Cd74	1.917	4.87407e-08	3.29326e-06
Fsd1l	0.981	4.90811e-08	3.29617e-06
H2-Ab1	2.197	4.97362e-08	3.30291e-06
Nup93	0.718	4.97777e-08	3.30291e-06
Frzb	-2.706	5.07288e-08	3.34497e-06
Eml1	-0.778	5.11124e-08	3.34497e-06
Tceal8	1.236	5.13171e-08	3.34497e-06
Samd4	-1.443	5.17318e-08	3.35228e-06
Lrpprc	-0.725	5.40583e-08	3.48267e-06
Crybg3	-1.169	5.55614e-08	3.55882e-06
Cyb5b	-0.786	5.65664e-08	3.60237e-06
Anxa4	1.651	5.79289e-08	3.66653e-06
2310016D03Rik	-1.965	5.82356e-08	3.66653e-06
H2-Aa	2.079	5.8884e-08	3.68641e-06
Hsdl2	-0.867	6.06599e-08	3.77625e-06
Dlgap4	0.753	6.12424e-08	3.79121e-06
Gid4	-0.888	6.27238e-08	3.86135e-06
Retsat	-1.061	6.31147e-08	3.86395e-06
Acss1	-1.224	6.6048e-08	3.98632e-06
Suclg2	-1.021	6.61684e-08	3.98632e-06
Dnaja4	-1.137	6.61929e-08	3.98632e-06
Klhl34	-1.929	6.94439e-08	4.1595e-06
Mfn1	-0.898	7.33367e-08	4.36905e-06
Tmem9	1.596	7.49562e-08	4.44166e-06
Hspd1	-0.634	7.54985e-08	4.44999e-06
Lap3	-0.444	7.68409e-08	4.50515e-06
Evi2a	2.505	7.80567e-08	4.55235e-06
Map3k7	-0.609	8.03859e-08	4.66365e-06
Mgat4b	1.03	8.54659e-08	4.93254e-06
Ptms	1.424	8.79666e-08	5.05056e-06
Psme1	-0.63	8.96082e-08	5.10887e-06
Cygb	1.031	8.99044e-08	5.10887e-06
Echs1	-0.763	9.42234e-08	5.30266e-06
Ppara	-1.306	9.42716e-08	5.30266e-06
Fam185a	-0.526	9.54224e-08	5.34028e-06
Ech1	-0.94	9.59121e-08	5.34071e-06
Acadl	-1.065	9.80658e-08	5.43334e-06
Chchd4	-0.57	9.89577e-08	5.45547e-06
Csrp2bp	-0.496	1.01313e-07	5.55767e-06
Acot13	-0.66	1.02678e-07	5.60482e-06
Pcbd1	3.09	1.04099e-07	5.65449e-06
Lgalsl	-1.166	1.0701e-07	5.75826e-06
Prosc	-0.592	1.07048e-07	5.75826e-06
Abcd3	-0.567	1.08336e-07	5.79939e-06
Aspa	0.956	1.13061e-07	6.01317e-06
Cobll1	-0.853	1.13415e-07	6.01317e-06
Rnf128	-1.066	1.14914e-07	6.06364e-06
Crim1	-1.211	1.23187e-07	6.46936e-06
Hspa12b	-0.987	1.25289e-07	6.54872e-06
Ankrd27	-0.703	1.27273e-07	6.62119e-06
Tep1	0.79	1.30022e-07	6.7326e-06
C1qb	2.448	1.38519e-07	7.13918e-06
Golim4	0.683	1.4316e-07	7.32982e-06
Sod2	-0.823	1.4354e-07	7.32982e-06
Rnf38	0.648	1.44843e-07	7.36242e-06
Napepld	-0.849	1.45926e-07	7.38361e-06
Sox11	4.636	1.46607e-07	7.38432e-06
Vps72	-0.533	1.50697e-07	7.556e-06
Plin5	-1.848	1.62507e-07	8.07881e-06
Alpk3	-1.192	1.62582e-07	8.07881e-06
Tuba8	-1.193	1.64493e-07	8.1174e-06
Shmt1	-0.906	1.64824e-07	8.1174e-06
Nomo1	-0.635	1.67358e-07	8.20573e-06
Ptprb	-0.866	1.68659e-07	8.23309e-06
Prmt7	-0.559	1.77212e-07	8.58072e-06
Sms	-0.887	1.77329e-07	8.58072e-06
Cmbl	-1.408	1.82215e-07	8.7788e-06
Myl10	-2.01	1.84013e-07	8.82706e-06
Gfm1	-0.759	1.8696e-07	8.92977e-06
Tmem176b	1.457	1.90627e-07	9.06583e-06
S100a4	2.486	1.9225e-07	9.10396e-06
Chpt1	-1.101	1.93301e-07	9.11478e-06
Hsd3b7	1.107	1.95003e-07	9.15603e-06
Myh3	4.66	2.1699e-07	1.01454e-05
Emp2	0.691	2.19118e-07	1.02019e-05
Fbxo40	-1.306	2.30446e-07	1.06844e-05
Ncoa3	-0.503	2.32262e-07	1.07091e-05
Aars	-0.46	2.32912e-07	1.07091e-05
Rnls	-0.841	2.3841e-07	1.08993e-05
Ift122	1.016	2.39016e-07	1.08993e-05
Abcd2	-0.977	2.43196e-07	1.10445e-05
Cep83	-0.61	2.44407e-07	1.10542e-05
Lgals3	3.79	2.46569e-07	1.11066e-05
Rhot2	-0.714	2.5553e-07	1.14637e-05
Cmss1	-1.046	2.61068e-07	1.16649e-05
Ubl3	-0.478	2.63042e-07	1.16735e-05
Tet3	0.729	2.63368e-07	1.16735e-05
Ivd	-0.68	2.64679e-07	1.16849e-05
Tlk1	-0.601	2.66373e-07	1.1713e-05
Nmnat1	-0.991	2.69479e-07	1.18028e-05
Etv4	1.435	2.85174e-07	1.2441e-05
Gpsm2	1.831	2.86482e-07	1.24426e-05
Atp13a5	-1.075	2.87458e-07	1.24426e-05
Anxa7	0.993	2.90686e-07	1.25335e-05
Pmpca	-0.633	3.00824e-07	1.28996e-05
Gm7325	5.497	3.02408e-07	1.28996e-05
Sike1	0.497	3.0267e-07	1.28996e-05
Slc41a3	-0.972	3.06238e-07	1.29835e-05
Slc25a20	-0.931	3.07558e-07	1.29835e-05
Col5a3	1.762	3.08154e-07	1.29835e-05
Wfikkn2	-1.326	3.13508e-07	1.3159e-05
Msrb2	-0.649	3.24313e-07	1.35586e-05
Adamts5	1.505	3.25474e-07	1.35586e-05
Zbtb17	-0.646	3.35549e-07	1.39259e-05
Exoc3l4	1.715	3.39698e-07	1.40111e-05
Naaa	1.15	3.40545e-07	1.40111e-05
Coa7	-0.734	3.41396e-07	1.40111e-05
Ipmk	-0.483	3.4575e-07	1.41375e-05
Lhpp	-0.674	3.57415e-07	1.44957e-05
Slc35e1	-0.551	3.58171e-07	1.44957e-05
Efcab14	-0.557	3.58435e-07	1.44957e-05
Golga3	-0.633	3.60639e-07	1.45318e-05
Sdhb	-0.84	3.77574e-07	1.51591e-05
Fbxw17	0.758	3.81308e-07	1.52537e-05
Satb1	-0.98	3.95478e-07	1.5746e-05
Slc38a9	0.577	3.96458e-07	1.5746e-05
Trap1	-0.637	3.99862e-07	1.58246e-05
Supt3	-0.501	4.03296e-07	1.59036e-05
Idh3b	-0.701	4.06896e-07	1.59887e-05
9430091E24Rik	-1.051	4.08842e-07	1.60084e-05
A930005H10Rik	-0.576	4.14415e-07	1.61695e-05
Det1	-0.892	4.21651e-07	1.63253e-05
Abcb10	-0.475	4.2203e-07	1.63253e-05
Wnt9a	-1.063	4.2283e-07	1.63253e-05
Map3k4	-0.6	4.26764e-07	1.63714e-05
P2rx7	1.427	4.26978e-07	1.63714e-05
Pank1	-1.059	4.3794e-07	1.67338e-05
Golm1	-1.282	4.41456e-07	1.68102e-05
Ppm1a	-0.743	4.44288e-07	1.68454e-05
Epm2a	-0.974	4.46136e-07	1.68454e-05
Tab2	-0.829	4.4694e-07	1.68454e-05
Cdkn2d	0.836	4.49646e-07	1.68899e-05
Glud1	-0.408	4.5715e-07	1.70913e-05
Wnt5a	-1.645	4.58093e-07	1.70913e-05
Tmem143	-0.817	4.67721e-07	1.7392e-05
Acadm	-0.969	4.70575e-07	1.74396e-05
Myoz2	-1.789	4.8023e-07	1.77381e-05
Dclre1c	1.132	4.84449e-07	1.78345e-05
Tmem186	-0.459	4.98973e-07	1.83084e-05
Ric8b	-0.556	5.05962e-07	1.85035e-05
Ddr1	1.427	5.09315e-07	1.85237e-05
Fars2	-0.689	5.10317e-07	1.85237e-05
Nr6a1	-1.131	5.11528e-07	1.85237e-05
Ifnar1	0.587	5.1719e-07	1.86369e-05
Rgma	1.068	5.18018e-07	1.86369e-05
P2rx4	1.669	5.20925e-07	1.86808e-05
Col5a2	1.707	5.25069e-07	1.87668e-05
Arl6ip5	0.806	5.27837e-07	1.87668e-05
C1qa	2.355	5.28403e-07	1.87668e-05
Cdk6	1.671	5.41512e-07	1.91709e-05
Ipo5	-0.69	5.46502e-07	1.92859e-05
Eif2b3	-0.645	5.76467e-07	2.02766e-05
Rps6ka2	-0.953	5.79061e-07	2.02766e-05
Ppa1	-0.396	5.80063e-07	2.02766e-05
Mrpl16	-0.699	5.90409e-07	2.05733e-05
Zfp768	-0.697	6.06129e-07	2.10549e-05
St3gal5	-0.892	6.19152e-07	2.14401e-05
Jam2	-0.762	6.35424e-07	2.19277e-05
Obfc1	1.091	6.37191e-07	2.19277e-05
Tpbg	3.324	6.45022e-07	2.20709e-05
Zfp639	-0.452	6.45336e-07	2.20709e-05
Rxrg	-1.028	6.53463e-07	2.22801e-05
Pard3b	-0.713	6.78954e-07	2.30307e-05
Mul1	-0.429	6.79634e-07	2.30307e-05
Irf2bpl	1.011	6.88956e-07	2.32754e-05
Pam	0.792	6.91057e-07	2.32754e-05
Cops3	-0.66	6.96962e-07	2.34031e-05
Oxct1	-0.687	7.09326e-07	2.37464e-05
Xpo6	0.654	7.12154e-07	2.37692e-05
Fosl2	1.744	7.35554e-07	2.44765e-05
C1qc	2.27	7.38016e-07	2.44849e-05
Ppapdc1b	0.869	7.4388e-07	2.45474e-05
Tmem43	0.963	7.4433e-07	2.45474e-05
Plet1os	-1.551	7.48466e-07	2.46105e-05
Slc41a1	-0.645	7.52987e-07	2.4686e-05
Ndufa8	-0.733	7.81106e-07	2.55235e-05
Flad1	-0.545	7.8481e-07	2.55235e-05
Cd33	2.306	7.85443e-07	2.55235e-05
Trak2	-0.615	8.21806e-07	2.6627e-05
Ank	-0.811	8.29473e-07	2.67971e-05
Suclg1	-0.768	8.44509e-07	2.72035e-05
Asb2	-1.324	8.4955e-07	2.72188e-05
Tspan31	0.431	8.49897e-07	2.72188e-05
Plin3	-1.128	8.57511e-07	2.73835e-05
Adk	-0.777	8.66863e-07	2.75962e-05
Tuba1b	1.563	8.69151e-07	2.75962e-05
Ppp3cc	-0.57	8.87867e-07	2.8043e-05
Lactb	-0.625	8.88284e-07	2.8043e-05
Cox10	-0.74	8.99886e-07	2.83285e-05
Nrd1	-0.727	9.07078e-07	2.8474e-05
Tmem204	-0.89	9.13272e-07	2.85875e-05
Ric8	0.712	9.16182e-07	2.85978e-05
Tshz3	1.397	9.24561e-07	2.87783e-05
St6galnac2	-0.776	9.40545e-07	2.91938e-05
Slc45a3	-1.32	9.55218e-07	2.95664e-05
Stau2	-0.72	9.69998e-07	2.99403e-05
Mapkap1	-0.433	9.75914e-07	3.00221e-05
Dcun1d2	-0.701	9.78067e-07	3.00221e-05
Igdcc4	0.618	9.83383e-07	3.0053e-05
Eif4e2	-0.464	9.84499e-07	3.0053e-05
Myod1	1.844	9.92927e-07	3.0227e-05
Eef1a1	0.879	1.00611e-06	3.05443e-05
Prkar2a	-0.938	1.01773e-06	3.08128e-05
Cpt2	-0.88	1.03179e-06	3.10807e-05
Pak1	1.483	1.03417e-06	3.10807e-05
Serpinb1a	3.863	1.035e-06	3.10807e-05
Tsc2	-0.61	1.07661e-06	3.22429e-05
Sparc	0.996	1.09796e-06	3.27119e-05
Pfkfb2	-0.844	1.09817e-06	3.27119e-05
Lonp2	-0.484	1.11388e-06	3.30908e-05
Slc25a26	-0.642	1.12239e-06	3.32547e-05
Fastkd2	-0.743	1.13029e-06	3.33995e-05
Fam149b	-0.422	1.14997e-06	3.38906e-05
Ly9	3.314	1.15543e-06	3.39611e-05
Otub2	-0.92	1.16028e-06	3.40134e-05
C77080	2.503	1.16902e-06	3.41791e-05
Ndufs8	-0.651	1.17529e-06	3.4272e-05
Fndc3a	0.769	1.19517e-06	3.47603e-05
Mccc1	-0.479	1.20494e-06	3.47763e-05
Slc30a9	-0.529	1.2054e-06	3.47763e-05
Ovol1	-1.137	1.20795e-06	3.47763e-05
Xpr1	-0.874	1.2088e-06	3.47763e-05
Gpc3	-1.295	1.21408e-06	3.47763e-05
Pdhx	-0.676	1.21647e-06	3.47763e-05
Optn	-1.056	1.21769e-06	3.47763e-05
Lsm14a	-0.533	1.22343e-06	3.48503e-05
Kcnn3	1.577	1.25261e-06	3.55901e-05
Zfp691	-0.767	1.30468e-06	3.69749e-05
Htra4	-2.273	1.33969e-06	3.78702e-05
Asap3	1.188	1.37912e-06	3.88855e-05
Pla2g6	-0.597	1.38322e-06	3.89023e-05
Timp4	-1.329	1.39067e-06	3.90128e-05
Ebag9	-0.59	1.40145e-06	3.92159e-05
Rnmtl1	-0.559	1.43101e-06	3.99421e-05
Asb12	-1.212	1.44909e-06	4.03452e-05
Lrrcc1	0.989	1.45765e-06	4.04816e-05
Eif4ebp2	-1.085	1.47277e-06	4.07993e-05
Acad9	-0.408	1.47758e-06	4.08119e-05
Npc2	0.822	1.48059e-06	4.08119e-05
Ankrd40	-0.663	1.51531e-06	4.16653e-05
A930003A15Rik	3.629	1.54327e-06	4.23291e-05
Otud5	0.594	1.56379e-06	4.2652e-05
Crat	-0.935	1.56462e-06	4.2652e-05
Ubtd2	1.159	1.56659e-06	4.2652e-05
Ndufv1	-0.755	1.60249e-06	4.35225e-05
Patl1	-0.577	1.61976e-06	4.38257e-05
Fam210a	-0.877	1.62156e-06	4.38257e-05
Ndufb5	-0.805	1.63591e-06	4.40711e-05
Vamp5	-1.075	1.6386e-06	4.40711e-05
S100a13	1.037	1.64855e-06	4.42315e-05
Tmem8c	7.316	1.66252e-06	4.44985e-05
Tada2b	-0.471	1.67576e-06	4.47448e-05
Rtca	-0.386	1.68122e-06	4.47827e-05
Lsp1	1.188	1.69176e-06	4.49554e-05
Chrna1	1.676	1.6973e-06	4.49946e-05
Dym	-0.905	1.70577e-06	4.50205e-05
Adgrl4	-0.969	1.70658e-06	4.50205e-05
Fh1	-0.751	1.71558e-06	4.50205e-05
Trp53i11	1.293	1.71835e-06	4.50205e-05
Rab43	0.956	1.71894e-06	4.50205e-05
Tspo	1.444	1.72265e-06	4.50205e-05
Timm8b	-0.523	1.76287e-06	4.59633e-05
4833439L19Rik	-0.695	1.82289e-06	4.74164e-05
Apip	-0.579	1.84103e-06	4.77764e-05
Junb	2.901	1.88253e-06	4.87389e-05
Pex11a	-0.893	1.90811e-06	4.92863e-05
Mmachc	-0.786	1.9666e-06	5.05902e-05
Mreg	-1.166	1.96773e-06	5.05902e-05
Carnmt1	-1.178	1.98385e-06	5.08866e-05
Nrap	-1.228	2.00783e-06	5.13829e-05
Rtn4ip1	-0.702	2.08593e-06	5.31596e-05
N6amt2	-0.479	2.08716e-06	5.31596e-05
C1qbp	-0.496	2.09165e-06	5.31596e-05
C2cd5	0.781	2.11557e-06	5.36446e-05
Ctnna3	-0.938	2.12576e-06	5.37799e-05
Sec11c	0.539	2.15545e-06	5.42675e-05
Slc25a34	-1.625	2.15628e-06	5.42675e-05
Smim3	1.952	2.16654e-06	5.42675e-05
Aurka	-1.13	2.16754e-06	5.42675e-05
Pccb	-0.523	2.17079e-06	5.42675e-05
Asb10	-1.173	2.17442e-06	5.42675e-05
Myl9	-0.837	2.18931e-06	5.44675e-05
Timp3	-1.02	2.19227e-06	5.44675e-05
Lars	-0.395	2.20707e-06	5.46381e-05
Gnpat	-0.789	2.20899e-06	5.46381e-05
Wsb1	1.016	2.21535e-06	5.46732e-05
Oxsr1	-0.573	2.23222e-06	5.49672e-05
Ubqln4	-0.542	2.26198e-06	5.55335e-05
Aif1	3.33	2.26524e-06	5.55335e-05
Gbp10	-2.535	2.30305e-06	5.63357e-05
Zfp358	-0.671	2.3232e-06	5.67034e-05
Zfp867	-0.581	2.349e-06	5.7207e-05
Trim8	1.256	2.35416e-06	5.7207e-05
Dusp16	-0.734	2.37311e-06	5.75414e-05
Ckap4	1.524	2.38192e-06	5.7629e-05
Rapgef1	-0.734	2.38872e-06	5.76676e-05
Unc93b1	1.805	2.41207e-06	5.81047e-05
C030006K11Rik	-0.655	2.43228e-06	5.84644e-05
Gltp	1.035	2.43924e-06	5.84846e-05
Ptprk	5.682	2.44368e-06	5.84846e-05
Galnt1	-0.691	2.52205e-06	5.99895e-05
Ccnl1	1.009	2.52678e-06	5.99895e-05
Clta	0.713	2.52782e-06	5.99895e-05
Narfl	-0.453	2.52864e-06	5.99895e-05
Myh8	2.636	2.53362e-06	5.99895e-05
Slc9a3r2	-0.941	2.55964e-06	6.03786e-05
Msln	4.815	2.56439e-06	6.03786e-05
Mrps9	-0.51	2.56898e-06	6.03786e-05
Fbln7	2.021	2.57185e-06	6.03786e-05
Ccdc134	0.898	2.59211e-06	6.07256e-05
Gart	-0.464	2.6229e-06	6.13173e-05
Sars	-0.389	2.64053e-06	6.15994e-05
Ddx23	-0.435	2.65193e-06	6.17354e-05
Polb	-0.614	2.66362e-06	6.18774e-05
Cpm	-0.845	2.67333e-06	6.19732e-05
Setd3	-0.446	2.68633e-06	6.21445e-05
Tcirg1	1.497	2.70673e-06	6.2486e-05
Tbrg4	-0.514	2.7149e-06	6.25443e-05
Hspe1	-0.466	2.72848e-06	6.27266e-05
Cxxc5	1.284	2.73867e-06	6.28306e-05
Cep68	-0.673	2.78264e-06	6.37076e-05
Runx2	2.071	2.8398e-06	6.48821e-05
Cdc42se1	0.579	2.92835e-06	6.67677e-05
Ablim2	0.677	2.95943e-06	6.73377e-05
Acad11	-0.687	3.01132e-06	6.8375e-05
Gpx1	0.863	3.02453e-06	6.8375e-05
Nubpl	-0.641	3.02684e-06	6.8375e-05
Pkp2	1.357	3.0297e-06	6.8375e-05
Bckdha	-0.805	3.04471e-06	6.8574e-05
Zkscan5	-0.378	3.06775e-06	6.89527e-05
Cox4i1	-0.605	3.10457e-06	6.9639e-05
Nadk2	-0.685	3.1132e-06	6.96449e-05
Mnt	1.005	3.1174e-06	6.96449e-05
Aifm1	-0.495	3.20654e-06	7.14086e-05
Nudt8	-0.809	3.20923e-06	7.14086e-05
Mpst	-0.693	3.21769e-06	7.14533e-05
Ptpn11	-0.474	3.23363e-06	7.16638e-05
Mpz	-1.504	3.27129e-06	7.23536e-05
Slc25a28	-0.449	3.2864e-06	7.2543e-05
Ccnk	-1.039	3.315e-06	7.30135e-05
Kiz	-0.758	3.32089e-06	7.30135e-05
Cd276	1.075	3.37164e-06	7.39824e-05
Fhod3	-0.837	3.40229e-06	7.44042e-05
Lpar1	1.241	3.40429e-06	7.44042e-05
Hdlbp	-0.621	3.43294e-06	7.48828e-05
Aldh6a1	-0.897	3.45326e-06	7.50257e-05
Atp1b3	0.553	3.45912e-06	7.50257e-05
Gcdh	-0.491	3.45981e-06	7.50257e-05
Mt1	3.718	3.48611e-06	7.54485e-05
Bgn	1.318	3.51098e-06	7.58386e-05
Atp6ap1	0.373	3.53679e-06	7.62474e-05
Coa5	-0.685	3.55513e-06	7.64941e-05
Acacb	-1.07	3.56718e-06	7.65329e-05
Ptprc	2.525	3.57075e-06	7.65329e-05
Gstk1	-0.797	3.60182e-06	7.70498e-05
Txnrd2	-0.491	3.61087e-06	7.70945e-05
Efcab2	-0.786	3.61895e-06	7.71185e-05
Ninl	2.729	3.6282e-06	7.71672e-05
Fut10	-0.52	3.65371e-06	7.75046e-05
St7	-0.521	3.65805e-06	7.75046e-05
Kctd5	0.451	3.70931e-06	7.84405e-05
Sirpa	2.338	3.72654e-06	7.86549e-05
Cd36	-1.197	3.74483e-06	7.88905e-05
Rragd	-0.818	3.76106e-06	7.8953e-05
Asl	0.923	3.76204e-06	7.8953e-05
Cmc2	-0.553	3.81305e-06	7.98722e-05
Dnajc11	-0.323	3.82366e-06	7.98967e-05
Csf1r	1.737	3.82864e-06	7.98967e-05
Coq3	-0.613	3.84963e-06	8.006e-05
Hoxa11	-1.348	3.8532e-06	8.006e-05
Atp6v0d2	6.214	3.85814e-06	8.006e-05
Suds3	-0.402	3.89996e-06	8.07765e-05
Mdfi	3.29	3.91275e-06	8.08902e-05
2610507I01Rik	-0.585	3.92013e-06	8.08919e-05
Tmem205	0.683	3.93494e-06	8.10466e-05
Dennd1c	1.91	3.94342e-06	8.10706e-05
Amfr	-0.471	4.01423e-06	8.23735e-05
Mrps18b	-0.603	4.04294e-06	8.28092e-05
Coq9	-0.813	4.05072e-06	8.28156e-05
Nudt6	-0.777	4.08477e-06	8.33579e-05
Letm1	-0.458	4.13378e-06	8.4203e-05
Usp10	-0.432	4.15182e-06	8.43224e-05
Edem1	0.754	4.16058e-06	8.43224e-05
Abcb4	-1.186	4.16247e-06	8.43224e-05
Cd81	0.566	4.18005e-06	8.4524e-05
Ugcg	1.181	4.35669e-06	8.79353e-05
Dnaja3	-0.555	4.39245e-06	8.84959e-05
Slc38a3	-1.152	4.41276e-06	8.87436e-05
Dcaf5	-0.413	4.42378e-06	8.88042e-05
Flt1	-0.776	4.45875e-06	8.93443e-05
Poldip2	-0.43	4.47055e-06	8.94191e-05
2610507B11Rik	-0.514	4.49215e-06	8.96223e-05
Nbn	-0.522	4.49689e-06	8.96223e-05
Apaf1	1.052	4.50906e-06	8.97036e-05
Rab27b	2.978	4.52103e-06	8.97805e-05
Rassf2	2.333	4.54084e-06	9.00126e-05
Acads	-0.871	4.55167e-06	9.00662e-05
Trak1	-0.611	4.56756e-06	9.02194e-05
Cog6	-0.722	4.58465e-06	9.0396e-05
Prx	-1.312	4.64747e-06	9.10932e-05
Abca1	1.192	4.64882e-06	9.10932e-05
Tmem5	-0.607	4.65182e-06	9.10932e-05
Cd300a	2.721	4.6529e-06	9.10932e-05
Dgat2	-1.571	4.6666e-06	9.12003e-05
Clec16a	-0.574	4.67649e-06	9.12327e-05
Glul	1.185	4.8095e-06	9.36221e-05
Abcc4	-0.557	4.81586e-06	9.36221e-05
Fndc5	-0.471	4.85297e-06	9.41782e-05
Nudt19	-0.565	4.89307e-06	9.46755e-05
Gpcpd1	-1.15	4.89568e-06	9.46755e-05
Scyl1	-0.524	4.96408e-06	9.57356e-05
Cluh	-0.606	4.96778e-06	9.57356e-05
Etfb	-0.759	4.99166e-06	9.60191e-05
Amz2	-0.526	5.00747e-06	9.60191e-05
Sdhaf3	-0.714	5.00849e-06	9.60191e-05
Lonp1	-0.514	5.16266e-06	9.88038e-05
Smc1a	0.548	5.20883e-06	9.95157e-05
Pla2g12a	-0.916	5.23553e-06	9.95885e-05
9330133O14Rik	-1.131	5.2391e-06	9.95885e-05
Polm	0.811	5.23961e-06	9.95885e-05
Slc9a9	1.785	5.25273e-06	9.96669e-05
Hspa9	-0.64	5.36017e-06	0.000101532
Smo	0.924	5.38765e-06	0.000101878
Cyb5r3	0.639	5.43404e-06	0.00010258
Iqcg	-0.938	5.48139e-06	0.000103298
Mrpl55	-0.593	5.49952e-06	0.000103464
Etfa	-0.789	5.52889e-06	0.00010384
Zfp703	1.332	5.62583e-06	0.000105482
Alpk1	0.875	5.6659e-06	0.0001059
St3gal3	-0.493	5.66724e-06	0.0001059
Mkrn2	-0.681	5.68506e-06	0.000106054
Rrm2	3.329	5.72393e-06	0.0001066
Me1	-1.056	5.75565e-06	0.000107011
Rassf4	1.45	5.81804e-06	0.000107889
Uqcrc1	-0.737	5.82238e-06	0.000107889
Tnfrsf21	-0.461	5.84409e-06	0.000108111
Slc17a5	0.637	5.99539e-06	0.000110725
Zfp367	-0.763	6.03525e-06	0.000111275
Cd300lg	-0.904	6.08482e-06	0.000112003
Cd37	2.297	6.10344e-06	0.00011216
L2hgdh	-0.851	6.16752e-06	0.000113149
C1qtnf9	-1.099	6.21936e-06	0.000113912
Got2	-0.634	6.2773e-06	0.000114783
Fkbp4	-0.399	6.3235e-06	0.000115438
Inhbb	2.158	6.39885e-06	0.00011653
Ankrd44	-0.753	6.40436e-06	0.00011653
3425401B19Rik	-1.253	6.45166e-06	0.000117198
Ddit3	-0.58	6.46688e-06	0.000117282
Cers5	0.746	6.48248e-06	0.000117373
Heatr3	-0.533	6.52172e-06	0.000117891
Hspa8	-0.572	6.54585e-06	0.000118134
Ube3b	-0.649	6.57202e-06	0.000118414
Slc25a12	-0.777	6.62603e-06	0.000119193
Fyb	2.951	6.68478e-06	0.000120055
Pisd-ps3	1.265	6.81441e-06	0.000122185
Dnajc28	-0.865	6.83799e-06	0.00012241
Ceacam1	-0.799	6.92441e-06	0.000123757
Trem2	5.087	6.94902e-06	0.000123995
Fam129b	1.499	6.96963e-06	0.000123995
Opa1	-0.495	6.97132e-06	0.000123995
Dpep2	3.617	7.02449e-06	0.000124741
Polr1a	-0.379	7.10007e-06	0.000125881
Sqrdl	-0.821	7.23157e-06	0.000128008
Arap1	1.09	7.28267e-06	0.000128707
Col6a3	1.23	7.31343e-06	0.000129045
Grn	1.184	7.34022e-06	0.000129312
Cyth4	2.414	7.37396e-06	0.000129459
Wdr12	-0.353	7.38051e-06	0.000129459
Syk	1.791	7.38365e-06	0.000129459
Kcmf1	-0.944	7.40533e-06	0.000129634
Pdgfd	-1.03	7.45796e-06	0.00013035
1600014C10Rik	-0.422	7.47293e-06	0.000130406
Il17ra	1.683	7.55594e-06	0.000131647
Mt2	5.193	7.58806e-06	0.000131999
Ckmt2	-0.955	7.66588e-06	0.000133144
Itsn1	-0.563	7.69455e-06	0.000133432
Aldh4a1	-0.679	7.72013e-06	0.000133501
Alkbh5	-0.657	7.72258e-06	0.000133501
Me2	1.388	7.83612e-06	0.000135252
Mdh2	-0.726	7.89715e-06	0.000135965
Kpna1	-0.77	7.90192e-06	0.000135965
Slc9a2	-0.892	8.02922e-06	0.000137941
Tnks2	-0.568	8.07299e-06	0.00013833
Ndufaf5	-0.598	8.07686e-06	0.00013833
Cisd2	-0.519	8.12688e-06	0.000138972
Gkap1	-0.564	8.14037e-06	0.000138988
Mut	-0.698	8.18506e-06	0.000139536
Laptm5	2.569	8.29675e-06	0.000141223
Cttn	0.653	8.32551e-06	0.000141396
Naip5	2.544	8.3385e-06	0.000141396
Ryr1	-0.941	8.34518e-06	0.000141396
Ppp2r5a	-0.534	8.36826e-06	0.000141571
Nxf1	0.469	8.38742e-06	0.000141678
Insr	-0.618	8.54976e-06	0.000144039
Mgst3	-0.671	8.55317e-06	0.000144039
Gm2a	1.339	8.60908e-06	0.00014476
Fdft1	-0.732	8.71985e-06	0.000146285
Ago4	-0.419	8.72616e-06	0.000146285
Iah1	1.064	8.77119e-06	0.000146818
Mmrn2	-0.878	8.7993e-06	0.000146989
Traf1	2.285	8.80792e-06	0.000146989
Mtx2	-0.488	8.85106e-06	0.000147378
Tmbim1	0.761	8.85786e-06	0.000147378
Npdc1	1.61	8.97101e-06	0.000148885
Adcy7	1.275	8.97529e-06	0.000148885
Ivns1abp	-0.486	9.14759e-06	0.000151516
Ebp	0.776	9.32507e-06	0.000154225
Nfkbie	2.384	9.37019e-06	0.000154741
Lrtm1	-1.66	9.44205e-06	0.000155695
Sco1	-0.431	9.49426e-06	0.000156179
Smc4	1.043	9.50989e-06	0.000156179
Fcgr2b	2.486	9.51368e-06	0.000156179
Atad3a	-0.598	9.53219e-06	0.000156252
Ctsh	1.592	9.67188e-06	0.000158307
Slmap	-0.554	9.71007e-06	0.000158605
Tnni1	3.548	9.71871e-06	0.000158605
Ikbke	2.05	9.7694e-06	0.000159198
AF251705	4.01	9.79043e-06	0.000159307
Arhgap30	2.347	9.90117e-06	0.000160872
Coq5	-0.572	9.96024e-06	0.000161595
R3hdm2	-0.51	1.00423e-05	0.000162689
Cct7	-0.28	1.01055e-05	0.000163473
Ptges	1.036	1.01737e-05	0.000164336
Pld4	2.082	1.03493e-05	0.000166929
Tmem97	1.432	1.04021e-05	0.000167537
Nav1	0.92	1.04597e-05	0.000168221
Rrn3	-0.402	1.05394e-05	0.000169257
Eci2	-0.579	1.06159e-05	0.000170239
A430005L14Rik	-0.417	1.06613e-05	0.00017072
Mtfr1	-0.722	1.07076e-05	0.000171094
Tdrp	-1.035	1.07156e-05	0.000171094
Cchcr1	1.278	1.07461e-05	0.000171335
Vps37a	-0.571	1.07906e-05	0.000171783
Srsf11	0.537	1.08052e-05	0.000171783
Arhgap31	-0.566	1.08215e-05	0.000171795
Limd1	-0.682	1.09694e-05	0.000173895
Has1	4.044	1.13404e-05	0.000179519
Zfp3	-0.584	1.1358e-05	0.00017954
Xrcc5	-0.655	1.15297e-05	0.000181995
Ctns	0.531	1.1549e-05	0.00018204
Homer2	-1.867	1.15995e-05	0.000182576
Ppip5k1	-0.723	1.16605e-05	0.000183276
Mrps18a	-0.458	1.18095e-05	0.000185356
Rpp40	-0.869	1.18503e-05	0.000185733
Adam19	1.352	1.18867e-05	0.00018604
Crlf2	1.522	1.19572e-05	0.00018688
Tek	-0.675	1.19755e-05	0.000186893
Pot1b	0.708	1.19918e-05	0.000186893
Usp15	-0.642	1.20546e-05	0.000187517
Rnf11	-0.647	1.20776e-05	0.000187517
Mrpl30	-0.621	1.20826e-05	0.000187517
Isca1	-0.721	1.21845e-05	0.000188663
Dock7	0.817	1.21905e-05	0.000188663
Cthrc1	4.339	1.23773e-05	0.000191287
Ndufa9	-0.607	1.24101e-05	0.000191527
Scn4b	-0.798	1.24318e-05	0.000191595
Pla2g16	-0.805	1.24538e-05	0.000191667
E2f3	-0.504	1.26674e-05	0.000193939
Zfp354a	-0.572	1.26705e-05	0.000193939
Ndufaf4	-0.669	1.2677e-05	0.000193939
Fgd2	2.176	1.26858e-05	0.000193939
Ppif	-0.65	1.26889e-05	0.000193939
1110004E09Rik	-0.408	1.27068e-05	0.000193945
Cyp4f18	2.904	1.27724e-05	0.000194679
Arrb2	1.302	1.2893e-05	0.000196097
Thbs3	1.393	1.29079e-05	0.000196097
Runx1	2.725	1.29186e-05	0.000196097
Brd2	0.43	1.30496e-05	0.000197814
Rxra	-0.816	1.31909e-05	0.000199683
Atp5a1	-0.651	1.32546e-05	0.00019976
Col1a1	1.867	1.32567e-05	0.00019976
Rrm2b	-0.651	1.32604e-05	0.00019976
Tatdn2	-0.435	1.32851e-05	0.00019976
Flt4	-0.833	1.32861e-05	0.00019976
Yars2	-0.408	1.33316e-05	0.000200173
Lcp1	2.067	1.33643e-05	0.000200392
Uaca	-0.957	1.33926e-05	0.000200514
Ccdc88b	2.254	1.34086e-05	0.000200514
Igsf10	2.065	1.34376e-05	0.000200676
Sh2b2	1.828	1.34917e-05	0.000201213
Acaa2	-0.785	1.3533e-05	0.000201286
Dnajb12	-0.612	1.35383e-05	0.000201286
Wdr1	0.537	1.3551e-05	0.000201286
Parp1	-0.385	1.36811e-05	0.000202945
Acox1	-0.41	1.37302e-05	0.000203402
Olfr558	-1.148	1.3796e-05	0.000203969
Rabl6	-0.399	1.38053e-05	0.000203969
Naa20	-0.435	1.38493e-05	0.000204347
Cstb	1.398	1.39282e-05	0.000205237
Tifab	2.974	1.40286e-05	0.000206442
Mex3d	1.456	1.41174e-05	0.000207473
Eepd1	-1.013	1.42095e-05	0.00020855
Vkorc1	0.846	1.47501e-05	0.000216199
Usp24	-0.511	1.4829e-05	0.000217067
Tpcn2	1.532	1.4986e-05	0.000219077
Tnnt2	3.012	1.50345e-05	0.000219496
Ipo13	-0.662	1.51161e-05	0.000220168
Tspan17	0.839	1.51203e-05	0.000220168
Gm5860	-1.143	1.51561e-05	0.000220236
Ctsk	1.992	1.51647e-05	0.000220236
Tmem50a	0.469	1.52141e-05	0.000220664
Twf2	-0.914	1.52812e-05	0.000221347
4931406P16Rik	-0.606	1.53441e-05	0.000221811
Stoml2	-0.432	1.53532e-05	0.000221811
Fastkd1	-0.523	1.53839e-05	0.000221965
Trappc9	-0.374	1.54063e-05	0.000222
Me3	-0.622	1.54403e-05	0.000222083
Adck1	-0.536	1.54522e-05	0.000222083
Il10ra	2.435	1.55157e-05	0.000222707
Cdh23	-0.915	1.55878e-05	0.000223101
Zfp91	-0.795	1.56035e-05	0.000223101
Evc	-0.743	1.56035e-05	0.000223101
Rrbp1	0.622	1.57039e-05	0.000224246
Mms19	0.384	1.57862e-05	0.000225014
Cmas	0.422	1.57983e-05	0.000225014
Homer1	-0.823	1.58307e-05	0.000225172
Sar1a	-0.494	1.585e-05	0.000225172
Ndufs1	-0.683	1.59612e-05	0.000226461
Kcng4	-1.338	1.60685e-05	0.000227692
Atp8b4	2.716	1.61511e-05	0.00022857
Phpt1	-0.478	1.61812e-05	0.000228704
G6pc3	-0.425	1.62803e-05	0.000229613
Ecsit	-0.588	1.6287e-05	0.000229613
Slc47a1	-0.932	1.6374e-05	0.000230546
Qsox1	0.643	1.65031e-05	0.000231886
Cebpg	-0.592	1.65224e-05	0.000231886
Cfp	1.461	1.65319e-05	0.000231886
Dtna	0.364	1.66674e-05	0.000233491
Prdx6	-0.391	1.68332e-05	0.000235516
Cotl1	2.65	1.68616e-05	0.000235615
Mrpl19	-0.292	1.69233e-05	0.000235889
Aes	-0.619	1.69237e-05	0.000235889
Litaf	1.681	1.71155e-05	0.000238262
Aaed1	-0.705	1.71829e-05	0.000238576
Trim54	-0.909	1.71883e-05	0.000238576
Mxd1	0.895	1.72041e-05	0.000238576
Kpna6	-0.374	1.72241e-05	0.000238576
Bola3	-0.77	1.73189e-05	0.000239589
Tmed9	0.475	1.73928e-05	0.000240311
Fastk	-0.599	1.74779e-05	0.000241186
D230025D16Rik	-0.429	1.75285e-05	0.000241584
5430431A17Rik	1.768	1.75515e-05	0.0002416
Abcf2	-0.433	1.76081e-05	0.000242079
Wdr41	-0.266	1.7738e-05	0.000243563
Mir568	-0.722	1.78117e-05	0.000244179
Fam105a	2.44	1.7827e-05	0.000244179
Gba	0.42	1.7931e-05	0.000245023
Herc3	-0.562	1.79328e-05	0.000245023
Kcnq5	0.878	1.80172e-05	0.000245873
Usp4	-0.336	1.81094e-05	0.000246826
Ndufb2	-0.589	1.81342e-05	0.000246861
Pcdh7	2.212	1.81987e-05	0.000247303
Phf10	-0.381	1.82113e-05	0.000247303
Tubb6	1.37	1.82472e-05	0.000247487
Ftl1	1.016	1.82892e-05	0.000247688
Man1c1	1.481	1.83067e-05	0.000247688
Zfp90	1.295	1.85044e-05	0.000250058
Nudt4	-0.903	1.8684e-05	0.000252178
Nono	0.304	1.87757e-05	0.000253106
Gse1	0.73	1.88697e-05	0.000254065
Cdv3	-0.675	1.89147e-05	0.000254362
Sh3pxd2b	1.553	1.90173e-05	0.000255432
Hk2	-1.254	1.90523e-05	0.000255474
Pex7	-0.437	1.90666e-05	0.000255474
Adcy2	-0.522	1.91325e-05	0.000256048
Osbpl6	-0.915	1.92062e-05	0.000256583
Tmsb10	2.62	1.92351e-05	0.000256583
Nek9	-0.687	1.9242e-05	0.000256583
Avpi1	0.702	1.93968e-05	0.000258337
Katnal2	1.631	1.96463e-05	0.000261346
Rmdn1	-0.842	1.98134e-05	0.000263252
Zc3h7a	0.498	1.99086e-05	0.0002642
Tle3	1.03	2.01731e-05	0.000267391
Col1a2	1.636	2.02863e-05	0.000268261
Zfp106	-0.817	2.02872e-05	0.000268261
Pygo2	0.591	2.03667e-05	0.000268992
Clasp1	0.394	2.07074e-05	0.000273165
Col6a1	1.113	2.07615e-05	0.000273287
Fgf11	1.477	2.0766e-05	0.000273287
Rhog	0.834	2.09021e-05	0.000274752
Csf3r	2.749	2.11778e-05	0.000278047
Ankrd10	0.938	2.12327e-05	0.000278437
Fitm2	-0.703	2.1261e-05	0.000278479
P4ha2	-0.664	2.13905e-05	0.000279844
Atmin	-0.553	2.15926e-05	0.000282156
Srd5a3	0.941	2.16767e-05	0.000282921
Hibch	-0.702	2.17161e-05	0.000283101
Slc26a11	0.781	2.18747e-05	0.000284834
Skil	0.798	2.23166e-05	0.000290246
Calcrl	-1.01	2.23733e-05	0.000290643
Hmha1	2.028	2.24716e-05	0.000291579
Ulk3	1.007	2.25932e-05	0.000292814
Lims2	-0.955	2.26731e-05	0.000293506
Sos2	-0.656	2.27171e-05	0.000293576
Sema4b	1.03	2.27316e-05	0.000293576
5430416O09Rik	-0.871	2.2894e-05	0.00029533
Acad8	-0.409	2.2989e-05	0.00029621
Cdkn1a	1.592	2.30264e-05	0.000296348
Ttll1	1.274	2.30941e-05	0.000296874
Tbl2	0.592	2.31997e-05	0.000297886
H2-DMa	1.775	2.3817e-05	0.000305268
Orc6	0.696	2.38297e-05	0.000305268
Snrpd3	-0.473	2.41366e-05	0.000308621
4933434E20Rik	-0.496	2.41472e-05	0.000308621
St8sia2	3.322	2.42731e-05	0.000309873
Ccbl1	-0.595	2.4522e-05	0.000312691
Upf2	-0.495	2.4754e-05	0.000315286
Pdgfra	0.945	2.48079e-05	0.00031561
Gm3636	2.307	2.50709e-05	0.00031859
Scn4a	-0.841	2.52835e-05	0.000320924
Sdha	-0.614	2.5314e-05	0.000320943
Fgd5	-0.746	2.54018e-05	0.000321689
Pvrl3	1.259	2.55469e-05	0.00032279
Ncf4	2.758	2.55754e-05	0.00032279
Hpgds	2.613	2.55761e-05	0.00032279
Mrpl47	-0.612	2.56635e-05	0.000323523
Chrng	5.076	2.57949e-05	0.00032481
Immt	-0.599	2.58956e-05	0.000325708
Fbxw5	-0.441	2.6063e-05	0.000327442
Vwf	-0.733	2.61858e-05	0.000328612
Zfand3	-0.529	2.62177e-05	0.000328624
Fn1	1.418	2.6246e-05	0.000328624
Nedd4l	0.64	2.65388e-05	0.000331914
4930453N24Rik	-0.866	2.66697e-05	0.000333176
Mgp	1.193	2.67239e-05	0.000333477
Cd82	1.359	2.68855e-05	0.000335116
Dhx29	-0.49	2.71538e-05	0.00033808
Serpina3n	5.376	2.72505e-05	0.000338903
Arrdc1	0.84	2.74533e-05	0.000340804
Parm1	-0.693	2.74649e-05	0.000340804
Scmh1	-0.354	2.75278e-05	0.000341203
Angel1	-0.507	2.75705e-05	0.00034135
Ptpmt1	-0.444	2.76343e-05	0.000341434
Aktip	-0.363	2.76389e-05	0.000341434
Usp47	-0.705	2.78402e-05	0.000343538
Rgs2	1.428	2.78926e-05	0.000343801
Ogdh	-0.653	2.79912e-05	0.000344634
Bmp6	-1.161	2.81282e-05	0.000345886
Bhlhe40	1.043	2.81554e-05	0.000345886
Usp39	-0.334	2.81916e-05	0.000345948
H19	1.377	2.8467e-05	0.000348941
Snap29	-0.49	2.85041e-05	0.00034901
Rftn1	-0.65	2.87132e-05	0.000351182
Eng	-0.72	2.88828e-05	0.000352867
Chchd3	-0.777	2.9335e-05	0.000357997
Nckap1l	2.594	2.93785e-05	0.000358134
Hadhb	-0.852	2.94938e-05	0.000359144
Pex12	-0.489	2.95374e-05	0.00035928
Necap2	0.535	2.97353e-05	0.000361291
Ndufa11	-0.55	2.99242e-05	0.000363187
Rab8a	0.559	2.9967e-05	0.000363308
Ptpn21	-0.597	3.01149e-05	0.000364703
Uchl4	-0.48	3.02078e-05	0.000365429
Rbm38	-0.996	3.02753e-05	0.000365845
Gpr153	1.633	3.03558e-05	0.000366419
Sec61a1	0.666	3.05148e-05	0.000367937
Naga	0.661	3.05583e-05	0.000368061
Samm50	-0.526	3.06022e-05	0.000368189
Sympk	-0.531	3.07624e-05	0.000369716
Rai2	-0.701	3.1087e-05	0.000373212
Eif4enif1	-0.283	3.11916e-05	0.000374063
Gng10	1.046	3.12911e-05	0.00037485
Cst6	-0.743	3.13761e-05	0.000375362
Ccng1	-1.055	3.141e-05	0.000375362
Ubl7	-0.457	3.14354e-05	0.000375362
Tmtc1	-0.638	3.15077e-05	0.00037582
Abhd5	-0.726	3.16966e-05	0.000377666
Lsm12	-0.695	3.22709e-05	0.000384097
Kcnn1	-0.672	3.24108e-05	0.000385347
Col6a2	1.125	3.24637e-05	0.000385564
Pyroxd2	1.87	3.26728e-05	0.00038746
Shroom4	-0.773	3.27015e-05	0.00038746
Eid2	1.353	3.27283e-05	0.00038746
Bub1b	1.94	3.28932e-05	0.000388891
Acap2	0.741	3.29194e-05	0.000388891
Tppp3	0.707	3.30965e-05	0.000390567
Chsy1	0.888	3.35329e-05	0.000395295
Gpnmb	3.713	3.37328e-05	0.000396852
Nab2	1.724	3.37365e-05	0.000396852
Wls	0.527	3.38449e-05	0.000397704
Ptcd2	-0.437	3.39893e-05	0.000398978
Atp5s	-0.558	3.40404e-05	0.000399155
Cyyr1	-1.068	3.41232e-05	0.000399703
Cep104	-0.519	3.4279e-05	0.000400774
Uqcrc2	-0.633	3.42869e-05	0.000400774
Bmp1	1.102	3.44858e-05	0.000402655
Cox6a2	-0.86	3.45449e-05	0.000402655
Svip	-0.66	3.45569e-05	0.000402655
Prg4	2.192	3.46541e-05	0.000403364
Rad17	-0.463	3.48257e-05	0.000404936
4833420G17Rik	0.573	3.49863e-05	0.000406221
Slc25a19	-0.503	3.50095e-05	0.000406221
Cpd	0.452	3.53677e-05	0.000409633
Trpc4ap	-0.348	3.53776e-05	0.000409633
Dnajc21	-0.784	3.54496e-05	0.000410039
Fnbp4	0.575	3.56521e-05	0.000411951
Cyp4v3	0.949	3.57766e-05	0.000412959
Taco1	-0.679	3.58377e-05	0.000413233
Snrnp70	0.806	3.60855e-05	0.000415658
Pdk2	-0.74	3.64357e-05	0.000418927
Dio2	2.427	3.64448e-05	0.000418927
Atp2a2	1.513	3.6576e-05	0.000419998
Cs	-0.642	3.66288e-05	0.000420138
Cd44	1.872	3.66639e-05	0.000420138
Ctsb	0.67	3.69552e-05	0.000423038
Itgam	3.137	3.71282e-05	0.000424479
Mplkip	0.608	3.71787e-05	0.000424479
Pabpc4	-0.646	3.72121e-05	0.000424479
Mrps7	-0.493	3.72343e-05	0.000424479
Coro1a	2.585	3.80044e-05	0.000432813
Atg4d	-0.514	3.81692e-05	0.000434142
Tti1	-0.482	3.81995e-05	0.000434142
Slc27a1	-0.943	3.82632e-05	0.00043442
Cd59a	-0.915	3.84175e-05	0.000435726
Cpsf7	0.414	3.8597e-05	0.000437315
Plekho2	1.359	3.8721e-05	0.000438271
Taf6	-0.341	3.91251e-05	0.000442393
Pla2g7	-1.13	3.93365e-05	0.00044433
Mavs	-0.627	3.94191e-05	0.000444809
Ptgr2	-0.494	3.96211e-05	0.000446327
Sema3a	2.001	3.96341e-05	0.000446327
Ube2z	0.354	4.01653e-05	0.000451849
Kremen1	-0.624	4.03007e-05	0.000452913
Timmdc1	-0.483	4.05503e-05	0.000455256
Cfb	1.735	4.07046e-05	0.000456526
Mybbp1a	-0.385	4.08985e-05	0.000458236
Ly86	2.775	4.11481e-05	0.000460568
Synm	-0.922	4.13134e-05	0.000461951
Slc44a1	0.47	4.16032e-05	0.000464723
Cpne2	0.852	4.177e-05	0.000466117
Dlat	-0.637	4.20831e-05	0.000468561
Agbl1	-1.101	4.20864e-05	0.000468561
Mast2	-0.514	4.21452e-05	0.000468561
Kctd12	1.12	4.21583e-05	0.000468561
Zfyve9	-0.49	4.24956e-05	0.000471837
Tnfaip2	1.241	4.31946e-05	0.000479119
Mina	-0.525	4.32482e-05	0.000479233
Casp3	1.404	4.40177e-05	0.000486454
Mxra8	1.051	4.40257e-05	0.000486454
Ucp2	1.219	4.40315e-05	0.000486454
Cacna1s	-0.909	4.42784e-05	0.000488326
F7	4.138	4.42891e-05	0.000488326
Gm5088	-0.704	4.4407e-05	0.000489139
Zdbf2	2.653	4.44827e-05	0.000489276
Eef2	-0.472	4.45078e-05	0.000489276
Ndufs6	-0.615	4.48595e-05	0.000492655
Rpia	-0.523	4.49425e-05	0.000493077
Bnip1	-0.511	4.56618e-05	0.000500026
March5	-0.405	4.56717e-05	0.000500026
Sat1	1.085	4.57112e-05	0.000500026
Pde4d	-0.953	4.57606e-05	0.000500072
Ddx1	-0.472	4.58213e-05	0.000500242
Dap3	-0.316	4.60006e-05	0.000501706
Ppm1b	-0.557	4.61347e-05	0.000502673
Caprin2	0.728	4.63769e-05	0.000504816
Helb	0.671	4.65565e-05	0.000506274
Dld	-0.673	4.67073e-05	0.000507415
Mfn2	-0.634	4.69372e-05	0.000509413
Pde7b	-0.591	4.7345e-05	0.000513336
Abcc3	3.09	4.75235e-05	0.000514768
Dcaf8	-0.531	4.76831e-05	0.000515992
Pold3	0.638	4.77814e-05	0.000516227
Adipor1	-0.721	4.7798e-05	0.000516227
Nfatc1	-0.885	4.78481e-05	0.000516266
Ciita	1.617	4.81323e-05	0.000518827
Csf2ra	2.798	4.83204e-05	0.000519862
Tyrobp	2.837	4.83342e-05	0.000519862
Rgs1	4.139	4.83743e-05	0.000519862
Iars2	-0.417	4.8416e-05	0.000519862
Dclk1	4.26	4.87268e-05	0.000522693
Gpx3	-1.001	4.89258e-05	0.000524177
Nr4a2	2.474	4.89597e-05	0.000524177
Akr1b8	2.166	4.94447e-05	0.000528857
Ltv1	-0.524	4.96501e-05	0.000530402
Chrnb1	0.858	4.97315e-05	0.000530402
Robo4	-0.755	4.97741e-05	0.000530402
Rnf10	-0.486	4.97806e-05	0.000530402
Rmdn2	-0.696	4.99928e-05	0.000532152
Vwa8	-0.482	5.0178e-05	0.000533611
Coro6	-0.743	5.03824e-05	0.000535271
Asnsd1	-0.885	5.0655e-05	0.000537652
Gm572	-0.976	5.10396e-05	0.000540508
Ralgds	1.381	5.10685e-05	0.000540508
Slc16a2	1.285	5.10704e-05	0.000540508
Tmem176a	1.253	5.11226e-05	0.000540543
Aco2	-0.656	5.14141e-05	0.000543108
Slfn8	2.249	5.20138e-05	0.000548919
Sh3gl1	0.72	5.26033e-05	0.000554612
Angptl2	0.894	5.26735e-05	0.000554779
Bdh1	-1.977	5.27193e-05	0.000554779
Rnf170	-0.564	5.33208e-05	0.000560219
Mb	-1.025	5.33376e-05	0.000560219
Wbscr16	-0.486	5.33878e-05	0.000560219
Erlec1	-0.318	5.36869e-05	0.000562823
Mmp14	1.34	5.40615e-05	0.00056575
Nf2	-0.375	5.40681e-05	0.00056575
Pskh1	-0.48	5.43147e-05	0.000567669
Rpap3	-0.307	5.4354e-05	0.000567669
Tcof1	-0.365	5.46625e-05	0.000570354
Myh2	-2.269	5.4773e-05	0.000570969
Pitpnc1	-0.678	5.52683e-05	0.00057542
Dlg1	-0.537	5.53786e-05	0.00057542
Ndufab1	-0.547	5.54072e-05	0.00057542
Jmjd6	-0.397	5.54077e-05	0.00057542
Dtx4	0.967	5.57788e-05	0.000578433
Mir1839	-1.061	5.58023e-05	0.000578433
Slc38a2	-1.251	5.68727e-05	0.000588177
Atp5b	-0.585	5.68778e-05	0.000588177
Fcgr3	2.542	5.69015e-05	0.000588177
Hspb6	-0.87	5.76635e-05	0.000595498
Lmbr1l	0.623	5.79387e-05	0.000597783
Dnase2a	1.128	5.80151e-05	0.000598015
Cd47	0.759	5.83514e-05	0.000600921
Cbr4	-0.606	5.84461e-05	0.000601317
Qser1	-0.895	5.85799e-05	0.000601317
Dffa	-0.451	5.86283e-05	0.000601317
Ubac2	-0.415	5.86448e-05	0.000601317
Slc25a51	-0.307	5.86611e-05	0.000601317
Tmcc1	-0.583	5.9505e-05	0.000609186
Ndufs3	-0.549	5.95571e-05	0.000609186
Spg21	0.883	5.95937e-05	0.000609186
Rph3al	-0.753	6.07866e-05	0.000620807
Fxyd6	0.727	6.12867e-05	0.000625339
Rbbp4	0.393	6.15283e-05	0.000627086
Msra	-0.355	6.16144e-05	0.000627086
Lrrc28	-0.447	6.16277e-05	0.000627086
Tifa	1.307	6.18604e-05	0.000628608
Leprot	0.568	6.18908e-05	0.000628608
Pm20d2	-0.861	6.19833e-05	0.000628972
Ptgfrn	0.992	6.21022e-05	0.000629602
Hibadh	-0.627	6.23299e-05	0.000631297
Anxa3	-0.699	6.23834e-05	0.000631297
Afg3l2	-0.356	6.25756e-05	0.000632664
Hook2	0.773	6.29257e-05	0.000635624
Sh3bgrl3	0.959	6.32497e-05	0.000638315
Irf5	-0.996	6.33327e-05	0.000638571
Ptprm	-0.507	6.34372e-05	0.000639043
Pmpcb	-0.476	6.3536e-05	0.000639457
Gtdc1	-0.573	6.40729e-05	0.000644275
Mrpl37	-0.445	6.49552e-05	0.000652311
Rbfa	-0.543	6.49898e-05	0.000652311
Ndufa10	-0.575	6.51879e-05	0.000653708
Tead1	-0.837	6.54542e-05	0.000655785
Nucb2	0.83	6.57555e-05	0.000658209
Lair1	2.558	6.66482e-05	0.00066627
BC017643	0.7	6.66811e-05	0.00066627
Piga	0.708	6.68425e-05	0.00066728
Nudt7	-0.728	6.72337e-05	0.000670582
Pik3r5	2.623	6.73999e-05	0.000671081
Fez2	-0.45	6.74049e-05	0.000671081
Gbp4	-1.189	6.7515e-05	0.000671574
Dbt	-0.604	6.80925e-05	0.000675736
Synpo2	-0.833	6.81141e-05	0.000675736
Atp6v0e	0.456	6.81191e-05	0.000675736
Cul3	-0.779	6.81773e-05	0.000675736
Racgap1	2.216	6.82603e-05	0.000675954
Lix1l	0.657	6.88839e-05	0.00068152
Npc1	-0.565	6.90056e-05	0.000682115
Arf5	0.647	6.93246e-05	0.000684658
Farp2	-0.513	6.95775e-05	0.000686543
Manbal	0.481	7.10712e-05	0.000700659
Trmt112	-0.467	7.15523e-05	0.000704774
Fer1l5	-0.446	7.17647e-05	0.000706239
Ncam1	2.439	7.2149e-05	0.000709147
Tnfrsf23	1.414	7.22692e-05	0.000709147
Ube2r2	-0.627	7.23057e-05	0.000709147
Slc25a4	-0.704	7.23163e-05	0.000709147
Sash3	2.412	7.25152e-05	0.000710383
Ift27	0.725	7.25813e-05	0.000710383
Prkrir	-0.758	7.26346e-05	0.000710383
Stradb	-0.718	7.28697e-05	0.000712054
Sdc2	0.706	7.31656e-05	0.000714316
Eprs	-0.595	7.33084e-05	0.00071478
Sdpr	-0.978	7.33421e-05	0.00071478
Polr2m	-0.437	7.40341e-05	0.000720889
Ccl6	2.656	7.44872e-05	0.000724664
Slc16a9	-0.664	7.46671e-05	0.000725778
Med11	0.745	7.47527e-05	0.000725972
2310040G24Rik	-0.95	7.50796e-05	0.000728509
Clec4n	2.937	7.51533e-05	0.000728586
Metrnl	1.47	7.55051e-05	0.000731356
Mcm4	0.718	7.61797e-05	0.000737246
Mthfd1	-0.374	7.62562e-05	0.000737343
Ikbkb	0.4	7.64578e-05	0.000738648
Cntrl	0.44	7.67183e-05	0.000740384
Soat1	2.111	7.67711e-05	0.000740384
Cebpa	1.931	7.69469e-05	0.000741434
Cib2	-0.753	7.7169e-05	0.000742928
Styx	-0.91	7.80833e-05	0.000751077
Col8a1	1.683	7.85241e-05	0.000754271
Cpeb2	0.711	7.856e-05	0.000754271
Lhfp	0.694	7.86806e-05	0.000754271
Dis3l2	-0.315	7.86876e-05	0.000754271
Usp16	-0.461	7.88207e-05	0.000754894
Mettl22	-0.619	7.91411e-05	0.000756968
Cmya5	-0.956	7.91739e-05	0.000756968
Tfb2m	-0.624	7.95386e-05	0.000759799
Blvrb	0.929	7.98822e-05	0.00076198
Nsun2	-0.316	7.99044e-05	0.00076198
Ndufaf1	-0.588	8.0011e-05	0.00076234
Nptn	0.654	8.03021e-05	0.000764457
Isoc2a	-0.543	8.11466e-05	0.000771727
Wwp1	-0.935	8.12051e-05	0.000771727
Auh	-0.337	8.2e-05	0.000778614
Galnt6	4.33	8.23137e-05	0.000780839
E2f8	2.761	8.23753e-05	0.000780839
Npr2	-0.476	8.26544e-05	0.000782815
Rnaseh2a	0.372	8.28882e-05	0.000784359
Gadl1	1.337	8.3501e-05	0.00078911
Wdfy4	1.713	8.35327e-05	0.00078911
Ei24	-0.321	8.38274e-05	0.000791219
Lmod1	-0.984	8.45038e-05	0.000796925
Cst3	0.458	8.48516e-05	0.000799292
Csk	0.934	8.4899e-05	0.000799292
Il1rn	4.866	8.54254e-05	0.000803564
Sncg	-0.797	8.56427e-05	0.000804925
Fance	0.641	8.62022e-05	0.000809497
Ulk2	-0.58	8.65011e-05	0.000811616
Fcer1g	2.42	8.66941e-05	0.000812739
Egln3	-0.872	8.73813e-05	0.000818489
Gas1	1.506	8.76248e-05	0.000820077
Lilr4b	3.215	8.78627e-05	0.000820952
Mcee	-0.55	8.78879e-05	0.000820952
Postn	2.35	8.79407e-05	0.000820952
Lifr	-0.654	8.81704e-05	0.000822405
Eya1	-1.008	8.84122e-05	0.00082385
Uhrf2	0.432	8.84741e-05	0.00082385
1600002H07Rik	1.403	8.86732e-05	0.000824361
Myh13	-1.316	8.86778e-05	0.000824361
Ccz1	-0.517	8.88325e-05	0.000825107
Stk40	-0.868	8.94616e-05	0.000830254
Pgd	0.555	8.99029e-05	0.000833652
Mrps36	-0.543	8.99968e-05	0.000833825
Pnisr	0.628	9.04344e-05	0.000837179
Oat	-0.493	9.08487e-05	0.000840313
Jmjd4	-0.579	9.10911e-05	0.000841497
Ankrd2	-1.855	9.11287e-05	0.000841497
Atp1b4	-1.101	9.12947e-05	0.000842329
Ccnl2	0.502	9.18682e-05	0.000846756
Cd83	2.34	9.19274e-05	0.000846756
Csf2rb	2.67	9.22802e-05	0.000849299
Slc3a2	0.626	9.27934e-05	0.000853314
Uhrf1bp1	-0.356	9.44933e-05	0.000868226
Ston1	-0.929	9.45727e-05	0.000868235
Bms1	-0.265	9.5263e-05	0.000873681
Ctsa	0.411	9.53236e-05	0.000873681
1110001J03Rik	-0.6	9.54405e-05	0.00087403
Atp5g1	-0.671	9.62173e-05	0.000880416
Gpr180	-0.414	9.69597e-05	0.000886478
Col7a1	1.384	9.71234e-05	0.000887242
Manf	0.669	9.80644e-05	0.000895023
Iars	-0.4	9.81367e-05	0.000895023
Fermt3	2.356	9.8939e-05	0.000900643
Pygm	-0.815	9.8945e-05	0.000900643
Golga5	-0.381	9.89968e-05	0.000900643
Grpel1	-0.444	9.92577e-05	0.000902276
Mief1	-0.359	9.94695e-05	0.000903461
Tmem184c	0.638	9.95633e-05	0.000903572
Fzd6	-0.46	9.96808e-05	0.000903898
Tcaim	-0.664	0.00010024	0.000908227
Cipc	-0.338	0.00010119	0.000915951
Nfatc3	-0.512	0.000101258	0.000915951
Eif3f	-0.409	0.000101461	0.000917034
Tbx4	1.584	0.000101827	0.000918604
Mrps11	-0.346	0.000101863	0.000918604
Qk	-0.611	0.000101913	0.000918604
Emb	2.867	0.000101966	0.000918604
Adssl1	-0.815	0.000102623	0.000923771
Pcmtd1	-0.598	0.000103776	0.000933394
B230118H07Rik	-0.725	0.000104137	0.000935883
Atp13a1	0.603	0.000104346	0.000937004
Golga4	-0.698	0.000104574	0.00093763
Fbp2	-1.012	0.000104585	0.00093763
Atad2	1.126	0.000104739	0.000938248
Fxr2	-0.33	0.000104907	0.000938382
Fsd2	-0.774	0.000104923	0.000938382
6330408A02Rik	-0.472	0.000105863	0.000945403
Zhx1	-0.511	0.000105879	0.000945403
Cd68	2.353	0.000106041	0.00094575
Pycard	1.84	0.000106089	0.00094575
Gm10516	0.854	0.000106809	0.000950934
Bcat2	-0.618	0.000106842	0.000950934
Rnf122	0.966	0.000107006	0.000951636
Cdk9	0.635	0.00010723	0.00095224
Drosha	-0.398	0.000107317	0.00095224
Hadh	-0.649	0.000107332	0.00095224
Slc25a11	-0.581	0.000109078	0.000966956
Narf	-0.543	0.000110137	0.000975327
Sall4	-1.116	0.000110198	0.000975327
Hck	2.964	0.000110336	0.000975763
Ptpre	1.75	0.000110588	0.000977212
Anxa2	0.997	0.000110692	0.000977357
Apol6	-0.748	0.000111014	0.000978987
Phb2	-0.423	0.000111054	0.000978987
Mrpl46	-0.352	0.000111254	0.000979969
Kif1c	-0.759	0.000111399	0.000980474
Exoc4	-0.586	0.00011249	0.000989283
Gps2	-0.432	0.000112836	0.000991545
Tma16	-0.642	0.000113534	0.000996886
Ak2	0.44	0.000113901	0.000999318
Msantd4	-0.34	0.000114042	0.00099976
Rnf19b	1.113	0.000114231	0.00100063
Ctsz	0.798	0.00011494	0.00100604
Mlxip	-0.578	0.000115718	0.00101205
Cab39l	-0.608	0.000116297	0.00101632
Lrrc14b	-0.855	0.00011657	0.0010179
Chmp3	0.243	0.000117931	0.00102817
Emg1	-0.33	0.000117988	0.00102817
Ttc7b	-0.462	0.000118025	0.00102817
Eef2k	-0.436	0.00011825	0.00102932
Sycp3	-0.795	0.000118386	0.0010297
Txlnb	-0.997	0.000118539	0.00103022
Hif1an	-0.561	0.000118799	0.00103167
Ncf1	2.306	0.000119403	0.00103542
Stk17b	0.812	0.000119418	0.00103542
Cnot7	-0.492	0.000120397	0.00104309
Plek	2.656	0.000121875	0.00105508
Exoc7	-0.343	0.00012347	0.00106805
Smc2	1.326	0.00012419	0.00107344
Unc45a	0.584	0.000124442	0.00107478
Bnc2	2.014	0.000124768	0.00107676
Tmem147	-0.448	0.000125267	0.00107962
Pirb	2.478	0.000125295	0.00107962
Ksr1	-0.624	0.000126306	0.00108749
Sbno2	2.303	0.000126663	0.00108971
C330018D20Rik	-0.576	0.000126947	0.00109131
Eif2b5	-0.349	0.000127077	0.00109158
Myh4	-0.925	0.000127345	0.00109304
Churc1	-0.454	0.000127524	0.0010934
Zfc3h1	0.768	0.000127585	0.0010934
Zadh2	-0.431	0.000128601	0.00110126
Tarsl2	-0.728	0.00012893	0.00110322
Fubp1	0.622	0.000129135	0.00110412
Amz1	2.738	0.000129263	0.00110437
Gstz1	-0.315	0.000130129	0.00111091
Slc38a4	-1.154	0.000130627	0.00111425
Slc30a7	0.553	0.000130722	0.00111425
Smpdl3a	-0.632	0.000131019	0.00111593
Itgb2	2.844	0.000131433	0.0011186
Dyrk1a	-0.556	0.000131592	0.00111909
Clec4d	3.216	0.000132078	0.00112236
Mrps28	-0.672	0.000132262	0.00112257
Fbrs	0.849	0.000132362	0.00112257
Glis3	1.916	0.000132407	0.00112257
Poll	-0.502	0.000134034	0.0011355
Polr3c	-0.357	0.000134721	0.00114045
Prpf38b	0.632	0.000135166	0.00114334
Olfml3	1.106	0.000135829	0.00114807
Ndufs2	-0.558	0.000136431	0.00115228
Kpna4	-0.622	0.000136656	0.0011533
Sntb2	1.037	0.000137269	0.00115759
Nfxl1	0.539	0.000137443	0.00115818
Ptges2	-0.517	0.000137777	0.0011597
Vegfb	-0.667	0.000137879	0.0011597
Slc22a5	-0.393	0.000137938	0.0011597
Tnfrsf1b	1.26	0.000138892	0.00116638
Uqcrfs1	-0.6	0.000138942	0.00116638
Epb41	-0.557	0.000139059	0.00116648
Ehhadh	-0.838	0.000139569	0.00116967
Sox9	2.76	0.000139651	0.00116967
Cep192	1.036	0.000139823	0.00117022
Rad23a	-0.512	0.000140371	0.00117392
Eif1	-0.574	0.000140609	0.00117503
Tmem100	-1.103	0.000140764	0.00117544
Usp38	-0.505	0.000140881	0.00117553
Rorc	-0.889	0.000141405	0.00117901
Itga7	0.593	0.000142058	0.00118325
Rap1gap2	1.705	0.000142126	0.00118325
Pdgfa	0.798	0.000142408	0.0011847
Lrig1	-0.544	0.000142987	0.00118863
Zfp654	-0.607	0.000143433	0.00119144
Xirp2	-0.944	0.00014382	0.00119376
Rbm3	0.575	0.000144636	0.00119891
Ube2q2	-0.439	0.000144657	0.00119891
Map1a	2.619	0.000144865	0.00119974
Uevld	-0.432	0.000145181	0.00120145
Slc25a24	1.49	0.000145396	0.00120234
Ccdc101	-0.418	0.000145603	0.00120315
Abi1	0.547	0.000146223	0.00120596
Gng5	-0.699	0.000146269	0.00120596
Gmip	1.068	0.000146269	0.00120596
Zfp385b	1.152	0.000146674	0.0012084
Txn1	0.58	0.000147129	0.00121125
1810014B01Rik	-0.931	0.000147293	0.00121169
Bin2	2.641	0.000147423	0.00121187
Tmem150a	-0.554	0.000147547	0.00121197
Svep1	1.345	0.000147655	0.00121197
Slc2a6	3.963	0.000148223	0.00121487
B3glct	1.015	0.000148258	0.00121487
Mrpl2	-0.512	0.000148336	0.00121487
Becn1	-0.237	0.000148466	0.00121503
Trmt5	-0.337	0.000148869	0.00121629
Prkar1a	0.446	0.000149128	0.00121629
Wdr91	0.903	0.000149143	0.00121629
Jag1	-0.585	0.000149173	0.00121629
Phyh	-0.59	0.000149286	0.00121629
Mad2l1bp	-0.683	0.000149371	0.00121629
Amy1	-0.699	0.000149479	0.00121629
Tbcc	0.667	0.000149601	0.00121629
Mmab	-0.513	0.000149608	0.00121629
Ppm1l	-0.619	0.000149865	0.00121749
Stambpl1	1.832	0.000150804	0.00122422
Mrps2	-0.296	0.000150927	0.00122432
Adamts20	1.68	0.000151654	0.00122932
Prdx3	-0.627	0.000151956	0.00123087
Tulp4	-0.489	0.000152173	0.00123172
Ccr2	2.833	0.000152445	0.00123248
Dhx32	-0.546	0.000152536	0.00123248
Slc19a2	-0.513	0.0001526	0.00123248
Cd84	3.321	0.00015324	0.00123675
Ginm1	-0.758	0.000153533	0.00123821
Tnfaip1	-0.461	0.000153742	0.00123899
Rab40b	0.877	0.000154214	0.00124189
Lrrc25	2.604	0.000154512	0.00124339
Pdha1	-0.59	0.000155471	0.0012502
2900076A07Rik	-0.887	0.000155677	0.00125095
Ghitm	-0.455	0.000156022	0.00125281
Mrc2	1.031	0.000156553	0.00125555
Dlst	-0.483	0.00015659	0.00125555
Ttll12	0.592	0.000157778	0.00126416
Psmb2	-0.363	0.000157948	0.00126461
Baiap2l1	1.824	0.000158217	0.00126585
Mapk14	-0.496	0.000158465	0.00126676
Mlycd	-0.794	0.00015856	0.00126676
Lipe	-0.59	0.000159599	0.00127414
Zkscan14	-0.528	0.000159847	0.0012752
Mthfr	0.857	0.000159981	0.00127536
Tmem8b	-0.658	0.000160971	0.00128053
Ociad2	-0.577	0.000160973	0.00128053
Gga2	0.397	0.000160992	0.00128053
Atp5c1	-0.629	0.000161166	0.00128053
P2ry1	-0.716	0.000161208	0.00128053
Mlxipl	-0.735	0.000161387	0.00128104
Npepl1	-0.611	0.000161691	0.00128157
Lilrb4a	3.007	0.000161718	0.00128157
Rfc3	0.598	0.000161801	0.00128157
Pon3	-0.742	0.000162724	0.00128796
Hcfc1r1	0.541	0.000162882	0.00128829
Smco4	-0.664	0.000164328	0.00129823
Ap1ar	-0.393	0.000164372	0.00129823
Aqp7	-0.983	0.000164639	0.0012994
Tcf3	0.812	0.000165506	0.00130532
Isoc2b	-0.583	0.0001657	0.00130592
Tomm40l	-0.337	0.000166288	0.00130962
Pstk	-0.464	0.000166545	0.00131071
Tbc1d16	-0.897	0.000166966	0.00131171
Ttc28	-0.516	0.000167069	0.00131171
Mir22hg	0.895	0.0001671	0.00131171
Zyx	0.774	0.000167146	0.00131171
Ccl8	4.196	0.000167371	0.00131255
Lrp5	-0.714	0.000167717	0.00131434
Msh2	-0.371	0.000169353	0.00132547
Ubxn6	-0.358	0.000169377	0.00132547
Acad12	-0.684	0.000170274	0.00133089
Wisp1	2.553	0.00017031	0.00133089
Pnpla8	-0.667	0.000172104	0.00134397
Pdhb	-0.527	0.000172606	0.00134681
Ier5l	2.14	0.0001728	0.00134681
Cd53	2.395	0.000172833	0.00134681
Hsd17b7	0.717	0.000173023	0.00134734
Adamts2	0.893	0.000173349	0.00134861
Myadml2	-0.75	0.00017343	0.00134861
Anxa1	1.263	0.000173587	0.00134889
Zfp191	-0.487	0.000173793	0.00134954
Abra	-1.424	0.000174396	0.00135328
Macf1	0.72	0.000175224	0.00135876
Ogt	0.445	0.000175547	0.0013603
Rit1	0.327	0.000175672	0.00136032
Wfdc17	2.939	0.000175974	0.00136171
Idh2	-0.652	0.000176785	0.00136703
Trim30d	0.958	0.000178447	0.00137892
Rab11fip3	-0.503	0.000178611	0.00137921
Luc7l3	0.564	0.000178733	0.00137921
E2f2	2.773	0.000179429	0.00138361
Snupn	-0.357	0.000179714	0.00138485
Fam53a	-0.558	0.000179993	0.00138603
Fgd3	2.771	0.000180781	0.00139114
Ccser2	-0.46	0.000181318	0.00139344
Ssc5d	1.308	0.000181332	0.00139344
Kat2b	-0.619	0.00018188	0.00139668
Gyg	-0.782	0.000182201	0.00139818
Cd52	3.023	0.000182752	0.00140144
Rcan2	-0.799	0.000183573	0.00140675
Prkg1	-1.033	0.000184429	0.00141234
Synj2	-0.481	0.000185011	0.00141582
H13	0.362	0.000185176	0.00141611
Cd302	0.884	0.000185717	0.00141876
Bmper	1.3	0.000185876	0.00141876
Impa2	0.711	0.00018593	0.00141876
Tcp11l2	0.72	0.000186036	0.00141876
Coq6	-0.365	0.000186458	0.001421
Slc4a3	1.842	0.000186719	0.00142202
Wars2	-0.331	0.000187062	0.00142365
Itpkb	-0.801	0.000187247	0.00142408
Cbwd1	-0.685	0.00018768	0.00142628
Ric1	-0.352	0.000187794	0.00142628
Vdac1	-0.649	0.000188329	0.00142937
Stx5a	0.465	0.000188512	0.00142956
Lama2	0.678	0.000188613	0.00142956
Foxk2	-0.371	0.000188783	0.00142987
Hlcs	-0.408	0.00019014	0.00143836
Rwdd4a	-0.365	0.000190164	0.00143836
Rbm45	0.524	0.000190784	0.00144207
Phldb1	0.727	0.000191091	0.00144341
Atpif1	0.866	0.00019165	0.00144664
Adck4	1.214	0.000192085	0.00144812
Col16a1	1.665	0.000192107	0.00144812
Plxnb2	1.204	0.000192977	0.00145369
Gm4841	3.929	0.000193219	0.00145453
Trim59	3.203	0.000193584	0.00145628
Tbc1d10b	0.501	0.000193908	0.00145773
H2-DMb1	2.185	0.000194286	0.00145958
Selplg	2.757	0.000194581	0.00146081
Tnfaip8l2	2.13	0.00019582	0.00146911
Neurl3	1.751	0.000196195	0.00147093
Jak3	0.928	0.00019671	0.00147379
Dxo	0.611	0.00019696	0.00147467
Tbc1d1	-0.788	0.000198143	0.00148214
Mtfr1l	-0.437	0.00019827	0.00148214
Pdzrn3	-0.785	0.000198391	0.00148214
Nme2	-0.537	0.000198607	0.00148214
Wdr92	-0.344	0.000198626	0.00148214
Rasgrp4	0.842	0.000199275	0.00148598
Lmnb1	0.63	0.000201274	0.00149988
Gaa	-0.517	0.000201711	0.00150136
Tbc1d8	0.536	0.000201745	0.00150136
Gstm2	-0.802	0.000201904	0.00150154
Arhgef37	1.19	0.000202167	0.00150249
Zfp775	-0.526	0.000202434	0.00150346
Capn7	-0.434	0.000204009	0.00151415
Ndufb9	-0.585	0.000204311	0.00151538
Sdf2l1	1.474	0.000204582	0.00151637
Sf3a3	0.29	0.000204823	0.00151714
Sema4d	-0.399	0.00020578	0.00152321
Ddx17	0.555	0.000206004	0.00152385
P3h3	1.307	0.000206242	0.00152459
Ppp1r3c	-1.195	0.000206641	0.0015258
Sema3g	-0.695	0.00020668	0.0015258
Abhd17c	0.612	0.000207689	0.00153222
Synpo	-0.634	0.000207885	0.00153265
Akirin2	0.376	0.000208242	0.00153426
Ubiad1	-0.655	0.000209588	0.00154315
Pstpip1	2.176	0.000211422	0.00155562
Peo1	-0.435	0.000211587	0.0015558
Mfsd10	1.092	0.000211918	0.00155684
Cdk20	1	0.000212088	0.00155684
Acss2	-0.537	0.00021215	0.00155684
Cdnf	-0.731	0.000212934	0.00156156
Galnt2	-0.477	0.000213527	0.00156487
Ktn1	-0.605	0.000214938	0.00157352
Plekhh2	1.058	0.000214991	0.00157352
Sertad4	1.469	0.000215235	0.00157427
Prrc1	-0.603	0.000215691	0.00157657
Map1b	2.436	0.000216004	0.00157781
Ice1	0.588	0.000216456	0.00158007
D17H6S56E-5	2.271	0.000217558	0.00158577
Fam174a	-0.459	0.000217749	0.00158577
Cgrrf1	-0.499	0.000217806	0.00158577
Dars2	-0.341	0.000217808	0.00158577
Ifnar2	0.734	0.000218333	0.00158854
Srfbp1	-0.399	0.00021968	0.00159729
Apbb1ip	1.529	0.000220583	0.00160281
Cars	-0.268	0.000221822	0.00161076
Lmna	0.716	0.000222491	0.00161455
Jund	1.419	0.00022403	0.00162466
Ecd	-0.314	0.000224677	0.00162829
Bcorl1	0.604	0.000225044	0.00162926
Lrrc20	-0.657	0.000225106	0.00162926
Thap4	-0.488	0.00022714	0.00164291
Adam12	2.368	0.000227374	0.00164353
Atp6v0a2	-0.285	0.000227856	0.00164427
Pwwp2a	0.462	0.00022792	0.00164427
Sigmar1	0.772	0.000227922	0.00164427
Agt	-1.098	0.00022814	0.00164478
Snrnp40	0.31	0.000228355	0.00164525
Rab8b	0.689	0.00022916	0.00164998
Polh	-0.536	0.000229578	0.00165192
Mpc2	-0.627	0.000230051	0.00165286
Slc30a1	0.438	0.000230218	0.00165286
Zfp955a	-0.485	0.000230246	0.00165286
Clic1	0.878	0.000230306	0.00165286
Fbxo31	-0.503	0.000230686	0.00165452
Phka2	0.902	0.000230936	0.00165524
2310002L09Rik	-1.048	0.000231378	0.00165734
Adgre1	2.71	0.000232405	0.00166212
Eid1	0.706	0.000232483	0.00166212
Prpf19	-0.286	0.000232496	0.00166212
Paip2b	-0.599	0.000232795	0.00166318
Cfl1	1.043	0.000232979	0.00166343
Btk	1.908	0.000233457	0.00166577
Pptc7	-0.651	0.000234713	0.00167365
Glt8d1	0.393	0.000234888	0.00167382
Uhrf1	2.511	0.000236035	0.00168092
Riok1	0.413	0.000236583	0.00168373
Pdk4	-1.115	0.000236749	0.00168384
Itih5	0.769	0.000237073	0.00168458
Lhfpl2	2.071	0.000237157	0.00168458
Olfr78	-0.982	0.000237551	0.00168629
Senp6	-0.354	0.000238157	0.00168951
Dnlz	-0.365	0.000238448	0.00168963
Tbk1	0.391	0.0002385	0.00168963
Rnh1	0.84	0.000238847	0.00168963
Ing5	0.321	0.000238965	0.00168963
Ms4a4a	2.07	0.000238991	0.00168963
Notch2	0.643	0.000239089	0.00168963
Bmf	0.579	0.000239832	0.00169381
Fbxo45	-0.395	0.000240637	0.00169801
Map4k4	0.837	0.000240735	0.00169801
Atxn3	0.492	0.000241588	0.00170295
Hnrnpa0	0.69	0.000242365	0.00170734
Cfap36	0.972	0.000243012	0.00170995
Ccdc91	-0.579	0.000243044	0.00170995
Pnpla2	-0.755	0.000243391	0.00171075
Myot	-0.793	0.000243467	0.00171075
Erbb2	0.863	0.000244088	0.00171403
Csde1	-0.769	0.000244775	0.00171777
Iqcc	0.594	0.000245452	0.00172143
Phyhd1	0.567	0.000245661	0.0017218
Efhd2	1.677	0.000246641	0.00172758
Zfp182	0.696	0.000248046	0.00173532
Foxp4	1.674	0.000248059	0.00173532
Dynll1	0.88	0.000248861	0.00173983
Sla	2.606	0.000250317	0.00174891
Ykt6	-0.268	0.000252191	0.00176088
Phospho1	-0.907	0.000253046	0.00176575
Top2a	3.473	0.000253244	0.00176602
Cyc1	-0.54	0.000253731	0.0017683
F8a	0.443	0.000254079	0.00176865
Pqlc3	1.002	0.000254101	0.00176865
Map2k2	-0.528	0.000254568	0.00176977
Cgref1	1.773	0.00025461	0.00176977
Rpp14	-0.516	0.00025474	0.00176977
Pla2g15	0.843	0.000254913	0.00176986
Adh5	-0.307	0.000255972	0.0017754
Pbx2	0.585	0.000256031	0.0017754
Sox6	-0.737	0.000256893	0.00177918
Cetn3	0.457	0.000256898	0.00177918
Ybx2	-0.709	0.000257279	0.00178071
Sncaip	-0.699	0.000257449	0.00178077
D030056L22Rik	0.746	0.000257885	0.00178247
Rcc2	0.924	0.000258016	0.00178247
Sema3f	0.821	0.000258903	0.00178748
2500002B13Rik	-0.872	0.000259321	0.00178925
Slamf7	2.747	0.000259692	0.00179069
Med22	0.281	0.000260353	0.00179359
Prex1	1.263	0.000260435	0.00179359
Zdhhc6	-0.357	0.000260809	0.00179409
Nsmce2	-0.301	0.000260832	0.00179409
Lrrc39	-0.761	0.000262567	0.00180491
Gpr157	-0.759	0.000263459	0.00180991
Timp2	0.651	0.000264473	0.00181575
Mtg1	-0.39	0.000264836	0.00181712
Gata2	-0.681	0.000265823	0.00182276
Rfx5	0.638	0.000266342	0.00182519
Vac14	-0.371	0.000266718	0.00182664
Idh3a	-0.663	0.000268647	0.00183871
Unc45b	-0.668	0.000269015	0.0018401
Gstm4	-0.519	0.000269501	0.00184191
Cd24a	-0.976	0.000269612	0.00184191
Gadd45a	1.563	0.000270654	0.00184789
Tmem164	1.512	0.00027124	0.00185074
D10Wsu102e	0.502	0.000271698	0.00185195
Marcks	0.754	0.000271781	0.00185195
Nudt16	0.573	0.000271991	0.00185195
Pex19	-0.342	0.000272085	0.00185195
Pik3ap1	2.668	0.000273506	0.00185975
Mtf2	0.543	0.000273567	0.00185975
Ikzf1	2.027	0.000273937	0.00186032
Slc11a1	2.064	0.000273987	0.00186032
Mybph	1.934	0.000274322	0.00186146
Rab34	1.135	0.000274715	0.00186279
Myct1	-1.182	0.000274855	0.00186279
Timm17a	-0.542	0.000275379	0.00186521
Hint3	-0.596	0.000276614	0.00187217
Cd180	2.788	0.000276746	0.00187217
Cdon	0.56	0.000277462	0.00187568
Slc43a3	-0.735	0.000277602	0.00187568
Cnnm4	-0.593	0.000279045	0.00188427
Coa6	-0.472	0.000279365	0.00188529
Mpdz	-0.388	0.000279776	0.00188691
Lrp1	1.121	0.000280053	0.00188732
Gcsh	-0.501	0.000280178	0.00188732
Myo1f	2.969	0.000280353	0.00188736
Cwc25	0.436	0.000280835	0.00188946
Mrc1	1.494	0.000285204	0.00191768
Medag	1.009	0.000285513	0.0019186
Abtb2	-0.706	0.000285851	0.00191893
Oma1	-0.618	0.000285909	0.00191893
Vldlr	-0.8	0.000286475	0.00192157
D17H6S53E	-0.481	0.000287259	0.00192566
Cd274	-0.851	0.00028815	0.00193047
Lgr4	-0.492	0.000288584	0.0019322
Zfp36l2	1.128	0.000291217	0.00194865
Asah1	0.643	0.000291623	0.0019502
Slc31a2	0.458	0.000292104	0.00195223
Txndc5	-0.473	0.000292332	0.00195258
Ahcy	-0.515	0.000293119	0.00195666
Mia3	-0.358	0.00029361	0.00195876
Grhpr	-0.385	0.000295469	0.00196997
Nt5c	1.112	0.000298418	0.00198722
Tpcn1	-0.39	0.000298588	0.00198722
Ifi30	1.175	0.000298771	0.00198722
Adamts8	-0.933	0.000298774	0.00198722
Gm5512	-0.518	0.000299445	0.00199049
Mfap2	1.79	0.000299669	0.00199076
Rbms2	-0.505	0.000299844	0.00199076
Fem1a	-0.646	0.000300177	0.00199177
Mis12	0.467	0.000301235	0.0019976
Actg1	0.551	0.000302804	0.0020068
Ndufs7	-0.618	0.000304316	0.00201562
Shisa5	0.716	0.000305053	0.00201929
Rfk	-0.573	0.000306991	0.00203091
Epdr1	-0.427	0.000308175	0.00203635
Slc25a36	-0.467	0.000308182	0.00203635
Arpc5	0.666	0.000309364	0.00204295
Pecam1	-0.662	0.000309885	0.00204517
Trub2	-0.378	0.000310431	0.00204755
Uxs1	0.495	0.000312108	0.00205739
Lcp2	2.315	0.00031263	0.0020596
Smarcd3	-0.459	0.000314049	0.00206772
Trit1	0.369	0.000314674	0.00206836
AB124611	2.024	0.000314675	0.00206836
Serf1	0.94	0.00031481	0.00206836
Rassf3	-0.429	0.000315056	0.00206836
Uqcrq	-0.603	0.000315079	0.00206836
Dap	1.116	0.000315833	0.00207208
Gpd2	-0.628	0.000316332	0.00207413
Tmem194	0.553	0.000317754	0.00208222
Ndufs4	-0.572	0.00031825	0.00208272
Stat5b	-0.7	0.000318286	0.00208272
Creg1	-0.37	0.000318395	0.00208272
Dtwd2	-0.629	0.000318921	0.00208493
Tssc4	0.8	0.000320147	0.00209172
Ubb	-0.454	0.000325202	0.00212349
Cybb	2.637	0.000326437	0.0021303
Panx1	0.929	0.000326648	0.00213042
Rab31	0.928	0.000327409	0.00213375
Arhgef10l	-0.548	0.000327543	0.00213375
AI317395	-0.76	0.000328245	0.00213706
Sestd1	0.742	0.00032892	0.0021402
Rnasel	1.266	0.000329714	0.00214411
6430571L13Rik	-0.922	0.000330244	0.00214512
Hmces	0.621	0.00033033	0.00214512
Pde4b	1.237	0.000330616	0.00214512
Vwa5a	0.752	0.000330706	0.00214512
A630001G21Rik	1.265	0.000330837	0.00214512
Fgr	3.066	0.000331301	0.00214687
Otud3	-0.466	0.00033171	0.00214826
Dpysl3	1.162	0.000331936	0.00214847
Tmod1	-0.612	0.00033562	0.00217105
Bccip	-0.422	0.000336535	0.00217377
Dock2	2.104	0.000336586	0.00217377
Mppe1	1.033	0.000336629	0.00217377
Skap2	0.857	0.000337658	0.00217914
Clec4a3	2.701	0.000338683	0.00218449
Zswim7	-0.565	0.000338975	0.00218463
Aif1l	1.656	0.0003391	0.00218463
Pabpn1	0.705	0.000339465	0.00218571
Arl8b	-0.414	0.000340139	0.00218878
Kcnk5	1.802	0.000341161	0.00219405
Fahd2a	-0.374	0.000341353	0.00219405
Exoc1	0.463	0.000341875	0.00219511
Zdhhc13	0.642	0.000341916	0.00219511
Rpl27a	0.557	0.000342505	0.00219563
Os9	0.83	0.000342585	0.00219563
Ddx51	0.422	0.00034259	0.00219563
l7Rn6	-0.457	0.000343892	0.0022027
Csf2rb2	1.966	0.000344609	0.00220507
Timm21	-0.526	0.00034466	0.00220507
Gpr65	2.547	0.000345149	0.00220693
Fus	0.399	0.000345397	0.00220714
Zfand2b	0.364	0.000345581	0.00220714
2900026A02Rik	-0.58	0.000346056	0.0022089
Desi2	-0.528	0.000346258	0.00220891
Glb1	1.439	0.000349059	0.00222478
Ddr2	0.767	0.000349146	0.00222478
Vav1	2.5	0.000349628	0.00222657
Rpain	0.593	0.000350788	0.00223152
Olfr1372-ps1	-0.767	0.000350808	0.00223152
Fzd4	0.895	0.000352076	0.00223727
Pdia6	0.468	0.000352116	0.00223727
Uri1	-0.487	0.000352458	0.00223816
Cd86	1.621	0.000353466	0.00224328
Uvssa	0.526	0.000354564	0.00224895
Itga4	-0.887	0.000355769	0.00225531
Faf1	-0.58	0.000356795	0.00226051
Far1	0.761	0.000358392	0.00226934
Ptpn6	2.169	0.000359027	0.00227206
Rcor1	0.722	0.000360022	0.00227628
Lat2	2.019	0.000360104	0.00227628
Bahd1	0.946	0.000361084	0.00227878
Gnai2	0.428	0.000361264	0.00227878
Osgepl1	-0.619	0.000361284	0.00227878
D15Ertd621e	0.641	0.000361322	0.00227878
Hk3	3.069	0.000362141	0.00228264
Epb41l4a	-0.649	0.000363228	0.00228819
Axl	0.617	0.000364898	0.0022974
Entpd5	-0.324	0.000365341	0.00229889
Flcn	-0.453	0.000366432	0.00230445
Pdcl	0.328	0.000366648	0.0023045
Psmd2	-0.381	0.00036689	0.00230471
Psd4	2.023	0.000368861	0.00231578
Slc25a3	-0.481	0.000369129	0.00231615
Ms4a6c	2.631	0.000369611	0.00231786
Lpin1	-0.758	0.000370691	0.0023232
Arhgap22	1.574	0.000370886	0.0023232
Kpna3	-0.661	0.000371107	0.0023232
Cul7	1.068	0.000371301	0.0023232
Bysl	-0.362	0.000371821	0.00232443
Mapk6	-0.365	0.000372035	0.00232443
Urgcp	-0.414	0.000372127	0.00232443
Zfp280c	0.628	0.00037431	0.00233586
Lpcat2	2.609	0.000374378	0.00233586
Angpt1	-0.682	0.000374822	0.00233731
Cpox	-0.383	0.000376751	0.00234802
Kdr	-0.913	0.000377438	0.00234984
Dnmbp	-0.381	0.000377473	0.00234984
0610009B22Rik	-0.465	0.000377679	0.00234984
AI607873	1.29	0.000378208	0.00235181
0610009O20Rik	-0.448	0.000379112	0.00235611
Ptafr	2.167	0.000380379	0.00236266
Spred1	1.222	0.000381354	0.00236738
Emcn	-0.554	0.000383556	0.00237972
Itgav	0.488	0.000384065	0.00238052
Smpd1	-0.322	0.000384115	0.00238052
Ndufb8	-0.507	0.000384564	0.00238197
Pold2	-0.483	0.00038652	0.00239275
Ubxn2a	-0.759	0.000386801	0.00239315
Bmi1	-0.56	0.000387272	0.00239473
Timeless	0.702	0.000387913	0.00239645
Nampt	-0.686	0.000387983	0.00239645
Eif4g1	-0.461	0.000389932	0.00240715
Ube2g2	0.519	0.000390657	0.00241028
Ppa2	-0.382	0.000391149	0.00241198
Mcur1	-0.457	0.000395415	0.00243693
Exosc6	1.015	0.00039569	0.00243726
Id2	2.238	0.000396672	0.00244196
Fam195b	0.383	0.000397404	0.00244511
Fam120a	-0.355	0.000398368	0.00244967
Aqp1	-0.738	0.00040104	0.00246474
Tpm3	0.631	0.000401493	0.00246531
BC004004	-0.445	0.000401578	0.00246531
Actn3	-0.874	0.000401809	0.00246537
Ache	0.543	0.000402985	0.00247121
Rhbdd3	-0.467	0.000403365	0.00247217
D17Wsu92e	-0.422	0.000407679	0.00249723
Sys1	-0.372	0.000408172	0.00249887
Spast	-0.421	0.000409944	0.00250833
Dennd1b	-0.515	0.000411366	0.00251564
Prc1	1.833	0.0004122	0.00251935
Gsap	1.473	0.000412637	0.00252063
Arhgap11a	1.144	0.000413572	0.00252495
Arhgef6	-0.59	0.000414679	0.00253032
Idh3g	-0.469	0.000416547	0.00254032
Clmp	1.218	0.000417148	0.00254258
Srp68	-0.326	0.000418426	0.0025486
Ubac1	-0.548	0.000418595	0.0025486
Zscan12	-0.439	0.000422723	0.00257232
Rnf6	-0.257	0.000423969	0.00257849
Tubb5	0.856	0.000426882	0.00259478
Pank4	-0.334	0.000427375	0.00259635
Igfbp7	0.692	0.000428844	0.00260385
Mrpl36	-0.408	0.000429306	0.00260465
Scara3	0.712	0.000429446	0.00260465
Csad	0.808	0.000430025	0.00260673
Nras	0.566	0.000431579	0.00261472
Uba5	0.317	0.00043482	0.00263255
Suv420h2	0.919	0.000434997	0.00263255
Fxn	-0.586	0.000436097	0.00263777
Dhrs1	0.282	0.000439276	0.00265555
Myo9b	0.782	0.000439925	0.00265802
Lrrfip1	0.56	0.000441327	0.00266504
Aldh3b1	1.302	0.000444956	0.00268549
Lum	1.236	0.000445644	0.00268818
Guf1	-0.347	0.000446183	0.00268934
Ttpal	0.847	0.000446322	0.00268934
Atp1b2	0.534	0.000446652	0.00268986
Grk6	0.554	0.000448773	0.00270117
Mdh1	-0.383	0.000449231	0.00270208
Kcnc4	-0.671	0.000449412	0.00270208
Calm2	0.811	0.000450561	0.00270752
Hs2st1	0.465	0.000451508	0.00271174
Smim13	-0.478	0.00045199	0.002713
Zfp131	-0.367	0.000452208	0.002713
Mr1	-0.732	0.000452906	0.00271572
Acer3	0.7	0.000453574	0.00271826
Myo1g	2.015	0.000453987	0.00271873
Rnf4	0.364	0.000454145	0.00271873
Ssx2ip	-0.389	0.00045458	0.00271969
Mrps25	-0.321	0.000454795	0.00271969
Cdipt	0.477	0.000455336	0.00272126
Rgp1	-0.321	0.00045555	0.00272126
Nphp1	-0.536	0.0004566	0.00272607
Arhgef1	0.514	0.000457017	0.00272636
Anpep	1.295	0.000457365	0.00272636
Prcp	1.019	0.000457387	0.00272636
Trmt6	0.345	0.000457989	0.00272848
Eif5b	-0.391	0.000458605	0.00272958
Map2k7	-0.309	0.000458666	0.00272958
Palmd	-0.589	0.000459504	0.00273236
Nfatc2	0.537	0.000459626	0.00273236
Actb	0.531	0.000460422	0.00273562
Tmem70	-0.49	0.000461955	0.00274326
Itga1	-0.545	0.000462484	0.00274437
Ppt1	0.599	0.000462637	0.00274437
Vegfa	-0.621	0.000463667	0.00274796
Hscb	-0.439	0.00046388	0.00274796
sep-11	0.425	0.000463986	0.00274796
Mmp2	1.009	0.000465177	0.00275262
Ccnt2	0.373	0.00046536	0.00275262
4930404N11Rik	2.201	0.000465518	0.00275262
Numb	-0.273	0.000465989	0.00275393
Zfp207	0.255	0.000466843	0.00275668
Cd63	0.668	0.000466951	0.00275668
Stat6	0.505	0.000467568	0.00275885
Plod3	0.502	0.000468643	0.00276304
Trappc10	-0.352	0.000468777	0.00276304
Ercc6	0.491	0.00046926	0.00276442
Rfc5	0.91	0.000470032	0.00276749
Mkks	-0.424	0.000471741	0.00277528
Tigar	-0.784	0.000471854	0.00277528
Mios	-0.396	0.000472414	0.00277709
Bckdk	-0.561	0.00047371	0.00278323
Dusp4	1.001	0.000474099	0.00278404
Ptpn12	0.678	0.000474388	0.00278426
Myog	2.622	0.000474767	0.00278502
Btg1	0.865	0.00047528	0.00278655
Hint2	-0.42	0.000476984	0.00279506
Ankrd33b	-0.959	0.00047725	0.00279514
Cnnm3	0.89	0.00047773	0.00279647
Zfp277	-0.311	0.000478804	0.00280128
Hcls1	1.28	0.000480086	0.00280546
Cacng6	-0.798	0.000480159	0.00280546
Nos1	-1.294	0.000480278	0.00280546
Thtpa	-0.294	0.000481861	0.00281322
Ccnd3	0.565	0.000482341	0.00281454
Pcnx	-0.416	0.000483321	0.00281842
Flot2	0.319	0.000483513	0.00281842
Smim10l1	-0.642	0.000484511	0.00282275
B4galt5	0.985	0.000484776	0.00282281
Acyp1	-0.37	0.000485111	0.00282328
Rars2	-0.318	0.000485938	0.0028266
Zfp943	-0.58	0.000486599	0.00282896
Ppp2r3d	1.088	0.00049119	0.00285416
Acadsb	-0.606	0.000493341	0.00286515
Fbxw4	-0.418	0.000494306	0.00286926
Ptma	0.555	0.000496264	0.00287762
Bicd2	-0.267	0.000496503	0.00287762
Daam1	-0.724	0.000496526	0.00287762
Kazald1	-0.771	0.000498184	0.00288571
2210408F21Rik	-0.646	0.00049958	0.00289229
Armc10	0.502	0.00050057	0.00289651
Usp19	-0.32	0.000502027	0.00290342
Ttc1	-0.356	0.000503814	0.00291154
Fmn1	3.342	0.000503956	0.00291154
Sod3	0.926	0.000504578	0.00291362
Gemin5	-0.323	0.000505703	0.00291859
Ifi27	0.481	0.000508697	0.00293434
Arhgap4	1.403	0.000509655	0.00293781
Vim	0.794	0.000509828	0.00293781
Pik3cg	1.63	0.000510334	0.0029382
Slc8b1	0.673	0.000510427	0.0029382
Bphl	-0.27	0.000510702	0.00293826
Obsl1	0.897	0.000513888	0.00295505
Atxn1	-0.368	0.000514667	0.002958
Cul2	-0.445	0.000515132	0.00295914
Itgax	4.462	0.000515715	0.00296095
Hs6st2	1.331	0.000516019	0.00296117
Sdhc	-0.483	0.000517783	0.00296975
Lacc1	1.325	0.000518458	0.00297208
Paxbp1	0.69	0.000518742	0.00297217
Nfs1	-0.439	0.000519734	0.0029749
Rnf115	-0.835	0.000520021	0.0029749
Cebpb	1.634	0.000520023	0.0029749
Csnk2b	-0.286	0.000521168	0.00297885
Ccdc85a	-0.806	0.000521427	0.00297885
Mettl23	-0.604	0.00052152	0.00297885
Nfkb2	0.841	0.00052373	0.00298993
Slc25a16	-0.441	0.00052628	0.00300294
Tvp23b	0.718	0.00052716	0.00300641
Arhgef40	0.654	0.000528483	0.00301101
Pcf11	0.411	0.000528559	0.00301101
Map1s	1.471	0.000528781	0.00301101
Ctbp1	-0.257	0.000529632	0.00301431
Tsr1	-0.396	0.000532135	0.00302699
Fam134b	-1.318	0.000532671	0.00302822
Ezh2	0.631	0.000532898	0.00302822
Rin3	-0.883	0.000533395	0.0030295
Srl	-0.659	0.000537521	0.00305137
Bcap31	0.302	0.000538433	0.00305486
1110008L16Rik	-0.555	0.000538688	0.00305486
Mgll	-0.609	0.000539558	0.00305823
Tex261	-0.36	0.000540054	0.00305879
9330151L19Rik	1.077	0.000540483	0.00305879
St3gal4	1.12	0.000540484	0.00305879
Cxcl14	0.899	0.000541563	0.00306333
Mogs	0.569	0.000541948	0.00306394
Eaf1	0.433	0.0005427	0.00306663
Spr	-0.509	0.000543561	0.00306964
Fzd9	-0.975	0.000543786	0.00306964
Tmem126a	-0.625	0.000544329	0.00307113
Tor1a	0.763	0.000544885	0.00307271
Ahsa1	-0.216	0.000547912	0.00308821
Ccdc6	-0.403	0.000548703	0.00309109
Enah	-0.887	0.000549039	0.00309141
Rce1	0.714	0.000551802	0.003104
Sclt1	-0.403	0.000551947	0.003104
Myom1	-0.715	0.000552115	0.003104
Stab1	0.87	0.000555944	0.00312394
Qpctl	0.966	0.000558283	0.0031355
Fcgr1	3.258	0.000559008	0.00313797
Otud6b	-0.51	0.000562971	0.00315862
Pdk3	2.044	0.000563969	0.00316262
Sec22a	0.314	0.000565545	0.00316801
Pgm1	0.891	0.000565714	0.00316801
Myo18b	-0.637	0.000565787	0.00316801
Iqgap1	0.595	0.000566857	0.0031724
Pip4k2a	1.443	0.000569061	0.00318312
Hdac3	-0.233	0.000570696	0.00319065
Adsl	-0.534	0.000572684	0.00320016
Xrcc6	-0.335	0.000573133	0.00320105
Sin3a	0.376	0.000573862	0.00320351
Itgb7	1.073	0.000574336	0.00320419
Slc12a9	1.03	0.000574581	0.00320419
Bet1l	0.511	0.000574852	0.00320419
Tada1	0.633	0.000575473	0.00320507
Fam120b	-0.537	0.000575788	0.00320507
Vdac3	-0.633	0.000575956	0.00320507
Vcam1	1.068	0.000576167	0.00320507
Oplah	-0.53	0.000578498	0.00321643
Tinagl1	-0.733	0.000579607	0.00322097
Rassf5	2.174	0.000582549	0.00323543
Naca	-0.719	0.000582792	0.00323543
Mknk1	-0.314	0.000583246	0.00323633
Pkia	-0.789	0.000585449	0.00324693
Podxl	-0.746	0.000585976	0.00324823
[truncated: 9,082 more rows]

## Sheet: 2_WT_mdx++
gene	logFC	p	p.adjusted
Dmd	-2.11	5.1293e-20	2.39025e-16
Slc15a5	-4.498	3.97153e-17	6.62621e-14
Efcab6	-3.632	4.2658e-17	6.62621e-14
Prune2	2.495	6.06559e-17	7.06641e-14
Ces1d	-3.978	1.09375e-16	1.01938e-13
Cyp4f39	-3.279	1.16284e-15	9.0314e-13
Dach2	-4.779	3.19445e-15	2.12659e-12
6330416G13Rik	-1.096	1.57798e-14	9.19174e-12
Ephx2	-1.539	2.17598e-14	1.12668e-11
Lgmn	2.231	2.60609e-14	1.17074e-11
Cdkn2a	7.541	2.76356e-14	1.17074e-11
0610040J01Rik	-4.859	3.07067e-14	1.19244e-11
Ttc9	3.11	1.21547e-13	4.357e-11
Tex2	-1.469	1.38008e-13	4.5937e-11
Rnf144b	-1.821	1.9906e-13	6.18414e-11
Ostn	-3.536	4.95264e-13	1.44246e-10
Hip1	0.785	6.88079e-13	1.88615e-10
Fam20b	-0.973	8.20059e-13	2.08707e-10
Slco3a1	-1.331	8.50952e-13	2.08707e-10
Raver2	-2.398	1.09198e-12	2.54431e-10
Pcca	-1.076	1.55584e-12	3.45249e-10
Fbxl4	-1.106	2.69308e-12	5.70442e-10
Cilp	2.834	4.69233e-12	9.1923e-10
Actc1	3.382	4.73423e-12	9.1923e-10
Cat	-1.324	5.02027e-12	9.35779e-10
Lyz2	3.209	5.90742e-12	1.05879e-09
Atpaf1	-1.134	6.51288e-12	1.12407e-09
Dhrs4	-1.023	9.41841e-12	1.51649e-09
Akap1	-1.302	9.43736e-12	1.51649e-09
Gtf2e1	-0.785	9.85699e-12	1.53112e-09
Hspa1l	-1.332	1.06074e-11	1.59452e-09
Igf2	2.773	1.61842e-11	2.35682e-09
Serpinb6a	1.724	2.72474e-11	3.84766e-09
Zfp770	-1.285	2.82742e-11	3.87522e-09
Esrrb	-3.266	4.29319e-11	5.71608e-09
Col3a1	2.942	4.49011e-11	5.8122e-09
2310065F04Rik	-2.838	4.78889e-11	6.03142e-09
Top1mt	-0.777	5.58365e-11	6.45707e-09
Tep1	1.142	5.60835e-11	6.45707e-09
Golph3	-0.745	5.77789e-11	6.45707e-09
Asb4	-2.165	5.83969e-11	6.45707e-09
Uqcc1	-1.031	5.96161e-11	6.45707e-09
Acot2	-1.702	6.01781e-11	6.45707e-09
Hs3st5	-2.239	6.0968e-11	6.45707e-09
Ubl3	-0.696	8.16363e-11	8.45389e-09
Chordc1	-1.111	9.04864e-11	9.16666e-09
Perm1	-1.686	9.7458e-11	9.66286e-09
Maged2	2.34	1.20178e-10	1.16673e-08
Rhou	-2.388	1.26728e-10	1.20521e-08
Col5a1	2.234	1.31447e-10	1.21123e-08
Mpeg1	4.372	1.34635e-10	1.21123e-08
Hist1h4i	-1.341	1.35159e-10	1.21123e-08
Osbpl3	1.936	1.56276e-10	1.37405e-08
Acsl1	-1.507	1.78849e-10	1.5434e-08
Thpo	-1.56	1.9023e-10	1.61177e-08
Pdk1	-1.076	2.03675e-10	1.69486e-08
Adi1	-1.175	2.54953e-10	2.05384e-08
Ctss	4.653	2.55628e-10	2.05384e-08
Plbd1	-1.819	2.8549e-10	2.25489e-08
Mpp1	1.12	3.03819e-10	2.35966e-08
Arfgef1	-1.003	3.16363e-10	2.39714e-08
Col9a1	-2.717	3.18933e-10	2.39714e-08
Tmem65	-1.469	3.28473e-10	2.42966e-08
Atp13a5	-1.696	3.39823e-10	2.47434e-08
Bcl2a1b	5.65	3.63405e-10	2.60533e-08
Rbfox2	0.865	4.50922e-10	3.18378e-08
Gfm2	-0.899	4.58454e-10	3.18865e-08
Peg3	3.147	5.04067e-10	3.42371e-08
Lgalsl	-1.497	5.06944e-10	3.42371e-08
2310057M21Rik	-1.262	5.38083e-10	3.5821e-08
2310022B05Rik	1.134	5.99053e-10	3.93181e-08
Dnajc27	-0.991	6.31765e-10	4.08892e-08
Hspa2	1.185	6.4341e-10	4.10725e-08
Gid4	-1.096	6.69087e-10	4.16723e-08
Dapp1	-1.508	6.70692e-10	4.16723e-08
E2f6	-1.302	6.8176e-10	4.18027e-08
Mipep	-0.916	6.96599e-10	4.19131e-08
Fgfr1	0.804	7.0155e-10	4.19131e-08
Phospho2	-0.748	7.48723e-10	4.41652e-08
Jam2	-1.065	8.22499e-10	4.79106e-08
Acat1	-1.054	9.02699e-10	5.1933e-08
Ung	-1.484	9.24331e-10	5.25291e-08
Fabp3	-1.391	1.01482e-09	5.69764e-08
Pde8a	-1.236	1.02933e-09	5.71031e-08
BC052040	-1.243	1.07198e-09	5.79134e-08
Dusp26	-3.039	1.07297e-09	5.79134e-08
Cd74	2.325	1.09983e-09	5.79134e-08
Ank	-1.117	1.10269e-09	5.79134e-08
Myl4	3.556	1.10607e-09	5.79134e-08
Mgst1	-1.337	1.15848e-09	5.99835e-08
Iffo1	1.444	1.19448e-09	6.11676e-08
Hsdl2	-1.039	1.30115e-09	6.59063e-08
Bckdhb	-0.777	1.34944e-09	6.7617e-08
Pcbd1	3.769	1.36492e-09	6.76651e-08
Tagap1	-0.812	1.44363e-09	7.08138e-08
Igfn1	2.877	1.47238e-09	7.1472e-08
H2-Eb1	2.467	1.49237e-09	7.16954e-08
AW209491	-0.642	1.59495e-09	7.58414e-08
Bcs1l	-0.675	1.65256e-09	7.77873e-08
Tspan12	-1.129	1.74487e-09	8.13108e-08
Gcat	-0.843	1.8265e-09	8.35798e-08
Myh11	-1.37	1.82943e-09	8.35798e-08
Hist1h4h	-1.327	1.86841e-09	8.45319e-08
1700001O22Rik	-3.389	1.92811e-09	8.63943e-08
Atp5sl	-0.803	1.98878e-09	8.8264e-08
Clip4	-1.233	2.10856e-09	9.2697e-08
Igdcc4	0.85	2.20649e-09	9.50284e-08
Esrrg	-1.899	2.21614e-09	9.50284e-08
Slc40a1	-1.666	2.22277e-09	9.50284e-08
Abcd3	-0.682	2.25202e-09	9.54036e-08
H2-Ab1	2.564	2.31487e-09	9.71829e-08
Dpp9	-0.769	2.34408e-09	9.75306e-08
Usp20	1.411	2.41711e-09	9.96792e-08
Tmem176b	1.805	2.73113e-09	1.10536e-07
Arfgap3	1.176	2.74696e-09	1.10536e-07
Eml1	-0.896	2.78941e-09	1.10536e-07
Apoe	2.531	2.78984e-09	1.10536e-07
Col4a5	1.812	2.82707e-09	1.10536e-07
Eef1a1	1.201	2.82757e-09	1.10536e-07
Epas1	-0.97	2.84642e-09	1.10536e-07
H2-Aa	2.413	3.16142e-09	1.21754e-07
Clpb	-0.891	3.20979e-09	1.22603e-07
Pfkfb2	-1.149	3.35645e-09	1.27163e-07
9030617O03Rik	-1.294	3.3937e-09	1.27538e-07
Samd4	-1.632	3.44158e-09	1.28256e-07
Abcd2	-1.218	3.4778e-09	1.28256e-07
Sephs2	-0.668	3.49538e-09	1.28256e-07
Lsm14a	-0.716	3.65174e-09	1.32946e-07
Zbed4	-0.862	3.86459e-09	1.39604e-07
Ostm1	-0.578	3.9172e-09	1.40416e-07
Padi2	-1.501	3.96014e-09	1.40872e-07
Ric8	0.949	4.01681e-09	1.41806e-07
BC023829	-0.691	4.06491e-09	1.42425e-07
Exoc3l4	2.133	4.16777e-09	1.44939e-07
Prosc	-0.692	4.53891e-09	1.56374e-07
Mfn1	-1.019	4.5637e-09	1.56374e-07
Crim1	-1.434	4.61416e-09	1.56949e-07
Sord	-1.165	4.7226e-09	1.59473e-07
Adgrf5	-1.148	4.77825e-09	1.60192e-07
Fbxw17	0.95	4.91509e-09	1.63447e-07
Bmf	1.111	4.96194e-09	1.63447e-07
Cd276	1.521	5.00216e-09	1.63447e-07
Zdhhc5	-0.904	5.01623e-09	1.63447e-07
Plekho1	1.513	5.05073e-09	1.63447e-07
Qrsl1	-0.745	5.38566e-09	1.73084e-07
Ptprb	-1.021	5.65391e-09	1.79728e-07
Klhl34	-2.274	5.66953e-09	1.79728e-07
Col5a3	2.178	5.92394e-09	1.85568e-07
Adhfe1	-1.291	5.94221e-09	1.85568e-07
Pank1	-1.335	5.97322e-09	1.85568e-07
Anxa4	1.853	6.03731e-09	1.86317e-07
Chpt1	-1.294	6.34472e-09	1.92977e-07
Sgpl1	1.197	6.3683e-09	1.92977e-07
Adipor2	-0.814	6.37734e-09	1.92977e-07
Bcl2	-2.104	6.4418e-09	1.9309e-07
Acot13	-0.758	6.46397e-09	1.9309e-07
S100a4	2.964	6.55131e-09	1.94453e-07
Tceal8	1.373	6.81814e-09	2.01092e-07
Lace1	-0.734	6.8999e-09	2.02224e-07
Msrb2	-0.813	7.01255e-09	2.04182e-07
Col5a2	2.159	7.05434e-09	2.04182e-07
Trak2	-0.779	7.10657e-09	2.04424e-07
Mettl11b	-1.977	7.25993e-09	2.05451e-07
Lpl	-1.486	7.27448e-09	2.05451e-07
Ric8b	-0.694	7.35598e-09	2.05451e-07
Hspd1	-0.705	7.36856e-09	2.05451e-07
3632451O06Rik	1.813	7.37908e-09	2.05451e-07
Etfdh	-1.055	7.40681e-09	2.05451e-07
Tspo	1.928	7.50622e-09	2.06976e-07
Rgma	1.332	7.73236e-09	2.11958e-07
Eci1	-1.069	8.01828e-09	2.1851e-07
Cdk6	2.076	8.15179e-09	2.20857e-07
Dcun1d2	-0.895	8.43004e-09	2.25809e-07
Dnaja4	-1.248	8.43149e-09	2.25809e-07
Sparc	1.294	8.6714e-09	2.30907e-07
Dlg1	-0.89	8.83521e-09	2.33932e-07
Supv3l1	-0.483	9.15431e-09	2.41012e-07
Dlgap4	0.823	9.42145e-09	2.46651e-07
Pkp2	1.844	9.72148e-09	2.53084e-07
Gprc5b	1.191	9.96838e-09	2.5807e-07
Mylk	-1.055	1.00477e-08	2.58687e-07
Mob3a	1.355	1.01083e-08	2.58816e-07
Oxct1	-0.848	1.0252e-08	2.61062e-07
Magix	-1.347	1.0373e-08	2.62707e-07
Npc2	1.076	1.06883e-08	2.6923e-07
C1qb	2.793	1.09222e-08	2.73642e-07
Slc35e1	-0.656	1.09865e-08	2.73781e-07
Gm7325	6.375	1.13316e-08	2.80879e-07
Mccc2	-0.687	1.16418e-08	2.8704e-07
Sod2	-0.925	1.18573e-08	2.90816e-07
Bgn	1.83	1.19524e-08	2.91374e-07
Hist1h2be	-1.051	1.20051e-08	2.91374e-07
Efcab14	-0.665	1.24181e-08	2.99835e-07
Gpsm2	2.144	1.28763e-08	3.09297e-07
Sox11	5.229	1.29584e-08	3.09672e-07
Wnt4	-1.452	1.30274e-08	3.09734e-07
Anxa7	1.166	1.31992e-08	3.11377e-07
Mtmr11	0.837	1.32302e-08	3.11377e-07
Tagln	-1.03	1.38478e-08	3.24276e-07
Bche	-1.152	1.39671e-08	3.25434e-07
Gfer	-0.705	1.47478e-08	3.41914e-07
Evi2a	2.726	1.51629e-08	3.47787e-07
Ipmk	-0.574	1.51874e-08	3.47787e-07
Osbpl6	-1.392	1.5225e-08	3.47787e-07
Lsp1	1.54	1.55169e-08	3.52726e-07
Tcirg1	1.986	1.5694e-08	3.5502e-07
Slc41a3	-1.13	1.58756e-08	3.57393e-07
Tuba1b	1.944	1.62895e-08	3.63687e-07
Coa7	-0.88	1.63113e-08	3.63687e-07
Tlk1	-0.693	1.63917e-08	3.63739e-07
Col1a1	2.84	1.66588e-08	3.67914e-07
Ppp1r1a	-3.177	1.73675e-08	3.81757e-07
Dusp14	1.983	1.84074e-08	4.02716e-07
Dtnbp1	-0.569	2.00955e-08	4.37593e-07
Suds3	-0.532	2.09283e-08	4.53609e-07
Ankrd27	-0.779	2.1335e-08	4.59103e-07
Egf	-1.497	2.13788e-08	4.59103e-07
Patl1	-0.732	2.2274e-08	4.76133e-07
Ndufaf6	-0.893	2.25799e-08	4.80467e-07
Herc3	-0.817	2.31869e-08	4.91141e-07
Chrna1	2.131	2.34629e-08	4.94739e-07
Gpx1	1.133	2.37365e-08	4.98253e-07
Emp2	0.781	2.3872e-08	4.9885e-07
Afg3l1	-0.598	2.47096e-08	5.14048e-07
Mstn	-2.46	2.4826e-08	5.14175e-07
Insr	-0.851	2.49949e-08	5.15382e-07
Zfp354a	-0.858	2.55149e-08	5.23786e-07
Sms	-0.977	2.56927e-08	5.25123e-07
Unc93b1	2.313	2.64358e-08	5.37952e-07
Ankrd40	-0.816	2.66415e-08	5.39781e-07
Grn	1.641	2.73018e-08	5.50764e-07
Decr1	-1.102	2.79479e-08	5.61367e-07
2310016D03Rik	-2.173	2.87984e-08	5.75954e-07
Obfc1	1.287	2.89213e-08	5.75954e-07
C1qa	2.744	3.0831e-08	6.11373e-07
Ly9	3.966	3.11169e-08	6.13048e-07
Cyb5b	-0.804	3.11786e-08	6.13048e-07
Ric1	-0.616	3.15536e-08	6.17813e-07
Ppm1a	-0.846	3.20421e-08	6.24754e-07
St3gal5	-1.047	3.3303e-08	6.46633e-07
Cd59a	-1.453	3.70283e-08	7.15983e-07
Isoc1	-0.816	3.78377e-08	7.28611e-07
Myh3	5.123	3.80945e-08	7.30537e-07
Angpt2	-1.265	3.86125e-08	7.37435e-07
Dennd1c	2.446	3.93788e-08	7.49e-07
Cdkn2d	0.955	4.07498e-08	7.71928e-07
Lgals3	4.171	4.22399e-08	7.96914e-07
Pgd	0.893	4.27793e-08	7.99001e-07
Naaa	1.29	4.28345e-08	7.99001e-07
Ccdc134	1.131	4.28649e-08	7.99001e-07
Aars	-0.498	4.40632e-08	8.18066e-07
Hsd17b4	-0.572	4.44332e-08	8.21661e-07
Sec11c	0.673	4.47755e-08	8.24719e-07
Gfm1	-0.812	4.51333e-08	8.26999e-07
Pmpca	-0.694	4.52542e-08	8.26999e-07
1110046J04Rik	2.78	4.55296e-08	8.28781e-07
Slc30a9	-0.627	4.57705e-08	8.29923e-07
Rrbp1	0.879	4.70485e-08	8.49791e-07
Myh8	3.308	4.76571e-08	8.55511e-07
Tmem204	-1.076	4.77646e-08	8.55511e-07
Pam	0.915	4.7916e-08	8.55511e-07
Acadvl	-0.996	4.82105e-08	8.57485e-07
C1qc	2.633	4.86345e-08	8.61736e-07
Lrpprc	-0.723	4.91812e-08	8.68123e-07
Xpo6	0.753	5.12704e-08	8.99595e-07
Nadk2	-0.865	5.13503e-08	8.99595e-07
Ebag9	-0.723	5.23714e-08	9.14048e-07
Rragd	-1.025	5.34609e-08	9.29582e-07
Cd33	2.663	5.38337e-08	9.32584e-07
Pla2g16	-1.087	5.54793e-08	9.57531e-07
Ppip5k1	-0.972	5.68243e-08	9.77126e-07
Mccc1	-0.569	5.91463e-08	1.01331e-06
Aif1	4.028	5.96875e-08	1.01884e-06
Fsd1l	0.973	6.07549e-08	1.03328e-06
Golim4	0.718	6.09867e-08	1.03345e-06
Timp3	-1.227	6.17116e-08	1.04047e-06
Tspan31	0.499	6.18476e-08	1.04047e-06
Fbxo40	-1.387	6.22337e-08	1.0432e-06
Adk	-0.894	6.51652e-08	1.08842e-06
Gpcpd1	-1.446	6.62878e-08	1.10322e-06
Ifnar1	0.658	6.73636e-08	1.11713e-06
Arl6ip5	0.897	6.85078e-08	1.13208e-06
Map3k7	-0.61	6.89993e-08	1.13247e-06
Tab2	-0.908	6.90174e-08	1.13247e-06
Golm1	-1.456	7.12247e-08	1.16139e-06
Kcng4	-1.933	7.12783e-08	1.16139e-06
Aspa	0.986	7.29033e-08	1.18124e-06
Hadha	-0.881	7.31973e-08	1.18124e-06
Opa1	-0.637	7.32885e-08	1.18124e-06
Tuba8	-1.237	7.35109e-08	1.18124e-06
Smo	1.18	7.5741e-08	1.2129e-06
Eif4enif1	-0.408	7.62566e-08	1.21697e-06
Ivd	-0.72	7.82048e-08	1.24003e-06
Nos1	-2.245	7.82339e-08	1.24003e-06
Gng10	1.494	7.95057e-08	1.25592e-06
Adcy7	1.678	8.01064e-08	1.26113e-06
Frzb	-2.737	8.20159e-08	1.28343e-06
N6amt2	-0.589	8.20736e-08	1.28343e-06
Fam149b	-0.495	8.26028e-08	1.28739e-06
Ubqln4	-0.646	8.32523e-08	1.29319e-06
Fam195a	-1.061	8.45614e-08	1.30916e-06
Hsd3b7	1.164	8.51967e-08	1.31462e-06
P2rx7	1.562	8.56655e-08	1.3175e-06
Acadm	-1.051	8.70712e-08	1.33203e-06
Rrm2b	-0.884	8.7182e-08	1.33203e-06
Flt1	-0.973	8.77611e-08	1.3324e-06
Csrp2bp	-0.504	8.77785e-08	1.3324e-06
Smim3	2.33	9.12478e-08	1.38056e-06
Gba	0.578	9.15434e-08	1.38056e-06
9430091E24Rik	-1.161	9.5426e-08	1.43447e-06
Cipc	-0.52	9.57761e-08	1.4351e-06
Mars	-0.558	9.67746e-08	1.44542e-06
Slc25a26	-0.749	9.71241e-08	1.446e-06
Suclg2	-1.002	9.85538e-08	1.45923e-06
Col6a3	1.595	9.86387e-08	1.45923e-06
Asap3	1.379	1.00052e-07	1.47168e-06
Dusp16	-0.891	1.00112e-07	1.47168e-06
Otub2	-1.091	1.02114e-07	1.49639e-06
Ift122	1.067	1.05345e-07	1.5389e-06
Atp5s	-0.822	1.08083e-07	1.57396e-06
Ctxn3	1.879	1.11101e-07	1.61287e-06
Laptm5	3.3	1.1186e-07	1.61884e-06
Acadl	-1.048	1.14134e-07	1.64368e-06
Mrpl16	-0.77	1.14282e-07	1.64368e-06
Ncoa3	-0.525	1.16255e-07	1.66692e-06
Abca1	1.48	1.1688e-07	1.67074e-06
Acox1	-0.538	1.17984e-07	1.68136e-06
Vps72	-0.545	1.20155e-07	1.70266e-06
P2rx4	1.814	1.20209e-07	1.70266e-06
As3mt	-0.797	1.20634e-07	1.7035e-06
Eif4e2	-0.519	1.22526e-07	1.72498e-06
Shmt1	-0.941	1.22896e-07	1.72499e-06
Adgrl4	-1.128	1.26518e-07	1.77049e-06
Abcb10	-0.509	1.29419e-07	1.80187e-06
2610507B11Rik	-0.625	1.29534e-07	1.80187e-06
Qsox1	0.864	1.30395e-07	1.80846e-06
Ap1ar	-0.627	1.36963e-07	1.89391e-06
Zfp131	-0.641	1.38e-07	1.9026e-06
Optn	-1.18	1.41403e-07	1.94377e-06
Ddr1	1.534	1.43821e-07	1.97119e-06
Rassf4	1.796	1.46792e-07	2.00601e-06
Hmha1	2.736	1.4806e-07	2.01162e-06
A930003A15Rik	4.101	1.48066e-07	2.01162e-06
Csf1r	2.104	1.48733e-07	2.01481e-06
Slc45a3	-1.584	1.50743e-07	2.03106e-06
Tmcc1	-0.848	1.50804e-07	2.03106e-06
Fxyd6	1.068	1.52205e-07	2.04403e-06
Nr6a1	-1.277	1.54636e-07	2.0707e-06
Fn1	1.977	1.55699e-07	2.07897e-06
Slmap	-0.702	1.57059e-07	2.09113e-06
Pld4	2.657	1.58011e-07	2.09781e-06
Fut10	-0.639	1.6665e-07	2.20622e-06
Ptms	1.36	1.71489e-07	2.26386e-06
Msln	5.578	1.74133e-07	2.29226e-06
Dpep2	4.436	1.75933e-07	2.30943e-06
Lhpp	-0.716	1.78371e-07	2.33485e-06
Mdfi	3.908	1.78928e-07	2.33559e-06
Zfp691	-0.876	1.80089e-07	2.34418e-06
Necap2	0.735	1.81848e-07	2.35933e-06
Cygb	0.995	1.82266e-07	2.35933e-06
A930005H10Rik	-0.617	1.83864e-07	2.37342e-06
Phf7	-0.818	1.84686e-07	2.37745e-06
Homer1	-1.082	1.8736e-07	2.40522e-06
Usp24	-0.658	1.89005e-07	2.41968e-06
Col1a2	2.216	1.91787e-07	2.44857e-06
Fgd2	2.768	1.98416e-07	2.52628e-06
Myl3	-2.694	2.0041e-07	2.54471e-06
Slc26a11	1.039	2.03197e-07	2.5731e-06
Cd36	-1.399	2.06533e-07	2.60825e-06
Dclre1c	1.193	2.07627e-07	2.61498e-06
Ndufb5	-0.895	2.08417e-07	2.61785e-06
Tmem186	-0.487	2.11071e-07	2.63197e-06
Aen	-0.661	2.11215e-07	2.63197e-06
Mgat4b	0.974	2.11235e-07	2.63197e-06
Tmem205	0.815	2.1262e-07	2.64216e-06
Cyb5r3	0.773	2.14412e-07	2.65734e-06
Gatb	-0.527	2.17866e-07	2.69299e-06
Fam129b	1.844	2.20088e-07	2.71316e-06
Arap1	1.344	2.20663e-07	2.71316e-06
Parm1	-0.976	2.22032e-07	2.72214e-06
Cmss1	-1.072	2.22561e-07	2.72214e-06
Alpk1	1.063	2.24672e-07	2.74077e-06
Retsat	-0.998	2.31421e-07	2.81572e-06
Map3k4	-0.622	2.33948e-07	2.83905e-06
Syk	2.197	2.34956e-07	2.84388e-06
Numb	-0.468	2.36705e-07	2.85763e-06
Cox19	-0.557	2.37648e-07	2.86161e-06
Ucp2	1.701	2.41527e-07	2.89601e-06
Serpinb1a	4.198	2.42211e-07	2.89601e-06
Cd37	2.764	2.4237e-07	2.89601e-06
Mrc2	1.576	2.44247e-07	2.91098e-06
Stab1	1.504	2.46471e-07	2.92465e-06
Nup93	0.665	2.46649e-07	2.92465e-06
Cpne2	1.176	2.48832e-07	2.94304e-06
Cep83	-0.614	2.5477e-07	3.00565e-06
Mreg	-1.312	2.55632e-07	3.00819e-06
Cpm	-1.001	2.60705e-07	3.05347e-06
Atp8b4	3.435	2.6079e-07	3.05347e-06
Ivns1abp	-0.595	2.63608e-07	3.07873e-06
Alpk3	-1.154	2.6465e-07	3.08047e-06
L2hgdh	-1.027	2.65079e-07	3.08047e-06
Zfp146	-0.399	2.70315e-07	3.1335e-06
Stau2	-0.775	2.74963e-07	3.17947e-06
Tmem9	1.502	2.75975e-07	3.18328e-06
Naip5	3.097	2.83855e-07	3.26609e-06
Upf2	-0.652	2.94711e-07	3.38264e-06
Rnf146	-0.48	2.98123e-07	3.40936e-06
Zfp867	-0.67	2.98502e-07	3.40936e-06
Col6a2	1.525	3.00039e-07	3.41853e-06
Ptprc	2.919	3.01553e-07	3.42741e-06
Rab43	1.059	3.12372e-07	3.54174e-06
Postn	3.436	3.13375e-07	3.54448e-06
Cebpg	-0.75	3.19735e-07	3.60766e-06
Cmbl	-1.371	3.23057e-07	3.62963e-06
2210015D19Rik	-1.154	3.23587e-07	3.62963e-06
Nrd1	-0.763	3.24019e-07	3.62963e-06
Arrdc1	1.103	3.29097e-07	3.67768e-06
Xpr1	-0.938	3.31041e-07	3.69055e-06
Ppp3cc	-0.61	3.31842e-07	3.69065e-06
Prdx6	-0.493	3.49106e-07	3.86702e-06
Thbs3	1.733	3.49809e-07	3.86702e-06
Pcmtd1	-0.856	3.50189e-07	3.86702e-06
Ech1	-0.871	3.51825e-07	3.87589e-06
Satb1	-0.983	3.54643e-07	3.88957e-06
Gm2a	1.625	3.54735e-07	3.88957e-06
Ppapdc1b	0.912	3.57099e-07	3.90629e-06
Ikbke	2.489	3.59634e-07	3.92481e-06
Ctsh	1.943	3.61395e-07	3.93482e-06
Polb	-0.691	3.69107e-07	4.00942e-06
Zfp639	-0.47	3.71532e-07	4.02637e-06
Cog6	-0.832	3.72584e-07	4.0284e-06
Timp4	-1.448	3.75892e-07	4.05476e-06
Traf1	2.742	3.80225e-07	4.09203e-06
Arhgap31	-0.698	3.81377e-07	4.09497e-06
St7	-0.612	3.82337e-07	4.09584e-06
Acad11	-0.777	3.83543e-07	4.09934e-06
Rhog	1.07	3.89206e-07	4.15034e-06
Clec16a	-0.661	3.9035e-07	4.15304e-06
Adamts5	1.485	3.96626e-07	4.20041e-06
Sos2	-0.839	3.96686e-07	4.20041e-06
Lonp2	-0.513	3.98355e-07	4.20041e-06
Tada2b	-0.518	3.98408e-07	4.20041e-06
Slc25a20	-0.915	4.03366e-07	4.24308e-06
Fbxo45	-0.617	4.06289e-07	4.24771e-06
Polm	0.948	4.06927e-07	4.24771e-06
Mul1	-0.443	4.07969e-07	4.24771e-06
Rps6ka2	-0.964	4.08257e-07	4.24771e-06
Cobll1	-0.807	4.08716e-07	4.24771e-06
Ccdc88b	2.765	4.1002e-07	4.24771e-06
Fhod3	-0.944	4.10187e-07	4.24771e-06
Itga7	0.88	4.15968e-07	4.29803e-06
Efcab2	-0.915	4.17532e-07	4.30464e-06
Notch2	0.99	4.20838e-07	4.32639e-06
Acss1	-1.116	4.21792e-07	4.32639e-06
Col6a1	1.427	4.22582e-07	4.32639e-06
Rnf38	0.613	4.23355e-07	4.32639e-06
Rnf6	-0.416	4.27557e-07	4.35977e-06
Cthrc1	5.228	4.30128e-07	4.37641e-06
Bub1b	2.506	4.35371e-07	4.42011e-06
Tmem8c	7.891	4.39984e-07	4.45723e-06
Zfp703	1.556	4.42814e-07	4.47617e-06
Ckap4	1.686	4.45325e-07	4.48626e-06
Setd3	-0.491	4.46406e-07	4.48626e-06
Wnt9a	-1.076	4.467e-07	4.48626e-06
Suclg1	-0.788	4.60429e-07	4.61419e-06
Cyth4	2.852	4.62986e-07	4.62986e-06
Echs1	-0.696	4.75888e-07	4.74517e-06
Ndufaf4	-0.822	4.76701e-07	4.74517e-06
Ago4	-0.507	4.77572e-07	4.74517e-06
Napepld	-0.806	4.81151e-07	4.76182e-06
Tnfrsf21	-0.537	4.81291e-07	4.76182e-06
Lpar1	1.398	4.85607e-07	4.79434e-06
Asl	1.044	4.92889e-07	4.85048e-06
Tmem143	-0.816	4.93375e-07	4.85048e-06
Cyp4f18	3.503	4.97158e-07	4.87739e-06
Idh3b	-0.687	5.08209e-07	4.97533e-06
Tatdn2	-0.537	5.09381e-07	4.97634e-06
Phpt1	-0.596	5.11044e-07	4.98215e-06
Cacna2d4	-1.175	5.19883e-07	5.05774e-06
Fndc5	-0.534	5.29561e-07	5.14116e-06
Cisd2	-0.612	5.36491e-07	5.1976e-06
Taf3	-0.494	5.39399e-07	5.21493e-06
Tmem56	-1.098	5.40741e-07	5.21709e-06
Slc25a28	-0.505	5.43492e-07	5.22762e-06
Fbln7	2.217	5.45922e-07	5.22762e-06
Rrn3	-0.482	5.46988e-07	5.22762e-06
Fastkd2	-0.785	5.47224e-07	5.22762e-06
Adcy2	-0.65	5.47442e-07	5.22762e-06
Dnajc11	-0.363	5.53543e-07	5.26447e-06
Lcp1	2.522	5.5445e-07	5.26447e-06
Ablim2	0.747	5.54689e-07	5.26447e-06
Glud1	-0.4	5.55975e-07	5.26594e-06
4833439L19Rik	-0.738	5.58116e-07	5.2755e-06
Ttll12	0.866	5.63631e-07	5.31684e-06
Dnajc28	-1.019	5.6788e-07	5.33213e-06
Ppara	-1.194	5.68841e-07	5.33213e-06
Iah1	1.258	5.68929e-07	5.33213e-06
Cox10	-0.764	5.69828e-07	5.33213e-06
Lap3	-0.399	5.74036e-07	5.36073e-06
Zkscan5	-0.424	5.75455e-07	5.36324e-06
Chchd4	-0.523	5.79457e-07	5.38976e-06
Mxra8	1.393	5.82565e-07	5.40787e-06
Tifab	3.593	5.87015e-07	5.43835e-06
Nbn	-0.6	5.8856e-07	5.44185e-06
Mpdz	-0.588	5.97875e-07	5.50001e-06
Clta	0.776	5.98075e-07	5.50001e-06
Tmem43	0.971	5.99323e-07	5.50001e-06
Sh3pxd2b	1.927	5.99572e-07	5.50001e-06
Fyb	3.408	6.09202e-07	5.57737e-06
Myl10	-1.818	6.1309e-07	5.59648e-06
Crybg3	-1.031	6.13691e-07	5.59648e-06
Col8a1	2.316	6.19905e-07	5.6421e-06
Hlcs	-0.618	6.26821e-07	5.69393e-06
S100a13	1.104	6.31986e-07	5.72968e-06
Fam185a	-0.479	6.45834e-07	5.84386e-06
Adam19	1.619	6.61626e-07	5.97515e-06
Rhot2	-0.672	6.70718e-07	6.04554e-06
Ndufaf5	-0.704	6.73679e-07	6.06051e-06
Zfp367	-0.875	6.92913e-07	6.22153e-06
Chrnb1	1.136	7.13866e-07	6.39733e-06
Wfikkn2	-1.292	7.25376e-07	6.48801e-06
Fcgr2b	2.911	7.27107e-07	6.49103e-06
Apaf1	1.18	7.34955e-07	6.54855e-06
Slc47a1	-1.142	7.36855e-07	6.55294e-06
Ei24	-0.436	7.40382e-07	6.56606e-06
Epm2a	-0.951	7.41147e-07	6.56606e-06
Hspa8	-0.646	7.54804e-07	6.67436e-06
Usp15	-0.753	7.65705e-07	6.74572e-06
Slc9a3r2	-1.014	7.6577e-07	6.74572e-06
Pde7b	-0.776	7.68358e-07	6.75575e-06
Arrb2	1.552	7.72086e-07	6.77365e-06
Slc9a9	2.004	7.73301e-07	6.77365e-06
Ipo5	-0.671	7.79101e-07	6.79537e-06
AF251705	4.656	7.79393e-07	6.79537e-06
Npc1l1	-1.459	7.84395e-07	6.79537e-06
Gltp	1.113	7.85884e-07	6.79537e-06
Cnot7	-0.688	7.86132e-07	6.79537e-06
Zbtb18	-0.873	7.86333e-07	6.79537e-06
Kcnn3	1.632	7.87203e-07	6.79537e-06
Plet1os	-1.586	7.87446e-07	6.79537e-06
5430431A17Rik	2.162	7.93419e-07	6.83425e-06
Acyp1	-0.608	7.9586e-07	6.84263e-06
Scn4b	-0.935	8.03292e-07	6.89381e-06
Fam210a	-0.907	8.06013e-07	6.89531e-06
Timm8b	-0.55	8.06426e-07	6.89531e-06
Oxsr1	-0.603	8.10119e-07	6.9142e-06
D230025D16Rik	-0.527	8.16667e-07	6.95734e-06
Mut	-0.801	8.19222e-07	6.96638e-06
Rcan2	-1.145	8.38105e-07	7.11397e-06
Ctnna3	-1.032	8.42298e-07	7.12751e-06
Prkar2a	-0.941	8.42759e-07	7.12751e-06
Runx2	2.234	8.44959e-07	7.13317e-06
Tet3	0.683	8.50602e-07	7.16782e-06
Tek	-0.804	8.54098e-07	7.17152e-06
Abcc3	3.947	8.54119e-07	7.17152e-06
Nucb2	1.104	8.55997e-07	7.17436e-06
Naga	0.835	8.62366e-07	7.20599e-06
H19	1.733	8.62863e-07	7.20599e-06
Aldh6a1	-0.965	8.76335e-07	7.30541e-06
Wnt5a	-1.63	8.87813e-07	7.38787e-06
Mpz	-1.667	9.06523e-07	7.53012e-06
Msantd4	-0.47	9.12173e-07	7.56357e-06
Adam12	3.386	9.14272e-07	7.56751e-06
Cd82	1.69	9.15963e-07	7.56807e-06
Zc3h7a	0.607	9.17955e-07	7.5711e-06
Slc38a2	-1.609	9.21371e-07	7.58585e-06
Npc1	-0.746	9.29327e-07	7.63786e-06
Msh2	-0.54	9.3321e-07	7.65627e-06
Coa5	-0.735	9.44877e-07	7.73836e-06
Kpna1	-0.867	9.5532e-07	7.81016e-06
Nomo1	-0.573	9.59539e-07	7.83091e-06
Tnni1	4.095	9.65947e-07	7.86943e-06
Aifm1	-0.532	1.01027e-06	8.21619e-06
Vkorc1	1.004	1.0175e-06	8.26052e-06
Hk2	-1.489	1.03878e-06	8.41861e-06
Snrpd3	-0.579	1.04271e-06	8.43579e-06
Ptpn11	-0.502	1.08811e-06	8.78782e-06
Atp6v0d2	6.691	1.09965e-06	8.86567e-06
Trp53i11	1.333	1.11129e-06	8.94405e-06
Mmachc	-0.818	1.12296e-06	9.02243e-06
Csk	1.246	1.13012e-06	9.06124e-06
Fer1l5	-0.609	1.13168e-06	9.06124e-06
Tapbp	0.661	1.13482e-06	9.07079e-06
Loxl1	1.983	1.15313e-06	9.20135e-06
St8sia2	4.002	1.16081e-06	9.24681e-06
Pptc7	-0.929	1.16507e-06	9.26489e-06
Sh2b2	2.128	1.16836e-06	9.27522e-06
Pycard	2.46	1.17816e-06	9.3371e-06
Tdrp	-1.253	1.18253e-06	9.35499e-06
Trim30d	1.346	1.18443e-06	9.35499e-06
Mfn2	-0.798	1.18695e-06	9.35817e-06
Rpia	-0.679	1.18885e-06	9.35817e-06
Vegfa	-0.939	1.20375e-06	9.45945e-06
Fam195b	0.583	1.20918e-06	9.47844e-06
Pdgfd	-1.219	1.21023e-06	9.47844e-06
Smc4	1.19	1.22897e-06	9.59675e-06
Arhgap30	2.673	1.22946e-06	9.59675e-06
Ctsa	0.551	1.25488e-06	9.77885e-06
Edem1	0.816	1.2579e-06	9.78604e-06
Itsn1	-0.625	1.26405e-06	9.81393e-06
Rtf1	-0.478	1.2657e-06	9.81393e-06
Ptprm	-0.662	1.26844e-06	9.81882e-06
Dym	-0.918	1.27366e-06	9.84291e-06
Pde4d	-1.189	1.27791e-06	9.84613e-06
Tnks2	-0.631	1.27831e-06	9.84613e-06
Rrm2	3.65	1.28756e-06	9.90101e-06
Trap1	-0.592	1.29298e-06	9.92635e-06
Ncf4	3.318	1.30363e-06	9.99162e-06
Rnf11	-0.736	1.30608e-06	9.99397e-06
Pccb	-0.535	1.31265e-06	1.00278e-05
Ninl	2.899	1.31671e-06	1.00423e-05
Rabl6	-0.458	1.34187e-06	1.02175e-05
Rxrg	-0.991	1.36914e-06	1.04082e-05
Sh3bgrl3	1.24	1.38387e-06	1.04905e-05
Nnt	-1.485	1.38448e-06	1.04905e-05
Slc16a2	1.63	1.3897e-06	1.0513e-05
Sike1	0.459	1.3953e-06	1.05382e-05
Me2	1.548	1.41307e-06	1.06552e-05
Amfr	-0.498	1.41721e-06	1.06692e-05
Mir22hg	1.254	1.42238e-06	1.06908e-05
Rad17	-0.58	1.43751e-06	1.07871e-05
Asb2	-1.276	1.44254e-06	1.08002e-05
Gstk1	-0.857	1.44532e-06	1.08002e-05
Kpna6	-0.434	1.44812e-06	1.08002e-05
Abhd5	-0.89	1.45066e-06	1.08002e-05
Cd300lg	-0.99	1.45084e-06	1.08002e-05
Trem2	5.59	1.479e-06	1.09922e-05
Cep68	-0.701	1.48959e-06	1.10533e-05
Cttn	0.727	1.50226e-06	1.11296e-05
Mapkap1	-0.423	1.51765e-06	1.12258e-05
Rtn4ip1	-0.72	1.53578e-06	1.13419e-05
Adamts2	1.243	1.54923e-06	1.14066e-05
Epb41	-0.75	1.55042e-06	1.14066e-05
Ctsz	1.078	1.55188e-06	1.14066e-05
Ptges	1.17	1.55832e-06	1.14358e-05
Zbtb17	-0.595	1.56364e-06	1.14569e-05
Asb10	-1.195	1.58736e-06	1.15944e-05
Il10ra	2.812	1.58738e-06	1.15944e-05
Cers5	0.82	1.59846e-06	1.1657e-05
Galnt1	-0.707	1.60599e-06	1.16936e-05
Cd300a	2.906	1.6197e-06	1.17644e-05
Cops3	-0.628	1.62076e-06	1.17644e-05
Ube2q2	-0.601	1.6348e-06	1.18299e-05
Hspa9	-0.682	1.63485e-06	1.18299e-05
Tmem50a	0.542	1.64148e-06	1.18594e-05
Tmbim1	0.843	1.6483e-06	1.18902e-05
Pygo2	0.699	1.65229e-06	1.19005e-05
Apip	-0.591	1.66195e-06	1.19517e-05
Ndufa8	-0.697	1.67691e-06	1.20406e-05
Tnnt2	3.465	1.68984e-06	1.21149e-05
H2-DMa	2.101	1.69569e-06	1.21381e-05
Etv4	1.312	1.70379e-06	1.21774e-05
Ovol1	-1.14	1.71682e-06	1.22517e-05
Aktip	-0.433	1.74203e-06	1.24108e-05
Olfr558	-1.381	1.74443e-06	1.24108e-05
Ppp2r5a	-0.589	1.766e-06	1.25451e-05
Auh	-0.44	1.77768e-06	1.26088e-05
Gm5860	-1.399	1.7893e-06	1.26719e-05
Irf2bpl	0.955	1.82099e-06	1.28768e-05
Atxn1	-0.553	1.82858e-06	1.29109e-05
Zfp768	-0.657	1.83737e-06	1.29533e-05
Bola3	-0.886	1.84156e-06	1.29565e-05
Tmem176a	1.563	1.84339e-06	1.29565e-05
Pdgfra	1.122	1.84842e-06	1.29608e-05
Kazald1	-1.255	1.84955e-06	1.29608e-05
Pak1	1.421	1.86918e-06	1.30786e-05
Metrnl	1.882	1.88491e-06	1.3169e-05
Loxl3	1.459	1.9092e-06	1.33187e-05
Vps37a	-0.636	1.91974e-06	1.33722e-05
Slc19a2	-0.716	1.94348e-06	1.35173e-05
Cchcr1	1.427	1.95098e-06	1.35492e-05
Ghitm	-0.61	1.95647e-06	1.35672e-05
Fdft1	-0.806	1.96658e-06	1.3617e-05
Ppa1	-0.369	1.97818e-06	1.36525e-05
Grb10	1.031	1.97851e-06	1.36525e-05
Amz2	-0.556	1.98049e-06	1.36525e-05
Cux1	-0.55	2.00439e-06	1.37968e-05
Slc38a3	-1.2	2.01211e-06	1.38296e-05
Mvp	0.904	2.02824e-06	1.39199e-05
Ptgr2	-0.598	2.05533e-06	1.40851e-05
Nek9	-0.785	2.06362e-06	1.41211e-05
Zfp654	-0.83	2.08056e-06	1.42162e-05
Ndufs8	-0.626	2.0881e-06	1.42468e-05
Angptl2	1.111	2.1054e-06	1.43438e-05
Fam105a	2.794	2.11731e-06	1.44039e-05
Atp1b3	0.568	2.13017e-06	1.44703e-05
Sdhaf3	-0.774	2.14529e-06	1.45431e-05
Pex11a	-0.905	2.14713e-06	1.45431e-05
Cdkn1a	1.863	2.15606e-06	1.45509e-05
Mgst3	-0.727	2.15643e-06	1.45509e-05
Mia3	-0.504	2.15765e-06	1.45509e-05
Anxa2	1.318	2.16633e-06	1.45883e-05
Cotl1	3.024	2.19087e-06	1.47323e-05
1600014C10Rik	-0.459	2.20172e-06	1.47839e-05
Aaed1	-0.823	2.2103e-06	1.48202e-05
Nckap1l	3.07	2.22565e-06	1.48826e-05
Mgp	1.408	2.23016e-06	1.48826e-05
Zhx1	-0.67	2.23126e-06	1.48826e-05
Sdhb	-0.753	2.23474e-06	1.48826e-05
Gnai2	0.621	2.23892e-06	1.48826e-05
Flcn	-0.65	2.24323e-06	1.48826e-05
Tmem97	1.582	2.24569e-06	1.48826e-05
Ppm1l	-0.824	2.24829e-06	1.48826e-05
Sco1	-0.482	2.24836e-06	1.48826e-05
Slc25a12	-0.824	2.2621e-06	1.49523e-05
Olfml3	1.466	2.27569e-06	1.50209e-05
Mapk6	-0.528	2.29165e-06	1.51048e-05
Wdr1	0.6	2.29745e-06	1.51209e-05
Vamp5	-1.056	2.30059e-06	1.51209e-05
Akr1b8	2.65	2.32015e-06	1.52075e-05
Clip1	-0.993	2.32028e-06	1.52075e-05
Lrrc25	3.426	2.34147e-06	1.53193e-05
Sars	-0.39	2.34393e-06	1.53193e-05
Kdm7a	-0.621	2.35538e-06	1.53727e-05
Narf	-0.7	2.38457e-06	1.55414e-05
Otud5	0.581	2.40024e-06	1.56217e-05
Htra4	-2.27	2.40678e-06	1.56424e-05
Cstb	1.571	2.41317e-06	1.56621e-05
Dnaja3	-0.571	2.41825e-06	1.56732e-05
Baiap2l1	2.425	2.42375e-06	1.56847e-05
Rnf114	-0.813	2.42676e-06	1.56847e-05
Pm20d2	-1.065	2.44944e-06	1.58094e-05
Ptprk	5.686	2.46884e-06	1.59126e-05
Ctsb	0.801	2.48055e-06	1.5966e-05
Vim	1.193	2.48805e-06	1.59919e-05
Kdr	-1.321	2.49144e-06	1.59919e-05
Tbc1d1	-1.058	2.50342e-06	1.60467e-05
Carnmt1	-1.174	2.54384e-06	1.62834e-05
Kcmf1	-0.999	2.58529e-06	1.6526e-05
Sash3	3.001	2.61157e-06	1.66711e-05
Svip	-0.787	2.62803e-06	1.67533e-05
Tpcn2	1.716	2.65125e-06	1.68782e-05
Pdia6	0.672	2.65714e-06	1.68926e-05
Nudt19	-0.588	2.6903e-06	1.70648e-05
Sema4b	1.189	2.69155e-06	1.70648e-05
Tnfrsf23	1.77	2.69797e-06	1.70823e-05
Abra	-1.871	2.70277e-06	1.70895e-05
Qk	-0.776	2.71323e-06	1.71323e-05
Vldlr	-1.102	2.73279e-06	1.72325e-05
Ankrd10	1.075	2.75831e-06	1.73699e-05
Naa20	-0.489	2.7657e-06	1.7393e-05
Cfb	2.077	2.7902e-06	1.75233e-05
Fars2	-0.628	2.79632e-06	1.75382e-05
Lactb	-0.59	2.80022e-06	1.7539e-05
Zfp91	-0.879	2.83303e-06	1.77207e-05
2310002L09Rik	-1.412	2.87741e-06	1.79652e-05
Tmed9	0.533	2.87983e-06	1.79652e-05
Csf3r	3.125	2.89743e-06	1.80363e-05
Eya1	-1.294	2.89897e-06	1.80363e-05
Tppp3	0.834	2.91477e-06	1.81105e-05
Hoxa11	-1.376	2.98306e-06	1.85101e-05
Crat	-0.893	2.99047e-06	1.85314e-05
Pstpip1	2.914	3.00527e-06	1.85984e-05
Nrap	-1.192	3.01392e-06	1.86103e-05
Ccdc146	-1.232	3.01518e-06	1.86103e-05
Dnase2a	1.379	3.0301e-06	1.86776e-05
Lmna	0.98	3.06317e-06	1.88565e-05
Flot2	0.466	3.06822e-06	1.88627e-05
Rassf2	2.393	3.17361e-06	1.94849e-05
Ctsk	2.209	3.18023e-06	1.94999e-05
Il17ra	1.787	3.18679e-06	1.9505e-05
Rapgef1	-0.715	3.18944e-06	1.9505e-05
Tubb6	1.537	3.21527e-06	1.96372e-05
Hspa12b	-0.822	3.2214e-06	1.96489e-05
Jak2	-0.832	3.26662e-06	1.98987e-05
Ckmt2	-1	3.28811e-06	2.00034e-05
Tulp4	-0.636	3.30115e-06	2.00394e-05
Rev1	-0.574	3.30264e-06	2.00394e-05
Adck4	1.616	3.32565e-06	2.01528e-05
Flot1	0.654	3.3557e-06	2.03085e-05
Sdc2	0.875	3.38996e-06	2.04893e-05
Rgs1	4.882	3.42466e-06	2.06721e-05
Ubl7	-0.53	3.45179e-06	2.07871e-05
Tbc1d10b	0.672	3.45525e-06	2.07871e-05
Spg21	1.077	3.45708e-06	2.07871e-05
Pdk4	-1.491	3.46469e-06	2.0806e-05
Zfyve9	-0.581	3.48373e-06	2.08934e-05
Mkrn2	-0.703	3.50802e-06	2.1012e-05
Pard3b	-0.655	3.52662e-06	2.10964e-05
Wdr91	1.177	3.53625e-06	2.1115e-05
Rab27b	3.036	3.5388e-06	2.1115e-05
A430005L14Rik	-0.456	3.5652e-06	2.12453e-05
Zfp652	-0.892	3.57632e-06	2.12843e-05
F7	4.885	3.58665e-06	2.13186e-05
Fermt3	2.951	3.60598e-06	2.14062e-05
Akna	0.988	3.61271e-06	2.14142e-05
Slc41a1	-0.584	3.62122e-06	2.14142e-05
Pcolce	1.175	3.62424e-06	2.14142e-05
Slc25a34	-1.611	3.62572e-06	2.14142e-05
Ptprg	-0.733	3.65141e-06	2.15387e-05
Psd4	2.791	3.66534e-06	2.15935e-05
Ndufs1	-0.744	3.67633e-06	2.16309e-05
Wdfy4	2.112	3.72678e-06	2.18846e-05
Coq3	-0.619	3.72884e-06	2.18846e-05
Hpgds	2.964	3.75322e-06	2.2e-05
Adck1	-0.596	3.76568e-06	2.20453e-05
Col16a1	2.193	3.78111e-06	2.20973e-05
Gnpat	-0.757	3.78405e-06	2.20973e-05
Uhrf1	3.311	3.80182e-06	2.21733e-05
Caprin2	0.864	3.80871e-06	2.21858e-05
Flad1	-0.498	3.87072e-06	2.25188e-05
3425401B19Rik	-1.282	3.90733e-06	2.27035e-05
Gmip	1.378	3.97032e-06	2.30407e-05
Me1	-1.073	4.01893e-06	2.32762e-05
Fndc3a	0.717	4.02089e-06	2.32762e-05
Hcfc1r1	0.706	4.03082e-06	2.32941e-05
Btk	2.528	4.03398e-06	2.32941e-05
Atp6v0e	0.559	4.04004e-06	2.33002e-05
4933434E20Rik	-0.559	4.05841e-06	2.33696e-05
Ms4a4a	2.771	4.0621e-06	2.33696e-05
Aim2	1.164	4.06831e-06	2.33765e-05
Ptgfrn	1.2	4.09836e-06	2.35201e-05
Gpr157	-1.019	4.1049e-06	2.35287e-05
Sdf2l1	1.938	4.11291e-06	2.35456e-05
Mkks	-0.609	4.16164e-06	2.37954e-05
Nono	0.335	4.18776e-06	2.39154e-05
Nfkbie	2.517	4.24589e-06	2.42177e-05
Chrng	5.704	4.26236e-06	2.42819e-05
Ddx23	-0.42	4.27507e-06	2.43024e-05
Ly86	3.227	4.27639e-06	2.43024e-05
Mmp14	1.596	4.32783e-06	2.45648e-05
Cpeb1	-0.606	4.33473e-06	2.4574e-05
Dnajc21	-0.897	4.34165e-06	2.45834e-05
Plin3	-1.03	4.36113e-06	2.46552e-05
Chsy1	1.022	4.36492e-06	2.46552e-05
St3gal3	-0.501	4.39158e-06	2.47589e-05
Rnls	-0.712	4.3939e-06	2.47589e-05
Zdbf2	3.096	4.4611e-06	2.50581e-05
Prdx4	0.924	4.4614e-06	2.50581e-05
Abcb4	-1.172	4.46539e-06	2.50581e-05
Adamts14	2.275	4.46852e-06	2.50581e-05
Calcrl	-1.152	4.49704e-06	2.51877e-05
Galk1	1.323	4.54317e-06	2.54155e-05
Phyh	-0.748	4.55625e-06	2.54508e-05
St8sia5	-0.935	4.56039e-06	2.54508e-05
Tpbg	2.99	4.5938e-06	2.56066e-05
Mms19	0.419	4.6315e-06	2.57859e-05
Casp3	1.634	4.6373e-06	2.57874e-05
Dhrs1	0.399	4.65707e-06	2.58664e-05
Fh1	-0.701	4.68209e-06	2.59599e-05
Fpgs	0.924	4.68505e-06	2.59599e-05
Mrps18a	-0.489	4.69477e-06	2.5983e-05
Aldh3b1	1.816	4.70472e-06	2.60071e-05
Acacb	-1.044	4.72003e-06	2.60244e-05
Zfp90	1.423	4.72391e-06	2.60244e-05
Fcer1g	2.961	4.72461e-06	2.60244e-05
Tsc2	-0.554	4.76345e-06	2.62074e-05
Prx	-1.326	4.76981e-06	2.62114e-05
Fastkd1	-0.572	4.8823e-06	2.6798e-05
Mrpl55	-0.605	4.89575e-06	2.68176e-05
Jmy	-0.737	4.89737e-06	2.68176e-05
Gpc3	-1.201	4.92642e-06	2.6945e-05
Fuca1	0.686	4.9843e-06	2.7215e-05
Acad9	-0.379	4.98746e-06	2.7215e-05
Iqcg	-0.979	5.03783e-06	2.74256e-05
Prmt7	-0.461	5.03783e-06	2.74256e-05
Rnmtl1	-0.524	5.05181e-06	2.74696e-05
Arhgef1	0.725	5.05969e-06	2.74804e-05
Pyroxd2	2.107	5.10488e-06	2.76877e-05
Nxf1	0.482	5.11548e-06	2.76877e-05
Igsf10	2.202	5.1157e-06	2.76877e-05
Tmtc1	-0.718	5.15198e-06	2.78518e-05
Srd5a3	1.041	5.16046e-06	2.78653e-05
Ndufb2	-0.636	5.17132e-06	2.78916e-05
Wsb1	0.965	5.1836e-06	2.79255e-05
AI317395	-1.102	5.25391e-06	2.82716e-05
Ncf1	2.868	5.26594e-06	2.83037e-05
Usp10	-0.428	5.27759e-06	2.83336e-05
Shroom4	-0.895	5.32119e-06	2.85348e-05
Wls	0.598	5.3354e-06	2.85781e-05
Lgr4	-0.668	5.34677e-06	2.86062e-05
C77080	2.299	5.37843e-06	2.87425e-05
Rab11fip3	-0.642	5.39708e-06	2.87574e-05
Myod1	1.659	5.39933e-06	2.87574e-05
Cebpa	2.322	5.39972e-06	2.87574e-05
Mmrn2	-0.917	5.46544e-06	2.90742e-05
E2f8	3.32	5.49491e-06	2.91976e-05
Swt1	-0.729	5.53739e-06	2.93898e-05
Glis3	2.395	5.57707e-06	2.95667e-05
Slc25a24	1.885	5.59773e-06	2.96425e-05
C1qtnf9	-1.118	5.60594e-06	2.96489e-05
Med11	0.895	5.61166e-06	2.96489e-05
Ube2z	0.406	5.62102e-06	2.96647e-05
Golga4	-0.849	5.65973e-06	2.98094e-05
Tnfaip8l2	2.72	5.66122e-06	2.98094e-05
Cmc2	-0.547	5.68287e-06	2.98843e-05
Daam1	-1.027	5.68828e-06	2.98843e-05
Isca1	-0.751	5.69964e-06	2.99103e-05
Nmnat1	-0.83	5.71156e-06	2.99391e-05
Fitm2	-0.767	5.71853e-06	2.99419e-05
Ftl1	1.093	5.72898e-06	2.9963e-05
Pirb	3.078	5.77029e-06	3.01453e-05
Dpp3	0.639	5.79963e-06	3.02646e-05
Poldip2	-0.42	5.81706e-06	3.03216e-05
Letm1	-0.445	5.83269e-06	3.03691e-05
Igfbp7	0.962	5.85388e-06	3.04454e-05
Inhbb	2.193	5.88926e-06	3.05953e-05
Got2	-0.631	5.96144e-06	3.09357e-05
Sirpa	2.264	5.97978e-06	3.09964e-05
Scyl1	-0.515	6.00665e-06	3.10837e-05
Paip2b	-0.774	6.00996e-06	3.10837e-05
Sar1a	-0.522	6.03499e-06	3.11786e-05
Fkbp4	-0.398	6.04572e-06	3.11994e-05
Cd81	0.548	6.06942e-06	3.12871e-05
Rmdn1	-0.914	6.08005e-06	3.13072e-05
Trappc10	-0.487	6.09035e-06	3.13257e-05
Obsl1	1.269	6.10073e-06	3.13444e-05
Nudt4	-0.965	6.11953e-06	3.14064e-05
Adamts20	2.104	6.16765e-06	3.16185e-05
Ccnd3	0.791	6.19995e-06	3.17492e-05
Ceacam1	-0.821	6.27089e-06	3.20772e-05
Lrrk1	0.937	6.31402e-06	3.22624e-05
Gse1	0.786	6.33333e-06	3.23257e-05
Ebp	0.804	6.35731e-06	3.24125e-05
Yars2	-0.435	6.41964e-06	3.26946e-05
Hspe1	-0.444	6.45623e-06	3.2845e-05
Gm3636	2.525	6.49181e-06	3.299e-05
Gcdh	-0.473	6.52821e-06	3.31389e-05
Clic1	1.144	6.56081e-06	3.32681e-05
Vat1	1.014	6.60179e-06	3.34395e-05
Ppp2r2d	-0.434	6.64598e-06	3.36268e-05
Sod3	1.291	6.66453e-06	3.36841e-05
Apbb1ip	1.969	6.69669e-06	3.38099e-05
Arhgap11a	1.553	6.70982e-06	3.38396e-05
Zfp3	-0.615	6.72063e-06	3.38575e-05
Aes	-0.652	6.80185e-06	3.42296e-05
Cyp4v3	1.07	6.81558e-06	3.42617e-05
Slfn8	2.586	6.82314e-06	3.42628e-05
C1qbp	-0.46	6.84823e-06	3.43032e-05
Tacc3	1.105	6.85021e-06	3.43032e-05
Arl8b	-0.549	6.85328e-06	3.43032e-05
H13	0.463	6.87207e-06	3.43603e-05
Glul	1.146	6.95483e-06	3.47369e-05
Cpt2	-0.782	6.97678e-06	3.48092e-05
Fance	0.769	7.00711e-06	3.49132e-05
Cib2	-0.891	7.01886e-06	3.49132e-05
Gm572	-1.185	7.0201e-06	3.49132e-05
Me3	-0.652	7.07403e-06	3.51439e-05
Erbb2	1.123	7.10815e-06	3.52758e-05
Ppcdc	0.676	7.12432e-06	3.52852e-05
Slc9a2	-0.908	7.12518e-06	3.52852e-05
Cul3	-0.902	7.17851e-06	3.55115e-05
Pla2g7	-1.283	7.20277e-06	3.55937e-05
Athl1	0.844	7.217e-06	3.56235e-05
Hck	3.573	7.22408e-06	3.56235e-05
Mxi1	-0.507	7.25335e-06	3.57301e-05
Bmper	1.647	7.26249e-06	3.57373e-05
Ciita	1.838	7.35252e-06	3.61422e-05
Det1	-0.753	7.36397e-06	3.61603e-05
Kpna4	-0.761	7.4021e-06	3.63093e-05
Itgam	3.507	7.42431e-06	3.63799e-05
Hadhb	-0.937	7.49726e-06	3.66687e-05
P3h1	0.643	7.49899e-06	3.66687e-05
Heatr3	-0.528	7.61103e-06	3.71776e-05
Csf2ra	3.178	7.64774e-06	3.73178e-05
Plin5	-1.437	7.6796e-06	3.7434e-05
Ankrd33b	-1.309	7.69732e-06	3.74812e-05
Fkbp10	1.541	7.72161e-06	3.75603e-05
Timp2	0.85	7.75539e-06	3.76852e-05
Lmbr1l	0.722	7.78921e-06	3.77784e-05
Axl	0.829	7.79078e-06	3.77784e-05
Cpd	0.499	7.86939e-06	3.81199e-05
Pik3r5	3.049	7.88155e-06	3.81392e-05
Tmed3	0.748	7.90731e-06	3.81966e-05
Ifi30	1.545	7.91791e-06	3.81966e-05
Zfp106	-0.864	7.918e-06	3.81966e-05
E2f2	3.455	7.93737e-06	3.82281e-05
Lmnb1	0.803	7.94094e-06	3.82281e-05
Pitpnc1	-0.77	7.97745e-06	3.83642e-05
Akr1a1	0.404	8.0199e-06	3.85286e-05
Rab8a	0.617	8.07173e-06	3.87377e-05
Gpr153	1.792	8.11671e-06	3.89135e-05
Tgfbi	1.366	8.21031e-06	3.93217e-05
Prcp	1.385	8.24227e-06	3.94052e-05
Tbc1d16	-1.136	8.24839e-06	3.94052e-05
Bmp1	1.218	8.25312e-06	3.94052e-05
Ube3b	-0.634	8.28049e-06	3.94955e-05
Scmh1	-0.386	8.30862e-06	3.95891e-05
Dyrk1a	-0.673	8.33862e-06	3.96915e-05
Leprot	0.658	8.36847e-06	3.97929e-05
Pip5k1a	-0.515	8.38417e-06	3.97973e-05
Avpi1	0.75	8.3903e-06	3.97973e-05
Jmjd4	-0.703	8.39704e-06	3.97973e-05
Prg4	2.423	8.40375e-06	3.97973e-05
Col7a1	1.656	8.4121e-06	3.97973e-05
Gpnmb	4.093	8.42608e-06	3.98036e-05
Kiz	-0.719	8.44652e-06	3.98036e-05
Epdr1	-0.555	8.44731e-06	3.98036e-05
R3hdm2	-0.512	8.44834e-06	3.98036e-05
Shisa5	0.942	8.45833e-06	3.98036e-05
Mb	-1.155	8.46466e-06	3.98036e-05
Pex7	-0.466	8.50614e-06	3.99583e-05
Tyrobp	3.201	8.54418e-06	4.00904e-05
Pisd-ps3	1.236	8.55147e-06	4.00904e-05
Ifi27	0.663	8.57734e-06	4.01713e-05
Manbal	0.562	8.68854e-06	4.06317e-05
Lair1	2.947	8.6931e-06	4.06317e-05
Ddit3	-0.576	8.80893e-06	4.11319e-05
Prdm5	0.795	8.83523e-06	4.12134e-05
Parp1	-0.395	8.86591e-06	4.13113e-05
Gga2	0.493	8.87395e-06	4.13113e-05
Rbl2	-0.512	8.92161e-06	4.14917e-05
Tigar	-1.049	9.05204e-06	4.20563e-05
Fcgr3	2.894	9.06747e-06	4.20861e-05
Pqlc3	1.288	9.1119e-06	4.22502e-05
Sec61a1	0.726	9.16462e-06	4.24524e-05
Gpd2	-0.81	9.17416e-06	4.24544e-05
Slc25a19	-0.556	9.23165e-06	4.26781e-05
Eif4ebp2	-0.967	9.29283e-06	4.28774e-05
Pcnx	-0.56	9.29318e-06	4.28774e-05
Foxk2	-0.464	9.3665e-06	4.31388e-05
Abcc4	-0.541	9.36833e-06	4.31388e-05
Dgat2	-1.522	9.39048e-06	4.31981e-05
Heca	-0.593	9.4609e-06	4.34791e-05
Helb	0.756	9.49773e-06	4.36053e-05
Ubac2	-0.474	9.53989e-06	4.37324e-05
Fnip1	-1.103	9.54417e-06	4.37324e-05
Tbcc	0.817	9.64919e-06	4.41702e-05
Cfp	1.523	9.72683e-06	4.44485e-05
Rpl10a	1.22	9.72908e-06	4.44485e-05
Pop5	-0.44	9.78209e-06	4.4647e-05
Trim8	1.149	9.80119e-06	4.46903e-05
Lat2	2.643	9.8117e-06	4.46945e-05
Cd68	2.793	9.87093e-06	4.49205e-05
Plekhb2	-0.64	9.95211e-06	4.52254e-05
Slc11a1	2.637	9.95736e-06	4.52254e-05
Tgfb1	1.737	1.00679e-05	4.56829e-05
Tmem8b	-0.816	1.01443e-05	4.59851e-05
Mrpl30	-0.628	1.02387e-05	4.6346e-05
Parp6	-0.664	1.02439e-05	4.6346e-05
Lpin1	-0.985	1.02548e-05	4.63504e-05
Arhgap22	2.061	1.02828e-05	4.64319e-05
Cyp2e1	-2.688	1.03348e-05	4.66218e-05
Il1rn	5.639	1.03686e-05	4.6729e-05
Rnf128	-0.818	1.04092e-05	4.6853e-05
Tead3	1.306	1.04163e-05	4.6853e-05
Manf	0.792	1.04281e-05	4.68611e-05
B230118H07Rik	-0.858	1.04406e-05	4.68721e-05
Tlr6	1.94	1.04724e-05	4.69694e-05
Coq9	-0.759	1.04893e-05	4.7e-05
Prkrir	-0.861	1.05024e-05	4.70134e-05
Sdha	-0.647	1.05242e-05	4.70658e-05
Twf2	-0.931	1.05864e-05	4.72986e-05
Sdpr	-1.119	1.06622e-05	4.7592e-05
Kat2b	-0.757	1.06752e-05	4.75973e-05
Eif2b3	-0.543	1.06839e-05	4.75973e-05
Bdh1	-2.349	1.07208e-05	4.76729e-05
Txnrd2	-0.463	1.07213e-05	4.76729e-05
Neurl3	2.165	1.07465e-05	4.77395e-05
Bin2	3.185	1.07614e-05	4.776e-05
Cers2	0.405	1.07908e-05	4.7845e-05
Slc25a51	-0.344	1.08297e-05	4.79718e-05
AB124611	2.586	1.0898e-05	4.82286e-05
Ercc6l2	-0.611	1.09198e-05	4.8279e-05
Ppp1r15a	-1.072	1.09335e-05	4.82905e-05
Sqrdl	-0.805	1.09431e-05	4.82905e-05
Arhgef40	0.889	1.09826e-05	4.84192e-05
Slc8b1	0.911	1.10679e-05	4.87067e-05
Ccr2	3.434	1.10812e-05	4.87067e-05
Mt2	5.044	1.10857e-05	4.87067e-05
Il3ra	1.706	1.10897e-05	4.87067e-05
Zfp217	0.9	1.11512e-05	4.88876e-05
Atp13a1	0.712	1.11518e-05	4.88876e-05
Litaf	1.736	1.1204e-05	4.90702e-05
Rpap3	-0.349	1.12176e-05	4.90837e-05
Mtx2	-0.482	1.12418e-05	4.91432e-05
Rab21	-0.527	1.12737e-05	4.92368e-05
Trit1	0.479	1.12844e-05	4.92372e-05
Mybph	2.461	1.13132e-05	4.93169e-05
Nfxl1	0.651	1.14175e-05	4.97248e-05
C2cd5	0.704	1.14819e-05	4.99587e-05
Slc27a1	-1.021	1.14938e-05	4.99635e-05
Coro1a	2.813	1.15054e-05	4.99673e-05
Pla2g15	1.067	1.1578e-05	5.02361e-05
Fgf11	1.542	1.1613e-05	5.03408e-05
Asb12	-1.068	1.16346e-05	5.03877e-05
Cnnm4	-0.777	1.16532e-05	5.04216e-05
Mrpl19	-0.304	1.17126e-05	5.06314e-05
Atp6ap1	0.341	1.17642e-05	5.08015e-05
Ifnar2	0.918	1.17737e-05	5.08015e-05
Mmab	-0.623	1.18318e-05	5.10048e-05
Hdlbp	-0.569	1.18563e-05	5.1063e-05
Ece1	-0.703	1.1903e-05	5.12168e-05
Zmynd11	-0.41	1.19547e-05	5.1392e-05
Ptgr1	1.732	1.20652e-05	5.17833e-05
Hdhd2	-0.355	1.20752e-05	5.17833e-05
Ulk2	-0.663	1.20791e-05	5.17833e-05
Ache	0.715	1.21106e-05	5.18706e-05
Dock7	0.822	1.21526e-05	5.20028e-05
Ptpmt1	-0.472	1.21804e-05	5.20636e-05
Rnh1	1.056	1.21891e-05	5.20636e-05
Mrps9	-0.464	1.22143e-05	5.21127e-05
Cyba	1.881	1.2223e-05	5.21127e-05
Fam134b	-1.741	1.23211e-05	5.24829e-05
Guf1	-0.463	1.23457e-05	5.25399e-05
Synj2bp	-0.602	1.2383e-05	5.26354e-05
Serpina3n	5.685	1.24096e-05	5.26354e-05
Rab3il1	1.529	1.24111e-05	5.26354e-05
Myl9	-0.752	1.24134e-05	5.26354e-05
Hk3	3.929	1.24969e-05	5.29186e-05
Fez2	-0.505	1.25096e-05	5.29186e-05
Alkbh5	-0.632	1.25142e-05	5.29186e-05
A630001G21Rik	1.617	1.26056e-05	5.32119e-05
Dap	1.428	1.26155e-05	5.32119e-05
Ccnk	-0.954	1.26179e-05	5.32119e-05
Lrmp	2.337	1.268e-05	5.34259e-05
Cmas	0.429	1.27159e-05	5.35284e-05
Uevld	-0.53	1.27336e-05	5.35546e-05
Ssc5d	1.598	1.27515e-05	5.35818e-05
D17H6S56E-5	2.803	1.28028e-05	5.37158e-05
Myo1g	2.64	1.28065e-05	5.37158e-05
Lars	-0.354	1.28689e-05	5.39271e-05
Casp6	0.761	1.288e-05	5.39271e-05
Prkg1	-1.265	1.29305e-05	5.4044e-05
Pnpla8	-0.8	1.29357e-05	5.4044e-05
Mt1	3.367	1.29427e-05	5.4044e-05
Clasp1	0.405	1.29949e-05	5.42131e-05
9330133O14Rik	-1.078	1.31291e-05	5.47042e-05
Fbn1	1.296	1.31361e-05	5.47042e-05
Mplkip	0.66	1.32557e-05	5.51532e-05
Cyyr1	-1.194	1.3271e-05	5.51676e-05
Snap29	-0.52	1.33349e-05	5.5384e-05
Uaca	-0.95	1.33932e-05	5.55764e-05
Gart	-0.418	1.35169e-05	5.60244e-05
Pik3cg	2.151	1.35296e-05	5.60244e-05
Ubxn2a	-0.971	1.35372e-05	5.60244e-05
Actb	0.701	1.35532e-05	5.60406e-05
Gm10336	-0.718	1.36982e-05	5.65901e-05
Myh13	-1.565	1.37199e-05	5.66297e-05
Srfbp1	-0.504	1.3762e-05	5.67123e-05
Man2b1	0.879	1.37668e-05	5.67123e-05
Anpep	1.703	1.37765e-05	5.67123e-05
Txlnb	-1.154	1.38312e-05	5.68874e-05
Vav1	3.184	1.38915e-05	5.70849e-05
Slc16a1	-0.892	1.39311e-05	5.71565e-05
Rorc	-1.049	1.39334e-05	5.71565e-05
Lilr4b	3.674	1.40418e-05	5.75506e-05
H2-T23	0.962	1.41417e-05	5.79087e-05
Sycp3	-0.98	1.41883e-05	5.80487e-05
Arhgdia	0.53	1.42508e-05	5.82531e-05
Ndufa9	-0.596	1.43799e-05	5.87295e-05
Lrrc14b	-1.002	1.44346e-05	5.89013e-05
H2-DMb1	2.648	1.45102e-05	5.91578e-05
Dnajb12	-0.612	1.45614e-05	5.93147e-05
Cdk9	0.739	1.4626e-05	5.95258e-05
Larp4b	-0.446	1.46579e-05	5.96035e-05
Gas1	1.719	1.46767e-05	5.96282e-05
Blvrb	1.055	1.47096e-05	5.97098e-05
Cdk20	1.223	1.47877e-05	5.99612e-05
Runx1	2.705	1.47985e-05	5.99612e-05
Oas2	2.034	1.48101e-05	5.99612e-05
Mrc1	1.88	1.48406e-05	6.00325e-05
Rmnd5a	-0.712	1.49636e-05	6.04659e-05
Mrps11	-0.406	1.49737e-05	6.04659e-05
Rnf150	-0.71	1.4987e-05	6.04669e-05
March5	-0.436	1.50342e-05	6.06048e-05
Ulk3	1.044	1.51383e-05	6.09719e-05
Slc38a9	0.466	1.52264e-05	6.12737e-05
Tifa	1.454	1.52922e-05	6.14855e-05
Ttc19	-0.467	1.5378e-05	6.17771e-05
Gcnt1	2.017	1.56438e-05	6.27909e-05
Pex12	-0.521	1.57053e-05	6.29836e-05
Itgb7	1.414	1.5746e-05	6.30924e-05
Bcap31	0.401	1.58569e-05	6.34663e-05
Hcls1	1.67	1.58666e-05	6.34663e-05
Lix1l	0.736	1.58959e-05	6.35289e-05
Plscr3	0.63	1.59103e-05	6.35323e-05
Nampt	-0.869	1.59391e-05	6.35928e-05
E030003E18Rik	-0.943	1.60411e-05	6.39449e-05
Lrtm1	-1.604	1.62263e-05	6.46278e-05
Cd52	3.61	1.63774e-05	6.5174e-05
Gbp10	-1.908	1.64109e-05	6.52517e-05
Tsc22d4	0.767	1.64328e-05	6.52831e-05
Sec61a2	-0.35	1.68461e-05	6.68679e-05
Fnbp4	0.605	1.70424e-05	6.75511e-05
Itgb2	3.308	1.70472e-05	6.75511e-05
Fes	1.123	1.71041e-05	6.77189e-05
9330159F19Rik	-1.073	1.73323e-05	6.85622e-05
Jak3	1.121	1.73465e-05	6.85622e-05
Wfdc17	3.486	1.73789e-05	6.86318e-05
Fbxo3	-0.629	1.74116e-05	6.87029e-05
Zyx	0.92	1.75939e-05	6.93636e-05
Aurka	-1.009	1.76099e-05	6.93678e-05
Homer2	-1.866	1.78259e-05	7.01592e-05
C030006K11Rik	-0.58	1.79068e-05	7.03844e-05
Msra	-0.394	1.79133e-05	7.03844e-05
Apobec1	2.104	1.79804e-05	7.05884e-05
Npdc1	1.542	1.80199e-05	7.06839e-05
4931406P16Rik	-0.6	1.81551e-05	7.11544e-05
Cav3	0.968	1.83898e-05	7.20137e-05
Fstl1	1.176	1.84667e-05	7.22544e-05
Larp4	-0.671	1.85309e-05	7.24101e-05
Amy1	-0.825	1.85376e-05	7.24101e-05
Golga3	-0.496	1.86109e-05	7.26355e-05
Ccl6	2.942	1.86738e-05	7.28202e-05
Ndufv1	-0.641	1.87983e-05	7.32441e-05
Timm21	-0.672	1.89339e-05	7.37111e-05
Rfc3	0.706	1.91569e-05	7.45168e-05
Arpc5	0.83	1.92156e-05	7.4683e-05
Pdha1	-0.683	1.92738e-05	7.47142e-05
Ubtd2	0.999	1.92799e-05	7.47142e-05
Nkiras1	-0.443	1.92823e-05	7.47142e-05
Clec4n	3.246	1.92878e-05	7.47142e-05
Rnf122	1.101	1.94038e-05	7.5101e-05
Sacm1l	-0.494	1.94219e-05	7.51089e-05
Tnfrsf1b	1.465	1.94677e-05	7.52235e-05
Bckdha	-0.709	1.97354e-05	7.61521e-05
Abhd17c	0.739	1.97407e-05	7.61521e-05
Uap1l1	0.96	1.9824e-05	7.63341e-05
Nav1	0.881	1.98334e-05	7.63341e-05
Txn1	0.676	1.9837e-05	7.63341e-05
Clec4d	3.706	1.98542e-05	7.63372e-05
Lacc1	1.712	1.99503e-05	7.66434e-05
Dock2	2.614	1.9991e-05	7.67365e-05
Cd63	0.861	2.00438e-05	7.68758e-05
Synj2	-0.566	2.02066e-05	7.74363e-05
Dcaf8	-0.559	2.04274e-05	7.82182e-05
Trappc8	-0.451	2.04714e-05	7.82318e-05
Ccna2	2.977	2.04773e-05	7.82318e-05
Exoc7	-0.393	2.04813e-05	7.82318e-05
Wwp1	-1.024	2.05122e-05	7.82858e-05
Mthfr	1.004	2.06575e-05	7.87757e-05
Racgap1	2.416	2.0696e-05	7.88579e-05
Cd109	1.695	2.0791e-05	7.91552e-05
Cd84	3.855	2.08674e-05	7.93168e-05
Armc10	0.65	2.08675e-05	7.93168e-05
Sclt1	-0.543	2.09036e-05	7.93644e-05
Nsmce2	-0.373	2.09141e-05	7.93644e-05
Xrcc5	-0.633	2.094e-05	7.93981e-05
Arf5	0.707	2.09838e-05	7.94997e-05
Sh3gl1	0.775	2.10399e-05	7.96475e-05
Mtfr1	-0.692	2.10771e-05	7.97233e-05
Lilrb4a	3.508	2.11112e-05	7.97876e-05
Gpsm3	1.656	2.12596e-05	8.02834e-05
Ikzf1	2.462	2.13405e-05	8.05236e-05
Dpysl3	1.444	2.14115e-05	8.06992e-05
Phospho1	-1.131	2.14352e-05	8.06992e-05
Pik3ap1	3.226	2.1439e-05	8.06992e-05
Cep104	-0.538	2.15299e-05	8.09762e-05
Cd53	2.804	2.15517e-05	8.09907e-05
Exoc4	-0.663	2.15686e-05	8.09907e-05
Mrpl47	-0.628	2.19572e-05	8.23837e-05
Arhgap4	1.795	2.20105e-05	8.25173e-05
Nudt18	-1.008	2.20418e-05	8.25682e-05
Cd180	3.365	2.21344e-05	8.28484e-05
Anxa1	1.482	2.22488e-05	8.32099e-05
Prkab1	0.512	2.23242e-05	8.34247e-05
Galns	2.042	2.23607e-05	8.34943e-05
Cul7	1.334	2.23916e-05	8.35428e-05
Cdc42se1	0.508	2.2454e-05	8.36863e-05
Mad2l1bp	-0.807	2.2466e-05	8.36863e-05
Nras	0.719	2.25123e-05	8.37917e-05
Asrgl1	-0.759	2.25971e-05	8.40402e-05
Nfkb2	1.087	2.27222e-05	8.44213e-05
Rac2	2.775	2.27524e-05	8.44213e-05
Wisp1	2.958	2.27698e-05	8.44213e-05
Slamf7	3.294	2.2772e-05	8.44213e-05
Fignl2	1.948	2.29541e-05	8.50287e-05
Ccnl2	0.554	2.31219e-05	8.55823e-05
Arl2bp	0.366	2.31728e-05	8.57026e-05
Ccser2	-0.533	2.32337e-05	8.58597e-05
Usp16	-0.505	2.32636e-05	8.59021e-05
Pank4	-0.423	2.33124e-05	8.59964e-05
Ykt6	-0.321	2.33261e-05	8.59964e-05
Kitl	-0.833	2.33516e-05	8.60225e-05
Fgr	3.741	2.34659e-05	8.63754e-05
Aif1l	2.042	2.35019e-05	8.64396e-05
Aldh4a1	-0.626	2.36149e-05	8.67866e-05
Tmsb10	2.591	2.37193e-05	8.71017e-05
Ndufs6	-0.641	2.3777e-05	8.72446e-05
Top2a	4.147	2.37972e-05	8.72502e-05
Etfa	-0.711	2.38505e-05	8.73767e-05
Pabpc4	-0.662	2.39476e-05	8.76636e-05
Tcf3	0.946	2.40693e-05	8.80398e-05
2210013O21Rik	0.508	2.4296e-05	8.87422e-05
Crlf2	1.466	2.43217e-05	8.87422e-05
Gtdc1	-0.624	2.43274e-05	8.87422e-05
Dld	-0.699	2.43375e-05	8.87422e-05
Ptpn21	-0.607	2.46539e-05	8.98259e-05
Trmt112	-0.514	2.47096e-05	8.98986e-05
Dok5	-1.743	2.47125e-05	8.98986e-05
Angpt1	-0.87	2.48542e-05	9.03437e-05
Lrig1	-0.618	2.48978e-05	9.04315e-05
Mios	-0.509	2.4921e-05	9.04454e-05
Pdzrn3	-0.911	2.49846e-05	9.05402e-05
2500002B13Rik	-1.108	2.4986e-05	9.05402e-05
Gamt	1.415	2.50103e-05	9.05577e-05
Kcnn1	-0.695	2.51061e-05	9.0834e-05
Galnt6	4.725	2.52354e-05	9.12311e-05
Taf6	-0.354	2.52751e-05	9.13038e-05
Tubb5	1.076	2.54992e-05	9.20421e-05
Soat1	2.298	2.55551e-05	9.21723e-05
Zfand3	-0.526	2.57897e-05	9.29465e-05
Map2k6	-0.991	2.58437e-05	9.30692e-05
Sfxn3	0.598	2.58889e-05	9.31494e-05
Ociad2	-0.666	2.59059e-05	9.31494e-05
Fbp2	-1.141	2.59813e-05	9.33483e-05
Cib1	0.9	2.61696e-05	9.39525e-05
Cox4i1	-0.522	2.62361e-05	9.41186e-05
Eif2ak1	-0.315	2.62816e-05	9.42093e-05
Mgll	-0.779	2.63079e-05	9.42311e-05
Ccdc109b	2.062	2.63538e-05	9.43231e-05
Ccdc80	1.182	2.64189e-05	9.44837e-05
Trak1	-0.54	2.6469e-05	9.45567e-05
Oxnad1	-0.528	2.64799e-05	9.45567e-05
Tspan17	0.814	2.6587e-05	9.48374e-05
BC017643	0.755	2.65992e-05	9.48374e-05
Nfib	-0.582	2.67042e-05	9.51387e-05
Narfl	-0.389	2.68585e-05	9.56155e-05
Wars2	-0.394	2.68923e-05	9.56626e-05
Tbx4	1.751	2.70437e-05	9.61279e-05
Rnf185	-0.405	2.70725e-05	9.6157e-05
Acss2	-0.638	2.73235e-05	9.69744e-05
Cdip1	-0.37	2.74418e-05	9.73202e-05
Sertad4	1.72	2.75694e-05	9.76983e-05
Jmjd6	-0.422	2.76068e-05	9.77566e-05
Smim10l1	-0.8	2.76578e-05	9.7863e-05
Ube3c	-0.469	2.77215e-05	9.8014e-05
Ppif	-0.619	2.78751e-05	9.8482e-05
Pgm1	1.138	2.81058e-05	9.92167e-05
Zfp62	-0.57	2.81256e-05	9.92167e-05
Cab39	-0.586	2.81473e-05	9.92183e-05
Lyl1	1.431	2.82053e-05	9.93476e-05
Kif11	2.003	2.82991e-05	9.96027e-05
Pdgfa	0.908	2.8559e-05	0.000100441
Mettl21c	-1.659	2.86262e-05	0.000100602
Adgre1	3.188	2.86884e-05	0.000100665
Rmdn2	-0.744	2.86978e-05	0.000100665
Gpr65	3.082	2.87091e-05	0.000100665
Marcks	0.899	2.88019e-05	0.000100915
Rpp14	-0.616	2.89131e-05	0.000101228
Pbx2	0.699	2.90045e-05	0.000101472
Fbxw5	-0.435	2.91722e-05	0.000101982
Tsr1	-0.51	2.94964e-05	0.000102968
Usp47	-0.697	2.94982e-05	0.000102968
2210408F21Rik	-0.833	2.95536e-05	0.000103047
Rtca	-0.322	2.95651e-05	0.000103047
Mpc2	-0.728	2.97931e-05	0.000103764
Dap3	-0.325	2.99394e-05	0.000104195
Plod3	0.631	3.01271e-05	0.00010477
Ppm1b	-0.57	3.01859e-05	0.000104846
Stoml2	-0.413	3.01937e-05	0.000104846
Inpp5d	1.61	3.03099e-05	0.000105171
Plxnb2	1.394	3.03735e-05	0.000105313
Gm5512	-0.635	3.04476e-05	0.000105491
Nceh1	-0.912	3.04886e-05	0.000105555
Pik3ca	-0.487	3.06607e-05	0.000106072
Iars	-0.434	3.07612e-05	0.000106341
Tmem106a	2.177	3.07957e-05	0.000106381
Atmin	-0.541	3.08935e-05	0.000106573
Krt18	3.624	3.08972e-05	0.000106573
Ctsl	0.666	3.10281e-05	0.000106946
Sympk	-0.527	3.1068e-05	0.000107004
Ms4a6c	3.2	3.11299e-05	0.000107102
Glb1	1.74	3.11423e-05	0.000107102
Cd86	1.964	3.13223e-05	0.000107641
Nfam1	2.566	3.14841e-05	0.000108079
Actg1	0.659	3.1496e-05	0.000108079
Pcx	-0.618	3.15261e-05	0.000108103
Plekhh2	1.229	3.15741e-05	0.000108118
Ppp6r3	-0.405	3.15889e-05	0.000108118
Ttll1	1.256	3.16e-05	0.000108118
Lpxn	2.66	3.16809e-05	0.00010829
Fbrs	0.952	3.1697e-05	0.00010829
Tarsl2	-0.805	3.17359e-05	0.000108344
Ttc4	-0.279	3.17889e-05	0.000108396
Katnal2	1.591	3.17977e-05	0.000108396
Ptpn6	2.623	3.18851e-05	0.000108613
1190007I07Rik	-0.631	3.19081e-05	0.000108613
Ikbkb	0.428	3.19599e-05	0.000108683
1110001J03Rik	-0.659	3.19751e-05	0.000108683
AI597479	-0.364	3.20433e-05	0.000108825
Lifr	-0.703	3.20638e-05	0.000108825
Becn1	-0.267	3.22296e-05	0.000109309
Cxxc5	1.096	3.24582e-05	0.000110004
Tti1	-0.493	3.25232e-05	0.000110144
Dlat	-0.644	3.26434e-05	0.000110431
Adamts15	1.056	3.26554e-05	0.000110431
Aqp7	-1.139	3.30565e-05	0.000111706
Eprs	-0.626	3.31338e-05	0.000111887
Ankrd44	-0.682	3.32188e-05	0.000112093
Alox5ap	1.928	3.34258e-05	0.000112709
C1qtnf6	1.763	3.34499e-05	0.000112709
Emg1	-0.367	3.35107e-05	0.000112832
Impa2	0.817	3.35977e-05	0.000112982
Atg4d	-0.522	3.36036e-05	0.000112982
Pold3	0.661	3.36393e-05	0.00011302
Cst6	-0.752	3.36683e-05	0.000113036
Cdnf	-0.841	3.37508e-05	0.000113191
Renbp	1.394	3.37933e-05	0.000113191
Tbxas1	2.398	3.37962e-05	0.000113191
Nfatc2	0.668	3.38217e-05	0.000113191
Phldb1	0.831	3.38358e-05	0.000113191
Pla2g12a	-0.807	3.40123e-05	0.0001137
Pdp2	-1.295	3.4093e-05	0.000113888
Cs	-0.64	3.42507e-05	0.000114332
Dok1	1.584	3.43206e-05	0.000114484
Spi1	3.087	3.44615e-05	0.000114872
Nrros	1.463	3.44937e-05	0.000114897
Lmod1	-1.079	3.453e-05	0.000114933
Lynx1	-0.439	3.45563e-05	0.000114933
Cbr4	-0.639	3.45785e-05	0.000114933
Fgd5	-0.738	3.46164e-05	0.000114977
Npr2	-0.507	3.48791e-05	0.000115767
Hibch	-0.68	3.4923e-05	0.00011583
Gm4841	4.494	3.5122e-05	0.000116331
Ak2	0.484	3.51241e-05	0.000116331
Cntrl	0.47	3.5168e-05	0.000116394
Cybb	3.148	3.5218e-05	0.000116477
Egln3	-0.943	3.52474e-05	0.000116491
Mdh2	-0.651	3.52778e-05	0.000116509
Itga4	-1.105	3.54178e-05	0.000116889
Ston1	-1.021	3.57522e-05	0.000117909
Zfp36l2	1.337	3.58473e-05	0.000118139
Palmd	-0.734	3.58821e-05	0.00011817
Ift27	0.768	3.5979e-05	0.000118286
Ccdc85a	-1.03	3.59825e-05	0.000118286
Rnf115	-1.028	3.59935e-05	0.000118286
Ubc	-1.175	3.62326e-05	0.000118988
Emb	3.104	3.63537e-05	0.000119273
Trim59	3.634	3.6377e-05	0.000119273
Ttll7	-0.904	3.63962e-05	0.000119273
Erp29	0.668	3.66281e-05	0.000119948
4930453N24Rik	-0.849	3.66755e-05	0.000119948
Mcee	-0.594	3.66794e-05	0.000119948
Nf2	-0.383	3.68736e-05	0.000120423
Gphn	-0.402	3.68819e-05	0.000120423
Cpox	-0.466	3.69137e-05	0.000120423
Skap2	1.029	3.69494e-05	0.000120423
Vwa5a	0.899	3.69538e-05	0.000120423
Immt	-0.579	3.73152e-05	0.000121515
Mical1	0.764	3.75197e-05	0.000122096
Mfap2	2.095	3.75724e-05	0.000122182
Rbm20	-1.002	3.76172e-05	0.000122243
Cgrrf1	-0.577	3.79732e-05	0.000123314
Tcof1	-0.378	3.80883e-05	0.000123601
Chchd3	-0.757	3.82518e-05	0.000124046
Ptpn18	1.53	3.83481e-05	0.0001242
Pot1b	0.66	3.83783e-05	0.0001242
Carns1	0.932	3.83794e-05	0.0001242
Dtx4	1.001	3.86123e-05	0.000124867
Epg5	-0.399	3.86422e-05	0.000124877
Csf2rb	2.859	3.87415e-05	0.000125111
Got1	-0.613	3.87685e-05	0.000125112
P2ry6	1.757	3.90047e-05	0.000125787
Pyhin1	2.654	3.92419e-05	0.000126464
Trim25	0.626	3.96254e-05	0.000127612
Panx1	1.106	4.00158e-05	0.00012878
Slc25a45	1.163	4.04022e-05	0.000129934
Cmtm7	0.88	4.11708e-05	0.000132314
Usp39	-0.328	4.13354e-05	0.000132752
Ccbl1	-0.579	4.14789e-05	0.000133121
Crtap	0.91	4.16359e-05	0.000133533
Rcc2	1.071	4.22413e-05	0.0001353
Med22	0.328	4.22448e-05	0.0001353
Snx7	1.293	4.24253e-05	0.000135784
Mex3d	1.364	4.25018e-05	0.000135883
Synpo2	-0.856	4.25144e-05	0.000135883
Ston2	-0.777	4.27516e-05	0.000136547
Usb1	0.669	4.28913e-05	0.000136856
Sptlc2	1.026	4.29069e-05	0.000136856
Ybx2	-0.842	4.30762e-05	0.000137302
Sln	2.971	4.32103e-05	0.000137635
Podxl	-0.918	4.34366e-05	0.000138261
Hook2	0.801	4.35545e-05	0.000138542
Zfand2b	0.435	4.37436e-05	0.000139048
Tmod1	-0.713	4.38783e-05	0.000139382
Ube2r2	-0.646	4.3963e-05	0.000139543
Golga5	-0.407	4.3989e-05	0.000139543
Cln3	0.636	4.41296e-05	0.000139875
Nt5c	1.299	4.41535e-05	0.000139875
Zscan12	-0.541	4.43037e-05	0.000140255
Otud6b	-0.625	4.43373e-05	0.000140266
Clec4a1	2.367	4.46406e-05	0.00014113
Bin3	0.561	4.47337e-05	0.000141328
Dtna	0.336	4.47838e-05	0.000141391
Epsti1	2.248	4.49399e-05	0.000141787
Sall4	-1.237	4.55804e-05	0.000143711
Mpst	-0.581	4.56501e-05	0.000143833
Gpatch2l	-0.411	4.57969e-05	0.000144198
Plp2	1.215	4.58746e-05	0.000144345
Dnmbp	-0.459	4.63631e-05	0.000145759
Pdlim4	1.152	4.64667e-05	0.000145759
St3gal2	-0.6	4.64721e-05	0.000145759
Stk40	-0.91	4.64784e-05	0.000145759
Eef2k	-0.467	4.64804e-05	0.000145759
Peo1	-0.495	4.6583e-05	0.000145983
Vasp	0.719	4.71076e-05	0.000147528
Pstk	-0.52	4.76524e-05	0.000149059
Lrrc20	-0.735	4.76605e-05	0.000149059
Cd48	2.444	4.77981e-05	0.000149389
Slc25a36	-0.549	4.78735e-05	0.000149524
Selplg	3.071	4.82564e-05	0.00015062
Stat6	0.611	4.86066e-05	0.000151534
Timmdc1	-0.48	4.86145e-05	0.000151534
Pla2g6	-0.474	4.91519e-05	0.000153045
Mrpl46	-0.38	4.9165e-05	0.000153045
Aip	-0.347	4.93624e-05	0.000153557
Cgref1	2.023	4.98036e-05	0.000154776
Lims2	-0.91	4.98237e-05	0.000154776
Mmp2	1.215	4.98539e-05	0.000154776
March6	-0.58	5.04471e-05	0.000156442
D5Ertd579e	-0.422	5.04575e-05	0.000156442
Dynll2	-0.518	5.05043e-05	0.000156483
Abcf2	-0.399	5.0608e-05	0.0001567
Uqcrc2	-0.611	5.06763e-05	0.000156775
0610009B22Rik	-0.559	5.06994e-05	0.000156775
Rab8b	0.781	5.07566e-05	0.000156847
Ddx1	-0.465	5.09433e-05	0.000157288
Ube2l6	1.001	5.09667e-05	0.000157288
Stk11ip	0.444	5.10585e-05	0.000157367
Zfp180	-0.631	5.10597e-05	0.000157367
Eif5b	-0.465	5.11418e-05	0.000157515
Tssc4	0.932	5.14381e-05	0.000158323
AI607873	1.523	5.15137e-05	0.000158451
Hrasls	-0.92	5.16851e-05	0.000158874
Prelid1	0.985	5.19047e-05	0.000159444
Rfwd2	-0.567	5.19452e-05	0.000159463
Tnfaip8	1.132	5.20567e-05	0.000159602
Ddx51	0.497	5.20912e-05	0.000159602
Ptafr	2.544	5.20931e-05	0.000159602
Cluh	-0.513	5.21281e-05	0.000159604
Hibadh	-0.63	5.22522e-05	0.000159879
Anxa5	0.795	5.23798e-05	0.000160164
Slc31a2	0.53	5.24572e-05	0.000160286
Lrrcc1	0.786	5.24885e-05	0.000160286
Creld2	0.73	5.25318e-05	0.000160313
Tbrg4	-0.421	5.26796e-05	0.000160659
Naa60	-0.406	5.28259e-05	0.000161
Pvrl3	1.209	5.29116e-05	0.000161156
Ms4a7	4.183	5.36054e-05	0.000163162
6430571L13Rik	-1.087	5.36871e-05	0.000163304
Atp5a1	-0.586	5.37823e-05	0.000163487
Mfsd10	1.222	5.38588e-05	0.000163591
Pcdh7	2.06	5.39048e-05	0.000163591
Iqgap1	0.725	5.39218e-05	0.000163591
Nubpl	-0.531	5.40334e-05	0.000163823
Agbl1	-1.101	5.41045e-05	0.000163932
Echdc1	-0.634	5.41462e-05	0.000163951
Amz1	2.932	5.45477e-05	0.000164977
Myo1f	3.385	5.45557e-05	0.000164977
Pgam5	-0.288	5.46569e-05	0.000165176
Fsd2	-0.806	5.47995e-05	0.0001655
Lrrfip1	0.663	5.49089e-05	0.000165722
Snrnp70	0.772	5.49792e-05	0.000165827
Slc38a6	0.873	5.51982e-05	0.00016638
Usp38	-0.545	5.5552e-05	0.000167338
Haus8	0.906	5.57267e-05	0.000167756
Gck	-1.917	5.58088e-05	0.000167895
Zadh2	-0.459	5.61145e-05	0.000168706
Dtwd2	-0.754	5.61705e-05	0.000168765
Ralgapa2	-0.791	5.70568e-05	0.000171318
D11Wsu47e	0.797	5.71808e-05	0.000171579
Ttc7b	-0.486	5.72288e-05	0.000171582
Idh3a	-0.745	5.72554e-05	0.000171582
Hspb6	-0.864	5.73092e-05	0.000171633
Ikbip	0.621	5.74813e-05	0.000172038
Pdhb	-0.569	5.7574e-05	0.000172136
Dio2	2.358	5.7588e-05	0.000172136
4632428N05Rik	0.925	5.77929e-05	0.000172638
Jun	-0.874	5.78533e-05	0.000172708
Polr2m	-0.441	5.80939e-05	0.000173315
Acot9	0.867	5.82083e-05	0.000173545
Glipr2	1.681	5.82845e-05	0.00017355
Ccdc50	-0.799	5.82846e-05	0.00017355
Fam50a	-0.354	5.85021e-05	0.00017408
Emilin1	1.207	5.85373e-05	0.00017408
Entpd5	-0.379	5.99345e-05	0.000178122
Tyk2	0.615	6.00644e-05	0.000178394
Ugcg	0.984	6.03959e-05	0.000179264
Plek	2.813	6.0477e-05	0.000179391
Relt	-0.599	6.05505e-05	0.000179495
Dhx58	1.532	6.08064e-05	0.000180139
Lrrc39	-0.853	6.08871e-05	0.000180263
Phf23	0.498	6.11797e-05	0.000180936
Prc1	2.143	6.11919e-05	0.000180936
Cd44	1.803	6.14185e-05	0.00018149
Cpxm1	1.604	6.15682e-05	0.000181817
Mboat1	0.967	6.1656e-05	0.000181961
Rasgrp4	0.931	6.1864e-05	0.00018246
Ccl8	4.535	6.20125e-05	0.000182782
Rab32	1.926	6.21171e-05	0.000182955
Atp5b	-0.578	6.21497e-05	0.000182955
Arhgap9	2.694	6.23227e-05	0.000183307
Ttc7	0.757	6.23478e-05	0.000183307
Scrn3	-0.719	6.2423e-05	0.000183412
Bmp6	-1.111	6.25516e-05	0.000183674
Adipor1	-0.701	6.2674e-05	0.000183917
Lpcat2	3.015	6.28265e-05	0.000184249
Cxcl16	2.58	6.3052e-05	0.000184794
Snx13	-0.571	6.34414e-05	0.000185818
Clec4a2	2.932	6.3796e-05	0.000186739
6030458C11Rik	-0.302	6.398e-05	0.000187154
Scarf2	1.824	6.40179e-05	0.000187154
Lcp2	2.639	6.41961e-05	0.000187557
Nipsnap3b	1.121	6.48847e-05	0.00018945
Ppp2r5e	-0.434	6.49643e-05	0.000189564
Ncam1	2.463	6.5108e-05	0.000189864
Dhx29	-0.462	6.53111e-05	0.000190338
Slc4a3	2.006	6.60965e-05	0.00019247
C3ar1	3.466	6.61253e-05	0.00019247
Tfb2m	-0.639	6.64346e-05	0.000193249
Rgs10	2.387	6.65974e-05	0.000193602
Kif1c	-0.784	6.68598e-05	0.000194243
Apobr	2.372	6.74983e-05	0.000195976
Mrpl50	-0.566	6.7914e-05	0.000197061
Tm9sf1	0.341	6.7992e-05	0.000197164
Trim54	-0.818	6.80449e-05	0.000197195
Ccdc91	-0.637	6.82741e-05	0.000197678
Qser1	-0.879	6.82963e-05	0.000197678
Eaf1	0.518	6.84201e-05	0.000197913
Cst3	0.461	6.86953e-05	0.000198586
Adssl1	-0.834	6.91409e-05	0.00019975
Gm5088	-0.677	6.9424e-05	0.000200444
Ltbp3	0.88	6.94983e-05	0.000200534
Suv420h2	1.073	6.9573e-05	0.000200625
Cmya5	-0.959	6.96458e-05	0.000200711
Elovl1	0.723	6.97287e-05	0.000200826
Zfp191	-0.525	6.98071e-05	0.000200927
Lrrc2	-1.093	6.99401e-05	0.000201186
Cd200r1	3.04	7.00784e-05	0.000201459
Rgs19	1.38	7.02175e-05	0.000201735
Synm	-0.88	7.03285e-05	0.000201929
Rab40b	0.937	7.04376e-05	0.000202118
Uba2	-0.335	7.06292e-05	0.000202543
Afg3l2	-0.35	7.06854e-05	0.000202579
Shb	1.873	7.08017e-05	0.000202788
Nfatc1	-0.859	7.09325e-05	0.000203038
2310040G24Rik	-0.957	7.12215e-05	0.000203488
Il12rb2	-0.568	7.12569e-05	0.000203488
Ahsa1	-0.255	7.12845e-05	0.000203488
l7Rn6	-0.526	7.12892e-05	0.000203488
Ncf2	2.674	7.1308e-05	0.000203488
Flt4	-0.744	7.17015e-05	0.000204485
Otud3	-0.538	7.17503e-05	0.000204499
Naa16	-0.677	7.19396e-05	0.000204914
Ecsit	-0.528	7.26383e-05	0.000206777
Usp4	-0.302	7.28683e-05	0.000207305
Serpinh1	0.945	7.29247e-05	0.000207339
Man1c1	1.351	7.32334e-05	0.00020809
Irf7	1.62	7.36413e-05	0.000209121
Mfsd4	-1.126	7.39197e-05	0.000209784
Mfsd8	-0.674	7.45737e-05	0.000211511
Fam120b	-0.644	7.46952e-05	0.000211727
Nt5dc3	-0.55	7.47645e-05	0.000211795
Ndufa4	-0.567	7.49454e-05	0.00021211
Wdr12	-0.302	7.49669e-05	0.00021211
Atp5c1	-0.663	7.51698e-05	0.000212555
Fam114a1	1.03	7.52503e-05	0.000212654
Fcrls	2.087	7.54615e-05	0.000213122
Dars2	-0.378	7.65532e-05	0.000216074
Atox1	0.553	7.66001e-05	0.000216075
Tpm3	0.726	7.6709e-05	0.000216252
Mapk14	-0.521	7.67958e-05	0.000216254
Smc2	1.386	7.68117e-05	0.000216254
Siglec1	2.722	7.68489e-05	0.000216254
Mki67	4.246	7.69392e-05	0.000216377
Syvn1	0.453	7.70516e-05	0.000216537
Stradb	-0.711	7.7089e-05	0.000216537
Aldh16a1	0.715	7.74401e-05	0.000217392
Mcm4	0.724	7.76897e-05	0.000217961
Gm16576	-0.88	7.78237e-05	0.000218206
Clic5	-0.892	7.78867e-05	0.000218251
Snhg17	0.722	7.80186e-05	0.00021849
Slc17a5	0.539	7.84275e-05	0.000219503
Ccz1	-0.524	7.89657e-05	0.000220877
Apobec3	1.301	7.91348e-05	0.00022119
2900076A07Rik	-0.948	7.91726e-05	0.00022119
Etfb	-0.623	7.94929e-05	0.000221701
Bccip	-0.476	7.94969e-05	0.000221701
Pdzd11	0.57	7.94985e-05	0.000221701
Bnc2	2.101	7.96725e-05	0.000222054
Slc37a2	3.204	8.02275e-05	0.000223467
Clec4a3	3.037	8.04052e-05	0.000223828
Atad1	-0.452	8.07639e-05	0.000224692
Dhrsx	1.265	8.09699e-05	0.000225131
Xirp2	-0.982	8.11433e-05	0.000225479
Dok2	2.625	8.15356e-05	0.000226321
Atad3a	-0.514	8.15434e-05	0.000226321
Hspa1a	-2.367	8.1675e-05	0.000226551
Orc3	-0.403	8.1809e-05	0.000226787
8030462N17Rik	-0.517	8.19058e-05	0.000226921
Slfn2	2.163	8.20595e-05	0.000227212
Coa6	-0.536	8.21337e-05	0.000227253
Uhrf1bp1	-0.361	8.22104e-05	0.000227253
Hccs	-0.561	8.22206e-05	0.000227253
Serp1	0.721	8.2366e-05	0.000227323
Cd200	-0.785	8.23703e-05	0.000227323
Plekho2	1.293	8.23923e-05	0.000227323
Arpc1b	1.012	8.25023e-05	0.000227492
Impdh1	0.58	8.26986e-05	0.000227898
Myog	3.04	8.30461e-05	0.00022872
Gps2	-0.445	8.31227e-05	0.000228765
Cbwd1	-0.745	8.31817e-05	0.000228765
Grpel1	-0.449	8.32097e-05	0.000228765
Thtpa	-0.346	8.3365e-05	0.000229057
Fcgr1	3.819	8.37508e-05	0.000229982
Sncg	-0.821	8.39493e-05	0.000230391
Rgs2	1.329	8.40481e-05	0.000230526
Kctd5	0.368	8.41137e-05	0.00023057
Urgcp	-0.469	8.46308e-05	0.000231851
Csf2rb2	2.215	8.47651e-05	0.000232083
Rpl27a	0.632	8.49306e-05	0.000232286
sep-09	0.786	8.49388e-05	0.000232286
Ube2g2	0.587	8.52535e-05	0.000232958
Vdac3	-0.738	8.52845e-05	0.000232958
Myl6b	1.23	8.53908e-05	0.000233111
Smc1a	0.447	8.5475e-05	0.000233205
Rab34	1.253	8.6007e-05	0.000234519
Tlr2	1.846	8.62492e-05	0.000234987
Stambpl1	1.929	8.63127e-05	0.000234987
Slc25a4	-0.69	8.633e-05	0.000234987
Cmtm3	1.164	8.65349e-05	0.000235407
Zfp366	-1.176	8.724e-05	0.000237187
1810014B01Rik	-0.993	8.73433e-05	0.000237293
Gpx8	1.336	8.73808e-05	0.000237293
Wdr41	-0.237	8.74838e-05	0.000237434
Acadsb	-0.696	8.80016e-05	0.0002387
Rab31	1.039	8.81114e-05	0.000238859
Dicer1	-0.344	8.82152e-05	0.000238863
Tcaim	-0.671	8.8238e-05	0.000238863
Rit1	0.348	8.82666e-05	0.000238863
Tnfaip2	1.165	8.83499e-05	0.00023895
Hes6	1.265	8.86325e-05	0.00023949
Bms1	-0.266	8.86524e-05	0.00023949
Prkca	-0.5	8.87425e-05	0.000239594
Thrap3	-0.307	8.87976e-05	0.000239604
Stip1	-0.26	8.8975e-05	0.000239944
Mcm3	0.946	8.95788e-05	0.000241433
Ndufb9	-0.62	8.98714e-05	0.000242081
Dffa	-0.435	9.0129e-05	0.000242353
Cnpy4	0.802	9.01293e-05	0.000242353
B3glct	1.065	9.01375e-05	0.000242353
Nudt6	-0.628	9.01805e-05	0.000242353
F8a	0.488	9.0656e-05	0.000243491
Rph3al	-0.743	9.17274e-05	0.000246227
Tmem164	1.658	9.2272e-05	0.000247546
Rbbp4	0.377	9.24722e-05	0.00024794
Dcaf5	-0.333	9.25954e-05	0.000248128
Rbfa	-0.535	9.27077e-05	0.000248286
Ndufs4	-0.628	9.30227e-05	0.000248987
Slc12a9	1.208	9.30787e-05	0.000248994
Osr1	1.255	9.34744e-05	0.000249909
Foxp4	1.817	9.36905e-05	0.000250343
Edem2	0.748	9.45494e-05	0.000252493
Emcn	-0.635	9.47596e-05	0.000252909
Actr3b	-1.573	9.5019e-05	0.000253457
Lsm12	-0.648	9.53343e-05	0.000254152
Nudt16	0.631	9.5499e-05	0.000254446
Atp5j	-0.706	9.71378e-05	0.000258471
Dbt	-0.592	9.71661e-05	0.000258471
Slc29a3	1.273	9.71762e-05	0.000258471
Tle3	0.921	9.79243e-05	0.000260312
Aqp1	-0.823	9.80294e-05	0.000260443
Cox6a2	-0.79	9.86621e-05	0.000261975
Fgd3	2.915	9.92703e-05	0.000263439
Oasl2	1.544	9.93958e-05	0.000263622
Samm50	-0.478	9.98828e-05	0.000264484
Rxra	-0.701	9.99174e-05	0.000264484
Lox	1.911	9.99729e-05	0.000264484
Gm10516	0.867	9.99943e-05	0.000264484
Kctd12	1.047	0.000100004	0.000264484
Mknk1	-0.368	0.00010009	0.00026456
Zfp189	-0.508	0.000100429	0.000265307
Rcbtb2	0.34	0.000101448	0.000267847
Rnasel	1.403	0.000101744	0.000268474
Hs6st2	1.532	0.000102091	0.000269238
Fxyd5	1.035	0.00010235	0.000269667
Slc38a4	-1.18	0.000102397	0.000269667
Glb1l	1.241	0.000102427	0.000269667
Jade1	-0.459	0.000102775	0.000270356
Acer3	0.801	0.000102805	0.000270356
Ndufa10	-0.55	0.000103141	0.000271088
Mrps2	-0.309	0.000103556	0.000272023
Smpdl3a	-0.641	0.000104826	0.000275206
Angel1	-0.463	0.00010514	0.000275874
Entpd2	0.959	0.000105201	0.000275879
Ier5l	2.24	0.000105671	0.000276955
Tmem165	0.465	0.000105895	0.000277379
Mtrr	-0.498	0.000105952	0.000277379
Synpo	-0.664	0.000106031	0.00027743
Mrps36	-0.546	0.000106105	0.00027747
Nr4a3	-3.219	0.000106288	0.000277791
Wdr92	-0.369	0.000106506	0.000278205
Lrp1	1.208	0.000106958	0.00027922
Tshz3	1.034	0.000107071	0.00027922
Cd302	0.932	0.000107074	0.00027922
Dnaja2	-0.475	0.000107404	0.000279923
Coq10a	-0.669	0.000107785	0.000280759
Csad	0.913	0.000108392	0.000282182
Trim14	1.285	0.000108663	0.000282613
Rabep1	-0.525	0.000108679	0.000282613
Dok3	1.616	0.000108879	0.000282977
Vcam1	1.24	0.00010936	0.000284067
Lama2	0.706	0.000109978	0.000285401
Supt3	-0.347	0.000109996	0.000285401
Fabp5	1.543	0.000110476	0.000286488
Ddx24	-0.528	0.000110558	0.000286541
Msi2	-0.543	0.000111525	0.000288886
AW551984	4.012	0.000112385	0.000290952
Parp12	0.537	0.000112521	0.000291142
Cd24a	-1.041	0.000112809	0.000291726
E430025E21Rik	-0.341	0.000112964	0.000291965
Pdlim2	1.23	0.000113584	0.000293405
Tnnt1	1.81	0.000114553	0.000295742
Arhgef10l	-0.597	0.000115367	0.000297681
Trip6	0.649	0.000115658	0.000298265
Mzt1	-0.582	0.00011588	0.000298674
Gemin5	-0.372	0.000116308	0.00029961
Tlr13	3.581	0.000116565	0.000300106
Ipo13	-0.566	0.000116908	0.000300552
S100a16	0.432	0.000116966	0.000300552
Orc6	0.626	0.000116986	0.000300552
Glt8d1	0.42	0.000116996	0.000300552
Ugp2	-1.021	0.000117088	0.000300623
Ephx1	-0.583	0.000117324	0.000301063
Plac8	3.525	0.000117547	0.000301468
Atad2	1.124	0.000117914	0.000302244
Clec10a	1.753	0.000118101	0.000302464
Lhfpl2	2.202	0.000118153	0.000302464
Cyp4f16	1.191	0.000118254	0.000302464
Ndufa1	-0.608	0.00011826	0.000302464
Rfk	-0.616	0.000118355	0.000302541
Six5	1.179	0.000118489	0.000302624
Ncapg2	1.236	0.00011856	0.000302624
Cry1	-0.578	0.000118582	0.000302624
Pdhx	-0.494	0.000118844	0.000302984
Olfml2b	1.421	0.000118913	0.000302984
Rap2b	1.917	0.000118918	0.000302984
Ppp4c	0.408	0.000119235	0.000303626
Timm23	-0.831	0.000119349	0.000303751
Bphl	-0.31	0.00011965	0.000304351
Impad1	-0.636	0.000120125	0.000305391
Mbd6	1.685	0.000120333	0.000305754
Dclk1	3.965	0.000120765	0.000306684
Cndp2	0.54	0.000121049	0.000307237
Rnf19b	1.11	0.00012143	0.000308036
Ecd	-0.332	0.00012195	0.000309189
Irak4	1.046	0.000122188	0.000309519
Kpna3	-0.72	0.000122257	0.000309519
Clec12a	3.525	0.00012228	0.000309519
Pdk2	-0.67	0.000122746	0.00031053
Itgax	5.04	0.000123043	0.000311109
Ptcd2	-0.399	0.000123108	0.000311109
Sec16b	1.146	0.000123239	0.000311271
Sox6	-0.777	0.000124211	0.000313554
Mcm5	1.619	0.000124921	0.000315177
Pink1	-0.621	0.000125219	0.000315758
Cox6c	-0.607	0.000125503	0.000316303
Ctns	0.451	0.000125737	0.00031672
Sat1	1.001	0.000126116	0.000317493
Smco4	-0.692	0.000126179	0.000317493
Fbxl5	-0.41	0.000126749	0.000318754
Lmo2	0.812	0.000126846	0.000318824
Rpp40	-0.737	0.000127316	0.000319833
Tnip1	-0.731	0.00012749	0.000319971
Rbm45	0.547	0.000127508	0.000319971
Snx19	-0.341	0.000127887	0.000320751
Ddah2	1.013	0.000128211	0.00032139
Drosha	-0.392	0.000128531	0.000322019
Xrcc3	0.547	0.000128665	0.00032218
Ccng1	-0.943	0.000129169	0.00032327
Timm17a	-0.575	0.000129427	0.000323742
Mydgf	0.443	0.000129874	0.000324686
Psen2	0.559	0.000130941	0.000327176
Igsf6	2.851	0.000131117	0.000327441
Ehhadh	-0.857	0.000131214	0.000327508
Tmem189	0.589	0.000131303	0.000327554
P2ry1	-0.741	0.000131374	0.000327556
Myo10	0.54	0.000131719	0.00032812
Itpkb	-0.829	0.000131741	0.00032812
Ndufab1	-0.515	0.000132081	0.000328792
Chst14	0.992	0.000132639	0.000330004
Wdr81	0.695	0.000132858	0.000330374
Arfgef2	-0.5	0.00013344	0.000331385
Atp2a2	1.345	0.000133462	0.000331385
Setd8	-0.557	0.000133479	0.000331385
Was	1.508	0.000133773	0.000331938
Styx	-0.888	0.000134024	0.000332385
Exosc6	1.113	0.000134119	0.000332443
Psme1	-0.395	0.000134574	0.000333395
Srsf11	0.44	0.000134888	0.000333995
Lrrc14	0.506	0.000135351	0.000334963
Atp5g1	-0.648	0.000135489	0.000335057
Prkab2	-0.848	0.000135533	0.000335057
2810004N23Rik	-0.549	0.000135959	0.000335932
Os9	0.9	0.000136752	0.000337713
Tex261	-0.408	0.000137259	0.000338785
Tsnax	-0.282	0.000137401	0.000338957
Tlr7	2.338	0.00013763	0.000339341
Pdcl	0.359	0.000137954	0.000339961
Ralgds	1.286	0.000139352	0.000343224
Ogdh	-0.575	0.000139588	0.000343624
Gkap1	-0.462	0.000140526	0.000345751
Taco1	-0.612	0.000142423	0.000350207
Mnt	0.778	0.000142488	0.000350207
Kcnn4	2.476	0.000143185	0.000351735
Hmgn1	0.403	0.00014372	0.000352767
Myh4	-0.913	0.000143768	0.000352767
Loxl2	1.223	0.000143832	0.000352767
Zfp358	-0.503	0.000144109	0.00035326
Atp1b2	0.584	0.000144298	0.000353538
Zfp27	-0.467	0.000144529	0.000353918
Arhgap29	-0.653	0.000144709	0.000354173
Zfp955a	-0.512	0.000146724	0.000358916
Fastk	-0.508	0.000146941	0.000359258
Ktn1	-0.619	0.000147285	0.000359844
Oat	-0.471	0.000147335	0.000359844
Ucp3	-0.997	0.000147986	0.000361097
Cercam	1.166	0.000148003	0.000361097
Cxcl12	-0.632	0.000148659	0.000362506
Lyz1	2.154	0.000148891	0.000362883
Fut8	-0.51	0.000149199	0.000363443
2610305D13Rik	-0.956	0.00014946	0.000363888
Cyb5d1	-0.569	0.000149637	0.00036413
Prdx3	-0.623	0.000149892	0.00036454
Gsdmd	0.98	0.000150023	0.00036454
2510039O18Rik	1.051	0.00015004	0.00036454
Blzf1	-0.543	0.000150153	0.000364625
Mgat2	0.572	0.000150787	0.000365619
Osbpl5	0.413	0.000150792	0.000365619
Churc1	-0.45	0.000150798	0.000365619
Deb1	-0.554	0.000151432	0.000366965
Rae1	0.388	0.00015226	0.00036878
Xirp1	-2.409	0.000152444	0.000369032
Ryr1	-0.759	0.000153192	0.000370652
Myof	1.314	0.000154221	0.000372948
Adam8	3.93	0.000154861	0.000374302
Rasd2	-1.963	0.000155272	0.00037501
Lgals3bp	1.059	0.000155315	0.00037501
Tor1aip1	-0.701	0.000155583	0.000375461
Acad8	-0.354	0.000156863	0.000378044
Usmg5	-0.644	0.000156864	0.000378044
Pmpcb	-0.441	0.000156896	0.000378044
Nsun2	-0.299	0.000157731	0.000379858
Hyi	0.719	0.000157892	0.000380051
Creb3l1	1.317	0.000158596	0.000381547
Asnsd1	-0.805	0.000159375	0.000383223
Pcyox1	-0.323	0.000159539	0.00038342
Nars	-0.276	0.000159855	0.000383981
Map2k7	-0.336	0.000159947	0.000384004
Atp5h	-0.501	0.000160087	0.000384143
Zcchc24	0.501	0.000160775	0.000385595
Ninj1	0.703	0.00016203	0.000388406
Bach1	-0.764	0.000162333	0.000388932
Tsc1	-0.448	0.000162716	0.000389649
Phka2	0.936	0.000162848	0.000389764
Atp6v0a2	-0.293	0.000163052	0.000390052
Senp6	-0.364	0.00016378	0.000391593
Esco1	-0.506	0.000164038	0.000392009
Hps3	0.476	0.000164532	0.000392989
Chpf2	0.755	0.000166381	0.000397201
Gpr34	2.299	0.000166711	0.000397784
Ifrd1	-1.148	0.000167249	0.000398865
Slc2a6	3.951	0.000167701	0.000399737
Uqcrc1	-0.575	0.000168605	0.000401686
C230091D08Rik	-0.547	0.000169042	0.000402521
Jund	1.453	0.000169653	0.000403614
Ndufs3	-0.502	0.000169726	0.000403614
Hus1	-0.41	0.00016976	0.000403614
Tnc	2.637	0.000170386	0.000404894
Cirh1a	-0.344	0.000170957	0.000406044
St3gal4	1.247	0.000171255	0.00040636
Nkain1	-0.835	0.000171287	0.00040636
Ergic2	-0.5	0.000171352	0.00040636
D17Wsu92e	-0.451	0.000172049	0.000407723
Isoc2b	-0.598	0.000172101	0.000407723
Ppp3cb	-0.698	0.000173472	0.000410762
Tradd	0.816	0.000174267	0.000412434
Apopt1	-0.413	0.000174984	0.000413829
4930578C19Rik	-0.786	0.000175034	0.000413829
Tmem5	-0.469	0.000175914	0.0004157
Mfsd7a	1.344	0.000176012	0.00041572
Arhgef37	1.205	0.000176523	0.000416716
Sla	2.691	0.000176735	0.000417004
Acap2	0.651	0.000176884	0.000417145
Slc25a16	-0.488	0.000177354	0.000418043
Map4k4	0.857	0.000177455	0.000418069
Galk2	1.439	0.000177731	0.000418362
Nid2	1.046	0.000177759	0.000418362
Hsp90ab1	-0.3	0.000178719	0.00042041
Gstm1	-0.481	0.000178856	0.000420518
S100a10	1.076	0.000179206	0.00042113
Mfap5	1.27	0.0001801	0.000423018
Clptm1l	0.355	0.00018058	0.00042393
Pml	0.662	0.000180896	0.000424458
Itga1	-0.606	0.000181287	0.000424992
Hint3	-0.628	0.000181306	0.000424992
Zfc3h1	0.749	0.000181864	0.000426087
Pdia4	0.752	0.000182011	0.000426217
Ndufaf1	-0.552	0.000182213	0.000426476
Capg	1.201	0.000182546	0.000427041
Rpn2	0.269	0.000184049	0.000430341
Junb	2.071	0.000184632	0.000431487
Arpc5l	-0.483	0.000184921	0.000431945
Scx	1.132	0.0001858	0.000433782
Itih5	0.785	0.000185915	0.000433832
Sdhc	-0.524	0.000187008	0.000436164
Tomm40l	-0.335	0.000187311	0.000436653
[truncated: 2,661 more rows]

## Sheet: 3_WT_mdx+-
gene	logFC	p	p.adjusted
Dmd	-2.138	3.81556e-20	1.77805e-16
Prune2	2.742	4.59992e-18	1.07178e-14
Efcab6	-4.224	1.49495e-16	2.32215e-13
Slc15a5	-4.613	2.50129e-16	2.91401e-13
Ces1d	-3.587	1.58362e-15	1.44026e-12
Cdkn2a	8.305	1.85441e-15	1.44026e-12
Dach2	-5.252	2.68004e-15	1.78414e-12
6330416G13Rik	-1.164	5.23255e-15	3.04796e-12
Ephx2	-1.601	1.32462e-14	5.87996e-12
0610040J01Rik	-5.53	1.35049e-14	5.87996e-12
Lgmn	2.273	1.38797e-14	5.87996e-12
Raver2	-3.044	3.94996e-14	1.5339e-11
Cyp4f39	-2.698	5.30588e-14	1.90195e-11
Cilp	3.427	5.98694e-14	1.9928e-11
Ttc9	3.104	1.33005e-13	3.888e-11
Rnf144b	-1.889	1.36927e-13	3.888e-11
Tex2	-1.462	1.41837e-13	3.888e-11
Fam20b	-1.007	3.13963e-13	8.12816e-11
Hip1	0.79	5.49466e-13	1.34764e-10
Actc1	3.673	6.85359e-13	1.59689e-10
Slco3a1	-1.324	1.08796e-12	2.41082e-10
Atpaf1	-1.243	1.13816e-12	2.41082e-10
Lyz2	3.401	1.33203e-12	2.69881e-10
Chordc1	-1.29	2.66577e-12	5.17604e-10
Pcca	-1.033	4.55722e-12	8.49466e-10
Serpinb6a	1.838	5.16541e-12	9.258e-10
Fgfr1	0.989	6.07831e-12	1.04907e-09
Asb4	-2.56	7.52155e-12	1.2518e-09
Igfn1	3.712	7.95151e-12	1.27773e-09
Tagap1	-1.037	8.95388e-12	1.39084e-09
Col3a1	3.14	9.28736e-12	1.3961e-09
Ostn	-3.228	1.04739e-11	1.52526e-09
Fbxl4	-1.047	1.26432e-11	1.78537e-09
Igf2	2.752	1.61988e-11	2.22019e-09
Rhou	-2.761	1.81882e-11	2.42162e-09
Col5a1	2.43	1.91177e-11	2.47469e-09
Pdk1	-1.191	2.04222e-11	2.5721e-09
Hs3st5	-2.585	2.26228e-11	2.71415e-09
Akap1	-1.251	2.27149e-11	2.71415e-09
Tep1	1.175	3.08685e-11	3.59618e-09
BC052040	-1.56	3.52183e-11	4.00286e-09
Golph3	-0.754	4.04816e-11	4.49153e-09
Top1mt	-0.805	4.16237e-11	4.51084e-09
Esrrg	-2.351	5.31732e-11	5.63152e-09
Zfp770	-1.253	5.67322e-11	5.86752e-09
Esrrb	-3.574	5.79197e-11	5.86752e-09
Arfgef1	-1.072	6.17671e-11	6.12414e-09
Cat	-1.188	6.44622e-11	6.2582e-09
Maged2	2.38	8.02432e-11	7.6313e-09
Gtf2e1	-0.726	8.26838e-11	7.70613e-09
Abcd2	-1.453	8.6969e-11	7.94658e-09
Dhrs4	-0.925	1.30292e-10	1.14648e-08
Mpeg1	4.364	1.32407e-10	1.14648e-08
Col9a1	-3.398	1.35162e-10	1.14648e-08
Mpp1	1.164	1.37035e-10	1.14648e-08
Bmf	1.313	1.37775e-10	1.14648e-08
Myl4	3.908	1.43557e-10	1.17364e-08
Uqcc1	-0.986	1.49803e-10	1.20359e-08
Hspa1l	-1.194	1.58518e-10	1.25202e-08
Tmem65	-1.5	1.61945e-10	1.25778e-08
Ctss	4.696	1.99469e-10	1.52381e-08
Dusp26	-3.609	2.04061e-10	1.53375e-08
Perm1	-1.617	2.16024e-10	1.59461e-08
Bche	-1.53	2.19333e-10	1.59461e-08
Pfkfb2	-1.313	2.22424e-10	1.59461e-08
AW209491	-0.714	2.66777e-10	1.88361e-08
Cd74	2.473	2.73411e-10	1.89689e-08
Lgalsl	-1.534	2.76799e-10	1.89689e-08
2310022B05Rik	1.175	2.90957e-10	1.96502e-08
Osbpl6	-1.694	3.14197e-10	2.09166e-08
Sephs2	-0.748	3.67224e-10	2.41023e-08
Supv3l1	-0.569	3.89545e-10	2.4867e-08
Adi1	-1.154	3.92846e-10	2.4867e-08
Crim1	-1.62	3.94884e-10	2.4867e-08
Acsl1	-1.44	4.22755e-10	2.62026e-08
H2-Eb1	2.612	4.27338e-10	2.62026e-08
Plbd1	-1.83	4.35888e-10	2.63797e-08
Klhl34	-2.706	4.48075e-10	2.67696e-08
Col4a5	1.972	4.88475e-10	2.88138e-08
H2-Ab1	2.754	4.94831e-10	2.88239e-08
Ubl3	-0.638	5.25383e-10	3.02257e-08
Bcl2a1b	5.606	5.58949e-10	3.1592e-08
Gcat	-0.926	5.62691e-10	3.1592e-08
Pcbd1	3.929	5.73747e-10	3.18293e-08
Hspd1	-0.787	5.89666e-10	3.23276e-08
Qrsl1	-0.839	6.30805e-10	3.41808e-08
Cyb5b	-0.958	6.69595e-10	3.58453e-08
2310065F04Rik	-2.511	6.79429e-10	3.58453e-08
Col5a2	2.417	6.84599e-10	3.58453e-08
Ung	-1.642	7.08979e-10	3.67093e-08
Igdcc4	0.892	7.31933e-10	3.74814e-08
H2-Aa	2.579	7.67751e-10	3.88883e-08
Col5a3	2.392	8.19099e-10	4.1043e-08
Dtnbp1	-0.668	8.4444e-10	4.18627e-08
Pde8a	-1.273	8.73081e-10	4.26191e-08
Hspa2	1.175	8.7799e-10	4.26191e-08
Exoc3l4	2.299	9.23918e-10	4.43862e-08
Arfgap3	1.243	9.4765e-10	4.50617e-08
St3gal5	-1.243	1.05094e-09	4.94684e-08
Emp2	0.908	1.08325e-09	5.02253e-08
Lace1	-0.817	1.09913e-09	5.02253e-08
Tspan12	-1.173	1.10852e-09	5.02253e-08
3632451O06Rik	1.984	1.11013e-09	5.02253e-08
2310057M21Rik	-1.233	1.14791e-09	5.13126e-08
Peg3	3.02	1.15618e-09	5.13126e-08
Abcd3	-0.697	1.24143e-09	5.45763e-08
Apoe	2.603	1.25761e-09	5.4734e-08
Clip4	-1.255	1.27473e-09	5.4734e-08
Tmem176b	1.875	1.28026e-09	5.4734e-08
S100a4	3.202	1.29856e-09	5.50119e-08
Rbfox2	0.813	1.34234e-09	5.63542e-08
Hsdl2	-1.034	1.35597e-09	5.64179e-08
Efcab14	-0.741	1.37048e-09	5.65171e-08
Tspo	2.089	1.42092e-09	5.80832e-08
Gfm2	-0.849	1.57518e-09	6.38289e-08
Acot13	-0.81	1.60248e-09	6.43755e-08
1700001O22Rik	-3.554	1.62837e-09	6.48564e-08
Dapp1	-1.537	1.69295e-09	6.6857e-08
Atp13a5	-1.563	1.8493e-09	7.24179e-08
Slc40a1	-1.692	1.88924e-09	7.33655e-08
Ctxn3	2.319	1.97232e-09	7.59588e-08
Atp5sl	-0.806	2.03679e-09	7.77986e-08
Anxa4	1.949	2.0662e-09	7.78941e-08
Lsp1	1.698	2.07272e-09	7.78941e-08
Trak2	-0.816	2.18258e-09	8.13148e-08
Herc3	-0.91	2.21589e-09	8.13148e-08
Bgn	1.977	2.21609e-09	8.13148e-08
Iffo1	1.403	2.37368e-09	8.64168e-08
Ric8b	-0.733	2.40039e-09	8.67118e-08
Qsox1	1.055	2.45116e-09	8.78647e-08
Prosc	-0.71	2.5205e-09	8.96604e-08
Dnajc27	-0.925	2.56764e-09	9.06454e-08
Cygb	1.234	2.60163e-09	9.1155e-08
Hist1h4i	-1.188	2.66417e-09	9.26496e-08
Ostm1	-0.59	2.7536e-09	9.50502e-08
Opa1	-0.742	2.83053e-09	9.69873e-08
Bcl2	-2.379	2.91165e-09	9.90386e-08
Phospho2	-0.707	2.98626e-09	1.0084e-07
Eef1a1	1.18	3.17356e-09	1.06394e-07
Thpo	-1.394	3.41045e-09	1.13519e-07
Acat1	-0.983	3.56859e-09	1.17941e-07
Sparc	1.338	3.66767e-09	1.20361e-07
C1qb	2.944	3.70926e-09	1.20875e-07
Cd276	1.551	3.76127e-09	1.21719e-07
Tlk1	-0.741	3.93947e-09	1.26607e-07
Epas1	-0.946	4.05345e-09	1.29377e-07
1110046J04Rik	3.142	4.1002e-09	1.29979e-07
Gpsm2	2.273	4.22369e-09	1.32989e-07
Mtmr11	0.893	4.34745e-09	1.35746e-07
Cipc	-0.604	4.36952e-09	1.35746e-07
Bcs1l	-0.654	4.44579e-09	1.36283e-07
Homer1	-1.321	4.45517e-09	1.36283e-07
Sod2	-0.959	4.47453e-09	1.36283e-07
Anxa7	1.218	4.72945e-09	1.43112e-07
Isoc1	-0.91	5.01054e-09	1.5064e-07
Thbs3	2.148	5.09249e-09	1.52122e-07
Fabp3	-1.287	5.17652e-09	1.53647e-07
Sgpl1	1.209	5.36994e-09	1.58379e-07
Dpp9	-0.74	5.42795e-09	1.59083e-07
Fn1	2.354	5.71291e-09	1.64597e-07
Sms	-1.049	5.73144e-09	1.64597e-07
Lsm14a	-0.698	5.74762e-09	1.64597e-07
Chrna1	2.283	5.75737e-09	1.64597e-07
Cep83	-0.755	5.95028e-09	1.69075e-07
Usp20	1.356	6.04855e-09	1.70654e-07
Mipep	-0.828	6.1189e-09	1.70654e-07
Ebag9	-0.821	6.14315e-09	1.70654e-07
Gm7325	6.564	6.15234e-09	1.70654e-07
Gid4	-0.986	6.21119e-09	1.71198e-07
Samd4	-1.58	6.2454e-09	1.71198e-07
Cpne2	1.418	6.38085e-09	1.73887e-07
Dnaja4	-1.257	6.42573e-09	1.74092e-07
Plekho1	1.491	6.80197e-09	1.83221e-07
Mob3a	1.392	6.88624e-09	1.84425e-07
Chpt1	-1.28	7.09237e-09	1.8886e-07
Lap3	-0.503	7.17694e-09	1.90026e-07
Oxct1	-0.853	7.33246e-09	1.93047e-07
Adk	-0.996	7.38784e-09	1.93412e-07
Golm1	-1.713	7.48066e-09	1.94748e-07
Pde7b	-0.997	7.77419e-09	2.01265e-07
Dlg1	-0.891	8.26706e-09	2.11968e-07
Myh3	5.54	8.27857e-09	2.11968e-07
Npc2	1.082	8.9076e-09	2.26828e-07
E2f6	-1.15	9.23202e-09	2.32094e-07
Jam2	-0.95	9.24638e-09	2.32094e-07
Ccdc134	1.229	9.26386e-09	2.32094e-07
Cyb5r3	0.907	9.47539e-09	2.36125e-07
Ndufaf6	-0.957	9.64117e-09	2.38938e-07
Col1a1	2.89	9.69082e-09	2.38938e-07
A930003A15Rik	4.697	9.78535e-09	2.39999e-07
Myh8	3.581	1.01138e-08	2.46755e-07
Chchd4	-0.661	1.01716e-08	2.46872e-07
Fbln7	2.724	1.02881e-08	2.48406e-07
Ank	-0.998	1.05556e-08	2.51889e-07
2210015D19Rik	-1.4	1.05602e-08	2.51889e-07
Ipmk	-0.588	1.05945e-08	2.51889e-07
Col6a3	1.784	1.07922e-08	2.55287e-07
Gfer	-0.725	1.08987e-08	2.55791e-07
Gprc5b	1.181	1.09233e-08	2.55791e-07
Gpx1	1.173	1.10055e-08	2.56429e-07
BC023829	-0.661	1.12506e-08	2.60834e-07
Lpl	-1.443	1.14236e-08	2.62088e-07
Cdk6	2.056	1.14383e-08	2.62088e-07
Padi2	-1.422	1.14734e-08	2.62088e-07
C1qc	2.83	1.17976e-08	2.6818e-07
Rgma	1.306	1.25337e-08	2.83529e-07
Ppp1r1a	-3.707	1.33162e-08	2.99775e-07
Grn	1.695	1.34216e-08	3.00695e-07
Golim4	0.778	1.37538e-08	3.06664e-07
P2rx7	1.721	1.40565e-08	3.11921e-07
Unc93b1	2.391	1.41547e-08	3.1261e-07
Smo	1.292	1.42934e-08	3.14186e-07
Mfn1	-0.956	1.44603e-08	3.16361e-07
Ric8	0.893	1.53756e-08	3.33496e-07
Dennd1c	2.581	1.53866e-08	3.33496e-07
Bckdhb	-0.696	1.55027e-08	3.34457e-07
Tcirg1	1.99	1.56297e-08	3.35642e-07
Mettl11b	-1.952	1.60872e-08	3.43882e-07
Tmem56	-1.333	1.63861e-08	3.48673e-07
C1qa	2.835	1.64748e-08	3.48966e-07
Wnt4	-1.467	1.68275e-08	3.54824e-07
Glud1	-0.476	1.69659e-08	3.56131e-07
Slc30a9	-0.655	1.72051e-08	3.59532e-07
Suds3	-0.534	1.7767e-08	3.69617e-07
Nos1	-2.409	1.7878e-08	3.70272e-07
St7	-0.743	1.7961e-08	3.70346e-07
Mgst1	-1.17	1.90358e-08	3.9078e-07
Mreg	-1.506	1.9281e-08	3.93723e-07
Lgals3	4.339	1.93482e-08	3.93723e-07
Osbpl3	1.566	2.02229e-08	4.09733e-07
Dlgap4	0.785	2.03446e-08	4.10414e-07
Hist1h2be	-1.077	2.06586e-08	4.14952e-07
Fam149b	-0.538	2.09049e-08	4.18098e-07
Mxra8	1.662	2.17912e-08	4.33961e-07
Nadk2	-0.906	2.20606e-08	4.37456e-07
Sco1	-0.646	2.21844e-08	4.38048e-07
Stau2	-0.888	2.23915e-08	4.40272e-07
Col6a2	1.748	2.26926e-08	4.43452e-07
Gfm1	-0.836	2.27436e-08	4.43452e-07
Clpb	-0.81	2.28668e-08	4.43998e-07
Col6a1	1.666	2.32179e-08	4.47669e-07
Lrpprc	-0.747	2.3248e-08	4.47669e-07
Sord	-1.079	2.35763e-08	4.52122e-07
Etfdh	-0.993	2.37231e-08	4.53073e-07
Hsd3b7	1.248	2.39708e-08	4.55934e-07
Acot2	-1.266	2.4604e-08	4.66076e-07
Ivns1abp	-0.666	2.5167e-08	4.74811e-07
9030617O03Rik	-1.185	2.52748e-08	4.74921e-07
Cisd2	-0.719	2.56474e-08	4.79988e-07
Insr	-0.846	2.57695e-08	4.80343e-07
Ap1ar	-0.687	2.63088e-08	4.86815e-07
Fndc5	-0.624	2.63256e-08	4.86815e-07
Pam	0.939	2.68204e-08	4.94005e-07
Pkp2	1.771	2.73998e-08	5.0269e-07
Map3k4	-0.7	2.78027e-08	5.08082e-07
Arl6ip5	0.93	2.8044e-08	5.10489e-07
Myh11	-1.2	2.82703e-08	5.12605e-07
Stab1	1.686	2.85721e-08	5.13859e-07
Pgd	0.915	2.8578e-08	5.13859e-07
Slmap	-0.765	2.86702e-08	5.13859e-07
Lrrk1	1.267	3.04679e-08	5.43987e-07
Satb1	-1.114	3.1685e-08	5.63558e-07
Frzb	-3.317	3.43179e-08	6.03456e-07
Gba	0.612	3.43248e-08	6.03456e-07
Eml1	-0.791	3.43827e-08	6.03456e-07
Tceal8	1.277	3.44462e-08	6.03456e-07
Adam19	1.892	3.71737e-08	6.48799e-07
Adhfe1	-1.187	3.7333e-08	6.49148e-07
Fam195a	-1.12	3.82563e-08	6.62729e-07
P2rx4	1.928	3.98339e-08	6.87504e-07
Ppa1	-0.461	3.99876e-08	6.8761e-07
Acadvl	-0.996	4.01879e-08	6.88514e-07
Hspa8	-0.746	4.15729e-08	7.09632e-07
Adcy7	1.742	4.20931e-08	7.1589e-07
Zbed4	-0.778	4.25476e-08	7.20989e-07
Col1a2	2.393	4.28347e-08	7.23223e-07
Mccc2	-0.647	4.39619e-08	7.39575e-07
Tmem50a	0.662	4.51981e-08	7.57637e-07
Fam129b	2.004	4.65383e-08	7.75086e-07
Rassf4	1.913	4.65717e-08	7.75086e-07
Msrb2	-0.748	4.72693e-08	7.81484e-07
Sars	-0.481	4.74519e-08	7.81484e-07
Otub2	-1.174	4.74592e-08	7.81484e-07
Csf1r	2.233	4.78901e-08	7.84065e-07
Pank1	-1.205	4.79525e-08	7.84065e-07
Tppp3	1.051	4.84159e-08	7.88875e-07
Fbxw17	0.864	4.89585e-08	7.92198e-07
Mrc2	1.72	4.89599e-08	7.92198e-07
Decr1	-1.065	5.08471e-08	8.18456e-07
Zdhhc5	-0.803	5.0934e-08	8.18456e-07
Zfp131	-0.679	5.20998e-08	8.34312e-07
Xpr1	-1.031	5.33777e-08	8.5185e-07
Tada2b	-0.584	5.39521e-08	8.58078e-07
Rrbp1	0.865	5.68775e-08	9.01528e-07
Cnot7	-0.793	5.7227e-08	9.02872e-07
Adipor2	-0.726	5.73498e-08	9.02872e-07
Qk	-0.949	5.77784e-08	9.06556e-07
Parm1	-1.08	5.85159e-08	9.15047e-07
Msln	5.893	5.98474e-08	9.29647e-07
Evi2a	2.563	5.98485e-08	9.29647e-07
Asap3	1.426	6.11574e-08	9.46822e-07
2310016D03Rik	-2.293	6.15187e-08	9.49262e-07
Afg3l1	-0.57	6.22566e-08	9.57477e-07
Eci1	-0.961	6.57446e-08	1.0078e-06
Ccdc146	-1.71	6.67392e-08	1.01969e-06
Pdgfra	1.35	6.97631e-08	1.0624e-06
Sox11	4.864	7.01178e-08	1.06433e-06
Rnf11	-0.855	7.10564e-08	1.07507e-06
Ly9	3.854	7.13752e-08	1.0764e-06
Xpo6	0.736	7.17335e-08	1.07832e-06
Adamts2	1.475	7.44335e-08	1.1125e-06
Slc26a11	1.109	7.44852e-08	1.1125e-06
Zfp354a	-0.829	7.51716e-08	1.11917e-06
Napepld	-0.91	7.77668e-08	1.1508e-06
Dusp14	1.862	7.77899e-08	1.1508e-06
Ndufaf4	-0.909	8.10659e-08	1.19194e-06
Ifnar1	0.655	8.10825e-08	1.19194e-06
Upf2	-0.7	8.16784e-08	1.19692e-06
Ctsk	2.715	8.23293e-08	1.20268e-06
Polm	1.042	8.42312e-08	1.22662e-06
Egf	-1.406	8.6793e-08	1.25998e-06
Tmbim1	0.994	8.75762e-08	1.26182e-06
Dcun1d2	-0.794	8.79308e-08	1.26182e-06
Ankrd27	-0.728	8.80559e-08	1.26182e-06
Smim3	2.35	8.80687e-08	1.26182e-06
Pcmtd1	-0.915	8.8273e-08	1.26182e-06
Cd59a	-1.405	8.8654e-08	1.26339e-06
Ddit3	-0.779	9.05023e-08	1.2858e-06
Ric1	-0.585	9.18297e-08	1.30069e-06
Rtn4ip1	-0.851	9.37573e-08	1.32029e-06
Itga7	0.948	9.37805e-08	1.32029e-06
Tulp4	-0.772	9.70036e-08	1.36156e-06
Mgp	1.686	9.89107e-08	1.38416e-06
Arrdc1	1.184	1.02543e-07	1.43069e-06
Coa7	-0.807	1.05951e-07	1.47382e-06
Kcng4	-1.912	1.06884e-07	1.48237e-06
Efcab2	-1.007	1.07695e-07	1.48919e-06
Rrm2b	-0.878	1.08659e-07	1.49808e-06
Fastkd2	-0.869	1.12462e-07	1.54387e-06
Hmha1	2.784	1.12643e-07	1.54387e-06
Mgat4b	1.005	1.12996e-07	1.54417e-06
Erbb2	1.429	1.1342e-07	1.54544e-06
Rcan2	-1.274	1.15567e-07	1.56588e-06
Rragd	-0.977	1.15593e-07	1.56588e-06
Ankrd40	-0.75	1.16497e-07	1.57355e-06
Syk	2.287	1.17332e-07	1.58025e-06
Dpep2	4.542	1.20561e-07	1.61906e-06
Cdkn2d	0.911	1.21544e-07	1.62757e-06
Cmss1	-1.14	1.2323e-07	1.64542e-06
Abca1	1.474	1.25673e-07	1.67325e-06
Vkorc1	1.137	1.28282e-07	1.70312e-06
Vps37a	-0.739	1.30406e-07	1.7221e-06
Chrnb1	1.247	1.30456e-07	1.7221e-06
S100a13	1.209	1.3082e-07	1.7221e-06
Arap1	1.386	1.32318e-07	1.7369e-06
Adgrf5	-0.97	1.33791e-07	1.75131e-06
Aars	-0.467	1.34805e-07	1.75963e-06
Pld4	2.683	1.41543e-07	1.84243e-06
Nup93	0.69	1.41994e-07	1.84316e-06
Cdkn1a	2.178	1.43215e-07	1.85384e-06
Tmem9	1.564	1.44434e-07	1.86444e-06
Timp3	-1.167	1.45507e-07	1.87311e-06
Ppm1a	-0.774	1.54861e-07	1.98802e-06
Retsat	-1.028	1.55464e-07	1.99028e-06
9430091E24Rik	-1.143	1.56977e-07	1.99996e-06
Fam210a	-0.986	1.57078e-07	1.99996e-06
Tmem43	1.043	1.59028e-07	2.01926e-06
Mrpl19	-0.401	1.6055e-07	2.03305e-06
Patl1	-0.661	1.63288e-07	2.05859e-06
Mtx2	-0.627	1.6345e-07	2.05859e-06
Ssc5d	2.073	1.63938e-07	2.05917e-06
Rab43	1.103	1.65827e-07	2.07729e-06
Ndufb5	-0.898	1.70656e-07	2.13206e-06
Angptl2	1.284	1.7203e-07	2.14348e-06
Mdfi	3.932	1.72886e-07	2.14839e-06
Map3k7	-0.578	1.73871e-07	2.15412e-06
Naga	0.919	1.74271e-07	2.15412e-06
Msantd4	-0.516	1.76812e-07	2.17975e-06
Svip	-0.925	1.77575e-07	2.18337e-06
Naaa	1.208	1.82308e-07	2.23567e-06
Ctsh	2.021	1.84943e-07	2.26203e-06
Ablim2	0.791	1.90608e-07	2.32521e-06
Tuba1b	1.702	1.916e-07	2.32891e-06
Fgd2	2.791	1.92406e-07	2.32891e-06
Tnfrsf21	-0.566	1.9241e-07	2.32891e-06
Tmem205	0.83	1.96326e-07	2.36827e-06
Acadl	-1.01	1.96678e-07	2.36827e-06
Mvp	1.033	1.97612e-07	2.37338e-06
Tdrp	-1.497	1.99391e-07	2.38859e-06
Mrpl16	-0.751	2.00159e-07	2.39164e-06
Hk2	-1.612	2.01216e-07	2.39813e-06
Ptges	1.325	2.04743e-07	2.43393e-06
Mccc1	-0.535	2.05559e-07	2.43742e-06
Hsd17b4	-0.527	2.07549e-07	2.45477e-06
Mmp14	1.906	2.09443e-07	2.4709e-06
Slc38a2	-1.728	2.16191e-07	2.54407e-06
Tmem8c	8.198	2.18548e-07	2.56532e-06
Usp24	-0.648	2.1952e-07	2.57026e-06
Fcgr2b	3.113	2.21051e-07	2.5817e-06
Timp4	-1.5	2.22714e-07	2.59353e-06
Ucp2	1.707	2.23177e-07	2.59353e-06
Cd37	2.789	2.28426e-07	2.64792e-06
Mylk	-0.899	2.31069e-07	2.67192e-06
Abcb10	-0.495	2.36662e-07	2.72981e-06
Sacm1l	-0.648	2.38407e-07	2.74316e-06
Col8a1	2.441	2.46292e-07	2.82439e-06
Ptgfrn	1.417	2.46679e-07	2.82439e-06
Sh3pxd2b	2.03	2.48532e-07	2.83863e-06
Fam185a	-0.515	2.50915e-07	2.85549e-06
Gpcpd1	-1.339	2.51234e-07	2.85549e-06
Cd33	2.483	2.52836e-07	2.8667e-06
Postn	3.466	2.55365e-07	2.88835e-06
Sfxn3	0.798	2.59834e-07	2.93179e-06
Acadm	-0.983	2.65231e-07	2.98545e-06
Bub1b	2.604	2.70661e-07	3.03923e-06
Fhod3	-0.963	2.75295e-07	3.08384e-06
Ttc19	-0.597	2.7747e-07	3.10075e-06
Dclre1c	1.192	2.78775e-07	3.10368e-06
Obfc1	1.168	2.79064e-07	3.10368e-06
Ptprb	-0.835	2.82821e-07	3.13797e-06
Dusp16	-0.847	2.84788e-07	3.15228e-06
Rrm2	3.977	2.86097e-07	3.15927e-06
Nr6a1	-1.248	2.87183e-07	3.16377e-06
Cyth4	2.932	2.91077e-07	3.1991e-06
Zhx1	-0.757	3.0386e-07	3.33174e-06
Slc47a1	-1.207	3.09413e-07	3.38466e-06
Cyp4f18	3.613	3.11913e-07	3.40163e-06
Dnajc11	-0.375	3.12425e-07	3.40163e-06
Ikbke	2.529	3.13733e-07	3.40791e-06
Mstn	-2.153	3.21207e-07	3.47856e-06
Hspa9	-0.741	3.21729e-07	3.47856e-06
Rhot2	-0.696	3.24821e-07	3.50386e-06
Msh2	-0.581	3.27358e-07	3.51728e-06
Laptm5	3.121	3.27575e-07	3.51728e-06
Suclg2	-0.939	3.34573e-07	3.58416e-06
Necap2	0.715	3.40133e-07	3.63537e-06
Pcolce	1.351	3.41593e-07	3.64261e-06
Mmp2	1.694	3.43382e-07	3.65333e-06
Phf7	-0.81	3.4757e-07	3.68174e-06
Fxyd6	1.012	3.47632e-07	3.68174e-06
Akr1a1	0.485	3.49591e-07	3.69038e-06
H19	1.814	3.50032e-07	3.69038e-06
Ptms	1.296	3.50907e-07	3.69125e-06
Notch2	1.005	3.55413e-07	3.73024e-06
Tnnt2	3.792	3.59772e-07	3.76085e-06
Tnni1	4.334	3.59944e-07	3.76085e-06
Gas1	2.156	3.62436e-07	3.77841e-06
Atp8b4	3.416	3.69721e-07	3.84196e-06
Csrp2bp	-0.468	3.7018e-07	3.84196e-06
Sike1	0.498	3.74305e-07	3.87614e-06
Nudt19	-0.661	3.77481e-07	3.90036e-06
Etv4	1.439	3.80874e-07	3.92671e-06
Tatdn2	-0.549	3.85016e-07	3.96065e-06
Atp6v0e	0.645	3.89403e-07	3.98956e-06
Tab2	-0.823	3.90431e-07	3.98956e-06
Aifm1	-0.563	3.91242e-07	3.98956e-06
Ptprc	2.885	3.91251e-07	3.98956e-06
Mars	-0.517	3.93054e-07	3.9992e-06
Ctsa	0.586	3.9435e-07	4.00364e-06
Myo10	0.797	4.05378e-07	4.10666e-06
Loxl1	2.108	4.08617e-07	4.12271e-06
Cfb	2.326	4.09381e-07	4.12271e-06
Slc35e1	-0.542	4.09717e-07	4.12271e-06
Mpdz	-0.598	4.10502e-07	4.12271e-06
Tuba8	-1.124	4.12701e-07	4.13588e-06
Kpna1	-0.901	4.24107e-07	4.24107e-06
Pyroxd2	2.449	4.27108e-07	4.26193e-06
Tubb6	1.73	4.37818e-07	4.35947e-06
Tapbp	0.697	4.45203e-07	4.42355e-06
Ppp3cc	-0.605	4.53373e-07	4.48992e-06
Hist1h4h	-1.002	4.5381e-07	4.48992e-06
Ctsl	0.87	4.56042e-07	4.50245e-06
St8sia5	-1.085	4.59418e-07	4.52619e-06
Ctsb	0.876	4.68791e-07	4.60879e-06
Ift122	0.987	4.79373e-07	4.7029e-06
Ckap4	1.684	4.88642e-07	4.78376e-06
Leprot	0.785	4.91166e-07	4.79839e-06
Zfp654	-0.916	4.96498e-07	4.84034e-06
Pex7	-0.561	5.033e-07	4.8964e-06
Usp15	-0.765	5.0435e-07	4.8964e-06
Adamts5	1.461	5.09352e-07	4.93468e-06
Tmem176a	1.69	5.14052e-07	4.96988e-06
Fut10	-0.614	5.1633e-07	4.98156e-06
Acss1	-1.113	5.19289e-07	4.99977e-06
P3h1	0.759	5.21743e-07	5.01304e-06
Naip5	3.018	5.25796e-07	5.0321e-06
Ccnd3	0.921	5.25887e-07	5.0321e-06
Tspan31	0.445	5.28837e-07	5.04996e-06
Igsf10	2.52	5.33331e-07	5.08246e-06
Hlcs	-0.632	5.35823e-07	5.09579e-06
Guf1	-0.567	5.39087e-07	5.11639e-06
Lcp1	2.527	5.43141e-07	5.14439e-06
Zbtb18	-0.885	5.47718e-07	5.17378e-06
As3mt	-0.736	5.48465e-07	5.17378e-06
Fbxo45	-0.61	5.50522e-07	5.18269e-06
Cdip1	-0.47	5.56595e-07	5.2293e-06
Ckmt2	-1.098	5.62565e-07	5.27229e-06
Tnks2	-0.656	5.63433e-07	5.27229e-06
Fdft1	-0.868	5.68514e-07	5.30917e-06
Rasgrp4	1.26	5.71544e-07	5.32679e-06
Fkbp4	-0.455	5.79593e-07	5.38208e-06
Hadha	-0.782	5.79787e-07	5.38208e-06
Ctsz	1.14	5.83819e-07	5.40786e-06
Zfp367	-0.887	5.84884e-07	5.40786e-06
Kdm7a	-0.674	5.89431e-07	5.43832e-06
Blvrb	1.29	5.90513e-07	5.43832e-06
Vim	1.29	5.936e-07	5.45597e-06
Igfbp7	1.105	5.96094e-07	5.46343e-06
Ptgr2	-0.64	5.9792e-07	5.46343e-06
Sos2	-0.818	5.97928e-07	5.46343e-06
Lpar1	1.392	6.03427e-07	5.47391e-06
Cops3	-0.665	6.0343e-07	5.47391e-06
Zfyve9	-0.645	6.03758e-07	5.47391e-06
Arhgap30	2.794	6.03775e-07	5.47391e-06
Slc8b1	1.092	6.1804e-07	5.59236e-06
Nrd1	-0.729	6.26327e-07	5.65119e-06
Magix	-1.084	6.26994e-07	5.65119e-06
Zfp639	-0.458	6.29142e-07	5.65119e-06
Trip6	0.922	6.29392e-07	5.65119e-06
Mybph	2.936	6.43487e-07	5.76664e-06
Plekhb2	-0.751	6.49817e-07	5.80244e-06
Rpap3	-0.423	6.49973e-07	5.80244e-06
5430431A17Rik	2.181	6.51454e-07	5.80454e-06
Cd300a	3.072	6.52875e-07	5.8061e-06
Aif1	3.623	6.54244e-07	5.80719e-06
Pitpnc1	-0.892	6.59393e-07	5.84177e-06
Myl3	-2.611	6.7143e-07	5.93713e-06
Aen	-0.622	6.75236e-07	5.95947e-06
Sln	3.858	6.82873e-07	6.01547e-06
Runx2	2.276	6.87342e-07	6.04342e-06
Olfml3	1.583	6.91192e-07	6.06583e-06
Asl	1.038	6.9546e-07	6.08078e-06
Jmjd4	-0.845	6.95506e-07	6.08078e-06
Pmpca	-0.596	7.03967e-07	6.14323e-06
Fnip1	-1.285	7.08639e-07	6.17245e-06
Aktip	-0.456	7.14502e-07	6.2119e-06
Homer2	-2.599	7.17745e-07	6.21915e-06
Dnaja3	-0.61	7.18004e-07	6.21915e-06
Atp6v0d2	6.86	7.22433e-07	6.24336e-06
Zfp867	-0.651	7.2348e-07	6.24336e-06
Dhrs1	0.448	7.2712e-07	6.26318e-06
Serpinb1a	3.95	7.28495e-07	6.26344e-06
Tmem8b	-0.972	7.37099e-07	6.32575e-06
Rxrg	-1.035	7.51603e-07	6.43836e-06
Nucb2	1.126	7.55976e-07	6.46394e-06
Lama2	0.991	7.58922e-07	6.47181e-06
Vegfa	-0.955	7.59674e-07	6.47181e-06
Hspe1	-0.509	7.62346e-07	6.48272e-06
1600014C10Rik	-0.491	7.6656e-07	6.50668e-06
Ccdc88b	2.694	7.69561e-07	6.52028e-06
Athl1	0.977	7.72505e-07	6.53335e-06
Ubqln4	-0.569	7.8299e-07	6.61002e-06
Rhog	1.038	7.86783e-07	6.63004e-06
Slc41a1	-0.636	7.89674e-07	6.64238e-06
Ipo5	-0.664	8.05591e-07	6.76406e-06
Cobll1	-0.79	8.08918e-07	6.77292e-06
Smim13	-0.74	8.11535e-07	6.77292e-06
Atp5s	-0.744	8.11717e-07	6.77292e-06
Mapkap1	-0.44	8.12459e-07	6.77292e-06
Bmper	1.887	8.17638e-07	6.80392e-06
Arhgef1	0.809	8.19257e-07	6.80524e-06
Wdfy4	2.319	8.24578e-07	6.83725e-06
Cacna2d4	-1.165	8.38972e-07	6.94273e-06
Gga2	0.571	8.40279e-07	6.94273e-06
Prdx6	-0.466	8.461e-07	6.9677e-06
Fyb	3.357	8.4731e-07	6.9677e-06
Ftl1	1.226	8.47787e-07	6.9677e-06
Slc41a3	-0.913	8.53686e-07	7.00383e-06
Anxa2	1.386	8.64342e-07	7.07108e-06
Lmbr1l	0.833	8.66051e-07	7.07108e-06
Il10ra	2.923	8.66435e-07	7.07108e-06
Ppapdc1b	0.881	8.69727e-07	7.07509e-06
Anpep	2.023	8.70282e-07	7.07509e-06
Zfp62	-0.72	8.72555e-07	7.07509e-06
Zfp703	1.495	8.73e-07	7.07509e-06
Tnfrsf23	1.897	8.77796e-07	7.10161e-06
Atxn1	-0.576	8.81499e-07	7.11921e-06
Tifab	3.532	8.84032e-07	7.12732e-06
Pla2g16	-0.929	8.96667e-07	7.2167e-06
Nudt16	0.864	8.9921e-07	7.22468e-06
Dnase2a	1.492	9.22312e-07	7.39412e-06
Tagln	-0.822	9.23472e-07	7.39412e-06
Shmt1	-0.871	9.3153e-07	7.44584e-06
Fbxo40	-1.194	9.4909e-07	7.57322e-06
Angpt2	-1.069	9.52633e-07	7.58849e-06
Tmcc1	-0.765	9.5708e-07	7.61091e-06
Aspa	0.865	9.64067e-07	7.65341e-06
AF251705	4.622	9.68352e-07	7.67435e-06
Slc25a20	-0.868	9.70499e-07	7.67831e-06
Ube2q2	-0.621	9.7686e-07	7.71553e-06
Timp2	0.961	9.80184e-07	7.72869e-06
Rit1	0.472	9.84627e-07	7.74222e-06
Ddr1	1.385	9.85223e-07	7.74222e-06
Flot2	0.496	9.88103e-07	7.75179e-06
Zfp91	-0.926	1.00176e-06	7.84575e-06
Mmachc	-0.827	1.01226e-06	7.91468e-06
Fam195b	0.591	1.02007e-06	7.96238e-06
Avpi1	0.859	1.05016e-06	8.18354e-06
Ei24	-0.425	1.06638e-06	8.28887e-06
Polb	-0.651	1.06731e-06	8.28887e-06
Clec16a	-0.622	1.06902e-06	8.28887e-06
L2hgdh	-0.949	1.07331e-06	8.30831e-06
Cyp4v3	1.206	1.08824e-06	8.40994e-06
Sod3	1.446	1.09027e-06	8.41166e-06
Tmtc1	-0.788	1.09464e-06	8.42808e-06
Tmem186	-0.446	1.09601e-06	8.42808e-06
Rps6ka2	-0.906	1.09809e-06	8.42882e-06
Axl	0.935	1.10147e-06	8.42882e-06
Nsmce2	-0.458	1.10153e-06	8.42882e-06
Eif4e2	-0.458	1.10491e-06	8.44075e-06
Ppif	-0.773	1.10868e-06	8.45576e-06
Cd82	1.677	1.11082e-06	8.4582e-06
Eya1	-1.382	1.12999e-06	8.59017e-06
Rnf150	-0.834	1.13864e-06	8.63502e-06
Ttll12	0.841	1.1396e-06	8.63502e-06
Mapk6	-0.55	1.15023e-06	8.70142e-06
Irf2bpl	0.98	1.18381e-06	8.94096e-06
Ppip5k1	-0.821	1.18764e-06	8.95534e-06
Helb	0.867	1.19537e-06	8.99492e-06
Gnai2	0.641	1.19817e-06	8.99492e-06
Naa20	-0.519	1.20028e-06	8.99492e-06
Tbc1d1	-1.097	1.20061e-06	8.99492e-06
Akna	1.065	1.20569e-06	9.01846e-06
Zfp191	-0.692	1.2207e-06	9.11203e-06
Trp53i11	1.331	1.22211e-06	9.11203e-06
Arrb2	1.523	1.22901e-06	9.13779e-06
Jak3	1.327	1.22948e-06	9.13779e-06
Wfikkn2	-1.276	1.25012e-06	9.27638e-06
Ppara	-1.163	1.25319e-06	9.28438e-06
Lsm12	-0.896	1.27111e-06	9.4022e-06
Idh3b	-0.644	1.31225e-06	9.69109e-06
Loxl3	1.507	1.31447e-06	9.69213e-06
Casp6	0.889	1.32534e-06	9.74728e-06
Traf1	2.59	1.32613e-06	9.74728e-06
Daam1	-1.133	1.33287e-06	9.78136e-06
Rad17	-0.59	1.346e-06	9.86217e-06
Ncf4	3.332	1.35947e-06	9.94522e-06
Lmna	1.022	1.36706e-06	9.9714e-06
Prkar2a	-0.908	1.36732e-06	9.9714e-06
Abcc3	3.862	1.37076e-06	9.98084e-06
Xrcc5	-0.764	1.38066e-06	1.00373e-05
Slc9a9	1.953	1.39958e-06	1.01579e-05
Dgat2	-1.8	1.40162e-06	1.01579e-05
Ccdc80	1.431	1.40699e-06	1.01718e-05
Rrn3	-0.456	1.4079e-06	1.01718e-05
2310002L09Rik	-1.464	1.41356e-06	1.01824e-05
C2	1.763	1.41374e-06	1.01824e-05
Pygo2	0.71	1.4216e-06	1.02232e-05
Il12rb2	-0.778	1.43405e-06	1.0277e-05
Oxsr1	-0.58	1.43441e-06	1.0277e-05
Kitl	-0.999	1.4357e-06	1.0277e-05
Tlr6	2.197	1.47088e-06	1.04996e-05
Cebpg	-0.686	1.4723e-06	1.04996e-05
Cox10	-0.725	1.47607e-06	1.04996e-05
Itgb7	1.657	1.47621e-06	1.04996e-05
Iah1	1.21	1.47805e-06	1.04996e-05
Ptprm	-0.658	1.48443e-06	1.05288e-05
Metrnl	1.921	1.50157e-06	1.06342e-05
C1qbp	-0.505	1.50398e-06	1.06351e-05
Rmdn1	-0.999	1.51302e-06	1.06828e-05
Letm1	-0.482	1.51915e-06	1.0699e-05
Cers5	0.829	1.5199e-06	1.0699e-05
Acad9	-0.409	1.53728e-06	1.0805e-05
Pdia6	0.693	1.54767e-06	1.08616e-05
Dnajc28	-0.965	1.55289e-06	1.08819e-05
Cpm	-0.919	1.55718e-06	1.08956e-05
Ndufa8	-0.695	1.55992e-06	1.08984e-05
H2-DMa	2.125	1.56619e-06	1.09164e-05
Cttn	0.724	1.56718e-06	1.09164e-05
Ghitm	-0.612	1.58353e-06	1.10138e-05
Nmnat1	-0.924	1.60314e-06	1.11223e-05
Larp4	-0.787	1.6039e-06	1.11223e-05
Prcp	1.539	1.61522e-06	1.11841e-05
Tgfbi	1.513	1.63114e-06	1.12776e-05
Bdh1	-2.828	1.64453e-06	1.13533e-05
Zfp217	1.019	1.67403e-06	1.15399e-05
Cox19	-0.5	1.6817e-06	1.15756e-05
Hdhd2	-0.405	1.68758e-06	1.1599e-05
Cstb	1.616	1.70243e-06	1.16838e-05
Hcfc1r1	0.743	1.73354e-06	1.18798e-05
Il17ra	1.861	1.7377e-06	1.18909e-05
Plet1os	-1.674	1.7427e-06	1.18923e-05
Tpbg	3.188	1.74301e-06	1.18923e-05
Echs1	-0.643	1.75323e-06	1.19445e-05
Coa5	-0.703	1.75605e-06	1.19463e-05
Galnt1	-0.7	1.77764e-06	1.20755e-05
Dlat	-0.769	1.78667e-06	1.21192e-05
4833439L19Rik	-0.684	1.79751e-06	1.21627e-05
Sdhb	-0.756	1.79831e-06	1.21627e-05
Ifnar2	1.041	1.80652e-06	1.22006e-05
Setd3	-0.45	1.82083e-06	1.22794e-05
Akr1b8	2.7	1.82763e-06	1.22952e-05
2610507B11Rik	-0.533	1.82896e-06	1.22952e-05
Abcc4	-0.609	1.83109e-06	1.22952e-05
Gm2a	1.487	1.85392e-06	1.24261e-05
Gltp	1.068	1.85591e-06	1.24261e-05
Lix1l	0.85	1.85976e-06	1.2434e-05
Zfp691	-0.771	1.87715e-06	1.25322e-05
Nckap1l	3.105	1.91299e-06	1.27533e-05
Rtca	-0.389	1.9175e-06	1.27651e-05
4933434E20Rik	-0.586	1.92713e-06	1.28109e-05
Fer1l5	-0.602	1.93938e-06	1.2874e-05
Rabl6	-0.446	1.94443e-06	1.28891e-05
Anxa1	1.738	1.96696e-06	1.302e-05
Larp4b	-0.505	1.97643e-06	1.30641e-05
Ube2g2	0.759	1.98422e-06	1.3097e-05
Myod1	1.767	1.98996e-06	1.31163e-05
Cpox	-0.57	1.99896e-06	1.3157e-05
F7	5.008	2.02827e-06	1.33311e-05
Cep68	-0.689	2.03436e-06	1.33523e-05
Wnt5a	-1.618	2.04084e-06	1.3376e-05
Suclg1	-0.717	2.06909e-06	1.35421e-05
Lrrc25	3.472	2.10506e-06	1.374e-05
Clta	0.718	2.10523e-06	1.374e-05
Ache	0.799	2.11508e-06	1.3785e-05
Sh2b2	2.079	2.12103e-06	1.38045e-05
Nceh1	-1.093	2.14273e-06	1.39262e-05
Bmp1	1.325	2.17336e-06	1.40947e-05
Tbx4	2.069	2.17549e-06	1.40947e-05
Optn	-1.009	2.17993e-06	1.40947e-05
Acyp1	-0.588	2.18099e-06	1.40947e-05
Tmed9	0.54	2.18378e-06	1.40947e-05
Prg4	2.647	2.18868e-06	1.41068e-05
Tnfrsf1b	1.689	2.19746e-06	1.41438e-05
Trem2	5.473	2.21199e-06	1.42177e-05
Btk	2.639	2.22438e-06	1.4261e-05
Casp3	1.721	2.22769e-06	1.4261e-05
Clic1	1.229	2.22839e-06	1.4261e-05
Cd302	1.22	2.23095e-06	1.4261e-05
Cthrc1	4.829	2.24801e-06	1.43503e-05
Nxf1	0.505	2.25364e-06	1.43666e-05
Zfp946	-0.867	2.27096e-06	1.44572e-05
Obsl1	1.347	2.27701e-06	1.4476e-05
Ms4a4a	2.88	2.2875e-06	1.45228e-05
Fstl1	1.348	2.29687e-06	1.45625e-05
Flot1	0.666	2.3024e-06	1.45777e-05
Islr	1.41	2.30778e-06	1.45919e-05
Cfp	1.676	2.31137e-06	1.45948e-05
Trim8	1.262	2.32369e-06	1.46527e-05
Jak2	-0.848	2.33837e-06	1.47254e-05
Pla2g15	1.187	2.34512e-06	1.4748e-05
Dap	1.596	2.36088e-06	1.48271e-05
Col16a1	2.267	2.36646e-06	1.48421e-05
Ttc7	0.947	2.3697e-06	1.48425e-05
Gmip	1.436	2.38143e-06	1.48959e-05
Apaf1	1.118	2.39001e-06	1.49296e-05
Htra3	1.266	2.40402e-06	1.4997e-05
Otud5	0.582	2.43162e-06	1.51488e-05
Fbn1	1.444	2.43499e-06	1.51496e-05
Slc45a3	-1.363	2.4513e-06	1.52033e-05
Cmbl	-1.22	2.4529e-06	1.52033e-05
Chrng	5.893	2.45341e-06	1.52033e-05
Gm3636	2.696	2.4861e-06	1.53854e-05
Alpk1	0.946	2.51345e-06	1.55307e-05
Itgbl1	1.743	2.5188e-06	1.55307e-05
Man2b1	0.982	2.52547e-06	1.55307e-05
Osr1	1.612	2.52621e-06	1.55307e-05
Slc25a36	-0.678	2.52805e-06	1.55307e-05
Slc31a2	0.657	2.52957e-06	1.55307e-05
Slc25a26	-0.626	2.54759e-06	1.56208e-05
Nomo1	-0.538	2.55304e-06	1.56336e-05
Entpd2	1.24	2.60402e-06	1.59248e-05
Ago4	-0.462	2.64546e-06	1.61286e-05
Rev1	-0.588	2.64582e-06	1.61286e-05
Wdr91	1.208	2.64832e-06	1.61286e-05
Ptpmt1	-0.524	2.6534e-06	1.61286e-05
Carnmt1	-1.186	2.65465e-06	1.61286e-05
Stat6	0.744	2.68004e-06	1.62617e-05
Ninl	2.811	2.69481e-06	1.63163e-05
Cd81	0.574	2.69604e-06	1.63163e-05
Cst3	0.572	2.71652e-06	1.64189e-05
Wdr1	0.591	2.73318e-06	1.64982e-05
Ech1	-0.77	2.7596e-06	1.66362e-05
Sdhaf3	-0.784	2.76882e-06	1.66701e-05
Sash3	3.012	2.79375e-06	1.67796e-05
Ptprg	-0.75	2.79419e-06	1.67796e-05
Got2	-0.655	2.7979e-06	1.67802e-05
Wdr37	-0.51	2.8216e-06	1.69006e-05
Ndufs8	-0.612	2.83845e-06	1.69797e-05
Cpxm1	1.975	2.89579e-06	1.73005e-05
Sec16b	1.492	2.90356e-06	1.73247e-05
C1s1	1.251	2.93426e-06	1.74855e-05
Parp6	-0.725	2.95472e-06	1.75849e-05
Cnnm4	-0.866	2.95962e-06	1.75916e-05
Phpt1	-0.538	2.97317e-06	1.76496e-05
Tpcn2	1.719	2.98656e-06	1.77066e-05
Csk	1.187	3.02073e-06	1.78864e-05
Tmem143	-0.733	3.02807e-06	1.79071e-05
Ndufs1	-0.745	3.06865e-06	1.81241e-05
Ppm1l	-0.806	3.0757e-06	1.8127e-05
Rab3il1	1.677	3.07776e-06	1.8127e-05
Gng10	1.236	3.08081e-06	1.8127e-05
Fermt3	2.989	3.10946e-06	1.82609e-05
Fance	0.819	3.11141e-06	1.82609e-05
Tnfaip8l2	2.845	3.14223e-06	1.84186e-05
Tead3	1.415	3.16983e-06	1.8557e-05
Mrc1	2.08	3.19969e-06	1.87083e-05
Pstpip1	2.917	3.25279e-06	1.8968e-05
Lhpp	-0.611	3.25658e-06	1.8968e-05
Sycp3	-1.143	3.25747e-06	1.8968e-05
Nfkbie	2.57	3.26038e-06	1.8968e-05
Gpnmb	4.349	3.302e-06	1.91862e-05
Grb10	0.996	3.30903e-06	1.92031e-05
Pdgfd	-1.19	3.31635e-06	1.92216e-05
C77080	2.375	3.32491e-06	1.92473e-05
Pdss1	-0.57	3.33257e-06	1.92677e-05
Numb	-0.402	3.35248e-06	1.93588e-05
Caprin2	0.884	3.37078e-06	1.94404e-05
Ccdc85a	-1.24	3.40476e-06	1.96121e-05
E2f3	-0.564	3.4096e-06	1.96157e-05
Ndufaf5	-0.641	3.41916e-06	1.96465e-05
Sdc2	0.876	3.43438e-06	1.97043e-05
Prkg1	-1.387	3.43769e-06	1.97043e-05
Abhd5	-0.845	3.44707e-06	1.97313e-05
Kcnn3	1.507	3.45085e-06	1.97313e-05
Rnf128	-0.893	3.45632e-06	1.97383e-05
Pirb	3.186	3.46898e-06	1.97864e-05
Kpna4	-0.793	3.50571e-06	1.99624e-05
Msra	-0.446	3.50841e-06	1.99624e-05
Neurl3	2.334	3.51539e-06	1.99777e-05
Fkbp10	1.631	3.54182e-06	2.00833e-05
Zbtb17	-0.569	3.54259e-06	2.00833e-05
Pqlc3	1.375	3.60534e-06	2.04142e-05
A630001G21Rik	1.775	3.61014e-06	2.04166e-05
Mrps18a	-0.498	3.64808e-06	2.06009e-05
Prmt7	-0.472	3.65158e-06	2.06009e-05
Mfap2	2.457	3.68902e-06	2.076e-05
Net1	0.834	3.68992e-06	2.076e-05
Arhgef40	0.958	3.69314e-06	2.076e-05
Slc38a3	-1.151	3.70832e-06	2.08202e-05
Acad11	-0.679	3.72575e-06	2.08929e-05
Cchcr1	1.394	3.73074e-06	2.08957e-05
Adamts14	2.315	3.73598e-06	2.09e-05
Ifi30	1.627	3.74678e-06	2.09352e-05
Nfkb2	1.227	3.75948e-06	2.09721e-05
Aldh6a1	-0.88	3.76237e-06	2.09721e-05
Nampt	-0.945	3.78383e-06	2.10665e-05
Dars2	-0.477	3.79162e-06	2.10847e-05
Col7a1	1.742	3.81447e-06	2.11865e-05
Tet3	0.625	3.82095e-06	2.11972e-05
Trappc8	-0.505	3.83033e-06	2.12175e-05
Lyl1	1.644	3.83371e-06	2.12175e-05
Eif2b3	-0.591	3.84951e-06	2.12796e-05
Ptcd2	-0.516	3.86382e-06	2.13334e-05
Zfp146	-0.342	3.88089e-06	2.14023e-05
Cebpa	2.38	3.92378e-06	2.16132e-05
Gtdc1	-0.716	3.9447e-06	2.17028e-05
Pycard	2.326	3.96315e-06	2.17666e-05
Slc25a24	1.932	3.96836e-06	2.17666e-05
Dok1	1.836	3.9703e-06	2.17666e-05
Ivd	-0.573	4.04075e-06	2.21268e-05
Ptprk	5.53	4.0486e-06	2.21437e-05
Tyk2	0.743	4.10648e-06	2.2434e-05
Mul1	-0.386	4.13458e-06	2.25611e-05
Itih5	1.035	4.14843e-06	2.26102e-05
0610010F05Rik	-0.554	4.16611e-06	2.26587e-05
Stk11ip	0.53	4.16706e-06	2.26587e-05
Isca1	-0.758	4.22031e-06	2.29215e-05
Rtf1	-0.444	4.2419e-06	2.30119e-05
Coq3	-0.619	4.25842e-06	2.30747e-05
Mdh1	-0.532	4.28726e-06	2.3204e-05
Adgrl4	-0.919	4.29796e-06	2.32349e-05
Dld	-0.776	4.32049e-06	2.33296e-05
Adcy2	-0.574	4.32749e-06	2.33404e-05
Yars2	-0.454	4.33669e-06	2.3363e-05
Rassf2	2.357	4.37571e-06	2.3546e-05
Vwa5a	1.04	4.38446e-06	2.35658e-05
Mut	-0.723	4.40546e-06	2.36514e-05
Ncoa3	-0.426	4.42045e-06	2.37046e-05
Dnajc21	-0.892	4.44544e-06	2.38112e-05
Pla2g7	-1.335	4.45641e-06	2.3834e-05
Wnt9a	-0.944	4.45993e-06	2.3834e-05
Arhgap31	-0.604	4.47823e-06	2.38981e-05
Apbb1ip	2.033	4.48217e-06	2.38981e-05
Arl8b	-0.56	4.51347e-06	2.40374e-05
Fut8	-0.665	4.56051e-06	2.42602e-05
Cmc2	-0.566	4.58748e-06	2.43503e-05
Sec61a2	-0.383	4.5879e-06	2.43503e-05
Smc4	1.108	4.63695e-06	2.45827e-05
Fam105a	2.684	4.66202e-06	2.46875e-05
Flt1	-0.774	4.67306e-06	2.47004e-05
Vps72	-0.441	4.67853e-06	2.47004e-05
Nfib	-0.65	4.68036e-06	2.47004e-05
Baiap2l1	2.338	4.69316e-06	2.47162e-05
Ccl6	3.226	4.69834e-06	2.47162e-05
Synj2bp	-0.64	4.69926e-06	2.47162e-05
Fpgs	0.937	4.70521e-06	2.47196e-05
Prkca	-0.612	4.71984e-06	2.47685e-05
Cd200	-0.975	4.79204e-06	2.51191e-05
Asrgl1	-0.845	4.81359e-06	2.52038e-05
N6amt2	-0.471	4.84543e-06	2.5342e-05
Acss2	-0.727	4.87087e-06	2.54464e-05
Sh3bgrl3	1.155	4.91154e-06	2.56302e-05
Krt18	4.066	4.92346e-06	2.56637e-05
Cotl1	2.882	4.95392e-06	2.57936e-05
Fcer1g	2.962	4.98832e-06	2.59437e-05
Bola3	-0.832	5.00457e-06	2.59992e-05
Aif1l	2.264	5.01566e-06	2.60278e-05
Cd68	2.921	5.05014e-06	2.61776e-05
Fes	1.224	5.06736e-06	2.62377e-05
E2f8	3.35	5.08788e-06	2.62783e-05
Fcgr3	3.008	5.09191e-06	2.62783e-05
Cdc42se1	0.563	5.09213e-06	2.62783e-05
4632428N05Rik	1.097	5.10713e-06	2.63266e-05
Cog6	-0.71	5.13708e-06	2.64517e-05
Edem1	0.754	5.20817e-06	2.67882e-05
Ppp2r5e	-0.518	5.25964e-06	2.70231e-05
C1ra	1.501	5.29825e-06	2.71915e-05
Itgam	3.587	5.33243e-06	2.73368e-05
Ctnna3	-0.934	5.35177e-06	2.74058e-05
Txn1	0.738	5.36676e-06	2.74524e-05
Fuca1	0.687	5.38055e-06	2.74927e-05
Ptpn11	-0.452	5.40686e-06	2.75969e-05
Tyrobp	3.303	5.41844e-06	2.76257e-05
Piezo1	1.152	5.47321e-06	2.78334e-05
Ttll7	-1.018	5.47461e-06	2.78334e-05
Ncf1	2.875	5.47708e-06	2.78334e-05
Flad1	-0.489	5.49522e-06	2.78771e-05
Rnase4	1.056	5.49765e-06	2.78771e-05
Serping1	1.172	5.53982e-06	2.80604e-05
AI597479	-0.413	5.56119e-06	2.81381e-05
Vat1	1.026	5.5748e-06	2.81763e-05
Hccs	-0.68	5.64303e-06	2.84903e-05
Adam12	3.079	5.70169e-06	2.87553e-05
Slc19a2	-0.676	5.75485e-06	2.8992e-05
Pm20d2	-1.008	5.76704e-06	2.9022e-05
Serpina3n	5.983	5.7751e-06	2.90313e-05
Alpk3	-0.958	5.80972e-06	2.91738e-05
Ankrd10	1.022	5.86988e-06	2.94442e-05
Ciita	1.879	5.98215e-06	2.99751e-05
Inhbb	2.199	6.00601e-06	3.00623e-05
Adamts20	2.129	6.01411e-06	3.00706e-05
Trafd1	0.366	6.02456e-06	3.00905e-05
Clec4n	3.517	6.03904e-06	3.01013e-05
Tmsb10	2.843	6.03964e-06	3.01013e-05
Ovol1	-1.073	6.06988e-06	3.02088e-05
AB124611	2.705	6.07418e-06	3.02088e-05
Lonp2	-0.435	6.154e-06	3.05629e-05
Zfp3	-0.63	6.1585e-06	3.05629e-05
Amz2	-0.516	6.18197e-06	3.06155e-05
Fsd1l	0.751	6.18664e-06	3.06155e-05
Clec4a1	2.716	6.18879e-06	3.06155e-05
Pgam5	-0.337	6.23216e-06	3.07973e-05
Gamt	1.559	6.26124e-06	3.09083e-05
Katnal2	1.777	6.26806e-06	3.09092e-05
Nudt4	-0.954	6.31552e-06	3.11103e-05
Rnf38	0.523	6.35405e-06	3.1267e-05
Cav3	1.038	6.37166e-06	3.13206e-05
Fgf11	1.615	6.3948e-06	3.14012e-05
H2-DMb1	2.804	6.41431e-06	3.14301e-05
Rnf185	-0.449	6.42039e-06	3.14301e-05
Gm5512	-0.722	6.42091e-06	3.14301e-05
Mical1	0.868	6.48158e-06	3.16938e-05
Wdr12	-0.365	6.57325e-06	3.21083e-05
Atmin	-0.605	6.60066e-06	3.22085e-05
Rnmtl1	-0.527	6.61713e-06	3.22551e-05
Rgs1	4.74	6.67881e-06	3.25217e-05
Slc29a1	0.569	6.70127e-06	3.2597e-05
Cmtm7	1.004	6.73992e-06	3.27508e-05
Phyhd1	0.747	6.90058e-06	3.34642e-05
Dym	-0.825	6.9076e-06	3.34642e-05
Fh1	-0.678	6.90828e-06	3.34642e-05
Lgr4	-0.661	6.92377e-06	3.34862e-05
Echdc1	-0.771	6.92718e-06	3.34862e-05
Fam114a1	1.222	6.98077e-06	3.36336e-05
Mthfr	1.086	6.9852e-06	3.36336e-05
Pccb	-0.481	6.98653e-06	3.36336e-05
H6pd	0.806	6.98656e-06	3.36336e-05
Il3ra	1.773	7.03069e-06	3.38111e-05
St8sia2	3.623	7.05862e-06	3.39105e-05
Zfp768	-0.605	7.11983e-06	3.41693e-05
Cox4i1	-0.565	7.15429e-06	3.42994e-05
Sh3gl1	0.838	7.16856e-06	3.43273e-05
Cd109	1.831	7.17484e-06	3.43273e-05
Iqcg	-1.001	7.18501e-06	3.43406e-05
Ebp	0.806	7.22218e-06	3.44829e-05
Cab39l	-0.761	7.23062e-06	3.44879e-05
Tbc1d16	-1.153	7.26253e-06	3.46047e-05
Auh	-0.403	7.28722e-06	3.46869e-05
H2-T23	1.01	7.31297e-06	3.47739e-05
Plod3	0.698	7.35303e-06	3.49288e-05
Plin3	-1.004	7.37238e-06	3.4985e-05
Plscr3	0.67	7.42451e-06	3.51966e-05
Gprc5c	1.267	7.55542e-06	3.57578e-05
March5	-0.455	7.55824e-06	3.57578e-05
Aurka	-1.119	7.58346e-06	3.58082e-05
Zfp189	-0.646	7.58426e-06	3.58082e-05
Spg21	1.034	7.5965e-06	3.58176e-05
Wdr92	-0.461	7.60163e-06	3.58176e-05
Crybg3	-0.885	7.60964e-06	3.58191e-05
Wfdc17	3.699	7.61879e-06	3.5826e-05
Gnpat	-0.719	7.62923e-06	3.58385e-05
Slc25a19	-0.567	7.63683e-06	3.58385e-05
Orc3	-0.478	7.66318e-06	3.5926e-05
Impad1	-0.773	7.74523e-06	3.62741e-05
Ccl8	5.238	7.79691e-06	3.64795e-05
Runx1	2.827	7.81545e-06	3.65296e-05
Itsn1	-0.556	7.89921e-06	3.68549e-05
Trap1	-0.526	7.90409e-06	3.68549e-05
Pcnx	-0.564	7.90877e-06	3.68549e-05
Wdr41	-0.284	7.98526e-06	3.71741e-05
Crtap	1.028	7.99647e-06	3.71892e-05
Slc25a12	-0.755	8.04814e-06	3.73922e-05
Myo1g	2.737	8.10821e-06	3.76337e-05
Apip	-0.543	8.16304e-06	3.78505e-05
B230118H07Rik	-0.874	8.18038e-06	3.78932e-05
Pik3r5	3.051	8.35051e-06	3.86165e-05
Ttc4	-0.307	8.35311e-06	3.86165e-05
Atad1	-0.528	8.37193e-06	3.86652e-05
Ly86	3.112	8.38779e-06	3.87001e-05
Slc9a3r2	-0.875	8.40198e-06	3.87272e-05
Rabep1	-0.63	8.4128e-06	3.87388e-05
Det1	-0.763	8.43201e-06	3.87889e-05
Scn4b	-0.804	8.44378e-06	3.88047e-05
Adck1	-0.569	8.47375e-06	3.88644e-05
Glis3	2.348	8.4747e-06	3.88644e-05
Slc25a28	-0.428	8.48178e-06	3.88644e-05
Pptc7	-0.816	8.49128e-06	3.88697e-05
Nid2	1.309	8.50125e-06	3.88737e-05
Fbxo3	-0.656	8.51292e-06	3.88737e-05
Polk	-0.663	8.51717e-06	3.88737e-05
Cul3	-0.884	8.53452e-06	3.89147e-05
Mrpl30	-0.634	8.55735e-06	3.89464e-05
Slc16a1	-0.916	8.55818e-06	3.89464e-05
Ccser2	-0.566	8.57369e-06	3.89789e-05
Rnf114	-0.748	8.60922e-06	3.91023e-05
Lhfp	0.82	8.63733e-06	3.91918e-05
Ccnk	-0.979	8.65435e-06	3.92308e-05
Aldh3b1	1.761	8.72214e-06	3.94997e-05
Slc25a16	-0.612	8.75852e-06	3.96259e-05
Ccz1	-0.617	8.8027e-06	3.9758e-05
Itgb2	3.462	8.80478e-06	3.9758e-05
Psd4	2.674	8.86661e-06	3.99837e-05
Prdm5	0.814	8.87192e-06	3.99837e-05
Ankrd44	-0.766	8.95121e-06	4.03021e-05
Entpd5	-0.438	8.97516e-06	4.03709e-05
Dok5	-2.06	9.05522e-06	4.06742e-05
E2f2	3.44	9.06005e-06	4.06742e-05
Nkiras1	-0.467	9.09089e-06	4.07734e-05
Ppp2r5a	-0.531	9.12884e-06	4.09042e-05
Ercc6l2	-0.622	9.18913e-06	4.11348e-05
Erlec1	-0.364	9.20793e-06	4.11794e-05
Umad1	-0.588	9.55445e-06	4.26882e-05
Arhgap22	2.082	9.72218e-06	4.33959e-05
Pak1	1.271	9.78063e-06	4.3615e-05
Parp1	-0.391	9.9668e-06	4.44027e-05
Mkrn2	-0.657	9.97776e-06	4.44091e-05
D5Ertd579e	-0.47	1.00111e-05	4.4485e-05
Skap2	1.136	1.00234e-05	4.4485e-05
Ndufa9	-0.605	1.00234e-05	4.4485e-05
Mrps9	-0.472	1.00826e-05	4.47049e-05
H13	0.451	1.01444e-05	4.49364e-05
Mt1	3.404	1.01723e-05	4.50171e-05
BC017643	0.816	1.0204e-05	4.51145e-05
Heatr3	-0.518	1.03194e-05	4.55813e-05
Manbal	0.562	1.03294e-05	4.55823e-05
Kcmf1	-0.909	1.03433e-05	4.56007e-05
Mfap4	2.648	1.03692e-05	4.56714e-05
Zfp652	-0.844	1.04436e-05	4.59556e-05
Arl2bp	0.386	1.05013e-05	4.61424e-05
Jmy	-0.702	1.05058e-05	4.61424e-05
Mgll	-0.831	1.05738e-05	4.63971e-05
Scara3	0.959	1.06221e-05	4.65652e-05
Usp10	-0.409	1.07402e-05	4.70388e-05
Glul	1.1	1.07904e-05	4.72141e-05
Mrps11	-0.424	1.08163e-05	4.72205e-05
Mrpl47	-0.675	1.08344e-05	4.72205e-05
Chchd3	-0.818	1.08348e-05	4.72205e-05
Plekhh2	1.334	1.08416e-05	4.72205e-05
Naa60	-0.454	1.08425e-05	4.72205e-05
Tcf3	1.002	1.1032e-05	4.80012e-05
Mkks	-0.573	1.11399e-05	4.84252e-05
Clec4d	3.855	1.1231e-05	4.87543e-05
Rnh1	1.056	1.12365e-05	4.87543e-05
6030458C11Rik	-0.343	1.12806e-05	4.89e-05
Etfa	-0.742	1.13155e-05	4.89712e-05
Ptgr1	1.761	1.1318e-05	4.89712e-05
Rab3d	0.758	1.13771e-05	4.91811e-05
Lrmp	2.376	1.14219e-05	4.93291e-05
Dpp3	0.614	1.15057e-05	4.9645e-05
Tbc1d10b	0.621	1.15767e-05	4.99049e-05
Mrps2	-0.367	1.16452e-05	5.01403e-05
Fars2	-0.577	1.16528e-05	5.01403e-05
Ybx2	-0.962	1.1719e-05	5.03789e-05
Angpt1	-0.935	1.17549e-05	5.04863e-05
Snx13	-0.641	1.17743e-05	5.0509e-05
Zyg11b	-0.609	1.17818e-05	5.0509e-05
Tgfb1	1.728	1.19008e-05	5.09721e-05
Hpgds	2.776	1.19686e-05	5.11763e-05
Svep1	1.628	1.19788e-05	5.11763e-05
Abcb4	-1.093	1.19832e-05	5.11763e-05
Mfap5	1.557	1.19924e-05	5.11763e-05
Serpinh1	1.075	1.20207e-05	5.125e-05
Lamb1	0.893	1.20965e-05	5.15263e-05
Sertad4	1.831	1.21191e-05	5.15754e-05
Ralgapa2	-0.907	1.21519e-05	5.16678e-05
Slc16a2	1.438	1.21791e-05	5.17362e-05
Actr3b	-1.92	1.222e-05	5.18627e-05
Arf5	0.734	1.22563e-05	5.19694e-05
Shisa5	0.922	1.23565e-05	5.23192e-05
P2ry6	1.911	1.23613e-05	5.23192e-05
Kcnk5	2.328	1.24151e-05	5.24994e-05
Mt2	4.98	1.2437e-05	5.25089e-05
Csf3r	2.874	1.24444e-05	5.25089e-05
Csf2ra	3.089	1.24512e-05	5.25089e-05
Med11	0.869	1.25186e-05	5.27371e-05
Nbn	-0.499	1.2535e-05	5.27371e-05
Gatb	-0.416	1.25392e-05	5.27371e-05
Atp6ap1	0.337	1.25563e-05	5.27613e-05
Prkab1	0.538	1.2578e-05	5.28049e-05
Dpysl3	1.502	1.27031e-05	5.32821e-05
Dap3	-0.345	1.27427e-05	5.34e-05
Loxl2	1.466	1.28116e-05	5.36408e-05
Epm2a	-0.796	1.28705e-05	5.38387e-05
Fastkd1	-0.542	1.29428e-05	5.40699e-05
Usp39	-0.359	1.29489e-05	5.40699e-05
Snrpd3	-0.494	1.3012e-05	5.42701e-05
Cyba	1.885	1.30218e-05	5.42701e-05
Wls	0.564	1.30318e-05	5.42701e-05
Hck	3.474	1.31224e-05	5.45988e-05
Gpsm3	1.728	1.31451e-05	5.46442e-05
Fignl2	2.039	1.32108e-05	5.48355e-05
Vamp5	-0.945	1.32146e-05	5.48355e-05
Scarf2	2.044	1.32882e-05	5.50918e-05
Nkain1	-1.027	1.33394e-05	5.52547e-05
C1qtnf6	1.888	1.34266e-05	5.55666e-05
Slc17a5	0.619	1.34737e-05	5.57119e-05
1110004E09Rik	-0.415	1.35387e-05	5.59313e-05
Elovl1	0.819	1.35814e-05	5.6045e-05
Ccbe1	1.56	1.35903e-05	5.6045e-05
Litaf	1.72	1.36505e-05	5.62435e-05
Arhgdia	0.528	1.36754e-05	5.62964e-05
Med22	0.358	1.37115e-05	5.63949e-05
Usp16	-0.524	1.37777e-05	5.66175e-05
Calcrl	-1.086	1.38623e-05	5.69149e-05
Trim25	0.675	1.38904e-05	5.698e-05
Ccbl1	-0.636	1.4073e-05	5.76782e-05
Myl10	-1.589	1.41809e-05	5.80694e-05
Smim10l1	-0.831	1.42363e-05	5.82449e-05
Tnfaip2	1.33	1.42585e-05	5.82849e-05
AI317395	-1.058	1.43364e-05	5.85337e-05
Nav1	0.901	1.43445e-05	5.85337e-05
Slc11a1	2.585	1.44327e-05	5.8842e-05
Pdgfrl	2.104	1.44694e-05	5.894e-05
Wwp1	-1.038	1.45846e-05	5.93574e-05
Tcaim	-0.767	1.47158e-05	5.98392e-05
Sdha	-0.627	1.4777e-05	5.99894e-05
Supt3	-0.415	1.47785e-05	5.99894e-05
Plxnb2	1.467	1.48214e-05	6.00265e-05
4930453N24Rik	-0.91	1.48246e-05	6.00265e-05
Rab27b	2.799	1.48263e-05	6.00265e-05
Dynll2	-0.559	1.48547e-05	6.00895e-05
Stip1	-0.296	1.48863e-05	6.0165e-05
Tsc2	-0.512	1.49508e-05	6.03733e-05
Ccr2	3.371	1.50685e-05	6.0792e-05
C230091D08Rik	-0.659	1.5083e-05	6.0792e-05
Sirpa	2.126	1.50936e-05	6.0792e-05
Slc25a34	-1.486	1.51341e-05	6.09025e-05
March6	-0.624	1.5345e-05	6.16976e-05
Usp47	-0.721	1.53993e-05	6.18627e-05
Vasp	0.782	1.54161e-05	6.1877e-05
Map2k6	-1.053	1.54766e-05	6.20661e-05
Rpia	-0.581	1.55193e-05	6.2184e-05
Zfp36l2	1.42	1.56016e-05	6.24163e-05
Klhl9	-0.533	1.56041e-05	6.24163e-05
Hibch	-0.723	1.56257e-05	6.24491e-05
Mia3	-0.441	1.57042e-05	6.2709e-05
Apobec1	2.133	1.57821e-05	6.29402e-05
F13a1	1.867	1.57912e-05	6.29402e-05
Zyx	0.929	1.58026e-05	6.29402e-05
Trit1	0.475	1.58498e-05	6.30279e-05
l7Rn6	-0.592	1.58516e-05	6.30279e-05
Ak2	0.514	1.59578e-05	6.33947e-05
R3hdm2	-0.487	1.59711e-05	6.33947e-05
Tmed3	0.719	1.60169e-05	6.35223e-05
Hadhb	-0.891	1.60915e-05	6.37487e-05
Dicer1	-0.39	1.61013e-05	6.37487e-05
Mrpl46	-0.417	1.62253e-05	6.4185e-05
Pot1b	0.712	1.6271e-05	6.43112e-05
Xrcc3	0.644	1.62954e-05	6.43532e-05
Adgre1	3.32	1.63334e-05	6.44483e-05
Rab13	0.801	1.63675e-05	6.45284e-05
Cers2	0.393	1.63859e-05	6.45462e-05
Ctns	0.53	1.64257e-05	6.46483e-05
3425401B19Rik	-1.159	1.65068e-05	6.48471e-05
Hcls1	1.68	1.65074e-05	6.48471e-05
Gphn	-0.426	1.65179e-05	6.48471e-05
Nono	0.305	1.68755e-05	6.61952e-05
Prdx4	0.86	1.69592e-05	6.64676e-05
Lat2	2.567	1.69927e-05	6.65428e-05
Pop5	-0.43	1.7071e-05	6.67934e-05
Mgst3	-0.634	1.711e-05	6.68898e-05
Plp2	1.311	1.71248e-05	6.68917e-05
Acox1	-0.396	1.7269e-05	6.73508e-05
Dyrk1a	-0.637	1.72713e-05	6.73508e-05
Kpna6	-0.369	1.73298e-05	6.75009e-05
Osbpl5	0.488	1.73427e-05	6.75009e-05
Atg4d	-0.55	1.73588e-05	6.75009e-05
Uhrf1	3.067	1.73706e-05	6.75009e-05
Atox1	0.624	1.73822e-05	6.75009e-05
Alox5ap	2.027	1.74039e-05	6.75289e-05
Senp6	-0.431	1.75373e-05	6.79501e-05
Ankrd33b	-1.237	1.75416e-05	6.79501e-05
Taco1	-0.719	1.78389e-05	6.90098e-05
Apobr	2.615	1.78448e-05	6.90098e-05
Rpl10a	1.186	1.78924e-05	6.91057e-05
Chst14	1.159	1.78993e-05	6.91057e-05
Npc1l1	-1.268	1.80202e-05	6.9515e-05
Me1	-0.968	1.80586e-05	6.95648e-05
Nfam1	2.681	1.8065e-05	6.95648e-05
Gse1	0.731	1.80779e-05	6.95648e-05
Gck	-2.264	1.82497e-05	7.01682e-05
Hus1	-0.496	1.82803e-05	7.02278e-05
Slamf7	3.369	1.83002e-05	7.02462e-05
Plin5	-1.388	1.84183e-05	7.06301e-05
Cd48	2.63	1.84305e-05	7.06301e-05
Tbrg4	-0.455	1.86055e-05	7.12421e-05
Cercam	1.369	1.87697e-05	7.1812e-05
Wisp1	3.026	1.87899e-05	7.18303e-05
Atp13a1	0.69	1.88915e-05	7.21595e-05
Ppp2r2d	-0.405	1.89171e-05	7.21981e-05
Tmem204	-0.75	1.89331e-05	7.22e-05
Uevld	-0.524	1.89672e-05	7.2271e-05
Clec10a	2.02	1.90124e-05	7.23839e-05
Fez2	-0.489	1.91515e-05	7.28537e-05
Cd36	-1.061	1.93018e-05	7.33656e-05
Narf	-0.609	1.9344e-05	7.34662e-05
Vav1	3.13	1.94335e-05	7.37439e-05
Chsy1	0.944	1.94488e-05	7.37439e-05
Asb10	-1.016	1.94864e-05	7.38265e-05
Mpc2	-0.745	1.95781e-05	7.41136e-05
Vldlr	-0.963	1.96414e-05	7.42412e-05
Uqcrc2	-0.647	1.96436e-05	7.42412e-05
Adamts15	1.105	1.96996e-05	7.43923e-05
Junb	2.461	1.97248e-05	7.44271e-05
Fam98a	-0.36	1.99112e-05	7.50698e-05
Ift27	0.814	1.99966e-05	7.53306e-05
Mrpl55	-0.554	2.0249e-05	7.62198e-05
Pstk	-0.561	2.04437e-05	7.68908e-05
Sec61a1	0.688	2.04961e-05	7.70257e-05
Wars2	-0.411	2.06885e-05	7.76861e-05
Cd24a	-1.165	2.07263e-05	7.77652e-05
A930005H10Rik	-0.468	2.08359e-05	7.81137e-05
Nrap	-1.044	2.08683e-05	7.81723e-05
Rac2	2.805	2.09321e-05	7.83483e-05
Anxa5	0.847	2.09536e-05	7.83659e-05
Amfr	-0.415	2.10131e-05	7.85251e-05
Synj2	-0.562	2.12367e-05	7.92971e-05
Ube2z	0.371	2.14422e-05	8.00004e-05
Gadd45a	1.912	2.15449e-05	8.02571e-05
Pex11a	-0.788	2.15454e-05	8.02571e-05
Eif5b	-0.493	2.1563e-05	8.02584e-05
Gpx8	1.491	2.16182e-05	8.03997e-05
Phf20l1	-0.603	2.1645e-05	8.04353e-05
Srd5a3	0.964	2.18136e-05	8.09971e-05
Afg3l2	-0.379	2.18997e-05	8.1252e-05
Crlf2	1.484	2.19737e-05	8.14616e-05
Ubxn2a	-0.933	2.2051e-05	8.16834e-05
Ddah2	1.165	2.20767e-05	8.17137e-05
Zc3h14	-0.368	2.21095e-05	8.17702e-05
Cxcl14	1.161	2.21397e-05	8.18169e-05
Mplkip	0.651	2.22358e-05	8.20399e-05
Lactb	-0.519	2.22465e-05	8.20399e-05
Foxk2	-0.437	2.22529e-05	8.20399e-05
Lilr4b	3.568	2.22763e-05	8.20494e-05
Phyh	-0.669	2.22907e-05	8.20494e-05
Tmem106a	2.239	2.23196e-05	8.20911e-05
Mrps18b	-0.549	2.2365e-05	8.21932e-05
Ptafr	2.709	2.27789e-05	8.36483e-05
Dock2	2.602	2.28903e-05	8.39914e-05
Drosha	-0.446	2.29428e-05	8.41176e-05
Zmynd11	-0.389	2.32515e-05	8.51825e-05
Csf2rb	2.968	2.33312e-05	8.54073e-05
Crat	-0.774	2.33677e-05	8.54515e-05
Nars	-0.317	2.338e-05	8.54515e-05
Ptcd3	-0.552	2.35293e-05	8.58842e-05
Panx1	1.156	2.35352e-05	8.58842e-05
Ndufv1	-0.625	2.35791e-05	8.59771e-05
Zdbf2	2.794	2.36432e-05	8.61433e-05
4833420G17Rik	0.596	2.37071e-05	8.63088e-05
Cd84	3.831	2.37775e-05	8.64975e-05
Lum	1.566	2.38757e-05	8.6787e-05
Hk3	3.782	2.39112e-05	8.68482e-05
Adamts7	1.78	2.40568e-05	8.72432e-05
Timm8b	-0.444	2.40574e-05	8.72432e-05
Atp1b3	0.483	2.42474e-05	8.78638e-05
Cwc25	0.535	2.4374e-05	8.82538e-05
Pisd-ps3	1.142	2.46234e-05	8.90877e-05
Rars2	-0.42	2.47699e-05	8.95483e-05
Pik3ap1	3.209	2.48695e-05	8.98387e-05
Map1lc3a	0.62	2.49814e-05	9.0173e-05
Ikbkb	0.437	2.51083e-05	9.05582e-05
Bcap31	0.388	2.51407e-05	9.05582e-05
Rala	-0.411	2.51464e-05	9.05582e-05
Cybb	3.229	2.51902e-05	9.06183e-05
Cdk20	1.194	2.5202e-05	9.06183e-05
Golga3	-0.484	2.54465e-05	9.14267e-05
Trim30d	1.136	2.55248e-05	9.16074e-05
Gpr65	3.14	2.55436e-05	9.16074e-05
Kiz	-0.669	2.55557e-05	9.16074e-05
Usb1	0.705	2.55846e-05	9.16389e-05
Slc25a45	1.221	2.56038e-05	9.16389e-05
Mfsd4	-1.253	2.56305e-05	9.16638e-05
4732491K20Rik	-0.83	2.58252e-05	9.22894e-05
Pik3cg	2.08	2.59725e-05	9.27447e-05
Dtna	0.347	2.60013e-05	9.27764e-05
Nrros	1.504	2.60988e-05	9.30071e-05
Ulk2	-0.624	2.61058e-05	9.30071e-05
Tle3	1.02	2.61423e-05	9.3046e-05
Bin3	0.593	2.61594e-05	9.3046e-05
Ascc3	-0.489	2.61767e-05	9.3046e-05
Cd53	2.778	2.62632e-05	9.31969e-05
Mtfr1	-0.685	2.62708e-05	9.31969e-05
Itga4	-1.166	2.62791e-05	9.31969e-05
Mb	-1.063	2.6386e-05	9.35047e-05
Epb41	-0.622	2.64226e-05	9.35632e-05
Inpp5d	1.638	2.64853e-05	9.37142e-05
Gpd2	-0.748	2.66256e-05	9.41217e-05
Cd63	0.837	2.66422e-05	9.41217e-05
Creld2	0.776	2.66618e-05	9.41217e-05
Zc3h7a	0.488	2.66813e-05	9.41217e-05
Ppm1b	-0.57	2.67512e-05	9.42421e-05
Zfand2b	0.456	2.67558e-05	9.42421e-05
Dennd4c	-0.635	2.68113e-05	9.4366e-05
Immt	-0.587	2.71258e-05	9.5328e-05
Ociad2	-0.665	2.71435e-05	9.5328e-05
Armc10	0.647	2.7146e-05	9.5328e-05
8030462N17Rik	-0.567	2.71702e-05	9.53282e-05
Arhgap11a	1.444	2.71869e-05	9.53282e-05
Arhgef37	1.402	2.733e-05	9.57579e-05
Stoml2	-0.416	2.73966e-05	9.59191e-05
Ms4a6c	3.241	2.76876e-05	9.6865e-05
Ppcdc	0.627	2.78653e-05	9.74134e-05
Bin2	3.012	2.79774e-05	9.77323e-05
Coro1a	2.66	2.81275e-05	9.81545e-05
Epdr1	-0.508	2.81404e-05	9.81545e-05
Ptpn6	2.66	2.82924e-05	9.85626e-05
Emilin1	1.28	2.82997e-05	9.85626e-05
Arsi	1.953	2.83314e-05	9.85992e-05
Arhgap4	1.784	2.84124e-05	9.88073e-05
Rwdd4a	-0.429	2.85692e-05	9.92787e-05
Agt	-1.365	2.87647e-05	9.98834e-05
Tm9sf1	0.365	2.91693e-05	0.000101213
Eif4enif1	-0.285	2.92629e-05	0.000101462
Oxnad1	-0.527	2.93054e-05	0.000101534
Fbxl5	-0.458	2.94669e-05	0.000102018
Pgm5	0.799	3.00394e-05	0.000103922
Clec4a3	3.28	3.01058e-05	0.000104075
Rab21	-0.491	3.01513e-05	0.000104155
Phldb1	0.834	3.032e-05	0.00010466
Fbrs	0.958	3.04309e-05	0.000104861
Col15a1	1.179	3.04383e-05	0.000104861
Lrp1	1.322	3.04456e-05	0.000104861
Tradd	0.943	3.06024e-05	0.000105323
Cul7	1.315	3.06484e-05	0.000105404
Cmtm3	1.266	3.07784e-05	0.000105707
Egfr	0.952	3.0782e-05	0.000105707
Pdhb	-0.59	3.08838e-05	0.000105915
Ikzf1	2.416	3.08958e-05	0.000105915
Papola	-0.373	3.0933e-05	0.000105915
Lmnb1	0.744	3.09334e-05	0.000105915
Hes6	1.377	3.10102e-05	0.0001061
Rnls	-0.642	3.11565e-05	0.000106522
Dtx4	1.024	3.13866e-05	0.00010723
Alkbh5	-0.589	3.17946e-05	0.000108544
Spsb2	1.311	3.1825e-05	0.000108568
Golga4	-0.75	3.18712e-05	0.000108646
Plac8	3.914	3.19224e-05	0.000108741
Fnbp4	0.577	3.20024e-05	0.000108934
Sclt1	-0.543	3.21309e-05	0.000109292
Renbp	1.417	3.22069e-05	0.000109471
Tek	-0.637	3.22844e-05	0.000109613
Oas2	1.949	3.2296e-05	0.000109613
Ltbp3	0.929	3.26623e-05	0.00011071
Zfp180	-0.659	3.26666e-05	0.00011071
Rbbp4	0.406	3.2736e-05	0.000110826
Idh3a	-0.768	3.27484e-05	0.000110826
Taf3	-0.383	3.29421e-05	0.000111401
Poldip2	-0.372	3.299e-05	0.000111482
Arpc1b	1.085	3.3016e-05	0.000111489
Usp38	-0.569	3.3165e-05	0.000111911
Slc9a2	-0.819	3.32441e-05	0.000112097
St3gal3	-0.436	3.32906e-05	0.000112172
Kctd5	0.399	3.33505e-05	0.000112293
Trmt5	-0.396	3.34577e-05	0.000112572
Gsdmd	1.109	3.35592e-05	0.000112833
Kazald1	-1.067	3.37236e-05	0.000113304
Gpr153	1.641	3.37847e-05	0.000113427
Pde4d	-0.959	3.3812e-05	0.000113437
Il1rn	5.282	3.40705e-05	0.000114222
Zfp106	-0.776	3.41024e-05	0.000114247
Man1c1	1.438	3.42991e-05	0.000114823
Mpz	-1.319	3.45854e-05	0.000115699
Lpxn	2.667	3.47727e-05	0.000116147
Tmem97	1.352	3.47939e-05	0.000116147
Lyz1	2.41	3.47944e-05	0.000116147
Ikbip	0.653	3.48835e-05	0.000116361
Zfp27	-0.534	3.50565e-05	0.000116855
Ykt6	-0.311	3.52029e-05	0.000117259
Atad3a	-0.55	3.54625e-05	0.000118039
Narfl	-0.384	3.55168e-05	0.000118101
Pnpla8	-0.741	3.55316e-05	0.000118101
D17H6S56E-5	2.631	3.55814e-05	0.000118182
Medag	1.196	3.59417e-05	0.000119294
Spi1	3.087	3.60671e-05	0.000119625
Mir22hg	1.009	3.61314e-05	0.000119753
Arhgap9	2.818	3.62478e-05	0.000120053
Lilrb4a	3.385	3.64264e-05	0.000120559
Cd52	3.446	3.64667e-05	0.000120607
Rasd2	-2.248	3.65591e-05	0.000120827
Psme1	-0.44	3.65966e-05	0.000120865
Adck4	1.398	3.67108e-05	0.000121156
Hspb6	-0.884	3.67684e-05	0.00012126
Myo1f	3.488	3.70732e-05	0.000122179
Styx	-1.022	3.71779e-05	0.000122357
Ppa2	-0.468	3.71798e-05	0.000122357
Lacc1	1.657	3.72496e-05	0.0001225
Tifa	1.386	3.74313e-05	0.000122924
Cntrl	0.472	3.74476e-05	0.000122924
Uba2	-0.351	3.74675e-05	0.000122924
Psen2	0.621	3.74838e-05	0.000122924
Wdr81	0.77	3.77458e-05	0.000123696
Plekho2	1.376	3.81055e-05	0.000124787
Myog	3.226	3.81396e-05	0.000124811
Ppp4c	0.448	3.8384e-05	0.000125523
Ptpn18	1.556	3.8427e-05	0.000125575
Coq9	-0.688	3.85496e-05	0.000125887
Srpx2	1.661	3.85839e-05	0.000125911
Zfp90	1.26	3.87939e-05	0.000126508
Mex3d	1.388	3.89788e-05	0.000127022
Glis2	0.828	3.91338e-05	0.000127303
Agbl1	-1.175	3.91587e-05	0.000127303
Rnf19b	1.213	3.91702e-05	0.000127303
Lox	2.054	3.91742e-05	0.000127303
Gm4841	4.456	3.94244e-05	0.00012795
Tacc3	1.001	3.94284e-05	0.00012795
Tcp11l2	0.805	3.95277e-05	0.000128183
Kdr	-1.097	3.96309e-05	0.000128428
Pros1	1.064	3.97923e-05	0.000128862
Cd44	1.864	3.9925e-05	0.000129154
Bmi1	-0.672	3.99475e-05	0.000129154
Bnc2	2.227	3.99657e-05	0.000129154
Coa6	-0.581	4.00131e-05	0.000129218
Irak4	1.155	4.01023e-05	0.000129331
Uhrf1bp1	-0.382	4.01038e-05	0.000129331
Dse	1.525	4.04278e-05	0.000130286
Fam134b	-1.592	4.04943e-05	0.00013041
Ddx23	-0.359	4.06928e-05	0.000130959
Mrps36	-0.609	4.07888e-05	0.000131177
Slc44a1	0.47	4.09563e-05	0.000131625
Gadl1	1.423	4.10384e-05	0.000131798
Gkap1	-0.521	4.11883e-05	0.000132188
Bccip	-0.501	4.12684e-05	0.000132354
Rnasel	1.512	4.13651e-05	0.000132573
Cux1	-0.448	4.14604e-05	0.000132787
Nras	0.686	4.17575e-05	0.000133647
St13	-0.301	4.21931e-05	0.000134949
Lair1	2.669	4.23331e-05	0.000135303
Slfn8	2.345	4.23736e-05	0.00013534
Fosl2	1.329	4.24268e-05	0.000135359
Zfp759	-0.705	4.24377e-05	0.000135359
Clec4a2	3.039	4.25997e-05	0.000135783
Tomm40l	-0.379	4.2656e-05	0.000135869
Ddr2	0.91	4.28735e-05	0.000136469
Slc25a51	-0.31	4.30844e-05	0.000136979
Timmdc1	-0.488	4.30925e-05	0.000136979
Ubtd2	0.955	4.3172e-05	0.000137138
Fxyd5	1.111	4.33879e-05	0.00013773
Lynx1	-0.427	4.38791e-05	0.000139194
Pamr1	1.58	4.39897e-05	0.00013945
Nsun2	-0.33	4.41003e-05	0.000139706
Mms19	0.361	4.42965e-05	0.000140232
Qser1	-0.902	4.46379e-05	0.000141217
Jade1	-0.494	4.47018e-05	0.000141323
Ubl7	-0.446	4.48277e-05	0.000141625
Capg	1.344	4.48844e-05	0.000141708
Dpt	1.237	4.49872e-05	0.000141937
Sar1a	-0.451	4.52387e-05	0.000142634
Fgr	3.605	4.52725e-05	0.000142644
Ccdc109b	2.005	4.55085e-05	0.00014329
Lrrfip1	0.667	4.56074e-05	0.000143505
Atp5g1	-0.7	4.59491e-05	0.000144428
Pde4a	-0.832	4.59628e-05	0.000144428
Csf2rb2	2.326	4.60954e-05	0.000144747
Ing4	0.391	4.61441e-05	0.000144802
Rab8a	0.553	4.63236e-05	0.000145268
Rab32	1.985	4.65021e-05	0.00014573
Swt1	-0.643	4.65782e-05	0.00014587
Ppic	1.086	4.66446e-05	0.000145972
Ncf2	2.77	4.66733e-05	0.000145972
Fam120b	-0.672	4.69095e-05	0.000146612
Lcp2	2.713	4.70158e-05	0.000146846
Atp5a1	-0.587	4.73273e-05	0.000147719
Tarsl2	-0.779	4.75186e-05	0.000148137
Colec12	1.165	4.75245e-05	0.000148137
Top2a	3.977	4.78045e-05	0.00014891
Sdf2l1	1.67	4.8254e-05	0.00015021
Capn7	-0.484	4.85728e-05	0.000151101
Plcd1	0.641	4.86251e-05	0.000151163
Me2	1.251	4.89615e-05	0.000152107
Npr2	-0.494	4.90217e-05	0.000152193
Aes	-0.564	4.9275e-05	0.000152877
Cpt2	-0.682	4.93448e-05	0.000152924
Impa2	0.808	4.93703e-05	0.000152924
Mxi1	-0.443	4.93885e-05	0.000152924
Shroom4	-0.78	4.94789e-05	0.000153056
Rnf6	-0.306	4.94968e-05	0.000153056
Otud6b	-0.616	4.95746e-05	0.000153076
A4galt	1.384	4.95948e-05	0.000153076
Fndc3a	0.607	4.96019e-05	0.000153076
Got1	-0.596	4.96452e-05	0.000153108
Capns1	0.46	4.97413e-05	0.000153303
Ifi27	0.59	4.99852e-05	0.000153953
Slc3a2	0.657	5.03226e-05	0.00015489
Slc38a9	0.433	5.05654e-05	0.000155474
Emb	3.042	5.0579e-05	0.000155474
Tmem165	0.495	5.07785e-05	0.000155984
Kpna3	-0.763	5.09021e-05	0.000156261
Col12a1	1.432	5.11118e-05	0.000156801
Podxl	-0.903	5.11567e-05	0.000156836
Pttg1ip	0.405	5.13501e-05	0.000157325
Arfgef2	-0.539	5.15805e-05	0.000157841
Six5	1.277	5.15862e-05	0.000157841
Npdc1	1.437	5.16849e-05	0.000157876
Pbx2	0.675	5.16866e-05	0.000157876
Gm10336	-0.656	5.16993e-05	0.000157876
Adal	-0.532	5.19318e-05	0.000158482
Trak1	-0.509	5.20189e-05	0.000158644
Cdk9	0.678	5.21912e-05	0.000159065
Ccnl2	0.518	5.24741e-05	0.000159823
AI607873	1.527	5.32017e-05	0.000161933
Ddx1	-0.46	5.32668e-05	0.000162026
Pdlim4	1.152	5.33251e-05	0.000162097
Txnrd2	-0.418	5.3857e-05	0.000163607
Hrasls	-0.917	5.42379e-05	0.000164657
Htra4	-1.792	5.42797e-05	0.000164677
Glipr2	1.706	5.43561e-05	0.000164801
Ms4a7	4.196	5.48476e-05	0.000166183
Rpp14	-0.589	5.50976e-05	0.000166832
Cxcl16	2.62	5.51453e-05	0.000166868
Prkrir	-0.761	5.53414e-05	0.000167353
Nr4a3	-3.397	5.53877e-05	0.000167384
Rmdn2	-0.722	5.56587e-05	0.000168094
Iqgap1	0.721	5.57919e-05	0.000168387
2510039O18Rik	1.139	5.58692e-05	0.000168512
Etfb	-0.636	5.65154e-05	0.00017035
Naa16	-0.703	5.69031e-05	0.000171408
Ifitm3	0.992	5.69653e-05	0.000171485
Mzt1	-0.613	5.71947e-05	0.000172064
Rnf115	-0.988	5.73079e-05	0.000172293
Loh12cr1	-0.416	5.78809e-05	0.000173904
Snap29	-0.47	5.79486e-05	0.000173995
Olfml2b	1.512	5.8149e-05	0.000174484
Abra	-1.526	5.84171e-05	0.000175176
Uhrf2	0.451	5.90933e-05	0.00017709
Abcb7	-0.79	5.9376e-05	0.000177652
Eaf1	0.525	5.93781e-05	0.000177652
Tbcc	0.733	5.93954e-05	0.000177652
Nupr1	1.198	5.95047e-05	0.000177865
Nbl1	0.864	5.95767e-05	0.000177966
Hibadh	-0.62	5.96694e-05	0.000178129
Pdhx	-0.518	5.98301e-05	0.000178495
Tnfaip1	-0.493	6.00948e-05	0.000179169
Zfp282	0.507	6.03356e-05	0.000179772
Slc7a7	1.087	6.06576e-05	0.000180514
Rai14	0.81	6.06619e-05	0.000180514
Ttc7b	-0.481	6.15292e-05	0.000182966
Rcbtb2	0.356	6.15646e-05	0.000182966
Galk1	1.132	6.19948e-05	0.000184127
sep-09	0.806	6.21361e-05	0.00018443
Spast	-0.493	6.22106e-05	0.000184533
Mfsd7a	1.476	6.24175e-05	0.000185029
Myof	1.415	6.24663e-05	0.000185056
Tsc22d4	0.699	6.25509e-05	0.000185189
Arhgap20	-1.277	6.2705e-05	0.000185527
Rph3al	-0.786	6.30322e-05	0.000186377
Ssx2ip	-0.46	6.31296e-05	0.000186511
Dlst	-0.51	6.31576e-05	0.000186511
Cib2	-0.762	6.35194e-05	0.000187461
Glt8d1	0.444	6.3819e-05	0.000188226
Lifr	-0.666	6.39371e-05	0.000188407
Clip1	-0.79	6.39615e-05	0.000188407
Sft2d2	0.44	6.41035e-05	0.000188546
Tlr7	2.495	6.41198e-05	0.000188546
Zkscan5	-0.314	6.41301e-05	0.000188546
Dhx29	-0.466	6.48376e-05	0.000190506
Tbxas1	2.309	6.50588e-05	0.00019096
Morc4	0.93	6.50886e-05	0.00019096
Rnf170	-0.561	6.5115e-05	0.00019096
Timm21	-0.619	6.53023e-05	0.000191389
S100a6	1.013	6.5576e-05	0.000192071
Bphl	-0.33	6.56299e-05	0.000192108
Bet1l	0.628	6.58261e-05	0.000192518
Rnf146	-0.34	6.58528e-05	0.000192518
Tnfaip8	1.125	6.62884e-05	0.00019367
Fitm2	-0.645	6.66444e-05	0.000194588
Gcnt1	1.843	6.67757e-05	0.00019485
Kat2b	-0.662	6.69381e-05	0.000195201
Rmnd5a	-0.634	6.71432e-05	0.000195677
Was	1.611	6.72747e-05	0.000195938
Dennd2c	1.481	6.7761e-05	0.000197212
Msi2	-0.559	6.77968e-05	0.000197212
Snx7	1.263	6.79562e-05	0.000197552
Rapgef1	-0.576	6.8621e-05	0.00019936
Ddx24	-0.546	6.868e-05	0.000199407
C330018D20Rik	-0.634	6.90572e-05	0.000200378
Sec11c	0.435	6.99842e-05	0.000202941
C3ar1	3.457	7.05539e-05	0.000204466
Sh3d19	0.933	7.1328e-05	0.000206562
9330133O14Rik	-0.989	7.13657e-05	0.000206562
Pla2g6	-0.464	7.14759e-05	0.000206752
Paip2b	-0.648	7.16029e-05	0.000206991
Rpp40	-0.808	7.19466e-05	0.000207856
Suv420h2	1.082	7.24307e-05	0.000209124
Ube2r2	-0.619	7.25429e-05	0.000209319
Cyyr1	-1.067	7.31726e-05	0.000210836
Lars	-0.312	7.32034e-05	0.000210836
Dio2	2.33	7.32046e-05	0.000210836
Slc27a1	-0.892	7.34752e-05	0.000211485
Itga5	1.121	7.3708e-05	0.000212024
Eml3	0.672	7.4069e-05	0.000212931
Aasdhppt	-0.537	7.42519e-05	0.000213312
2900076A07Rik	-0.961	7.42928e-05	0.000213312
Sirt5	-0.441	7.53042e-05	0.000216082
S100a16	0.448	7.54057e-05	0.00021624
Trappc10	-0.407	7.60638e-05	0.000217993
Heca	-0.512	7.64969e-05	0.0002191
Mdh2	-0.61	7.65483e-05	0.000219113
Pgm1	1.076	7.65996e-05	0.000219125
Hyi	0.771	7.67177e-05	0.000219269
Dab2	1.219	7.67441e-05	0.000219269
Epsti1	2.2	7.68708e-05	0.000219496
Gstk1	-0.654	7.74617e-05	0.000220918
Cs	-0.598	7.74634e-05	0.000220918
Twf2	-0.805	7.77523e-05	0.000221606
Siglec1	2.74	7.783e-05	0.000221618
Oacyl	-1.517	7.78518e-05	0.000221618
Atp5c1	-0.655	7.8757e-05	0.000224058
Timm17a	-0.596	7.89369e-05	0.000224351
Grsf1	-0.508	7.89562e-05	0.000224351
Polr2m	-0.427	7.93157e-05	0.000225201
Wsb1	0.798	7.9352e-05	0.000225201
Gm5860	-1.103	7.95886e-05	0.000225735
Cd300lg	-0.754	7.99892e-05	0.000226733
Tmem70	-0.565	8.05111e-05	0.000228074
Zadh2	-0.445	8.06974e-05	0.000228463
Tmem189	0.615	8.0831e-05	0.000228702
Relt	-0.593	8.09058e-05	0.00022876
Etv6	0.87	8.09495e-05	0.00022876
Tbx18	1.337	8.15864e-05	0.00023042
S100a10	1.149	8.17711e-05	0.000230802
Tnnc1	2.705	8.18274e-05	0.000230821
Oaf	1.141	8.23995e-05	0.000232294
Cpeb1	-0.492	8.27336e-05	0.000233095
Cycs	-0.808	8.29328e-05	0.000233515
Fam122a	-0.52	8.30438e-05	0.000233686
Samm50	-0.48	8.33005e-05	0.000234267
2500002B13Rik	-1.077	8.34983e-05	0.000234682
Txlnb	-1.008	8.37583e-05	0.00023527
Cacul1	-0.399	8.40587e-05	0.000235972
Dbt	-0.604	8.43474e-05	0.00023664
Cgrrf1	-0.544	8.6351e-05	0.000242115
Ugp2	-1.036	8.65139e-05	0.000242426
Clasp1	0.352	8.65934e-05	0.000242457
Cd9	0.61	8.66288e-05	0.000242457
E430025E21Rik	-0.349	8.68968e-05	0.000242893
Atp6v0a2	-0.309	8.69363e-05	0.000242893
Lmo2	0.846	8.69411e-05	0.000242893
Ndufb2	-0.52	8.74258e-05	0.000244101
Stk40	-0.865	8.79764e-05	0.000245491
Tlr2	1.862	8.83565e-05	0.000246404
Selplg	2.951	8.85259e-05	0.000246699
Antxr1	1.141	8.85683e-05	0.000246699
Uchl4	-0.462	8.88134e-05	0.000247235
Impdh1	0.58	8.89115e-05	0.000247302
Rnf122	1	8.89437e-05	0.000247302
Ndufs6	-0.58	8.94704e-05	0.000248551
Arpc5	0.742	8.95232e-05	0.000248551
Sfrp1	1.368	8.9553e-05	0.000248551
Ampd3	1.243	8.97607e-05	0.000248979
Ppfibp1	0.669	9.00221e-05	0.000249555
Dennd1b	-0.599	9.08523e-05	0.000251707
Ndufab1	-0.535	9.09153e-05	0.000251732
Ndufa4	-0.554	9.17868e-05	0.000253994
Bcl2l11	0.933	9.18476e-05	0.000254012
Ube2d3	-0.697	9.19512e-05	0.000254147
Dhrsx	1.265	9.26996e-05	0.000256064
Itgax	5.158	9.29339e-05	0.000256559
2210013O21Rik	0.468	9.33952e-05	0.00025768
Jmjd6	-0.388	9.38014e-05	0.000258648
Rab3ip	-0.308	9.41247e-05	0.000259386
Gcdh	-0.392	9.4236e-05	0.000259539
Rgs19	1.362	9.44249e-05	0.000259905
Gstm5	-0.511	9.45949e-05	0.00026022
Brd2	0.364	9.47264e-05	0.000260428
Ccdc50	-0.765	9.5576e-05	0.000262609
Atp5b	-0.555	9.56893e-05	0.000262765
Serf1	1.066	9.58835e-05	0.000263143
Cib1	0.829	9.81052e-05	0.000269082
Fcrls	2.059	9.9099e-05	0.000271648
Tfam	-0.472	9.94115e-05	0.000272344
Gpr157	-0.814	9.95042e-05	0.000272438
Cd180	3.057	9.96224e-05	0.000272602
P3h3	1.405	9.97593e-05	0.000272753
Erp29	0.622	9.97948e-05	0.000272753
Garem	-1.426	0.000100414	0.000274285
Zcchc24	0.516	0.000100891	0.000275425
Inpp4b	-0.91	0.000101581	0.000277149
Pdzrn3	-0.817	0.000101647	0.000277166
Tssc4	0.897	0.000101972	0.000277889
Ttc1	-0.412	0.000102225	0.000278297
Fzd2	1.394	0.000102241	0.000278297
Lyrm7	-0.617	0.000102327	0.000278309
Pard3b	-0.524	0.000102365	0.000278309
Glmp	0.435	0.000102776	0.000279262
Isoc2b	-0.649	0.000103053	0.000279853
Cd300ld	2.646	0.000103254	0.000280235
Rpn2	0.281	0.00010368	0.000280999
Ncam1	2.381	0.000103689	0.000280999
Osgepl1	-0.698	0.000103716	0.000280999
Pvrl3	1.166	0.00010391	0.00028136
Ywhag	-0.458	0.000105038	0.000284249
Cln3	0.605	0.000105577	0.000285543
Shb	1.83	0.000106225	0.000287127
Pi15	1.69	0.000107545	0.000290528
Fbxl22	1.316	0.000107858	0.000291205
Cpd	0.408	0.000108285	0.000292188
Rpl15	-0.499	0.000108404	0.000292339
Mrpl50	-0.545	0.00010923	0.000294395
Mff	-0.336	0.00010932	0.00029447
Adgra3	0.775	0.000109419	0.000294566
Stradb	-0.689	0.000109613	0.000294918
Sepp1	0.748	0.000109773	0.000295118
Klhl7	-0.515	0.000109814	0.000295118
Clec12a	3.571	0.000110526	0.00029686
Exoc4	-0.586	0.000110636	0.000296984
Aaed1	-0.628	0.000111552	0.000299269
Mios	-0.457	0.000111786	0.000299725
Cab39	-0.524	0.000111929	0.000299937
Mfn2	-0.583	0.000112824	0.00030216
Soat1	2.076	0.000113589	0.000303924
Dcaf5	-0.327	0.000113613	0.000303924
Apobec3	1.291	0.000113853	0.000304143
Mcee	-0.549	0.00011386	0.000304143
Ndufs4	-0.614	0.00011389	0.000304143
Cnnm3	1.015	0.000114068	0.000304444
Acaa2	-0.664	0.000114623	0.000305748
Marcks	0.803	0.000115533	0.000307805
Lrrc39	-0.81	0.000115583	0.000307805
Zfp358	-0.515	0.000115592	0.000307805
Ube3c	-0.42	0.000115678	0.000307858
Zfp943	-0.671	0.000116	0.00030854
Actb	0.588	0.000116132	0.000308715
Tubg1	-0.472	0.000116486	0.000309479
Nudt18	-0.899	0.000116849	0.000310267
Usp4	-0.289	0.000116984	0.000310447
Mrps5	-0.385	0.00011717	0.000310763
Lrrc28	-0.437	0.00011726	0.000310824
Manf	0.671	0.000117355	0.000310901
Syvn1	0.44	0.000117726	0.000311708
Sigmar1	0.833	0.000118054	0.000312398
Cluh	-0.477	0.000118183	0.000312561
Asb12	-0.9	0.000118766	0.000313892
Ulk3	0.913	0.000118842	0.000313892
Gpr34	2.372	0.000118888	0.000313892
Stom	0.931	0.000119202	0.000314543
Galns	1.827	0.000119807	0.000315961
Eif2ak1	-0.281	0.000120181	0.000316768
Esco1	-0.527	0.000120385	0.000316961
Tspan17	0.735	0.000120391	0.000316961
Pi4k2b	1.255	0.00012134	0.000319279
Vdac3	-0.713	0.000121725	0.000320111
Myl6b	1.209	0.000121883	0.000320346
Ndufaf1	-0.574	0.000123091	0.000323338
H2-D1	0.796	0.000123341	0.000323813
Ccng1	-0.938	0.000123553	0.000324189
Gpbp1	-0.426	0.000123834	0.000324577
Cdk2ap2	0.633	0.000123841	0.000324577
Dok2	2.563	0.000124819	0.000326956
Snrnp70	0.715	0.000125313	0.000328066
Tmem5	-0.486	0.000125627	0.000328704
Gsta4	-0.809	0.000126304	0.000330205
Slc25a4	-0.665	0.000126342	0.000330205
Pla2g12a	-0.73	0.000126728	0.000330993
Hs6st2	1.519	0.000126786	0.000330993
Irf5	-0.971	0.000127077	0.000331567
Nudt7	-0.713	0.000127237	0.000331645
Mgl2	1.332	0.000127249	0.000331645
Sim1	-1.249	0.000127855	0.000333038
Cyth3	0.582	0.000127999	0.000333226
Mpc1	-0.637	0.000128095	0.00033329
Ankrd2	-1.795	0.000129059	0.00033561
Pkig	0.568	0.000130084	0.000338087
Tfb2m	-0.61	0.000130212	0.000338231
Map2k4	-0.346	0.000130375	0.000338467
Tlcd2	1.742	0.000131138	0.000340258
Uaca	-0.798	0.000131438	0.000340846
Ndufb9	-0.596	0.00013154	0.000340922
Ube2l6	0.948	0.000132635	0.000343567
Lrrc14b	-0.851	0.000132758	0.000343696
Carns1	0.845	0.000132958	0.000344022
Nfatc2	0.605	0.000133256	0.000344602
Slc37a2	3.088	0.000134396	0.000347197
Epg5	-0.363	0.000134408	0.000347197
Hdlbp	-0.472	0.00013508	0.000348629
Cul2	-0.497	0.000135112	0.000348629
Hpse	2.604	0.00013532	0.000348971
Mmp19	2.771	0.000135542	0.000349319
Ppp3cb	-0.704	0.000135605	0.000349319
Ktn1	-0.617	0.00013569	0.000349345
Nudt8	-0.635	0.000135849	0.000349561
Cbwd1	-0.725	0.000136166	0.000350184
Cyp4f16	1.196	0.000136813	0.000351654
Olfr558	-1.018	0.000136903	0.000351692
Minos1	-0.421	0.000137034	0.000351835
Fap	1.257	0.00013721	0.000352092
D230025D16Rik	-0.372	0.000138021	0.000353893
Tigar	-0.859	0.000138071	0.000353893
Acot9	0.813	0.00013814	0.000353893
Sbno2	2.278	0.000138413	0.000354397
Tubb5	0.936	0.000138982	0.000355659
Cd300lb	3.186	0.000139663	0.000357207
Ccdc91	-0.599	0.000139747	0.000357224
Mcm4	0.704	0.000139927	0.000357488
Ecsit	-0.501	0.000140019	0.000357528
Scrn3	-0.673	0.000140442	0.000358411
Col4a1	1.123	0.000140612	0.00035865
Mmp3	5.655	0.000140766	0.000358796
Tnfrsf1a	1.068	0.000140824	0.000358796
Ston2	-0.706	0.00014104	0.00035915
Dnajb12	-0.516	0.000142168	0.000361826
Enah	-0.985	0.000142898	0.000363486
Adam8	3.961	0.000143421	0.000364615
Cgref1	1.882	0.000143507	0.000364635
Def6	1.207	0.000144591	0.000367191
Fsd2	-0.742	0.00014512	0.000368332
Igsf6	2.843	0.000145421	0.000368895
Ephb3	2.028	0.000145958	0.000370056
6430571L13Rik	-1.01	0.00014654	0.00037133
Ifrd1	-1.157	0.000146651	0.000371409
AI467606	1.513	0.000146947	0.000371958
Rab40b	0.888	0.000147109	0.000372165
Kcnb1	-1.334	0.000148851	0.000376368
Plek	2.636	0.000149334	0.000377384
Neat1	0.999	0.00014954	0.000377701
Ndufa10	-0.529	0.000149729	0.000377771
Csad	0.901	0.000149753	0.000377771
Gart	-0.35	0.000149811	0.000377771
Casp1	1.662	0.00015201	0.000383107
Ncoa4	-0.531	0.00015233	0.000383534
Iars	-0.382	0.000152344	0.000383534
Trim14	1.282	0.000152443	0.000383576
Cct7	-0.227	0.000152709	0.00038404
Tbc1d2b	0.638	0.000152934	0.000384398
Pyhin1	2.447	0.000153824	0.000386425
Inafm1	0.523	0.000154138	0.000386878
Ms4a6b	2.645	0.00015417	0.000386878
Slfn2	2.079	0.000155685	0.000390468
C2cd5	0.583	0.000155977	0.000390941
Chpf2	0.764	0.000156041	0.000390941
Ninj1	0.71	0.000156307	0.000391399
Nfatc1	-0.805	0.000156937	0.000392765
Pdzk1	-0.439	0.000157145	0.000393073
S1pr2	1.469	0.000157658	0.000394144
Atp5j	-0.674	0.000157765	0.000394201
Tmem126a	-0.699	0.000158807	0.000396591
Mlxipl	-0.73	0.000159048	0.00039681
Cxcr4	1.501	0.000159065	0.00039681
Tbl2	0.524	0.000159871	0.000398609
Nck2	0.454	0.000161369	0.000402129
Cnpy4	0.779	0.000161488	0.000402208
Rpain	0.65	0.000162468	0.000404283
Nek9	-0.576	0.000162494	0.000404283
Ptpn3	-0.941	0.000162995	0.000405313
Snx19	-0.334	0.000163621	0.000406653
Eif4ebp2	-0.782	0.000163718	0.000406676
Rab34	1.209	0.000164422	0.000408133
Rab7b	1.726	0.000164479	0.000408133
C630043F03Rik	-0.744	0.000165125	0.000409518
Mfsd10	1.136	0.000165374	0.000409917
Ndufs3	-0.5	0.000166021	0.0004113
Smurf2	-0.426	0.000166668	0.000412686
Mnt	0.774	0.000167853	0.000415398
Pabpc4	-0.569	0.000168689	0.000417245
Exoc7	-0.334	0.000168811	0.000417309
Brf1	0.464	0.000168894	0.000417309
Ypel3	0.584	0.000170083	0.000420024
Pdha1	-0.575	0.00017046	0.000420732
Tor3a	0.575	0.000170575	0.000420794
Mki67	4.013	0.000170882	0.0004212
Clec11a	1.546	0.000170921	0.0004212
Cbr4	-0.57	0.000172147	0.000423999
Sema4b	0.907	0.000172623	0.000424805
Lhfpl2	2.148	0.000172657	0.000424805
Mrpl35	-0.414	0.000173253	0.000425831
Glb1	1.552	0.000173256	0.000425831
Galnt6	4.14	0.0001734	0.000425889
Grb14	-0.658	0.000173494	0.000425889
Nudt6	-0.608	0.000173627	0.000425889
Ms4a6d	3.694	0.000173646	0.000425889
Mtmr1	-0.475	0.000174254	0.000427156
Yipf7	-0.806	0.00017438	0.000427227
Kctd12	1	0.000174477	0.000427227
Lrtm1	-1.34	0.000174558	0.000427227
Dok3	1.583	0.000175001	0.000428085
A430005L14Rik	-0.349	0.000175115	0.00042814
Ict1	-0.234	0.00017533	0.000428441
Cyb5d1	-0.576	0.000175914	0.00042952
Aldh16a1	0.682	0.000175956	0.00042952
Tma16	-0.653	0.000176346	0.000430248
Ndnl2	0.338	0.000176895	0.000431362
Fcgr1	3.622	0.000177002	0.000431395
Prdx3	-0.609	0.000177294	0.000431882
Stk17b	0.795	0.000177709	0.000432666
Sqrdl	-0.654	0.000178869	0.000435264
Mad2l1bp	-0.695	0.000179055	0.000435488
Zfp955a	-0.513	0.000180033	0.000437638
Ltv1	-0.479	0.000180447	0.000438416
Capn6	1.98	0.000181018	0.000439575
Palmd	-0.649	0.000182636	0.000443048
Trappc6b	-0.357	0.000182638	0.000443048
Hint3	-0.636	0.000183089	0.000443909
Sema3f	0.863	0.000183659	0.00044506
Mcm3	0.913	0.000183968	0.000445578
Camsap1	-0.706	0.000184749	0.000447237
Uqcrc1	-0.565	0.000185552	0.000448947
Tmem194	0.597	0.000185961	0.000449704
Atp2a2	1.293	0.000186613	0.000451045
Dock7	0.677	0.000186769	0.000451189
Scyl1	-0.4	0.000187668	0.000453127
Tnc	2.625	0.000188219	0.000454221
Fgfr1op	-0.516	0.000188894	0.000455613
Mydgf	0.434	0.000189699	0.00045732
Lrig1	-0.527	0.000189886	0.000457533
Rcc2	0.958	0.000190723	0.000459313
Ndufv2	-0.577	0.000190865	0.000459418
Phactr2	-0.474	0.000191466	0.000460624
Cytip	2.396	0.000191702	0.000460955
Nt5c	1.176	0.000193223	0.000464372
Agtrap	0.549	0.000193899	0.000465757
Tspan14	0.604	0.000194832	0.000467757
Slc7a6	0.436	0.000195656	0.000469494
Bbip1	-0.403	0.000195801	0.000469599
Atp1b2	0.563	0.000196383	0.000470753
Lyrm9	-0.712	0.000197753	0.000473793
Ddx51	0.452	0.000198698	0.000475577
Synpo2	-0.753	0.000198701	0.000475577
Eprs	-0.54	0.000199841	0.000478058
Ergic3	0.382	0.00020014	0.00047853
Pik3ca	-0.42	0.000200271	0.000478597
Pdlim2	1.191	0.000200854	0.000479744
Gm4980	1.283	0.000201409	0.000480823
Ier5l	2.144	0.000203203	0.000484856
Psap	0.413	0.000203638	0.000485646
Xirp2	-0.904	0.000204939	0.0004885
Ergic2	-0.495	0.000205208	0.000488891
Tlr8	3.366	0.000207792	0.000494794
Bnip1	-0.464	0.000208183	0.00049547
Nfxl1	0.534	0.000208603	0.000496217
Hoxa11	-1.056	0.000209443	0.000497961
AW551984	3.832	0.000211304	0.000502129
Flcn	-0.469	0.00021157	0.000502507
Rorc	-0.853	0.000211869	0.000502718
Uri1	-0.51	0.000211875	0.000502718
Scmh1	-0.304	0.000212107	0.000503013
2610507I01Rik	-0.449	0.000212889	0.00050461
Cd86	1.734	0.000213996	0.000506977
Dclk1	3.782	0.000214248	0.000507315
Sla	2.669	0.000216277	0.00051186
Slc25a11	-0.54	0.000216623	0.000512418
Sptlc2	0.914	0.000217566	0.000514386
Map4k4	0.84	0.000217798	0.000514675
Rab31	0.971	0.00021815	0.00051489
Ap4s1	-0.509	0.000218215	0.00051489
Ugcg	0.888	0.000218221	0.00051489
Asnsd1	-0.78	0.000218481	0.000515245
Mir568	-0.618	0.000220397	0.0005195
Dnaja2	-0.444	0.000221021	0.000520708
0610009B22Rik	-0.502	0.000221544	0.000521675
Tnnt1	1.727	0.000221812	0.000522041
Clic5	-0.813	0.000222522	0.00052345
Unc119b	0.404	0.000224466	0.000527755
2700081O15Rik	1.212	0.000224989	0.000528719
Myh13	-1.306	0.000225935	0.000530674
Ppp6r2	-0.467	0.000226671	0.000531981
Cdv3	-0.55	0.00022672	0.000531981
Cmas	0.345	0.000229298	0.000537761
Aim2	0.901	0.000230156	0.000539466
2210408F21Rik	-0.713	0.000230257	0.000539466
Cfh	1.006	0.000231004	0.000540944
Myh6	-1.874	0.000231231	0.000541203
Tlr13	3.405	0.00023164	0.000541888
Ppp1r27	-1.484	0.000235182	0.000549899
Phf10	-0.316	0.000236088	0.000551741
Tmem100	-1.127	0.000236821	0.000553177
Pmpcb	-0.425	0.000237042	0.000553414
Slc25a15	-0.471	0.000237297	0.000553732
Rgs10	2.182	0.000237749	0.00055451
P2ry1	-0.718	0.000237934	0.000554664
[truncated: 2,661 more rows]

## Sheet: 4_mdx++_mdx+-
gene	logFC	p	p.adjusted
E030030I06Rik	-4.037	3.97908e-05	0.440922
Cdkn2a	-0.765	0.000571206	0.999959
C2	-0.706	0.000663087	0.999959
Myoc	-0.899	0.000816592	0.999959
Sln	-0.887	0.00125458	0.999959
Nupr1	-0.672	0.00138799	0.999959
Sfrp4	-0.874	0.00219914	0.999959
Lrig3	-0.319	0.00233677	0.999959
Anxa8	-0.834	0.00268849	0.999959
Col6a6	-0.757	0.00273482	0.999959
Cfd	-1.486	0.00274353	0.999959
Cilp2	-0.951	0.00319145	0.999959
Cyp2e1	-1.685	0.00355784	0.999959
Igfbp6	-0.531	0.00366665	0.999959
Mob1b	0.508	0.00439029	0.999959
Hoxa5	-0.624	0.00468547	0.999959
Itga11	-0.591	0.00574368	0.999959
Kctd20	-0.261	0.00619054	0.999959
Sec11c	0.238	0.00657818	0.999959
Ston1	-0.588	0.00685109	0.999959
Rarg	-0.377	0.00692027	0.999959
Kcnk5	-0.765	0.00693043	0.999959
Lyve1	-1.053	0.00695999	0.999959
Utrn	0.356	0.00699709	0.999959
Npc1	-0.34	0.00719055	0.999959
Cbx3	0.347	0.00794945	0.999959
Gsn	-0.58	0.00810425	0.999959
Agtrap	-0.33	0.00860121	0.999959
Fibin	-0.635	0.00875551	0.999959
4930578C19Rik	-0.473	0.00922494	0.999959
Tmem159	-0.317	0.00933353	0.999959
Ulk1	-0.371	0.0100544	0.999959
Ears2	0.212	0.0103762	0.999959
Gm16576	-0.495	0.010523	0.999959
Emid1	-0.531	0.0105275	0.999959
Polr2l	-0.376	0.0111701	0.999959
Tpsb2	-0.619	0.0112609	0.999959
Vsig10	-0.363	0.0113365	0.999959
Raver2	0.646	0.0125775	0.999959
Cyp4b1	-0.524	0.01265	0.999959
Dupd1	-0.501	0.0128971	0.999959
Osbpl3	0.37	0.0129306	0.999959
Pdk4	-0.66	0.0130832	0.999959
Them4	0.188	0.0137934	0.999959
Ict1	0.133	0.0139933	0.999959
Tfrc	0.465	0.0143085	0.999959
Ggt5	-0.371	0.014763	0.999959
Itgbl1	-0.54	0.014797	0.999959
Cma1	-0.691	0.0149383	0.999959
Oraov1	-0.204	0.0151203	0.999959
Vwf	-0.359	0.0171238	0.999959
Ranbp10	-0.172	0.0175994	0.999959
Psmg1	0.197	0.0177725	0.999959
Nnt	-0.59	0.0182064	0.999959
Nox4	-0.668	0.0183667	0.999959
Acot2	-0.436	0.0184014	0.999959
Lrrk1	-0.33	0.018609	0.999959
Procr	-0.492	0.0186363	0.999959
Tmx2	0.243	0.0188529	0.999959
Rab3d	-0.281	0.0188716	0.999959
Dtx2	-0.257	0.0191769	0.999959
Trip6	-0.273	0.0191825	0.999959
Bloc1s5	0.168	0.0193	0.999959
Taf8	-0.224	0.0193188	0.999959
Igfn1	-0.836	0.0193815	0.999959
Rarres2	-0.393	0.0194665	0.999959
Cilp	-0.593	0.0195551	0.999959
Tmem263	0.276	0.0195813	0.999959
Ece1	-0.32	0.020221	0.999959
Irak1	-0.12	0.0204681	0.999959
Zfp930	0.274	0.0207908	0.999959
Bud13	-0.188	0.0213568	0.999959
Rasgrp4	-0.328	0.0216721	0.999959
Cyp4f39	-0.581	0.0217111	0.999959
Hspa12b	-0.336	0.0221914	0.999959
Trafd1	-0.155	0.0224232	0.999959
Wipf3	0.609	0.0226221	0.999959
Tagap1	0.225	0.0228692	0.999959
Polr2j	-0.208	0.0229731	0.999959
Mir143hg	-0.508	0.0231638	0.999959
Ddx60	0.512	0.0234704	0.999959
Pdgfrl	-0.56	0.0241581	0.999959
Colec12	-0.463	0.0243702	0.999959
Srpk2	0.549	0.0244773	0.999959
Comp	-0.851	0.0246266	0.999959
C1ra	-0.511	0.0247066	0.999959
Rpl5	0.303	0.024777	0.999959
Tnmd	-0.896	0.0249243	0.999959
Gata2	-0.376	0.0249332	0.999959
Fkbp7	-0.381	0.0250699	0.999959
Kirrel	-0.322	0.0252085	0.999959
4930523C07Rik	-0.415	0.025514	0.999959
Fbln7	-0.507	0.0257653	0.999959
Epha2	-0.366	0.0258949	0.999959
Dhrs3	-0.345	0.0264772	0.999959
5430416O09Rik	-0.37	0.0265782	0.999959
C1qtnf9	-0.46	0.0267549	0.999959
Retnla	-0.805	0.0269203	0.999959
Gca	0.424	0.0273422	0.999959
Scara5	-0.605	0.0273475	0.999959
Supt4a	-0.173	0.0273801	0.999959
A930003A15Rik	-0.596	0.0274554	0.999959
Prelp	-0.482	0.0274816	0.999959
Thbs3	-0.415	0.0275263	0.999959
Zfyve1	-0.227	0.0276934	0.999959
Mmp11	-0.427	0.0279438	0.999959
Tgs1	0.184	0.0280773	0.999959
Rpl37a	-0.388	0.028092	0.999959
Kcp	-0.385	0.0281333	0.999959
Chad	-1.166	0.0281754	0.999959
Ttc38	-0.257	0.0284175	0.999959
Islr	-0.46	0.028663	0.999959
Foxk1	-0.225	0.0286641	0.999959
Ctnnd1	-0.139	0.0287882	0.999959
Dnm1l	0.218	0.0293815	0.999959
Zfp626	0.201	0.0298102	0.999959
Zbtb39	-0.165	0.0298586	0.999959
Ctdsp2	-0.237	0.0299075	0.999959
Arl5b	0.494	0.0304519	0.999959
Kif1b	0.241	0.0304552	0.999959
Fam3a	-0.169	0.0305207	0.999959
She	-0.389	0.0307284	0.999959
Igfbp3	-0.374	0.0310735	0.999959
Bcl2l11	-0.401	0.0312004	0.999959
Bche	0.378	0.0312962	0.999959
Aga	-0.252	0.0313765	0.999959
Lvrn	-0.444	0.0314946	0.999959
Aqp7	-0.512	0.0318498	0.999959
Slc15a4	-0.246	0.0320191	0.999959
Smim4	-0.281	0.0323923	0.999959
Tia1	0.301	0.0324034	0.999959
Foxj2	-0.189	0.0324608	0.999959
Suco	0.281	0.0330117	0.999959
Pink1	-0.306	0.033159	0.999959
Tmem204	-0.326	0.0331778	0.999959
Eif4enif1	-0.124	0.0344971	0.999959
Inpp4b	0.431	0.0347049	0.999959
Dpep1	-0.452	0.0359241	0.999959
2310015A10Rik	-0.235	0.0360654	0.999959
Cpa3	-0.725	0.0360919	0.999959
Gstm2	-0.403	0.0366728	0.999959
Bmp5	-0.509	0.0367304	0.999959
Fam63a	-0.257	0.0367797	0.999959
1700020I14Rik	0.257	0.0369271	0.999959
Aebp1	-0.446	0.0370162	0.999959
Atp1b1	0.372	0.037552	0.999959
Ints9	-0.169	0.0375672	0.999959
Hsd11b1	-0.326	0.0378678	0.999959
Med19	0.235	0.0379299	0.999959
Toe1	-0.171	0.0381011	0.999959
B330016D10Rik	-0.3	0.038104	0.999959
Fmo2	-0.47	0.0382977	0.999959
Nr3c2	0.602	0.0384689	0.999959
Usp45	0.221	0.0387814	0.999959
Zkscan17	-0.209	0.0388891	0.999959
Cbr2	-0.386	0.0389788	0.999959
Nudt16	-0.234	0.0390985	0.999959
Ccl8	-0.704	0.0391243	0.999959
Bmp4	-0.363	0.0393447	0.999959
Trappc2	0.266	0.039601	0.999959
Pip4k2b	-0.168	0.03965	0.999959
Erbb2	-0.306	0.0399177	0.999959
Gls	0.241	0.0404939	0.999959
Arhgap10	-0.32	0.0405619	0.999959
Sh3tc1	-0.35	0.0405903	0.999959
Tmem37	-0.389	0.0407464	0.999959
Ubn1	-0.118	0.0408709	0.999959
Gmps	0.211	0.0410773	0.999959
Scara3	-0.305	0.0416394	0.999959
Pxdc1	-0.309	0.0418416	0.999959
Calcoco1	-0.233	0.0420613	0.999959
Ezh1	-0.159	0.0425792	0.999959
Itga10	-0.37	0.0428167	0.999959
Fem1c	0.319	0.043199	0.999959
Btf3l4	0.185	0.043253	0.999959
Anapc16	-0.175	0.0432555	0.999959
Sun2	-0.225	0.0432963	0.999959
Rpl11	0.231	0.043309	0.999959
Emd	-0.174	0.0433932	0.999959
Nfatc4	-0.43	0.0434177	0.999959
Polr2i	-0.204	0.0436086	0.999959
Tctex1d2	0.231	0.0436188	0.999959
Hdac9	0.54	0.0436237	0.999959
Pdss1	0.194	0.0436746	0.999959
Sult5a1	-0.489	0.0440873	0.999959
Plvap	-0.318	0.04442	0.999959
Mcpt4	-0.59	0.044772	0.999959
Sepsecs	0.249	0.0449791	0.999959
Col22a1	-0.459	0.0449948	0.999959
Calhm2	-0.44	0.0454334	0.999959
Myo10	-0.257	0.0455823	0.999959
Zfp11	0.219	0.0455873	0.999959
Cpxm2	-0.473	0.045635	0.999959
Gm14403	-2.719	0.0461247	0.999959
Hspa1b	-1.338	0.0461779	0.999959
Fgfr1	-0.185	0.0462856	0.999959
Adam33	-0.612	0.046457	0.999959
C1qtnf1	-0.43	0.0464588	0.999959
Tbck	0.155	0.0466166	0.999959
Pts	0.177	0.0467852	0.999959
Lppos	-0.367	0.0471496	0.999959
Mfap4	-0.552	0.0481425	0.999959
Inmt	-0.641	0.0482637	0.999959
Gtpbp8	0.176	0.0483471	0.999959
Tab3	0.294	0.0483907	0.999959
Wnt11	-0.445	0.0489529	0.999959
Ube2d2a	0.186	0.0489624	0.999959
Zfp946	0.291	0.0492223	0.999959
Gm6402	-0.629	0.0494627	0.999959
Vps13a	0.204	0.0499133	0.999959
Taf6	-0.139	0.0499777	0.999959
Zfyve16	0.212	0.0501714	0.999959
Sco1	0.164	0.0505661	0.999959
Osr1	-0.357	0.0506302	0.999959
Gsta4	0.352	0.0507337	0.999959
Lmod1	-0.443	0.0507438	0.999959
Xpo1	0.219	0.0508549	0.999959
Sigirr	-0.32	0.050996	0.999959
Dnmbp	-0.186	0.0510835	0.999959
Tekt1	0.393	0.0511765	0.999959
Smim13	0.236	0.0512047	0.999959
Ctsk	-0.506	0.0512509	0.999959
Etohi1	-2.886	0.0513886	0.999959
Plscr4	-0.275	0.0514617	0.999959
Ms4a4d	-0.477	0.0515425	0.999959
Hmgn1	0.175	0.0516546	0.999959
Jun	-0.366	0.0518221	0.999959
Clec3b	-0.387	0.0519895	0.999959
Rbl2	-0.188	0.0520661	0.999959
Ssc5d	-0.475	0.052154	0.999959
Marveld1	-0.263	0.0523775	0.999959
Ppl	-0.527	0.0525402	0.999959
Dpy19l4	0.466	0.0525867	0.999959
Itgb5	-0.203	0.0526472	0.999959
Hist1h4h	-0.325	0.0526801	0.999959
Srp72	0.107	0.0526833	0.999959
Myl12a	-0.324	0.053049	0.999959
Pcnp	0.202	0.0531774	0.999959
Slc15a2	1.969	0.0532092	0.999959
Apoo	-0.48	0.0533637	0.999959
Rhbdf2	-0.37	0.0535226	0.999959
Fmod	-0.782	0.0535364	0.999959
Sema3g	-0.317	0.0536358	0.999959
Sec16b	-0.346	0.0538218	0.999959
2700029M09Rik	0.285	0.0541491	0.999959
Btbd6	0.257	0.0543361	0.999959
Gm15417	-0.275	0.0545425	0.999959
Nudcd3	0.155	0.0547268	0.999959
Tcp11l2	-0.329	0.0549776	0.999959
Phactr2	0.213	0.055079	0.999959
Cnppd1	-0.149	0.0552352	0.999959
Rnf146	-0.141	0.05526	0.999959
Bmf	-0.202	0.0554735	0.999959
Phyhd1	-0.236	0.056271	0.999959
Edem3	0.189	0.0563384	0.999959
C7	-0.641	0.0564021	0.999959
Srpx	-0.541	0.0566303	0.999959
Rmi1	0.169	0.0567881	0.999959
BC052040	0.317	0.0573679	0.999959
Irak3	-0.336	0.0574041	0.999959
Myl9	-0.275	0.0575078	0.999959
Npr1	-0.294	0.0575113	0.999959
Pkd2l2	0.241	0.0576832	0.999959
Chml	0.435	0.0581954	0.999959
H2-K2	-0.387	0.0586453	0.999959
Alg2	0.558	0.0589636	0.999959
Bsdc1	-0.135	0.0590455	0.999959
Cfh	-0.41	0.0595836	0.999959
Asb2	-0.395	0.0597117	0.999959
Map1lc3b	-0.199	0.0597238	0.999959
Efcab6	0.592	0.059785	0.999959
Stx2	-0.169	0.0598693	0.999959
Arl4d	-0.652	0.060114	0.999959
Kif5b	0.236	0.0603403	0.999959
2510009E07Rik	0.142	0.0604253	0.999959
Ecm1	-0.355	0.0605464	0.999959
Ldlrap1	-0.284	0.060661	0.999959
Cep290	0.547	0.0607337	0.999959
Pip5k1a	-0.181	0.0607965	0.999959
Gm14305	-2.237	0.0610452	0.999959
Lpin1	-0.347	0.0611191	0.999959
Klhl38	-0.6	0.0611407	0.999959
Zfp597	0.229	0.061142	0.999959
Pim1	-0.453	0.0614043	0.999959
Adamtsl3	-0.33	0.061459	0.999959
Tmem161b	0.175	0.0617141	0.999959
Ing5	-0.132	0.0619714	0.999959
Ahsa2	-0.121	0.0620038	0.999959
Card6	-0.264	0.0622855	0.999959
Pet100	-0.292	0.0625913	0.999959
Zfp143	-0.172	0.0626443	0.999959
Ifit3b	0.495	0.0629385	0.999959
E130102H24Rik	-0.343	0.0629826	0.999959
Pi16	-0.549	0.0637392	0.999959
Pamr1	-0.43	0.0638028	0.999959
Zscan21	-0.178	0.0640246	0.999959
Asxl2	0.169	0.0640585	0.999959
Fbln5	-0.27	0.0641595	0.999959
Tcea1	0.173	0.0643326	0.999959
Ccdc146	0.478	0.0645469	0.999959
Pmp22	-0.239	0.0646824	0.999959
Pggt1b	0.282	0.0647541	0.999959
Esrrg	0.453	0.0655708	0.999959
Kcne1l	-0.592	0.0656621	0.999959
Rngtt	0.204	0.065695	0.999959
Ascc3	0.177	0.0657273	0.999959
Ddit3	0.203	0.0659721	0.999959
Ctnnal1	0.381	0.0660026	0.999959
8430408G22Rik	-0.836	0.066106	0.999959
Sema4b	0.283	0.0663707	0.999959
D230025D16Rik	-0.155	0.0665375	0.999959
Glmn	0.28	0.0665693	0.999959
Rgs16	0.995	0.0666357	0.999959
Lrrn4cl	-0.46	0.0666913	0.999959
Anapc13	-0.216	0.066791	0.999959
Tns1	-0.294	0.0668527	0.999959
Slirp	-0.455	0.0669746	0.999959
Ttc28	-0.217	0.0672568	0.999959
Ap3s1	0.232	0.067273	0.999959
Trim63	-0.534	0.0673326	0.999959
Rab10os	0.349	0.0673804	0.999959
2310030G06Rik	0.363	0.0673953	0.999959
Piezo1	-0.348	0.0675003	0.999959
Mpped2	0.602	0.0675231	0.999959
Setx	0.144	0.0676766	0.999959
1110046J04Rik	-0.363	0.067982	0.999959
Golt1b	0.166	0.0680466	0.999959
Hoxc6	-0.473	0.0682455	0.999959
Tom1	-0.236	0.0683058	0.999959
Cyr61	-0.528	0.0683383	0.999959
Il1rl1	-0.657	0.0684148	0.999959
Serping1	-0.402	0.0685696	0.999959
Slco2b1	-0.264	0.068604	0.999959
Tug1	0.206	0.0688734	0.999959
Ran	0.099	0.0689124	0.999959
2310001H17Rik	-0.461	0.0690664	0.999959
Hoxa7	-0.395	0.0691798	0.999959
Phf20	0.324	0.0693421	0.999959
Angptl1	-0.506	0.0694178	0.999959
Dcxr	-0.249	0.0694319	0.999959
Inpp5k	-0.123	0.0694415	0.999959
Saraf	-0.139	0.0694947	0.999959
Armcx4	0.423	0.069712	0.999959
Pafah2	0.232	0.069876	0.999959
Hoxa3	-0.413	0.0699679	0.999959
Sec23b	0.166	0.0703455	0.999959
D16Ertd472e	0.299	0.0706703	0.999959
Agk	0.265	0.070684	0.999959
Mrvi1	-0.326	0.0708496	0.999959
Plcd3	-0.31	0.0709933	0.999959
Drg1	0.142	0.0717809	0.999959
Acox1	-0.141	0.0720472	0.999959
Hpgd	-0.422	0.0722686	0.999959
Zfp366	-0.485	0.0725	0.999959
Mmp2	-0.479	0.0727949	0.999959
Atg14	-0.167	0.0729039	0.999959
2010320M18Rik	-0.213	0.0729112	0.999959
Lama2	-0.284	0.0732227	0.999959
Cpeb3	0.23	0.0733107	0.999959
Prx	-0.448	0.0734093	0.999959
Zfp292	0.291	0.0734136	0.999959
Uba6	0.427	0.0734592	0.999959
Fsd1l	0.223	0.0738518	0.999959
Bvht	-0.334	0.0742142	0.999959
Cygb	-0.239	0.0742225	0.999959
Col14a1	-0.566	0.074239	0.999959
Fbxo32	-0.592	0.074321	0.999959
Fgd5	-0.27	0.0744077	0.999959
Ska2	0.284	0.0747337	0.999959
Mettl20	-0.31	0.0752986	0.999959
Caml	0.177	0.0755756	0.999959
Ocrl	0.175	0.0755845	0.999959
Znrf3	0.348	0.075765	0.999959
Il17rd	-0.231	0.075959	0.999959
Mettl21e	-0.665	0.0760074	0.999959
Ube2v2	0.378	0.0762245	0.999959
Rrp36	-0.153	0.0764835	0.999959
Tnip1	-0.296	0.0765214	0.999959
Tiprl	0.129	0.0765282	0.999959
Clec1a	-0.431	0.0765789	0.999959
Dock4	0.505	0.0766213	0.999959
Aqp1	-0.324	0.0766979	0.999959
Tgfb3	-0.246	0.0767945	0.999959
Txnip	-0.393	0.0768638	0.999959
E030003E18Rik	-0.327	0.0768805	0.999959
B3galt1	0.756	0.0769538	0.999959
D11Wsu47e	0.241	0.0773841	0.999959
Creg1	-0.161	0.0774629	0.999959
H6pd	-0.261	0.077684	0.999959
Hnrnpa1	-0.36	0.0779178	0.999959
Tmem29	0.367	0.0780084	0.999959
Mchr1	0.546	0.0783749	0.999959
Wdr37	0.156	0.0784078	0.999959
Lrg1	-0.356	0.0784087	0.999959
Rhobtb1	-0.289	0.0785345	0.999959
Gstm1	-0.2	0.0785955	0.999959
Wdr53	-0.169	0.0786058	0.999959
Smg6	-0.164	0.0788824	0.999959
Nov	-0.654	0.0791641	0.999959
Ythdc2	0.282	0.0792004	0.999959
Cyb5r2	-0.327	0.0792249	0.999959
Herc6	0.436	0.079247	0.999959
Myo18a	-0.243	0.0792783	0.999959
Sptb	-0.274	0.0795548	0.999959
Pde7b	0.221	0.0797535	0.999959
Ubc	-0.421	0.0798404	0.999959
Tceal1	0.311	0.079979	0.999959
Klf12	0.621	0.080019	0.999959
Smc2	0.384	0.0802287	0.999959
Tpgs2	0.376	0.0805518	0.999959
Leprotl1	0.174	0.0806392	0.999959
Med20	-0.142	0.0807036	0.999959
Adamts7	-0.379	0.0807169	0.999959
Cebpzos	-0.32	0.0809072	0.999959
Ifit2	0.42	0.0810504	0.999959
Ecm2	-0.335	0.0811898	0.999959
Cd302	-0.288	0.081314	0.999959
Crlf1	-0.342	0.0814398	0.999959
Ankrd23	-0.326	0.0819666	0.999959
Rit1	-0.124	0.0824246	0.999959
Clcn3	0.306	0.0825864	0.999959
Bcl6	-0.42	0.082661	0.999959
Ank2	0.424	0.0826651	0.999959
Ispd	0.229	0.0826952	0.999959
Tnfsf12	-0.269	0.0832241	0.999959
Susd6	-0.18	0.0833773	0.999959
Abcb1b	-0.278	0.0834861	0.999959
Plod1	-0.214	0.0834906	0.999959
D3Ertd751e	0.294	0.0835902	0.999959
Gars	0.113	0.0836641	0.999959
Cpne2	-0.242	0.0836756	0.999959
Trmt6	0.143	0.0837284	0.999959
Abca6	-0.392	0.0837436	0.999959
Chaf1a	0.325	0.0838365	0.999959
Tmem68	0.286	0.0839469	0.999959
Kdm3a	-0.147	0.0840535	0.999959
Imp3	-0.152	0.0843348	0.999959
Trim59	0.757	0.084444	0.999959
Scoc	0.219	0.084517	0.999959
Hp	-0.904	0.0845264	0.999959
Gm14326	-2.749	0.0845608	0.999959
Ppp1r15a	-0.353	0.0846294	0.999959
Tmem9b	0.111	0.0847487	0.999959
Wdr45	-0.136	0.0848901	0.999959
Nbeal1	0.389	0.0851781	0.999959
Rfc1	0.118	0.0854166	0.999959
Peli2	-0.282	0.0854445	0.999959
Trim41	-0.149	0.085484	0.999959
Figf	-0.328	0.0857417	0.999959
Aim2	0.263	0.0858444	0.999959
Alkbh8	0.333	0.0861265	0.999959
Cmpk2	0.61	0.0861417	0.999959
Kcnc4	-0.292	0.0862941	0.999959
Tbc1d32	0.32	0.0862975	0.999959
Ranbp6	0.188	0.0865695	0.999959
AW112010	-0.373	0.0869614	0.999959
Robo4	-0.272	0.0870004	0.999959
Pde4dip	-0.274	0.087142	0.999959
Rint1	0.158	0.0872545	0.999959
Htra3	-0.359	0.0873845	0.999959
Aldh4a1	-0.215	0.0875692	0.999959
Yod1	0.529	0.0877363	0.999959
Usp19	-0.141	0.0878362	0.999959
Sfxn3	-0.199	0.087948	0.999959
Leng1	-0.184	0.0880027	0.999959
Tmem243	-0.187	0.0881008	0.999959
Snapc1	0.24	0.0883929	0.999959
Hspa1a	-0.965	0.0883965	0.999959
Rpl19	-0.281	0.0886779	0.999959
Mrpl19	0.097	0.0886817	0.999959
Pla1a	-0.308	0.0888111	0.999959
Zfp442	0.291	0.0888819	0.999959
Set	0.151	0.0890211	0.999959
Zfp281	0.28	0.0893756	0.999959
Xiap	0.233	0.089503	0.999959
Mettl8	0.16	0.0895298	0.999959
Mrln	-0.419	0.0895685	0.999959
Cmklr1	-0.324	0.0896681	0.999959
Snhg3	-0.253	0.0897758	0.999959
Canx	0.177	0.0899423	0.999959
Rnf6	-0.11	0.0901043	0.999959
Rps16	-0.37	0.0902071	0.999959
Vwa7	-0.304	0.0903973	0.999959
Slc16a12	0.377	0.090398	0.999959
Tcerg1	0.153	0.0904236	0.999959
1110059E24Rik	0.24	0.09072	0.999959
Ucp3	-0.385	0.0907269	0.999959
Ebf2	-0.291	0.0908559	0.999959
Svep1	-0.43	0.0909859	0.999959
Cdh5	-0.298	0.0910785	0.999959
Apbb2	0.126	0.0912573	0.999959
Setd7	-0.227	0.0913032	0.999959
1110012L19Rik	-0.227	0.0914122	0.999959
Mlxip	-0.221	0.09159	0.999959
Ccm2l	-0.311	0.0916831	0.999959
Efnb1	-0.262	0.0918158	0.999959
Zkscan5	-0.111	0.0918579	0.999959
Spg7	-0.2	0.091869	0.999959
Utp14a	-0.189	0.091904	0.999959
Tsga10	0.311	0.0919077	0.999959
Agtr1a	-0.357	0.091915	0.999959
4930481A15Rik	-0.415	0.0920969	0.999959
Kpnb1	0.104	0.0922484	0.999959
Rpl35a	-0.376	0.0923584	0.999959
Lsm12	0.248	0.0924001	0.999959
Hspg2	-0.353	0.0924633	0.999959
Zfp800	0.307	0.092471	0.999959
Tbc1d17	-0.166	0.0925226	0.999959
Col12a1	-0.394	0.0928698	0.999959
Pex3	0.143	0.0928956	0.999959
Ttc23	-0.196	0.0930046	0.999959
Zfp282	-0.159	0.093015	0.999959
Gng10	0.259	0.0930807	0.999959
Tmco6	-0.186	0.0932569	0.999959
Prdm2	-0.12	0.0936373	0.999959
Chst3	0.384	0.0937063	0.999959
Gas1	-0.437	0.0949252	0.999959
Il12rb2	0.21	0.0951162	0.999959
Uggt1	-0.145	0.0951436	0.999959
Nop10	-0.198	0.0951863	0.999959
Pdia5	-0.274	0.0953137	0.999959
Uchl3	0.164	0.0953931	0.999959
Blvrb	-0.234	0.0956772	0.999959
Hars	0.103	0.0957156	0.999959
Rab11fip3	-0.194	0.0959515	0.999959
Pgam1	0.646	0.0960384	0.999959
Timm23	-0.314	0.0962709	0.999959
Mgl2	-0.358	0.0963228	0.999959
Ccdc77	-0.214	0.0963699	0.999959
Cd36	-0.337	0.0964019	0.999959
Pfkfb3	-0.764	0.0965367	0.999959
Vipr2	-0.435	0.0968254	0.999959
Nrip1	0.41	0.0968746	0.999959
Mfng	-0.245	0.0970935	0.999959
Lap3	0.104	0.0971204	0.999959
Chchd4	0.138	0.0971968	0.999959
Mum1l1	0.318	0.0973959	0.999959
Sqstm1	-0.256	0.0976351	0.999959
Htatip2	-0.23	0.0976398	0.999959
Cyb5a	-0.154	0.0976986	0.999959
Dpf2	-0.128	0.0977863	0.999959
Jup	-0.213	0.0978484	0.999959
Tmem237	0.412	0.0983978	0.999959
Enox2	0.158	0.0985304	0.999959
Alg10b	0.253	0.0987142	0.999959
Mocos	-0.266	0.0987685	0.999959
Ceacam1	-0.248	0.0990258	0.999959
Suz12	0.152	0.0990794	0.999959
Gm14325	-3.224	0.0992828	0.999959
Fam49b	0.212	0.0993434	0.999959
Ado	0.141	0.0994647	0.999959
Ccbe1	-0.339	0.0994733	0.999959
Zfp212	-0.125	0.0995194	0.999959
Chodl	-0.428	0.099695	0.999959
Cptp	0.151	0.099737	0.999959
Me2	0.297	0.0997695	0.999959
Mfn2	-0.215	0.099772	0.999959
Vti1a	0.141	0.0999342	0.999959
Exosc3	-0.129	0.0999408	0.999959
Clec14a	-0.274	0.10017	0.999959
Pyroxd2	-0.343	0.100376	0.999959
A530013C23Rik	-0.335	0.100442	0.999959
Klf4	-0.468	0.100507	0.999959
A930005H10Rik	-0.148	0.100772	0.999959
Sowahc	0.525	0.100852	0.999959
Rilpl1	-0.247	0.10092	0.999959
Ablim1	-0.304	0.100952	0.999959
Pdcl	0.126	0.101253	0.999959
Fam199x	0.229	0.101257	0.999959
Osbpl6	0.302	0.101313	0.999959
Vcpip1	0.233	0.101409	0.999959
Mtmr14	-0.186	0.101578	0.999959
Ero1lb	0.393	0.101812	0.999959
Gpx3	-0.346	0.101814	0.999959
Maml1	-0.192	0.101895	0.999959
Arhgef5	-0.233	0.101925	0.999959
4930556M19Rik	-0.396	0.101952	0.999959
Cpxm1	-0.371	0.101962	0.999959
Zfp747	-0.202	0.102051	0.999959
Entpd2	-0.281	0.102231	0.999959
Dtd2	0.183	0.102389	0.999959
Gstt3	-0.248	0.102471	0.999959
Morf4l2	0.131	0.102486	0.999959
Nop56	0.147	0.102746	0.999959
Trp63	-0.438	0.102766	0.999959
Gm14420	-3.129	0.10302	0.999959
Itga9	-0.267	0.103082	0.999959
Zc3h18	-0.133	0.103411	0.999959
Mettl21c	-0.559	0.103793	0.999959
Katnbl1	0.239	0.103851	0.999959
Col9a1	0.681	0.103879	0.999959
Rdm1	-0.264	0.103916	0.999959
Galnt15	-0.308	0.104102	0.999959
Pank4	-0.137	0.104534	0.999959
Lamtor5	-0.152	0.104595	0.999959
Cryzl1	0.267	0.104706	0.999959
Dusp13	-0.289	0.104813	0.999959
Usp37	0.202	0.104862	0.999959
Tppp3	-0.218	0.105192	0.999959
Flcn	-0.18	0.105324	0.999959
Psmb10	0.202	0.105617	0.999959
Selenbp1	-0.274	0.105936	0.999959
Homer2	0.733	0.10609	0.999959
Zscan12	-0.178	0.106105	0.999959
Prune2	-0.247	0.106197	0.999959
Prpf40a	0.151	0.106763	0.999959
Rere	-0.13	0.106786	0.999959
Psen1	-0.104	0.106933	0.999959
Lhfp	-0.224	0.107082	0.999959
Mafg	-0.163	0.107157	0.999959
Net1	-0.239	0.107244	0.999959
Nudcd1	0.165	0.107346	0.999959
Hmgcs1	0.283	0.107442	0.999959
St3gal2	-0.203	0.108104	0.999959
Map3k3	-0.131	0.108202	0.999959
Nelfe	0.162	0.10822	0.999959
Zfp715	0.158	0.108238	0.999959
Bcl2l12	-0.273	0.108269	0.999959
Atr	0.173	0.108287	0.999959
Ifit1	0.579	0.108365	0.999959
Triap1	-0.174	0.108407	0.999959
Podn	-0.345	0.108571	0.999959
Gstp2	-0.324	0.109127	0.999959
H2-T24	0.382	0.109139	0.999959
Pspc1	0.215	0.109229	0.999959
Bmpr1b	0.51	0.10926	0.999959
Fbxo31	-0.193	0.109299	0.999959
Fbln2	-0.31	0.109513	0.999959
Fam210b	0.253	0.109706	0.999959
Tfap4	-0.312	0.109737	0.999959
Umad1	0.172	0.109863	0.999959
Lyrm4	0.291	0.110247	0.999959
Arfgap2	-0.175	0.11026	0.999959
Ireb2	0.161	0.110285	0.999959
Ctxn3	-0.439	0.110338	0.999959
2310061I04Rik	0.167	0.110401	0.999959
Acacb	-0.294	0.110443	0.999959
Ttyh2	0.393	0.110766	0.999959
Odf2l	0.145	0.111022	0.999959
Wrap53	0.184	0.111106	0.999959
Mybph	-0.475	0.111276	0.999959
Cys1	-0.402	0.111389	0.999959
Hoxd8	-0.417	0.111433	0.999959
Phf6	0.292	0.111487	0.999959
Foxo4	-0.261	0.111591	0.999959
Pear1	-0.269	0.111655	0.999959
Smoc2	-0.323	0.111689	0.999959
Cd151	-0.202	0.111693	0.999959
Rnaseh2b	0.135	0.111839	0.999959
Mfap2	-0.362	0.111975	0.999959
Rnf166	-0.143	0.112052	0.999959
Lims2	-0.306	0.112184	0.999959
Naa35	0.115	0.11268	0.999959
Qsox1	-0.191	0.112694	0.999959
Tmem245	0.189	0.112794	0.999959
Otog	-0.451	0.112825	0.999959
Carf	0.279	0.112952	0.999959
Sirt5	0.144	0.113122	0.999959
Sacm1l	0.154	0.113135	0.999959
Rab13	-0.204	0.113194	0.999959
C1s1	-0.344	0.113204	0.999959
Dnajc1	-0.106	0.11337	0.999959
Zbtb25	0.121	0.113435	0.999959
Abcd2	0.236	0.113466	0.999959
Als2cl	-0.157	0.113944	0.999959
Csl	-0.394	0.113991	0.999959
Ddb1	-0.108	0.114029	0.999959
Chordc1	0.179	0.114219	0.999959
Prkd2	-0.308	0.114476	0.999959
Gatad2a	-0.13	0.11449	0.999959
Dck	0.34	0.114578	0.999959
Stard8	-0.202	0.114674	0.999959
Nek9	-0.209	0.114686	0.999959
Amotl2	-0.284	0.114787	0.999959
Mtx2	0.144	0.114849	0.999959
Serpinf1	-0.367	0.114871	0.999959
Nr4a2	-0.664	0.114897	0.999959
Ino80	-0.177	0.115222	0.999959
Gm15179	-0.322	0.115224	0.999959
E2f3	0.153	0.115254	0.999959
Nipsnap3b	0.283	0.115359	0.999959
Rps6	0.188	0.115454	0.999959
Angptl7	-0.79	0.115556	0.999959
Tal1	-0.282	0.115712	0.999959
Ost4	-0.209	0.11603	0.999959
Pxmp2	-0.353	0.116428	0.999959
Atg4a	-0.336	0.116557	0.999959
Mfap3l	0.457	0.116631	0.999959
Uba5	0.119	0.116769	0.999959
Naa38	-0.186	0.116872	0.999959
Pign	0.198	0.117113	0.999959
Wasf2	-0.199	0.117376	0.999959
Erlec1	0.105	0.117568	0.999959
Tnxb	-0.295	0.117612	0.999959
Zfp111	0.289	0.117852	0.999959
Arap3	-0.245	0.11786	0.999959
Gk	0.561	0.117901	0.999959
Sec31b	-0.29	0.117904	0.999959
Lmf2	-0.15	0.117923	0.999959
Eef1e1	0.172	0.11805	0.999959
Zfp280c	0.22	0.118217	0.999959
Acbd5	0.144	0.118419	0.999959
Nfe2l1	-0.203	0.118521	0.999959
Pcx	-0.196	0.118702	0.999959
Kif13a	-0.161	0.118838	0.999959
Tgfbr3	-0.207	0.118844	0.999959
Tcf15	-0.447	0.118907	0.999959
Fat4	-0.253	0.119077	0.999959
Tspan8	-0.354	0.119169	0.999959
Dock5	0.522	0.119209	0.999959
Mlec	-0.163	0.119308	0.999959
Commd6	0.206	0.119344	0.999959
Srsf10	0.16	0.119524	0.999959
Prkcdbp	-0.203	0.119547	0.999959
Rras	-0.24	0.119568	0.999959
Nfatc2ip	-0.16	0.11957	0.999959
Cnot6	0.215	0.119703	0.999959
Pdik1l	0.234	0.119853	0.999959
Cyth3	-0.196	0.120054	0.999959
Mira	-0.375	0.120526	0.999959
Hspa4	0.102	0.120543	0.999959
Tceanc2	-0.159	0.120728	0.999959
Dyrk2	-0.251	0.12079	0.999959
Ccdc34	0.247	0.120871	0.999959
Smad3	-0.257	0.120903	0.999959
Gdap1	0.61	0.121035	0.999959
2610002M06Rik	0.412	0.121155	0.999959
Anln	0.653	0.121188	0.999959
Tomm70a	0.14	0.12122	0.999959
Snrnp35	-0.176	0.121418	0.999959
Tagln	-0.207	0.121479	0.999959
Ccdc102a	-0.267	0.121491	0.999959
Cradd	-0.194	0.121583	0.999959
Abhd10	0.159	0.121874	0.999959
Gfpt1	0.124	0.121986	0.999959
Serf2	-0.148	0.122001	0.999959
Srpx2	-0.351	0.122173	0.999959
Fam178a	0.207	0.122182	0.999959
Dag1	-0.189	0.122262	0.999959
Atad5	0.307	0.122299	0.999959
Cep162	0.285	0.12264	0.999959
Atad2	0.296	0.122669	0.999959
Mecom	-0.25	0.122718	0.999959
Loh12cr1	0.131	0.122737	0.999959
Abhd17c	0.188	0.123173	0.999959
Fndc1	-0.379	0.123443	0.999959
Psmb5	-0.199	0.123957	0.999959
Cpsf6	0.227	0.124281	0.999959
Hook2	0.206	0.124585	0.999959
Smg5	-0.135	0.124587	0.999959
Dcn	-0.413	0.124606	0.999959
Aoc3	-0.379	0.124827	0.999959
Cct6a	0.147	0.125026	0.999959
Rfc3	0.172	0.125426	0.999959
Zhx2	-0.194	0.125577	0.999959
D1Ertd622e	0.311	0.125884	0.999959
Socs5	0.279	0.126211	0.999959
Dcaf12	-0.112	0.126478	0.999959
Dapk2	-0.248	0.126705	0.999959
Fzd7	-0.323	0.126781	0.999959
Nob1	-0.12	0.126836	0.999959
Ptpn21	-0.185	0.12685	0.999959
Slc30a1	0.151	0.126948	0.999959
Kbtbd8	0.258	0.126964	0.999959
B3galnt2	-0.222	0.12716	0.999959
Peg10	0.833	0.127199	0.999959
Gucd1	-0.252	0.127455	0.999959
Ddx18	-0.12	0.127597	0.999959
Zfp451	0.157	0.127622	0.999959
Tcf7l2	0.48	0.127652	0.999959
Ephb4	-0.241	0.127814	0.999959
Ebf1	-0.285	0.127845	0.999959
Rtp4	0.302	0.128046	0.999959
Pja2	0.2	0.1281	0.999959
Tnfrsf25	-0.508	0.128292	0.999959
Tjap1	-0.162	0.128315	0.999959
Ehmt1	-0.106	0.128324	0.999959
Eif2ak2	0.225	0.128447	0.999959
Nln	0.162	0.128474	0.999959
Plekha4	-0.256	0.128809	0.999959
Nemf	0.116	0.12891	0.999959
Lin7c	0.176	0.129186	0.999959
Ccnc	0.182	0.129736	0.999959
Fam73a	0.47	0.129967	0.999959
Igsf10	-0.317	0.130131	0.999959
Gpc3	-0.341	0.130269	0.999959
Mylk2	-0.301	0.130313	0.999959
Pnpla7	-0.214	0.130643	0.999959
0610010F05Rik	0.147	0.130726	0.999959
Rfx3	0.648	0.130839	0.999959
Car2	0.817	0.131021	0.999959
Cep83	0.141	0.131029	0.999959
Nuak1	-0.309	0.131198	0.999959
Clcc1	-0.128	0.131484	0.999959
Ruvbl1	-0.105	0.131702	0.999959
Rbm26	0.26	0.131791	0.999959
Hexim2	0.24	0.132107	0.999959
Fam120c	0.26	0.13222	0.999959
Zfp65	0.168	0.132752	0.999959
Aldh2	-0.179	0.132847	0.999959
Smarca1	0.483	0.132922	0.999959
Vma21	0.216	0.132988	0.999959
Lrp5	-0.247	0.133131	0.999959
Fcgrt	-0.231	0.133357	0.999959
Tomm7	-0.166	0.133596	0.999959
Gorab	0.196	0.133631	0.999959
Stk11	-0.169	0.133875	0.999959
Tbx4	-0.317	0.133877	0.999959
Eva1b	-0.285	0.133898	0.999959
Lig1	0.396	0.133925	0.999959
Ptcd1	-0.19	0.134207	0.999959
Nek4	0.26	0.134309	0.999959
Capn11	1.713	0.134471	0.999959
Hsp90ab1	-0.106	0.134578	0.999959
Wrn	0.207	0.134862	0.999959
Pnpla2	-0.268	0.135238	0.999959
Avl9	0.499	0.135447	0.999959
Zfp874b	-0.231	0.135565	0.999959
Myct1	-0.434	0.135997	0.999959
Ccpg1	-0.139	0.136823	0.999959
Pik3ip1	-0.317	0.136867	0.999959
Slc41a3	-0.217	0.136904	0.999959
Ptprb	-0.186	0.137038	0.999959
Sccpdh	0.142	0.137063	0.999959
Morf4l1-ps1	0.129	0.137156	0.999959
Ndc1	0.172	0.137245	0.999959
Colq	-0.306	0.137283	0.999959
Syf2	-0.123	0.137297	0.999959
Zc3hc1	-0.102	0.137551	0.999959
Prkab2	-0.284	0.138025	0.999959
Polk	0.179	0.138133	0.999959
1700066M21Rik	0.378	0.138355	0.999959
Adss	0.216	0.13839	0.999959
Tprgl	-0.114	0.138433	0.999959
Bicc1	-0.3	0.138435	0.999959
Magix	-0.263	0.138455	0.999959
Asb4	0.395	0.138471	0.999959
Homer1	0.239	0.138649	0.999959
Dpyd	0.284	0.138768	0.999959
Olfr558	-0.363	0.13878	0.999959
Phgdh	0.778	0.139001	0.999959
Eny2	0.142	0.139072	0.999959
Clec11a	-0.361	0.13912	0.999959
Slc43a1	-0.358	0.139217	0.999959
Mapk8	0.142	0.139414	0.999959
Cx3cr1	0.719	0.139566	0.999959
Mocs1	-0.18	0.139696	0.999959
Tacc2	-0.273	0.13987	0.999959
Gm572	-0.329	0.14004	0.999959
Ypel3	-0.199	0.140206	0.999959
Erh	0.137	0.140249	0.999959
Fam84b	0.316	0.140297	0.999959
5830417I10Rik	-0.129	0.140435	0.999959
Pnrc1	-0.28	0.14051	0.999959
Tmem260	0.307	0.14066	0.999959
Kremen1	-0.191	0.140815	0.999959
C530008M17Rik	1.933	0.140905	0.999959
Elf1	-0.218	0.141094	0.999959
Clasp2	0.258	0.141113	0.999959
Zfp191	0.167	0.141119	0.999959
Sfrp1	-0.312	0.141259	0.999959
Rfxank	-0.16	0.141265	0.999959
Snapc5	-0.192	0.141356	0.999959
Il20rb	-0.499	0.141478	0.999959
Nfkbib	-0.143	0.141484	0.999959
Ppa1	0.092	0.141563	0.999959
Tmem184c	0.191	0.141588	0.999959
Vwa9	-0.104	0.141691	0.999959
Acvrl1	-0.167	0.141818	0.999959
Ebpl	0.182	0.142675	0.999959
Mmrn2	-0.244	0.142787	0.999959
Taf9b	0.2	0.142846	0.999959
Gltscr2	-0.115	0.142997	0.999959
Eif4b	-0.129	0.143068	0.999959
Elp5	0.111	0.143228	0.999959
Lama4	-0.272	0.1433	0.999959
Bckdha	-0.204	0.143399	0.999959
Tbc1d20	-0.118	0.143828	0.999959
Sqle	0.631	0.143952	0.999959
Zfp110	-0.136	0.144059	0.999959
Zbtb33	0.199	0.144166	0.999959
Slc52a2	0.225	0.144176	0.999959
Thnsl2	-0.189	0.14423	0.999959
Thrb	0.362	0.1446	0.999959
Il6ra	-0.273	0.144675	0.999959
Secisbp2l	0.301	0.144769	0.999959
Ippk	0.145	0.144962	0.999959
Taf3	-0.111	0.145244	0.999959
BC027231	0.118	0.145272	0.999959
Cd3eap	-0.122	0.145769	0.999959
Gnb5	0.308	0.145858	0.999959
Slc25a38	-0.138	0.146088	0.999959
Cpeb2	0.217	0.146146	0.999959
Pick1	-0.157	0.146657	0.999959
Zfp28	0.17	0.146782	0.999959
Khdrbs3	0.388	0.146842	0.999959
Sos1	0.152	0.147066	0.999959
Wbp1l	-0.266	0.147134	0.999959
Crispld2	-0.32	0.147205	0.999959
Ivd	-0.146	0.147767	0.999959
Commd10	0.177	0.147868	0.999959
Mdh1	0.138	0.147946	0.999959
Flt1	-0.199	0.14795	0.999959
Naalad2	-0.278	0.14823	0.999959
Zmiz1	-0.227	0.148308	0.999959
Abca9	-0.305	0.148378	0.999959
Eps8l1	-0.885	0.14843	0.999959
Ganc	-0.201	0.148509	0.999959
Stat1	0.23	0.148697	0.999959
Emp2	-0.127	0.148874	0.999959
Ctsl	-0.204	0.148875	0.999959
Slc1a1	0.805	0.149021	0.999959
Smc6	0.146	0.149058	0.999959
2510002D24Rik	-0.138	0.149136	0.999959
Fahd2a	-0.129	0.149188	0.999959
Cyb5b	0.153	0.149223	0.999959
Filip1	-0.235	0.149225	0.999959
Gatb	-0.111	0.149354	0.999959
Fbp2	-0.332	0.149452	0.999959
Nfkb1	-0.148	0.149482	0.999959
Lzic	-0.109	0.149608	0.999959
Abi3bp	-0.362	0.149893	0.999959
Erg	-0.259	0.150152	0.999959
Rnmt	0.143	0.150413	0.999959
Ubap1	-0.088	0.150457	0.999959
Smchd1	0.162	0.150619	0.999959
Zfp772	0.258	0.150686	0.999959
Ccni	0.114	0.151056	0.999959
Rps28	-0.329	0.151088	0.999959
Ube2e3	0.148	0.151293	0.999959
Prpf19	-0.099	0.151358	0.999959
Obscn	-0.263	0.151501	0.999959
Cd300lg	-0.235	0.151542	0.999959
Fam126b	0.508	0.151656	0.999959
Nme1	0.221	0.151957	0.999959
Ehd2	-0.273	0.152003	0.999959
Itga1	-0.198	0.152043	0.999959
Fgf7	-0.365	0.152085	0.999959
Ttf1	-0.127	0.152104	0.999959
N6amt2	-0.118	0.152204	0.999959
Ttc19	0.129	0.152228	0.999959
Thbs4	-0.444	0.152598	0.999959
Map3k7cl	-0.343	0.152761	0.999959
Tfpi	-0.256	0.152853	0.999959
Snrpd2	-0.123	0.152967	0.999959
Specc1l	-0.11	0.153034	0.999959
Man2a2	-0.136	0.153083	0.999959
Ddi2	-0.292	0.153294	0.999959
Gfpt2	-0.286	0.153593	0.999959
Coprs	0.238	0.153736	0.999959
Ankrd26	0.495	0.154036	0.999959
Fam188b	-0.219	0.154331	0.999959
Rnase4	-0.261	0.154358	0.999959
Zfp160	0.155	0.154554	0.999959
H2afx	0.308	0.154739	0.999959
Ly6c1	-0.239	0.154781	0.999959
Uchl4	0.136	0.154858	0.999959
Tatdn3	0.139	0.155037	0.999959
B4galt4	0.237	0.155194	0.999959
Serinc3	-0.181	0.155605	0.999959
Mrpl53	-0.184	0.155641	0.999959
Cycs	0.249	0.156235	0.999959
Tbpl1	0.154	0.156261	0.999959
Msto1	0.149	0.156395	0.999959
Dpy19l3	0.435	0.156449	0.999959
Ipo13	-0.18	0.156507	0.999959
Zfp729a	0.274	0.156666	0.999959
Slc30a2	-0.306	0.15685	0.999959
Polr2h	0.14	0.156887	0.999959
Gstk1	-0.202	0.157095	0.999959
Zscan25	-0.152	0.157101	0.999959
Tmem183a	0.123	0.157268	0.999959
Yaf2	0.224	0.157518	0.999959
Ube3b	-0.166	0.157699	0.999959
Grap	-0.263	0.157797	0.999959
Elk3	-0.254	0.157842	0.999959
Cpsf2	0.078	0.157984	0.999959
Poglut1	0.137	0.157995	0.999959
Mis12	0.144	0.1581	0.999959
Mboat1	0.217	0.158173	0.999959
Snf8	0.114	0.158185	0.999959
Dennd2c	-0.327	0.1582	0.999959
Mid1ip1	0.38	0.158229	0.999959
D10Jhu81e	-0.172	0.158714	0.999959
Supv3l1	0.086	0.158718	0.999959
Ushbp1	-0.284	0.158755	0.999959
Rpl35	-0.267	0.158758	0.999959
4732491K20Rik	0.228	0.158765	0.999959
Clec4a1	-0.349	0.158845	0.999959
Itih5	-0.251	0.15887	0.999959
Ext2	-0.105	0.159154	0.999959
Zmym1	0.416	0.159206	0.999959
Trmt112	-0.142	0.159328	0.999959
Yae1d1	0.128	0.159337	0.999959
Gstt2	-0.306	0.159413	0.999959
Pdpk1	0.161	0.159583	0.999959
Fam45a	0.226	0.159593	0.999959
Rpp38	-0.169	0.159605	0.999959
Gpr155	0.254	0.159769	0.999959
Szrd1	-0.168	0.159831	0.999959
Cyfip2	1.107	0.159891	0.999959
Pygo1	0.34	0.159937	0.999959
Ptpn4	0.996	0.159955	0.999959
Marcksl1	0.702	0.159959	0.999959
Racgap1	0.381	0.159994	0.999959
Far1	0.251	0.160006	0.999959
Pld5	0.737	0.160016	0.999959
Nupl1	0.14	0.160028	0.999959
Lins1	0.107	0.160217	0.999959
Hmgb3	0.288	0.160318	0.999959
Tigd4	-0.339	0.16034	0.999959
Rps15a-ps4	0.247	0.160357	0.999959
Zfp74	0.149	0.160385	0.999959
March1	0.496	0.16064	0.999959
Igbp1	-0.113	0.160653	0.999959
Aif1	0.405	0.16067	0.999959
Sh3pxd2a	-0.134	0.160674	0.999959
Amy1	-0.226	0.160821	0.999959
Smyd3	0.272	0.16092	0.999959
Ttc7	-0.19	0.161109	0.999959
Arpin	0.202	0.16115	0.999959
Tspan33	0.543	0.161171	0.999959
Sun1	-0.095	0.161216	0.999959
Nod1	-0.158	0.161335	0.999959
Rars2	0.113	0.161483	0.999959
Pycrl	0.205	0.161593	0.999959
Atg13	-0.108	0.162042	0.999959
Zfp395	-0.222	0.162103	0.999959
Ccdc186	0.433	0.162189	0.999959
Snx17	0.066	0.162266	0.999959
Bloc1s1	-0.133	0.162341	0.999959
Lpcat2	0.465	0.162383	0.999959
Tmem47	0.447	0.16243	0.999959
Eif2b2	-0.109	0.162525	0.999959
Ccrl2	-0.465	0.162572	0.999959
Tmem241	0.176	0.16271	0.999959
Acox3	-0.1	0.162759	0.999959
Rpgrip1l	0.464	0.163008	0.999959
Hddc3	0.205	0.163135	0.999959
Itgb7	-0.243	0.163146	0.999959
Smc5	0.132	0.163551	0.999959
Hectd2	0.358	0.163579	0.999959
Arnt	-0.125	0.1638	0.999959
Taok1	0.148	0.163901	0.999959
Zfp942	0.161	0.164028	0.999959
Slc8a1	0.548	0.164343	0.999959
Prpf3	-0.118	0.164463	0.999959
Ppm1k	0.345	0.16447	0.999959
Aaed1	-0.195	0.164506	0.999959
St3gal5	0.197	0.164684	0.999959
Klhdc4	0.133	0.164756	0.999959
Thsd1	-0.196	0.164878	0.999959
Pex16	-0.148	0.164972	0.999959
Rpl27a	0.163	0.165016	0.999959
Glrx	0.143	0.165143	0.999959
Cracr2b	-0.23	0.165319	0.999959
Zfp932	0.315	0.165396	0.999959
Pcm1	0.157	0.165402	0.999959
Pds5b	0.185	0.165528	0.999959
Ept1	0.248	0.165532	0.999959
Ncapg2	0.278	0.165981	0.999959
Zfp40	0.416	0.166196	0.999959
Jrkl	0.18	0.166343	0.999959
Cd99l2	-0.1	0.166355	0.999959
BC068281	-0.211	0.166375	0.999959
Ints2	0.314	0.166723	0.999959
9930021J03Rik	0.206	0.166916	0.999959
Lrrc40	0.154	0.166925	0.999959
Rbm20	-0.282	0.166953	0.999959
Asb3	0.159	0.166969	0.999959
Slc28a2	-0.334	0.167255	0.999959
Slit3	-0.292	0.16744	0.999959
Ube2w	0.222	0.167509	0.999959
Zfyve21	-0.156	0.167698	0.999959
Dnajb5	-0.197	0.167756	0.999959
Atp6v1d	0.097	0.16778	0.999959
Ipo11	0.124	0.167944	0.999959
Tmem11	-0.15	0.167963	0.999959
Golga7	0.103	0.167979	0.999959
Sepw1	-0.197	0.168069	0.999959
Eln	-0.327	0.168072	0.999959
Ing1	-0.105	0.168159	0.999959
Wbp1	-0.119	0.168204	0.999959
Pkn3	-0.303	0.168409	0.999959
Ube2n	0.154	0.16842	0.999959
Ap5m1	0.131	0.168424	0.999959
Kcnh2	0.878	0.168444	0.999959
Hook1	0.27	0.168447	0.999959
2210015D19Rik	0.247	0.168573	0.999959
Sars	0.092	0.168601	0.999959
Psme3	0.079	0.168654	0.999959
Dstn	0.174	0.168792	0.999959
Mxra8	-0.269	0.168833	0.999959
Klhl34	0.432	0.168839	0.999959
Ifitm2	-0.273	0.168859	0.999959
Fmo5	-0.211	0.168981	0.999959
Wdr62	-0.254	0.169261	0.999959
Cog5	0.289	0.169455	0.999959
Mitd1	0.222	0.169641	0.999959
Ccna2	0.448	0.169664	0.999959
Fam208a	0.205	0.169743	0.999959
Trim30d	0.21	0.169871	0.999959
A430005L14Rik	-0.107	0.169879	0.999959
Khdrbs1	0.149	0.170227	0.999959
Fam57b	0.265	0.170357	0.999959
Zfp563	0.262	0.170546	0.999959
Comtd1	0.195	0.170558	0.999959
Golga2	-0.112	0.170762	0.999959
St7	0.131	0.170853	0.999959
Slc35e1	-0.114	0.171318	0.999959
Rp2	0.2	0.171328	0.999959
Ubiad1	0.202	0.17134	0.999959
Psmc4	-0.093	0.171437	0.999959
Armcx3	0.128	0.171488	0.999959
Mxra7	-0.175	0.171596	0.999959
Prkrip1	-0.109	0.171863	0.999959
Fst	-0.483	0.17221	0.999959
Nos2	-0.331	0.17233	0.999959
Pars2	0.166	0.172807	0.999959
Slc31a1	0.125	0.173038	0.999959
Bfar	-0.108	0.173131	0.999959
Map1lc3a	-0.176	0.173214	0.999959
Chm	0.212	0.173278	0.999959
Pes1	-0.103	0.173396	0.999959
Sgk3	0.178	0.173454	0.999959
Usp53	0.175	0.173574	0.999959
Mmp14	-0.31	0.173586	0.999959
Caprin1	0.128	0.173596	0.999959
Rrm2	-0.327	0.173645	0.999959
Sema6d	0.279	0.173927	0.999959
Dusp26	0.57	0.173984	0.999959
Jag1	-0.181	0.174141	0.999959
Inafm2	0.388	0.174362	0.999959
Nol12	0.138	0.174397	0.999959
Zfp608	0.361	0.174473	0.999959
Nmb	-0.389	0.174528	0.999959
Zfp810	0.433	0.174544	0.999959
Agt	0.38	0.174705	0.999959
Lamtor1	-0.137	0.174813	0.999959
Ddx46	0.108	0.174814	0.999959
Cyp51	0.423	0.175023	0.999959
Tmem56	0.235	0.175064	0.999959
Tmem50a	-0.12	0.17507	0.999959
Bbs7	0.158	0.175295	0.999959
Mtx3	0.2	0.175543	0.999959
Arhgap6	0.193	0.175773	0.999959
Rpl15	0.149	0.1759	0.999959
Gtf2h2	0.097	0.175999	0.999959
Kif1c	-0.226	0.176216	0.999959
Arhgap29	-0.201	0.176276	0.999959
Asah2	0.176	0.176536	0.999959
Rapgef6	0.22	0.176551	0.999959
Eif4g1	-0.155	0.17661	0.999959
Fmo1	-0.244	0.176799	0.999959
Aip	-0.098	0.176903	0.999959
Sorbs3	-0.239	0.176931	0.999959
Ehhadh	-0.263	0.177082	0.999959
Purb	0.354	0.177135	0.999959
Hoxc9	-0.32	0.17732	0.999959
Rsrc1	0.142	0.177727	0.999959
Sft2d3	0.161	0.177904	0.999959
Impdh2	-0.135	0.178471	0.999959
Me3	-0.16	0.178505	0.999959
Dcp2	0.342	0.178517	0.999959
Pnpo	0.16	0.178721	0.999959
Zyg11b	0.156	0.179083	0.999959
Adam19	-0.273	0.179116	0.999959
Agps	0.128	0.179223	0.999959
Ryr1	-0.232	0.179371	0.999959
Rspry1	0.125	0.179421	0.999959
Cd163	-0.276	0.179824	0.999959
Dgka	-0.125	0.17983	0.999959
Ccdc25	0.109	0.18014	0.999959
Rps4l	0.29	0.180312	0.999959
AI504432	0.953	0.180339	0.999959
Cdip1	0.1	0.180371	0.999959
Cab39l	0.186	0.18046	0.999959
Asns	0.824	0.180494	0.999959
Lamb2	-0.2	0.180551	0.999959
Ormdl3	-0.11	0.180803	0.999959
Dclre1b	-0.216	0.180932	0.999959
Mir3064	-0.297	0.181026	0.999959
Zfp963	-0.179	0.181118	0.999959
Elp2	0.159	0.181235	0.999959
G2e3	0.205	0.181481	0.999959
Amigo2	0.482	0.181757	0.999959
Abca8a	-0.289	0.18185	0.999959
Phf20l1	0.159	0.181944	0.999959
Rnf31	0.15	0.182204	0.999959
Nudt5	0.27	0.182205	0.999959
Sdpr	-0.278	0.18223	0.999959
Mgat1	-0.109	0.182413	0.999959
Kcne4	-0.413	0.182444	0.999959
Ltbp4	-0.298	0.182645	0.999959
Slc31a2	-0.127	0.18269	0.999959
Gprc5c	-0.298	0.182692	0.999959
Pcyox1	-0.1	0.182833	0.999959
Dnajb14	0.429	0.182905	0.999959
Tmem88b	1.005	0.182915	0.999959
Hltf	0.211	0.182943	0.999959
Casc4	0.384	0.183099	0.999959
Wrb	0.317	0.18321	0.999959
Suox	-0.189	0.183222	0.999959
Rhbdf1	-0.158	0.183229	0.999959
Sox13	-0.2	0.183282	0.999959
Anpep	-0.32	0.183659	0.999959
Galnt6	0.586	0.183705	0.999959
Ufsp1	-0.233	0.183779	0.999959
Rps17	-0.199	0.183968	0.999959
Vps72	-0.103	0.183973	0.999959
Kdelc2	-0.175	0.184007	0.999959
Atf2	0.195	0.184294	0.999959
Tmf1	0.144	0.184546	0.999959
Arhgap17	-0.096	0.184665	0.999959
Appbp2	0.31	0.184789	0.999959
Nf2	-0.105	0.185005	0.999959
Arl14ep	0.176	0.185048	0.999959
Gid8	0.07	0.185343	0.999959
Arl2	-0.099	0.185398	0.999959
Tor1b	-0.091	0.1854	0.999959
Hif1an	-0.167	0.185449	0.999959
Ccdc73	0.531	0.185525	0.999959
Kbtbd12	-0.277	0.185577	0.999959
Ptrhd1	-0.161	0.185623	0.999959
Tmem167	0.132	0.185842	0.999959
Ednra	-0.253	0.185976	0.999959
C3	-0.392	0.186141	0.999959
Dusp7	0.277	0.186187	0.999959
Zfp334	0.313	0.186413	0.999959
Ifit3	0.469	0.186428	0.999959
Fut8	0.155	0.186467	0.999959
Rprd1b	-0.129	0.186637	0.999959
Hprt	0.179	0.186705	0.999959
Gm13157	-0.415	0.186797	0.999959
Acp2	0.114	0.186954	0.999959
Mast2	-0.141	0.187057	0.999959
Srsf1	0.124	0.187149	0.999959
Qk	0.172	0.187176	0.999959
Ncoa3	-0.099	0.187264	0.999959
Dcaf8	-0.145	0.187283	0.999959
Efnb2	-0.182	0.187311	0.999959
5031425E22Rik	-0.146	0.187381	0.999959
Mid2	0.217	0.187764	0.999959
Aqp4	0.578	0.187797	0.999959
Stam	0.165	0.18786	0.999959
Pcdh12	-0.381	0.187867	0.999959
Kcnj11	-0.177	0.188068	0.999959
Scfd1	0.106	0.188081	0.999959
0610009O20Rik	-0.146	0.188192	0.999959
Sema5a	0.602	0.188545	0.999959
Paqr7	0.485	0.188639	0.999959
Sult1a1	-0.312	0.188745	0.999959
Chrne	-0.309	0.188828	0.999959
Msmo1	0.513	0.188888	0.999959
Pde4c	-0.292	0.188913	0.999959
Dzip3	0.829	0.189035	0.999959
Dtnbp1	0.098	0.189042	0.999959
Nuak2	-0.325	0.189197	0.999959
Ccdc39	0.522	0.189277	0.999959
Exog	0.403	0.189485	0.999959
Pi15	-0.311	0.189524	0.999959
Fam92a	0.225	0.189549	0.999959
Arhgap5	0.372	0.18956	0.999959
Mettl9	0.107	0.189613	0.999959
Eif4ebp1	-0.287	0.189831	0.999959
Smim7	-0.13	0.189938	0.999959
Crem	-0.192	0.189969	0.999959
Pop7	0.147	0.189973	0.999959
Rhou	0.373	0.190025	0.999959
Chac1	-0.539	0.190152	0.999959
Hnrnpd	0.151	0.19031	0.999959
Bst2	0.215	0.190325	0.999959
Xdh	-0.249	0.190431	0.999959
Cdpf1	-0.184	0.190458	0.999959
Ptcd2	0.117	0.190501	0.999959
Umps	0.13	0.190684	0.999959
Zfp62	0.151	0.190758	0.999959
Ublcp1	0.206	0.190829	0.999959
Fbxo7	0.141	0.190988	0.999959
Cnot6l	0.119	0.191018	0.999959
Rpl18a	-0.158	0.191252	0.999959
Focad	0.178	0.191264	0.999959
Slc29a1	-0.131	0.191316	0.999959
Zfp605	0.293	0.191459	0.999959
Hbp1	-0.178	0.191547	0.999959
Daxx	-0.097	0.191685	0.999959
Pten	0.158	0.191692	0.999959
Tex9	0.261	0.191966	0.999959
Srsf3	0.138	0.192006	0.999959
Rangap1	0.263	0.192048	0.999959
Zfyve19	0.107	0.192121	0.999959
Bicd1	0.846	0.192174	0.999959
Tpcn1	-0.123	0.192212	0.999959
Zbtb16	-0.311	0.192371	0.999959
Lonrf3	0.424	0.192437	0.999959
Fam117a	-0.236	0.192496	0.999959
Pex19	-0.107	0.192725	0.999959
Zfp706	0.156	0.192851	0.999959
Arsi	-0.297	0.193309	0.999959
Kbtbd7	0.231	0.193382	0.999959
Eya3	-0.093	0.194175	0.999959
Nsdhl	0.205	0.194691	0.999959
R3hdm4	-0.131	0.194786	0.999959
Ndfip1	0.194	0.19487	0.999959
Rhebl1	-0.241	0.194883	0.999959
Adgrf5	-0.178	0.194886	0.999959
Tek	-0.168	0.194971	0.999959
Gm10516	0.19	0.194999	0.999959
Zfp799	0.267	0.19512	0.999959
Ltn1	0.132	0.19516	0.999959
Akap13	-0.157	0.195546	0.999959
Fabp4	-0.236	0.195887	0.999959
Egfr	-0.212	0.196146	0.999959
Lamtor2	-0.116	0.196217	0.999959
St3gal1	-0.262	0.196269	0.999959
Zfp623	-0.167	0.196334	0.999959
Cdk14	0.483	0.196387	0.999959
Atp1b4	-0.318	0.196524	0.999959
Spsb1	-0.271	0.196627	0.999959
Pcdh17	0.855	0.196694	0.999959
Ubr2	-0.11	0.196699	0.999959
Derl2	0.101	0.196814	0.999959
Dcaf11	-0.146	0.196836	0.999959
Parp4	-0.136	0.196957	0.999959
Eif4e	0.165	0.197107	0.999959
Tmem97	0.23	0.197195	0.999959
Ube2g2	-0.172	0.197282	0.999959
Rbmxl1	0.146	0.197336	0.999959
Enpep	-0.266	0.197438	0.999959
Tec	-0.183	0.197473	0.999959
Phf2	-0.136	0.197502	0.999959
Zfand1	0.159	0.197711	0.999959
Ckm	-0.24	0.198141	0.999959
Cbx5	0.194	0.198236	0.999959
Gm561	-0.203	0.198453	0.999959
Slc25a46	0.116	0.198545	0.999959
Tbc1d8b	0.186	0.198568	0.999959
Crk	0.102	0.198591	0.999959
Adamts2	-0.231	0.198692	0.999959
Eci2	-0.14	0.198715	0.999959
Nid2	-0.264	0.198731	0.999959
0610040J01Rik	0.671	0.199004	0.999959
Dock10	0.399	0.199087	0.999959
Tmod1	-0.189	0.199096	0.999959
Kin	-0.167	0.199264	0.999959
Ywhaq	0.327	0.199295	0.999959
Dok1	-0.251	0.199394	0.999959
Pdgfra	-0.228	0.199555	0.999959
Ndufa7	-0.139	0.199824	0.999959
Gdf11	-0.205	0.199883	0.999959
Hspb2	-0.284	0.200133	0.999959
Arid4b	0.194	0.200197	0.999959
4632428C04Rik	-0.267	0.200199	0.999959
Acad12	-0.201	0.200427	0.999959
Rpl23	-0.266	0.20055	0.999959
Adgrl4	-0.208	0.200598	0.999959
Rpe	0.135	0.200663	0.999959
Pdp1	0.207	0.20083	0.999959
Thoc2	0.136	0.200857	0.999959
Scaper	0.207	0.200864	0.999959
Zfp667	0.188	0.201009	0.999959
Isg20l2	-0.126	0.201089	0.999959
Ift20	0.148	0.201141	0.999959
Pecam1	-0.206	0.201276	0.999959
Cldn12	0.214	0.20144	0.999959
Zfand3	-0.134	0.201581	0.999959
A4galt	-0.262	0.201613	0.999959
Rasgef1b	0.508	0.201628	0.999959
Impa1	0.192	0.201909	0.999959
Gja5	-0.275	0.202	0.999959
Map2k7	-0.099	0.202227	0.999959
Dcp1b	0.248	0.202358	0.999959
Matr3	0.198	0.202426	0.999959
Pradc1	-0.146	0.202593	0.999959
Thnsl1	0.158	0.202641	0.999959
Wbp5	0.169	0.202769	0.999959
Ppt2	-0.108	0.202867	0.999959
P4ha1	-0.125	0.202978	0.999959
Mblac2	0.55	0.203506	0.999959
Ctf1	-0.23	0.203529	0.999959
Atg9a	-0.142	0.203627	0.999959
Dhx36	0.127	0.203849	0.999959
Ctnna1	-0.134	0.203854	0.999959
Sf3a3	0.081	0.203866	0.999959
F2r	-0.276	0.203954	0.999959
Tmem256	-0.2	0.204199	0.999959
A830080D01Rik	0.166	0.204475	0.999959
Rab11b	-0.096	0.204828	0.999959
Pdgfrb	-0.167	0.20491	0.999959
Acot7	0.53	0.204937	0.999959
Tbc1d2b	-0.163	0.204965	0.999959
Bcas3	-0.082	0.205106	0.999959
Mylip	-0.194	0.20518	0.999959
Plcb3	-0.133	0.205356	0.999959
Ccdc136	0.527	0.20569	0.999959
Sbds	-0.114	0.205822	0.999959
Polr1e	0.127	0.205878	0.999959
Card10	-0.237	0.205938	0.999959
Cenpq	-0.161	0.206063	0.999959
Rabgef1	-0.156	0.206256	0.999959
Wtap	0.094	0.206505	0.999959
Dimt1	0.217	0.20705	0.999959
Pygm	-0.225	0.207333	0.999959
Riiad1	-0.285	0.207373	0.999959
Strn	0.592	0.207402	0.999959
Meox2	-0.305	0.207626	0.999959
Folr2	-0.394	0.207649	0.999959
Fap	-0.285	0.207687	0.999959
Arl15	0.231	0.207787	0.999959
Orc4	0.155	0.207791	0.999959
Pold3	0.144	0.207835	0.999959
Tlr6	-0.257	0.20787	0.999959
Fxyd1	-0.202	0.207871	0.999959
Ces1d	-0.39	0.207957	0.999959
Car14	0.283	0.208042	0.999959
Snhg18	-0.208	0.208196	0.999959
Rgp1	-0.101	0.20835	0.999959
Lrrc20	-0.192	0.208378	0.999959
Apol10b	-0.324	0.208388	0.999959
Zfp423	0.332	0.208417	0.999959
Vgll4	-0.193	0.208656	0.999959
Lars2	0.531	0.208667	0.999959
Sbno1	0.13	0.20876	0.999959
Fam175a	-0.17	0.208883	0.999959
Gmppb	0.165	0.208938	0.999959
Armcx2	0.434	0.209147	0.999959
Slc8b1	-0.18	0.20929	0.999959
Sbsn	-0.261	0.209293	0.999959
Nck2	-0.119	0.209339	0.999959
Mxd4	-0.221	0.209372	0.999959
Srgap1	0.808	0.20939	0.999959
Mettl14	-0.092	0.209479	0.999959
Sdf2l1	0.268	0.209568	0.999959
Zfp825	-0.201	0.209689	0.999959
Ncstn	-0.073	0.209764	0.999959
Pcnt	-0.141	0.209837	0.999959
Abca8b	-0.178	0.209869	0.999959
Spg20	-0.106	0.210062	0.999959
Rdh11	0.356	0.210132	0.999959
Ndufa3	-0.202	0.210135	0.999959
Slc25a10	0.234	0.210171	0.999959
Ubac2	-0.11	0.210251	0.999959
Rlim	0.142	0.210353	0.999959
Arntl	-0.352	0.210403	0.999959
Ube2k	0.092	0.210519	0.999959
Zc3h7a	0.118	0.210683	0.999959
Hrsp12	0.303	0.210836	0.999959
Osbpl8	0.244	0.210883	0.999959
Decr2	0.288	0.210969	0.999959
G3bp2	0.149	0.211207	0.999959
Pskh1	-0.125	0.211214	0.999959
Trp53	-0.118	0.211358	0.999959
Pvrl2	-0.22	0.211374	0.999959
Art3	-0.241	0.211443	0.999959
Maf1	-0.129	0.211466	0.999959
Trp53bp2	0.141	0.211482	0.999959
Rsph3b	0.201	0.211482	0.999959
Slc25a40	0.13	0.211502	0.999959
Pcnxl4	0.255	0.211747	0.999959
Ppip5k2	0.321	0.211748	0.999959
Cxxc5	0.241	0.211798	0.999959
Praf2	0.473	0.21181	0.999959
Ercc8	0.178	0.211866	0.999959
Chmp1a	-0.085	0.212086	0.999959
Epm2aip1	0.181	0.212264	0.999959
Plekhg1	0.454	0.212624	0.999959
Rbpms	-0.201	0.212681	0.999959
Eogt	0.111	0.212794	0.999959
Clcn6	0.39	0.212795	0.999959
Gmfb	0.186	0.212833	0.999959
Akap17b	0.416	0.212967	0.999959
Tulp4	0.137	0.213057	0.999959
Sft2d1	0.253	0.213178	0.999959
Ogfrl1	0.513	0.213211	0.999959
Tmx1	0.119	0.21322	0.999959
Gm6251	-0.267	0.213282	0.999959
Gpr107	-0.078	0.213531	0.999959
Dnase1l1	-0.23	0.21359	0.999959
Ankrd6	0.568	0.213643	0.999959
Hoxa9	-0.292	0.21407	0.999959
Tdrkh	0.478	0.21413	0.999959
Ttc8	0.257	0.214229	0.999959
Cmpk1	0.137	0.214446	0.999959
Aldoart2	-0.413	0.21454	0.999959
Ralgps2	0.868	0.214625	0.999959
Slc4a4	0.694	0.214626	0.999959
Gem	-0.355	0.214643	0.999959
Acrbp	-0.276	0.214655	0.999959
Vrk1	0.119	0.214677	0.999959
Phf14	0.078	0.214996	0.999959
Gpld1	0.26	0.214997	0.999959
Pgm3	0.224	0.215033	0.999959
Scyl1	-0.116	0.215048	0.999959
Hcfc1	-0.125	0.215245	0.999959
Homez	0.235	0.215279	0.999959
Boc	-0.323	0.215415	0.999959
Tprkb	0.212	0.215428	0.999959
Ccl11	-0.284	0.2155	0.999959
Agtpbp1	0.2	0.215633	0.999959
Fam213b	-0.142	0.215677	0.999959
Dleu2	-0.159	0.215716	0.999959
Megf10	0.73	0.215763	0.999959
Mepce	-0.091	0.215862	0.999959
Tmem261	-0.146	0.216044	0.999959
Vkorc1l1	0.103	0.216135	0.999959
Myl4	-0.353	0.216136	0.999959
Clec2d	-0.299	0.21616	0.999959
Sh3bp5	-0.102	0.216163	0.999959
Mir22hg	0.246	0.21617	0.999959
Nedd8	-0.109	0.216209	0.999959
Tada1	0.177	0.216302	0.999959
Srp9	0.123	0.216318	0.999959
Ppil1	0.145	0.216508	0.999959
2310035C23Rik	0.276	0.216509	0.999959
2610301B20Rik	0.233	0.216654	0.999959
Haus4	-0.157	0.216835	0.999959
Dpp4	-0.237	0.216945	0.999959
Ftsj2	0.141	0.216979	0.999959
Drap1	-0.164	0.217165	0.999959
Smad6	-0.297	0.217246	0.999959
Pcp4l1	0.638	0.217445	0.999959
Irak1bp1	0.291	0.217455	0.999959
Actg1	0.167	0.217463	0.999959
Psma7	-0.093	0.217476	0.999959
Etl4	-0.195	0.217495	0.999959
Nlrc5	0.281	0.217517	0.999959
Sec63	0.075	0.217811	0.999959
Stmn1	1.115	0.217896	0.999959
Lipe	-0.166	0.217958	0.999959
Luc7l	0.185	0.217993	0.999959
Anapc11	-0.117	0.218327	0.999959
Them6	0.324	0.218401	0.999959
Mpz	-0.347	0.218669	0.999959
Gimap6	-0.258	0.218692	0.999959
Tcf7l1	-0.232	0.218889	0.999959
Hoxa11	-0.32	0.218925	0.999959
Amotl1	-0.173	0.218964	0.999959
Popdc2	-0.184	0.219028	0.999959
Dars2	0.099	0.219226	0.999959
Enoph1	0.246	0.219328	0.999959
Fn1	-0.378	0.219387	0.999959
Snhg8	-0.162	0.219457	0.999959
Nfrkb	-0.125	0.219465	0.999959
Ppif	0.154	0.219606	0.999959
Hnrnpc	0.085	0.219803	0.999959
Pgap1	0.435	0.219954	0.999959
Pdcd2	0.091	0.21998	0.999959
Snhg5	-0.16	0.220102	0.999959
Cacna1s	-0.229	0.220108	0.999959
Myh4	-0.253	0.220136	0.999959
Ube3a	0.191	0.220345	0.999959
Tns2	-0.184	0.220485	0.999959
Gm1821	-0.2	0.220492	0.999959
Ube4b	-0.133	0.220516	0.999959
Rpl7a	-0.146	0.220568	0.999959
Mfge8	-0.175	0.220614	0.999959
Nr4a1	-0.352	0.220683	0.999959
Hspa13	0.158	0.220768	0.999959
Glud1	0.077	0.220806	0.999959
Plin4	-0.323	0.220937	0.999959
Psat1	0.716	0.220953	0.999959
Crtc3	-0.126	0.221044	0.999959
Rsad1	0.142	0.221057	0.999959
Slbp	0.155	0.221117	0.999959
Clip1	-0.203	0.221189	0.999959
Tmx4	0.361	0.22148	0.999959
Rad50	0.12	0.221715	0.999959
Ahctf1	0.107	0.221832	0.999959
Slc39a6	0.378	0.221897	0.999959
Slc33a1	0.142	0.221922	0.999959
Akap6	0.197	0.222091	0.999959
Lancl2	0.213	0.222105	0.999959
Mafk	-0.299	0.222433	0.999959
Brcc3	0.121	0.222543	0.999959
Cdkl3	0.188	0.222718	0.999959
Lss	0.453	0.222757	0.999959
Fam213a	0.317	0.222828	0.999959
Antxr2	-0.287	0.222856	0.999959
Ngdn	-0.083	0.222958	0.999959
Kdm1b	-0.112	0.222989	0.999959
Stag1	0.137	0.223014	0.999959
Bckdk	-0.172	0.223262	0.999959
Lbp	-0.284	0.223286	0.999959
Psmd3	-0.107	0.223438	0.999959
Tex261	-0.112	0.223518	0.999959
Vipas39	0.166	0.223728	0.999959
Pde7a	-0.296	0.223759	0.999959
Wsb2	-0.097	0.223913	0.999959
Mtmr3	-0.089	0.223981	0.999959
Gtf2a1	0.116	0.224115	0.999959
Slc37a3	0.155	0.224194	0.999959
Prmt2	0.354	0.224204	0.999959
Rai14	-0.191	0.224211	0.999959
Mettl10	0.169	0.224213	0.999959
Atoh8	-0.295	0.224317	0.999959
Tsnax	-0.078	0.224338	0.999959
Zfp189	0.138	0.224351	0.999959
Tctn2	0.433	0.22446	0.999959
Timm8b	-0.106	0.224607	0.999959
Cstf3	0.209	0.224643	0.999959
Tor1aip1	-0.194	0.224847	0.999959
Dcbld1	0.122	0.224927	0.999959
Gpn3	-0.097	0.225063	0.999959
Lrba	-0.131	0.225122	0.999959
Ccdc3	-0.267	0.225154	0.999959
Ilk	-0.082	0.225197	0.999959
Ptger4	-0.385	0.225355	0.999959
Dmxl1	0.173	0.225428	0.999959
Zfp839	-0.139	0.225644	0.999959
AK010878	-0.197	0.225799	0.999959
Zfp638	0.156	0.225803	0.999959
Naf1	0.169	0.225884	0.999959
Stat5b	-0.204	0.225899	0.999959
Atp2a1	-0.23	0.226183	0.999959
Mttp	0.248	0.226294	0.999959
Lcorl	0.219	0.22633	0.999959
Nprl2	0.192	0.226363	0.999959
9930104L06Rik	-0.108	0.226367	0.999959
Sik1	-0.372	0.226689	0.999959
Tirap	-0.194	0.226733	0.999959
Rassf3	-0.126	0.226748	0.999959
Nbl1	-0.199	0.226822	0.999959
Smad2	0.114	0.226972	0.999959
1110038B12Rik	-0.154	0.227098	0.999959
Pisd	0.114	0.227112	0.999959
Wdsub1	-0.097	0.227246	0.999959
Fam122a	0.131	0.227316	0.999959
Fn3krp	0.261	0.22735	0.999959
Psmd5	0.091	0.227423	0.999959
Trim47	-0.26	0.227565	0.999959
Pde4d	-0.23	0.227699	0.999959
Actr6	0.149	0.227847	0.999959
Klhl21	-0.222	0.228036	0.999959
Plbd2	-0.131	0.228074	0.999959
Katnb1	0.282	0.228237	0.999959
Rhbdd2	0.335	0.228319	0.999959
Mgp	-0.278	0.228395	0.999959
Aldh1l2	-0.166	0.228411	0.999959
Rita1	0.244	0.228417	0.999959
Cxcl14	-0.285	0.228467	0.999959
Armc1	0.099	0.228615	0.999959
Mib1	0.456	0.22864	0.999959
Ift52	0.089	0.228647	0.999959
Zfp949	-0.171	0.228766	0.999959
Stap2	-0.241	0.228832	0.999959
Akt1s1	-0.168	0.228835	0.999959
Vti1b	0.085	0.228947	0.999959
Rpusd4	-0.114	0.228964	0.999959
Timm17b	-0.127	0.22902	0.999959
March2	-0.092	0.229058	0.999959
Ccdc88c	-0.186	0.229285	0.999959
Arhgap24	-0.195	0.22941	0.999959
Cmc1	-0.178	0.229535	0.999959
Ext1	-0.19	0.229541	0.999959
Hs3st5	0.347	0.229582	0.999959
Nek1	0.28	0.229847	0.999959
Gdi2	0.113	0.229851	0.999959
Phospho1	-0.273	0.229859	0.999959
Grb14	0.18	0.230032	0.999959
Pparg	-0.229	0.230076	0.999959
Ttc14	0.25	0.230246	0.999959
Ttll1	0.222	0.230408	0.999959
Minpp1	0.104	0.230536	0.999959
Fam19a3	-0.248	0.230606	0.999959
Chid1	0.38	0.230608	0.999959
Nus1	0.142	0.23067	0.999959
Gimap1	-0.243	0.231057	0.999959
Msrb3	-0.223	0.231319	0.999959
Lrig2	0.19	0.231325	0.999959
Hoxc4	-0.269	0.231352	0.999959
Sgca	-0.207	0.231412	0.999959
Mettl1	-0.142	0.23142	0.999959
Snx18	-0.094	0.231533	0.999959
Pfn2	0.139	0.231664	0.999959
Plxdc2	-0.141	0.231699	0.999959
Tbc1d24	0.455	0.231706	0.999959
Taf2	0.096	0.23186	0.999959
Usp32	0.322	0.231907	0.999959
Fam103a1	0.125	0.232208	0.999959
Slc35c2	0.126	0.232309	0.999959
Alpk2	-0.356	0.232418	0.999959
Prc1	0.321	0.232612	0.999959
Rrs1	-0.123	0.232686	0.999959
Yipf5	0.106	0.23276	0.999959
Pag1	0.455	0.232772	0.999959
Cyp2d22	-0.152	0.233128	0.999959
Guf1	0.104	0.233219	0.999959
Cadm1	0.888	0.23331	0.999959
Aarsd1	0.084	0.233416	0.999959
Anapc4	0.082	0.233449	0.999959
Sec61b	0.152	0.233527	0.999959
3010026O09Rik	0.114	0.233584	0.999959
Nkiras2	-0.185	0.233753	0.999959
Fktn	0.383	0.233811	0.999959
Dpt	-0.302	0.233869	0.999959
Tyw5	0.17	0.234189	0.999959
Zfp790	-0.123	0.23424	0.999959
Pik3cb	0.129	0.234272	0.999959
Cask	0.296	0.23449	0.999959
Rpp25l	-0.192	0.234551	0.999959
Bmper	-0.24	0.23459	0.999959
Rftn2	0.35	0.234638	0.999959
Tmx3	0.142	0.235025	0.999959
Ccdc88a	0.465	0.235176	0.999959
Nsmce2	0.086	0.235284	0.999959
Btbd10	0.268	0.235446	0.999959
Ttc27	0.116	0.235459	0.999959
Ss18l1	0.463	0.235619	0.999959
Exoc3l4	-0.166	0.235767	0.999959
Opa1	0.104	0.235852	0.999959
Slc30a4	0.124	0.236038	0.999959
Eng	-0.172	0.236068	0.999959
Sav1	-0.181	0.236317	0.999959
2310075C17Rik	-0.288	0.236394	0.999959
Zmym4	0.197	0.236444	0.999959
Mad2l2	0.118	0.236734	0.999959
Dync2h1	0.543	0.236878	0.999959
Haus8	0.173	0.236894	0.999959
Champ1	0.121	0.236941	0.999959
Gdpd1	0.333	0.237051	0.999959
Adam12	0.307	0.237101	0.999959
Scnm1	-0.111	0.237143	0.999959
Frat1	0.343	0.237146	0.999959
Med4	-0.083	0.237345	0.999959
Ccdc80	-0.25	0.237422	0.999959
Atcayos	-0.316	0.237505	0.999959
Gm15816	-0.373	0.2376	0.999959
Myef2	0.442	0.237606	0.999959
Cdkn1a	-0.315	0.2377	0.999959
Zbtb12	-0.129	0.237785	0.999959
Pfkfb2	0.164	0.23779	0.999959
Mss51	-0.402	0.237796	0.999959
Casp6	-0.128	0.237877	0.999959
Znhit2	0.192	0.238016	0.999959
Eif5a2	0.701	0.238388	0.999959
Hmgxb3	-0.111	0.238486	0.999959
Adm	-0.255	0.238502	0.999959
Zbtb6	0.129	0.238564	0.999959
Igsf3	0.17	0.238652	0.999959
Kif21a	0.41	0.23875	0.999959
Mbd5	0.353	0.238836	0.999959
Mybpc2	-0.222	0.239149	0.999959
Zfp719	0.171	0.239167	0.999959
Lyl1	-0.213	0.239211	0.999959
Micu3	0.249	0.239256	0.999959
Lnpep	0.371	0.239468	0.999959
4930430F08Rik	0.176	0.239675	0.999959
Cep89	0.108	0.239835	0.999959
Mettl7a1	-0.144	0.239844	0.999959
Taf13	0.148	0.239898	0.999959
Ptges	-0.155	0.240058	0.999959
Cntnap2	1.068	0.240236	0.999959
Fgfr1op	0.14	0.240326	0.999959
Plxnc1	0.662	0.240354	0.999959
Ebna1bp2	-0.078	0.240415	0.999959
Tmem194b	0.226	0.240485	0.999959
Pikfyve	0.223	0.240553	0.999959
Rap1gap	0.936	0.240553	0.999959
Fam198b	-0.255	0.240572	0.999959
Inip	0.185	0.240647	0.999959
Lrfn4	0.474	0.240814	0.999959
Sertad3	-0.203	0.240816	0.999959
Yap1	-0.167	0.240888	0.999959
Colgalt2	-0.21	0.240973	0.999959
Noct	0.282	0.240974	0.999959
Tsfm	0.112	0.240987	0.999959
Ssb	0.106	0.241016	0.999959
Cxcl12	-0.169	0.241095	0.999959
Gcc2	0.198	0.241113	0.999959
Llph	-0.15	0.24116	0.999959
Rraga	0.065	0.241324	0.999959
Btg2	-0.444	0.241347	0.999959
Gapvd1	0.119	0.241399	0.999959
Cwc25	-0.113	0.241564	0.999959
2410002F23Rik	0.193	0.241615	0.999959
Arl6ip1	0.395	0.241714	0.999959
Taf5l	-0.085	0.241897	0.999959
Tsc1	-0.12	0.241933	0.999959
Mdm2	-0.111	0.242021	0.999959
Numa1	-0.157	0.242356	0.999959
Cat	-0.136	0.242494	0.999959
Cpq	-0.141	0.242829	0.999959
Fam65b	0.699	0.242884	0.999959
Gadd45a	-0.357	0.242906	0.999959
Ptgfrn	-0.217	0.243079	0.999959
Serhl	-0.148	0.243308	0.999959
Dip2c	0.159	0.243314	0.999959
Mylk	-0.156	0.243354	0.999959
Mfap5	-0.286	0.243398	0.999959
Xpot	0.1	0.243412	0.999959
Npr3	-0.24	0.243427	0.999959
Mbtps1	-0.113	0.24345	0.999959
Gtf3c3	0.117	0.243533	0.999959
Atf7	-0.097	0.243534	0.999959
Scmh1	-0.082	0.24355	0.999959
Atp11b	0.158	0.243869	0.999959
Setdb2	0.121	0.243906	0.999959
Mb21d2	0.182	0.243972	0.999959
Zfp955b	0.169	0.243974	0.999959
Mybbp1a	-0.093	0.244022	0.999959
Ctgf	-0.342	0.244048	0.999959
Stim1	-0.148	0.244105	0.999959
Clec10a	-0.267	0.244148	0.999959
Fam129a	-0.242	0.244203	0.999959
Oaf	-0.224	0.24422	0.999959
Alpk3	-0.196	0.244222	0.999959
3632451O06Rik	-0.171	0.244243	0.999959
Klhl30	-0.254	0.244295	0.999959
Aldh1a1	-0.17	0.244428	0.999959
Paqr4	0.451	0.244439	0.999959
Atat1	0.349	0.244488	0.999959
Acta2	-0.239	0.244627	0.999959
Usp9x	0.208	0.244649	0.999959
Hmgn2	0.517	0.244714	0.999959
Gab1	-0.153	0.244863	0.999959
Oat	-0.125	0.244973	0.999959
Scarf1	-0.217	0.245064	0.999959
Ttc21b	0.273	0.245074	0.999959
Snrpd1	0.126	0.245085	0.999959
Gm5860	-0.296	0.245232	0.999959
1110004E09Rik	0.089	0.245254	0.999959
Leprot	-0.126	0.245277	0.999959
Zufsp	0.107	0.245333	0.999959
Slc4a3	0.378	0.245361	0.999959
Cfap97	0.104	0.245446	0.999959
Dst	-0.134	0.245517	0.999959
Ttc39c	0.364	0.245666	0.999959
Rprd1a	0.171	0.245702	0.999959
Slc1a5	-0.206	0.245745	0.999959
Mageh1	0.326	0.245814	0.999959
Jak3	-0.206	0.245839	0.999959
Acp6	-0.1	0.24596	0.999959
Cyb5r3	-0.134	0.246055	0.999959
Slc25a26	-0.124	0.246072	0.999959
Nsun5	-0.126	0.246272	0.999959
A830082N09Rik	0.258	0.246459	0.999959
Psmd7	-0.117	0.246502	0.999959
Col4a5	-0.16	0.246656	0.999959
Robo1	0.719	0.246923	0.999959
Ezr	0.367	0.246945	0.999959
Ywhaz	0.289	0.247345	0.999959
Sec22a	0.083	0.24737	0.999959
Gpr157	-0.205	0.247404	0.999959
Tmco3	0.103	0.247437	0.999959
Limd1	-0.148	0.247495	0.999959
Zdbf2	0.302	0.247567	0.999959
Rasa2	0.188	0.247895	0.999959
Polr2e	-0.087	0.247992	0.999959
Myh3	-0.417	0.248012	0.999959
Rnf24	0.491	0.248056	0.999959
6330403A02Rik	1.229	0.248145	0.999959
Dse	-0.263	0.248216	0.999959
Dhx33	0.141	0.248269	0.999959
Nploc4	-0.123	0.248367	0.999959
Higd2a	-0.115	0.248502	0.999959
Ablim3	-0.182	0.248748	0.999959
Amer1	-0.141	0.248788	0.999959
Mrps18b	0.122	0.248806	0.999959
Etnk1	0.327	0.248827	0.999959
Ciao1	-0.065	0.248904	0.999959
Dll4	-0.243	0.248934	0.999959
Fkbp5	-0.394	0.248947	0.999959
Oasl2	0.279	0.249052	0.999959
Adgrd1	-0.226	0.249248	0.999959
Scai	0.478	0.249322	0.999959
Slco2a1	-0.366	0.249436	0.999959
Gskip	0.118	0.24953	0.999959
Rps6kb1	0.097	0.249609	0.999959
Pard3b	-0.131	0.249729	0.999959
Dbp	0.318	0.249983	0.999959
Sec14l5	0.217	0.250133	0.999959
Skil	0.174	0.250183	0.999959
Trps1	0.188	0.250194	0.999959
Ece2	0.584	0.250284	0.999959
Galk1	0.191	0.250409	0.999959
Ppargc1a	0.407	0.250644	0.999959
Ppip5k1	-0.152	0.250742	0.999959
Chic2	-0.14	0.250765	0.999959
Cpt1a	-0.143	0.250833	0.999959
Zfp874a	-0.179	0.250938	0.999959
Rbmx	0.119	0.250981	0.999959
Ppapdc2	0.376	0.251146	0.999959
Ctnnbip1	-0.122	0.25115	0.999959
Nfxl1	0.117	0.251158	0.999959
Rnf138	0.168	0.251228	0.999959
Adck4	0.218	0.251231	0.999959
Unc45b	-0.183	0.251307	0.999959
Athl1	-0.133	0.251376	0.999959
Arih2	-0.124	0.251386	0.999959
Ssr1	0.109	0.251408	0.999959
Ndst1	-0.131	0.251428	0.999959
Ogfod1	0.125	0.251469	0.999959
Rpap3	0.074	0.251502	0.999959
Cited2	-0.281	0.25157	0.999959
Ankib1	0.178	0.251599	0.999959
Mrps33	-0.14	0.2516	0.999959
Golm1	0.256	0.251609	0.999959
Ahi1	1.131	0.251692	0.999959
Nxn	-0.143	0.251789	0.999959
Rsbn1	0.267	0.251802	0.999959
Wdr92	0.092	0.251896	0.999959
Atpaf2	0.115	0.252364	0.999959
Klf3	-0.155	0.252454	0.999959
Snx24	0.103	0.2525	0.999959
Ankrd11	-0.194	0.252611	0.999959
Actr2	0.198	0.252667	0.999959
Ppargc1b	0.321	0.252985	0.999959
Mypop	0.348	0.253086	0.999959
Cipc	0.084	0.253133	0.999959
Zfp518a	0.132	0.253179	0.999959
2310065F04Rik	-0.326	0.253189	0.999959
Cpsf3	0.116	0.253205	0.999959
Hnrnpk	0.112	0.253212	0.999959
Zfp1	0.105	0.253333	0.999959
Ndufa13	-0.156	0.253352	0.999959
Arhgef9	0.532	0.253578	0.999959
Adamts4	0.688	0.25375	0.999959
Gpihbp1	-0.247	0.253825	0.999959
Sc5d	0.119	0.254211	0.999959
Chst2	1.012	0.254233	0.999959
Dock6	-0.185	0.254253	0.999959
Aasdh	0.122	0.254284	0.999959
Aar2	0.061	0.254295	0.999959
Fos	-0.696	0.254339	0.999959
Prmt6	0.154	0.25454	0.999959
Cd9	-0.148	0.254712	0.999959
Slc25a39	0.125	0.254729	0.999959
Slc22a23	0.22	0.254973	0.999959
Gemin4	0.185	0.254991	0.999959
Mid1	0.166	0.255344	0.999959
Slmo2	0.11	0.255408	0.999959
Btf3	-0.133	0.25547	0.999959
Wisp2	-0.31	0.255511	0.999959
Mpdu1	0.2	0.255729	0.999959
Hmgcr	0.375	0.255752	0.999959
Neurl2	-0.198	0.25592	0.999959
Blzf1	-0.139	0.255939	0.999959
Ggta1	-0.216	0.255965	0.999959
Smpdl3a	-0.161	0.255967	0.999959
Necap1	0.288	0.255986	0.999959
Rapgef1	-0.14	0.256031	0.999959
Ak1	-0.187	0.256306	0.999959
Plekhg2	-0.181	0.256394	0.999959
Pim3	-0.2	0.256571	0.999959
Sh2d5	1.128	0.256602	0.999959
Sidt2	-0.091	0.256705	0.999959
Tmem41b	0.13	0.25676	0.999959
Gbp10	-0.468	0.256835	0.999959
Kdm5d	0.11	0.256966	0.999959
Prdm16	0.283	0.256982	0.999959
Ube2e1	-0.115	0.257077	0.999959
Lgals9	-0.188	0.257173	0.999959
Abra	-0.345	0.257278	0.999959
Cul4b	0.177	0.257367	0.999959
Tbc1d22a	-0.115	0.257367	0.999959
Esyt1	-0.163	0.257521	0.999959
Cisd2	0.108	0.257543	0.999959
Cox8b	-0.272	0.257581	0.999959
Crcp	-0.08	0.257966	0.999959
2610305D13Rik	-0.251	0.258071	0.999959
Lztfl1	0.125	0.258098	0.999959
Ubap2l	-0.069	0.25812	0.999959
Tmem33	0.211	0.258141	0.999959
Tgfbr2	-0.209	0.258252	0.999959
Mex3b	0.433	0.25878	0.999959
Pkd2	-0.106	0.258881	0.999959
Orc6	0.128	0.258996	0.999959
Ogfr	0.081	0.259137	0.999959
Cutc	-0.173	0.259151	0.999959
Cd247	-0.374	0.25916	0.999959
Rab5b	-0.098	0.259348	0.999959
Prpf31	0.072	0.259378	0.999959
Pex5	-0.063	0.259439	0.999959
Ufd1l	-0.076	0.259566	0.999959
Kif11	0.274	0.259602	0.999959
Slco5a1	0.214	0.259766	0.999959
Atrx	0.183	0.259832	0.999959
Synpo	-0.165	0.259859	0.999959
Mterf4	-0.091	0.259992	0.999959
Pcbp3	0.573	0.260075	0.999959
Lamb1	-0.184	0.260091	0.999959
Ephb1	0.764	0.26022	0.999959
Fggy	-0.155	0.260275	0.999959
Emcn	-0.155	0.260282	0.999959
Cnp	0.685	0.260402	0.999959
Elp6	0.241	0.260473	0.999959
Ncs1	0.524	0.260477	0.999959
B4galt6	0.643	0.260573	0.999959
Zbtb24	0.13	0.260581	0.999959
Mob2	-0.124	0.260607	0.999959
Xlr3b	1.167	0.260685	0.999959
Hspa4l	0.508	0.260953	0.999959
Bod1	-0.137	0.260998	0.999959
Zfp2	0.221	0.261	0.999959
Gng11	-0.188	0.261102	0.999959
Slc25a36	0.129	0.261567	0.999959
D10Wsu102e	0.119	0.261649	0.999959
Alcam	0.772	0.261658	0.999959
Hsd17b12	0.286	0.261741	0.999959
[truncated: 9,082 more rows]
