# Supplementary material for: Peripheral blood transcriptome profiling enables monitoring disease progression in dystrophic mice and patients
Source: EMBO Mol Med. 2021 Mar 10;13(4):e13328. doi: 10.15252/emmm.202013328 (PMC8033515; doi:10.15252/emmm.202013328)
Supplement: Supplementary file 4 — Dataset EV3 [file EMMM-13-e13328-s001.xlsx]

## Sheet: description
Dataset EV3. Results of the analysis of the MoLong dataset
Tab	Content
1_WT_mdx	Results of the comparison of gene expression in WT and mdx mice in blood
2_WT_mdx++	Results of the comparison of gene expression in WT and mdx++ mice in blood
3_WT_mdx+-	Results of the comparison of gene expression in WT and mdx+- mice in blood

## Sheet: 1_WT_mdx
gene	lfc.week6	lfc.week12	lfc.week18	lfc.week24	lfc.week30	p.global	p.adj.global	p.week6	p.week12	p.week18	p.week24	p.week30	p.adj.week6	p.adj.week12	p.adj.week18	p.adj.week24	p.adj.week30
Usp19	0.4096	-0.294471	-0.371338	-0.255525	-0.0454222	4.54612e-08	0.000305206	3.2163e-05	0.00362142	0.000334126	0.0202834	0.665869	0.000160815	0.0108642	0.0013365	0.0405667	0.665869
AW011738	1.15699	0.896774	-0.131138	0.592965	0.173575	6.22012e-08	0.000305206	5.38219e-10	7.1623e-06	0.555577	0.00970876	0.424753	2.6911e-09	2.86492e-05	0.849505	0.0291263	0.849505
Tgif1	-0.460172	-0.572511	0.174288	0.0549205	0.459342	8.84997e-08	0.000305206	0.00048725	2.10208e-05	0.208022	0.708102	0.00100734	0.001949	0.000105104	0.416044	0.708102	0.00302203
Slc6a9	1.81448	1.136	-1.6386	0.649847	-0.567791	2.86748e-07	0.000649187	2.08657e-05	0.0224588	0.00686907	0.229994	0.223999	0.000104329	0.0673763	0.0274763	0.447999	0.447999
Ifit1	1.18161	1.34316	-0.468918	1.10341	-0.150385	3.13738e-07	0.000649187	0.000106371	7.39128e-06	0.132032	0.000731567	0.631203	0.000425484	3.69564e-05	0.264064	0.0021947	0.631203
Snca	1.20786	1.27729	-1.87303	1.32655	-0.415847	9.39566e-07	0.00136639	0.00740804	0.0001506	2.3458e-07	0.00232934	0.344117	0.0148161	0.000602399	1.1729e-06	0.00698802	0.344117
Csnk1d	0.342369	-0.108455	-0.418702	-0.149098	-0.117045	9.95644e-07	0.00136639	0.000277504	0.261271	2.15454e-05	0.160096	0.244831	0.00111001	0.489662	0.000107727	0.480289	0.489662
Rab3il1	1.819	0.950925	-0.717839	0.727928	-0.312865	1.05656e-06	0.00136639	5.34824e-06	0.0289003	0.148036	0.131623	0.483199	2.67412e-05	0.115601	0.39487	0.39487	0.483199
Slc16a10	1.3563	0.471943	-0.539414	0.648836	-0.205452	1.21549e-06	0.00139727	1.25248e-07	0.0745676	0.0525855	0.0251239	0.456022	6.26239e-07	0.157757	0.157757	0.100496	0.456022
Lpxn	-0.312948	0.00757509	0.43434	0.312619	0.237862	1.59975e-06	0.00157393	0.00266617	0.944387	0.00010377	0.0106794	0.033507	0.0106647	0.944387	0.000518851	0.0320381	0.0670139
Actn4	0.871763	-0.351518	-0.902812	-0.116484	-0.11035	1.82454e-06	0.00157393	5.36729e-05	0.108852	5.83417e-05	0.626827	0.634733	0.000268364	0.326555	0.000268364	1	1
Ifrd2	1.27909	0.536105	-0.388978	0.473056	-0.0884632	1.90622e-06	0.00157393	1.13245e-07	0.0390255	0.166423	0.094118	0.734079	5.66224e-07	0.156102	0.332846	0.282354	0.734079
Gnb4	-0.0297051	0.126825	-0.362131	-0.383291	-1.02199	2.28049e-06	0.00157393	0.878515	0.52916	0.0811884	0.0727767	9.22715e-07	1	1	0.291107	0.291107	4.61358e-06
Gm7120	0.447424	0.785545	1.38447	1.03416	1.27336	2.43292e-06	0.00157393	0.243038	0.0381761	0.000313547	0.00723865	0.00101117	0.243038	0.0763522	0.00156774	0.021716	0.0040447
Ppp1r15a	1.21612	0.605904	-0.391787	0.491663	-0.19758	2.52709e-06	0.00157393	2.08779e-06	0.0185646	0.139881	0.0775629	0.459247	1.0439e-05	0.0742583	0.279761	0.232689	0.459247
Tspan31	0.0496578	0.436547	0.42153	0.479388	0.386953	2.81121e-06	0.00157393	0.661705	0.000129297	0.000376689	0.000126894	0.00126596	0.661705	0.000634468	0.00113007	0.000634468	0.00253191
Dapk2	1.36535	0.737921	-0.683935	0.303213	-0.583971	2.89755e-06	0.00157393	5.07264e-06	0.0314465	0.0629843	0.415526	0.0793999	2.53632e-05	0.125786	0.188953	0.415526	0.188953
Slc43a3	1.08354	0.238706	-0.473918	-0.0270375	-0.466594	2.93521e-06	0.00157393	6.80008e-07	0.315142	0.0716614	0.921054	0.0697281	3.40004e-06	0.630284	0.278912	0.921054	0.278912
Rnf114	0.736646	0.190003	-0.0182123	0.302549	-0.141797	3.1718e-06	0.00157393	3.06689e-08	0.14711	0.89116	0.0423313	0.29323	1.53344e-07	0.441331	0.89116	0.169325	0.586461
Golt1b	-0.277526	0.0434637	0.272436	0.173307	0.107574	3.34013e-06	0.00157393	0.000212947	0.552847	0.000351369	0.0289828	0.164501	0.00106474	0.552847	0.00140547	0.0869483	0.329001
AW112010	-0.322123	0.475846	0.673969	0.364792	0.0265138	3.4436e-06	0.00157393	0.0277898	0.0021296	2.24185e-05	0.0396762	0.86259	0.0833695	0.00851839	0.000112092	0.0833695	0.86259
Znf41-ps	-0.401692	0.162203	0.649784	0.442621	-0.139869	3.60092e-06	0.00157393	0.00963359	0.234025	1.06826e-05	0.00287274	0.402823	0.0289008	0.468049	5.34128e-05	0.011491	0.468049
Srp9	-0.256513	0.262649	0.384501	0.282657	-0.217633	3.61151e-06	0.00157393	0.027209	0.0276321	0.00164557	0.0291898	0.074766	0.108836	0.108836	0.00822785	0.108836	0.108836
Arfgap3	0.772221	0.201943	-0.247304	0.20497	-0.124767	3.66167e-06	0.00157393	4.69831e-07	0.212866	0.148213	0.247874	0.453738	2.34916e-06	0.638599	0.59285	0.638599	0.638599
Aktip	-0.271433	-0.304987	0.11462	-0.177894	0.00389956	4.02989e-06	0.00157393	2.51074e-05	1.49585e-06	0.0788589	0.0095664	0.953644	0.000100429	7.47927e-06	0.157718	0.0286992	0.953644
Ptpn14	1.07152	0.346362	-0.891781	0.336195	-0.350402	4.11193e-06	0.00157393	2.62119e-06	0.216594	0.00455453	0.273103	0.209167	1.3106e-05	0.627501	0.0182181	0.627501	0.627501
Ank	1.09078	0.079516	-0.606009	-0.000907362	-0.537899	4.18591e-06	0.00157393	4.59833e-09	0.683676	0.00290215	0.996609	0.00755689	2.29917e-08	1	0.0116086	1	0.0226707
Fzr1	1.27944	0.541326	-0.83881	0.323722	-0.299725	4.25962e-06	0.00157393	1.06235e-05	0.0727831	0.00889515	0.324053	0.332651	5.31176e-05	0.218349	0.0355806	0.648107	0.648107
Rnf123	0.698027	0.0100486	-0.240206	-0.031985	0.0760846	4.51459e-06	0.00161062	5.19047e-08	0.93895	0.0738145	0.82379	0.578013	2.59523e-07	1	0.295258	1	1
Ccnb2	1.38607	0.84853	-0.628981	0.531148	-0.121389	5.2872e-06	0.00180464	3.56969e-07	0.0116251	0.102531	0.168205	0.706052	1.78485e-06	0.0465004	0.307592	0.336409	0.706052
Rabif	-0.297546	-0.135891	0.212927	0.05524	0.355687	5.47592e-06	0.00180464	4.38417e-05	0.0678498	0.00553002	0.500802	4.63083e-06	0.000175367	0.1357	0.0165901	0.500802	2.31542e-05
Snrpd1	-0.262334	0.261846	0.573895	0.296889	-0.033643	5.58173e-06	0.00180464	0.0311917	0.0311276	5.97838e-06	0.0253975	0.793495	0.10159	0.10159	2.98919e-05	0.10159	0.793495
Usp18	0.646266	0.664924	0.497399	0.289933	0.411335	6.51375e-06	0.00204216	4.71543e-05	5.40943e-05	0.00474727	0.113863	0.0257935	0.000235772	0.000235772	0.0142418	0.113863	0.051587
Zfp58	-0.50557	-0.0431801	0.439226	0.199639	0.413442	6.71365e-06	0.00204292	9.73759e-06	0.700776	0.000172039	0.105087	0.000624867	4.8688e-05	0.700776	0.000688157	0.210174	0.0018746
Cd83	-0.73722	-0.317258	0.358477	-0.0997297	0.159685	7.19973e-06	0.00206206	1.18925e-06	0.0491426	0.0290775	0.5787	0.327336	5.94623e-06	0.147428	0.11631	0.654672	0.654672
Kmo	-0.705858	-0.579582	-0.00125754	-0.32132	0.134436	7.30446e-06	0.00206206	2.00781e-05	0.000690906	0.994328	0.0902356	0.438804	0.00010039	0.00276362	0.994328	0.270707	0.877607
Oas1g	1.28583	2.33694	1.46755	1.19657	2.22505	7.37445e-06	0.00206206	0.0026722	4.82664e-07	0.0343946	0.0838609	0.0153759	0.0106888	2.41332e-06	0.0687892	0.0838609	0.0461276
Mafg	0.830174	0.345833	-0.539112	0.406492	-0.050653	7.67762e-06	0.00209033	2.72203e-06	0.0671797	0.0121606	0.0598536	0.797867	1.36101e-05	0.179561	0.0486424	0.179561	0.797867
Selp	1.20497	-0.347231	-0.895202	0.169173	-0.407559	8.40425e-06	0.00219891	4.32818e-05	0.247395	0.00929605	0.637067	0.230521	0.000216409	0.691563	0.0371842	0.691563	0.691563
Clec4g	1.30278	0.787569	-0.349717	1.01606	-0.242162	8.66471e-06	0.00219891	3.21648e-06	0.0155677	0.352737	0.00616345	0.46167	1.60824e-05	0.0467031	0.705474	0.0246538	0.705474
Fam117a	1.26328	0.664045	-1.21522	0.731189	-0.338809	8.9972e-06	0.00219891	4.20322e-05	0.0170443	2.37509e-05	0.0216005	0.293745	0.000168129	0.0511329	0.000118754	0.0511329	0.293745
Selenbp1	1.41046	1.15521	-1.05533	1.1162	-0.483462	9.11746e-06	0.00219891	0.000412385	0.00651597	0.0235071	0.0169531	0.260183	0.00206193	0.0260639	0.0508592	0.0508592	0.260183
Lincred1	1.71126	1.04461	-1.05904	1.03665	-0.226105	9.13911e-06	0.00219891	2.41694e-05	0.0318389	0.0758798	0.062443	0.646318	0.000120847	0.127356	0.187329	0.187329	0.646318
Ssbp2	0.321228	-0.0469261	-0.175107	-0.0820433	-0.424881	9.79303e-06	0.0023027	0.00108836	0.641927	0.0923459	0.452966	4.63018e-05	0.00435344	0.905932	0.277038	0.905932	0.000231509
Ube2b	1.08404	0.888307	-0.663941	1.08048	-0.0677493	1.06709e-05	0.0023408	0.00192706	0.00164151	0.0241428	0.00200471	0.83488	0.00820754	0.00820754	0.0482855	0.00820754	0.83488
Mta3	0.732555	0.038918	-0.567028	0.0781248	-0.0877924	1.07555e-05	0.0023408	1.78994e-05	0.821639	0.00140467	0.679656	0.629826	8.94971e-05	1	0.00561867	1	1
Prnp	1.64461	0.511017	-1.02079	0.604494	-0.306753	1.07671e-05	0.0023408	1.33137e-06	0.212846	0.0282195	0.190087	0.442638	6.65684e-06	0.570262	0.112878	0.570262	0.570262
Rbm38	0.964395	0.264072	-0.599099	0.378318	0.055149	1.08601e-05	0.0023408	6.99225e-06	0.219359	0.00669757	0.110239	0.812994	3.49612e-05	0.438718	0.0267903	0.330716	0.812994
Mthfd2	1.55783	0.473364	-0.501352	0.197549	0.147307	1.15586e-05	0.00244051	8.42139e-08	0.120138	0.122776	0.560761	0.643734	4.2107e-07	0.480551	0.480551	1	1
Xpo7	1.17987	0.194031	-0.295362	-0.10827	-0.147249	1.23504e-05	0.00248377	1.77557e-10	0.292822	0.115234	0.593915	0.43584	8.87785e-10	0.878467	0.460935	0.878467	0.878467
Myo1d	1.50949	0.264974	-1.26316	-0.462556	-0.770803	1.24354e-05	0.00248377	0.000544339	0.565649	0.0139887	0.373402	0.097087	0.00272169	0.746803	0.0559548	0.746803	0.291261
Fhdc1	1.72634	0.26518	-1.05407	0.180409	-0.486578	1.28123e-05	0.00248377	4.57599e-06	0.566363	0.0448728	0.734363	0.31447	2.28799e-05	1	0.179491	1	0.94341
Rpf2	-0.339076	0.17535	0.420239	0.235811	0.00861143	1.29987e-05	0.00248377	0.00411441	0.132746	0.000516413	0.0608057	0.944785	0.0164577	0.265493	0.00258206	0.182417	0.944785
Fli1	-0.49335	-0.13562	0.113353	0.0363834	0.109118	1.32626e-05	0.00248377	5.37578e-07	0.190298	0.291051	0.758842	0.293392	2.68789e-06	0.761191	0.873153	0.873153	0.873153
Irf7	1.6881	1.04859	-0.115929	0.630156	0.145576	1.34401e-05	0.00248377	1.47796e-06	0.000757828	0.7017	0.0636386	0.642034	7.38978e-06	0.00303131	1	0.190916	1
Gda	1.54224	0.952657	-0.768572	1.28486	-0.216892	1.3625e-05	0.00248377	0.000299857	0.00981372	0.0350159	0.00322641	0.576514	0.00149929	0.0294412	0.0700319	0.0129056	0.576514
D17Wsu92e	0.996437	0.286885	-0.346809	0.098221	-0.264238	1.3684e-05	0.00248377	1.43238e-06	0.169918	0.0974229	0.670519	0.218534	7.1619e-06	0.509753	0.389692	0.670519	0.509753
Xpo6	0.40839	-0.101638	-0.182315	-0.328223	-0.0169929	1.45876e-05	0.00254887	3.00625e-05	0.320871	0.0781927	0.00349658	0.870795	0.000150313	0.641742	0.234578	0.0139863	0.870795
Pdcd1lg2	-0.801394	-0.385358	-0.0522514	-0.304069	0.324412	1.47074e-05	0.00254887	0.00173298	0.123508	0.835008	0.234802	0.205861	0.0086649	0.494031	0.835008	0.617582	0.617582
Slc39a11	0.508439	0.411945	0.0866612	0.290853	0.201683	1.49911e-05	0.00254887	3.72744e-06	0.000193932	0.469768	0.0184065	0.0894431	1.86372e-05	0.00077573	0.469768	0.0552196	0.178886
Chp1	1.2775	0.299831	-0.308423	0.214896	-0.165969	1.50281e-05	0.00254887	1.58928e-07	0.20754	0.19673	0.416784	0.499339	7.94639e-07	0.786919	0.786919	0.833569	0.833569
Trim58	1.90662	1.00747	-1.56883	1.14176	-0.0641405	1.54697e-05	0.00258144	1.84539e-05	0.088102	0.0289378	0.0857392	0.898775	9.22696e-05	0.257218	0.115751	0.257218	0.898775
Alg5	-0.144102	0.324915	0.543605	0.322075	0.0485956	1.68792e-05	0.00275511	0.218482	0.00587542	9.23594e-06	0.0126794	0.694767	0.436964	0.0235017	4.61797e-05	0.0380381	0.694767
Metap2	0.739426	0.40837	-0.109266	0.165651	-0.28501	1.7043e-05	0.00275511	2.92363e-06	0.0111696	0.50366	0.354048	0.0841291	1.46181e-05	0.0446783	0.708097	0.708097	0.252387
Hmbs	1.36478	0.771879	-0.283842	0.333417	-0.319164	1.86099e-05	0.00291264	3.06102e-06	0.010347	0.3757	0.3142	0.311205	1.53051e-05	0.0413878	0.933615	0.933615	0.933615
Tmcc2	2.22012	1.32061	-1.62492	0.683235	-0.704178	1.87092e-05	0.00291264	3.55352e-06	0.00499464	0.00160786	0.181939	0.1472	1.77676e-05	0.0149839	0.00643142	0.294401	0.294401
Tmod1	1.74915	0.936186	-1.55464	0.736213	-0.115934	1.88621e-05	0.00291264	0.000103182	0.0923331	0.0192292	0.230561	0.829637	0.000515909	0.276999	0.0769169	0.461121	0.829637
Serinc1	1.02639	0.269414	-0.246769	0.472475	-0.0554439	1.96495e-05	0.00298962	8.72892e-07	0.168765	0.219384	0.035731	0.783982	4.36446e-06	0.506294	0.506294	0.142924	0.783982
Ccdc43	-0.365484	-0.262767	0.264876	0.0457583	0.212813	2.0474e-05	0.00306991	0.000594212	0.0130143	0.0155699	0.690084	0.0595008	0.00297106	0.0520571	0.0520571	0.690084	0.119002
Tmem50a	0.420484	0.124007	-0.140291	0.0668499	-0.281146	2.12689e-05	0.00314354	7.73988e-05	0.249931	0.204016	0.584292	0.0113116	0.000386994	0.612049	0.612049	0.612049	0.0452466
1300017J02Rik	1.74291	0.818764	-0.808287	0.349132	-0.397004	2.24202e-05	0.00322902	4.11079e-06	0.0714253	0.137889	0.509302	0.416012	2.05539e-05	0.285701	0.413667	0.832023	0.832023
Acmsd	1.31953	1.52201	-1.93396	1.57475	-0.321852	2.24714e-05	0.00322902	0.00518561	0.00653136	0.00487897	0.00943375	0.545562	0.0243948	0.0243948	0.0243948	0.0243948	0.545562
BC023829	-0.130514	-0.265635	0.19318	0.0424913	0.234856	2.49713e-05	0.00353908	0.128275	0.00191226	0.029225	0.64467	0.00938849	0.25655	0.00956129	0.087675	0.64467	0.037554
Add2	1.81533	1.25372	-1.37341	0.965038	-0.546057	2.60154e-05	0.00363723	0.000124006	0.0290853	0.0488113	0.131198	0.307171	0.000620031	0.116341	0.146434	0.262397	0.307171
Cmc1	-0.212043	0.35941	0.514581	0.28492	-0.159038	2.67261e-05	0.00368678	0.104366	0.00478425	0.000167233	0.0404858	0.262834	0.208731	0.019137	0.000836166	0.121458	0.262834
Snx15	1.59891	1.09739	-1.19506	0.963102	-0.206467	2.73057e-05	0.00371717	0.000495538	0.0149102	0.0117654	0.0496275	0.66257	0.00247769	0.0470616	0.0470616	0.0992549	0.66257
Slc43a1	1.4861	0.565522	-0.297922	0.140313	-0.228381	2.82607e-05	0.0037491	3.75852e-06	0.102716	0.444306	0.725221	0.53575	1.87926e-05	0.410866	1	1	1
AI662270	0.907015	0.755182	-0.339854	1.04312	-0.167254	2.90968e-05	0.0037491	0.00196942	0.00373076	0.198203	0.000700397	0.544646	0.00787768	0.0111923	0.396407	0.00350198	0.544646
Stk40	0.721747	0.555685	-0.237809	0.242775	0.254348	2.91546e-05	0.0037491	1.67962e-05	0.00142684	0.18236	0.201299	0.159958	8.39808e-05	0.00570736	0.479873	0.479873	0.479873
Ggnbp2	-0.245341	-0.0836329	0.20271	-0.0228356	-0.0927206	2.92992e-05	0.0037491	0.000114761	0.208204	0.00296964	0.75818	0.167315	0.000573807	0.501946	0.0118786	0.75818	0.501946
Pole3	0.387044	0.408008	-0.00599736	0.290793	-0.0737876	2.95236e-05	0.0037491	0.000240191	0.000127421	0.957738	0.0119521	0.507305	0.000960762	0.000637106	1	0.0358564	1
Mgll	1.00855	0.146371	-0.588513	-0.151362	-1.3032	2.97145e-05	0.0037491	0.00742122	0.723314	0.180761	0.727904	0.00165514	0.0296849	1	0.542282	1	0.0082757
Larp1b	0.820235	0.260884	-0.288836	0.382618	-0.18801	3.11258e-05	0.00383478	4.08491e-06	0.162869	0.142092	0.0603254	0.331802	2.04246e-05	0.426276	0.426276	0.241301	0.426276
Ermap	1.68213	0.283408	-0.864882	0.187717	-0.481341	3.11349e-05	0.00383478	1.85908e-06	0.500718	0.0895427	0.706537	0.294314	9.29541e-06	1	0.358171	1	0.882942
Brpf3	0.746661	0.0590082	-0.415771	0.0574958	-0.124162	3.37483e-05	0.00410776	1.96626e-05	0.742689	0.0254147	0.768681	0.505701	9.83132e-05	1	0.101659	1	1
Hipk2	0.891169	0.0859928	-0.281933	0.227395	0.187565	3.42413e-05	0.00411931	3.76024e-07	0.658351	0.186405	0.312851	0.355697	1.88012e-06	0.938554	0.745622	0.938554	0.938554
Mtmr3	0.787798	0.22308	-0.308375	0.0032619	-0.211154	3.65876e-05	0.00435098	2.47559e-08	0.118333	0.0324738	0.983598	0.155415	1.2378e-07	0.354999	0.129895	0.983598	0.354999
Aqp9	1.04514	0.261348	-0.674778	-0.470827	-0.714079	3.7299e-05	0.00437336	0.000501376	0.396604	0.0354365	0.166134	0.0269924	0.00250688	0.396604	0.10797	0.332269	0.10797
Cab39l	-0.32586	-0.143858	0.214662	0.0117756	0.23348	3.76212e-05	0.00437336	0.00083971	0.153518	0.0385993	0.91565	0.0235907	0.00419855	0.307036	0.115798	0.91565	0.094363
Auh	0.735688	0.388849	-0.183494	0.444581	-0.181477	3.95973e-05	0.00455193	1.74543e-05	0.0292922	0.327313	0.0227592	0.331646	8.72716e-05	0.0910368	0.654625	0.0910368	0.654625
Gpr171	-0.408547	-0.0373141	0.743942	0.479524	1.01254	4.15238e-05	0.00467893	0.0977243	0.886117	0.00559191	0.0993542	0.000149537	0.293173	0.886117	0.0223676	0.293173	0.000747687
Gm867	1.68306	1.31579	-0.831235	1.4137	0.340839	4.16066e-05	0.00467893	1.57293e-05	0.00713744	0.167464	0.0102564	0.48901	7.86467e-05	0.0285498	0.334927	0.0307692	0.48901
Cisd1	0.0876611	0.496288	0.442278	0.330045	-0.115346	4.26687e-05	0.00474678	0.50223	4.15385e-05	0.000885682	0.0148267	0.394343	0.788686	0.000207693	0.00354273	0.04448	0.788686
Sox6	1.72923	0.942633	-1.41136	0.781425	-0.447782	4.38022e-05	0.00482103	9.46286e-05	0.076348	0.0316573	0.197192	0.426575	0.000473143	0.229044	0.126629	0.394384	0.426575
Rpain	-0.187488	0.360042	0.551596	0.335393	-0.0400091	4.51061e-05	0.0049123	0.175772	0.00693585	9.9416e-05	0.0216865	0.781905	0.351544	0.0277434	0.00049708	0.0650594	0.781905
Zmym1	-0.458104	-0.285449	0.109792	-0.16146	0.377702	4.57313e-05	0.00491709	0.000479386	0.0242902	0.395057	0.238619	0.00516329	0.00239693	0.0728705	0.477239	0.477239	0.0206532
Ttc39a	1.45775	0.720199	-1.389	1.27139	-0.175702	4.63316e-05	0.00491709	0.000181806	0.158892	0.0247194	0.0248308	0.742317	0.000909029	0.317785	0.0988775	0.0988775	0.742317
Abhd4	1.28492	0.373709	-0.624327	0.321822	-0.313484	4.65759e-05	0.00491709	2.52666e-05	0.22858	0.0531412	0.341446	0.331136	0.000126333	0.68574	0.212565	0.68574	0.68574
Tmem251	-0.422216	0.0289648	0.37038	0.174319	-0.00385283	4.71857e-05	0.00493114	0.00187237	0.827714	0.00713414	0.219916	0.978029	0.00936184	1	0.0285366	0.659748	1
Isca1	1.25235	0.987093	-1.78736	1.15178	-0.560984	4.82804e-05	0.00499509	0.0119741	0.0119171	1.06356e-05	0.0189368	0.249848	0.0476682	0.0476682	5.31778e-05	0.0476682	0.249848
Rhd	1.32781	0.402267	-0.505689	0.20023	-0.405425	4.89538e-05	0.00499633	1.48269e-06	0.228274	0.213091	0.628966	0.25386	7.41347e-06	0.852364	0.852364	0.852364	0.852364
Vnn3	1.41516	1.16603	0.0344384	0.022263	0.410102	4.92583e-05	0.00499633	5.29367e-06	0.000113352	0.923153	0.950799	0.294106	2.64683e-05	0.000453408	1	1	0.882319
Abracl	-0.285807	0.309147	0.416974	0.375092	-0.11497	4.98356e-05	0.00500552	0.0353729	0.0300258	0.00405437	0.0178018	0.418205	0.0900774	0.0900774	0.0202718	0.0712072	0.418205
Wipi1	1.49692	0.740546	-1.79155	0.931371	-0.309112	5.05288e-05	0.00500552	1.64053e-05	0.0813083	0.000392002	0.049163	0.432988	8.20263e-05	0.162617	0.00156801	0.147489	0.432988
Nmi	-0.177093	0.317681	0.401716	0.287213	0.0380934	5.11029e-05	0.00500552	0.0976835	0.00422839	0.000415895	0.01923	0.736912	0.195367	0.0169136	0.00207947	0.0576901	0.736912
Trafd1	0.847972	0.172842	-0.224992	0.134341	-0.0424213	5.1284e-05	0.00500552	9.90967e-07	0.331088	0.209542	0.486243	0.816001	4.95483e-06	0.993264	0.83817	0.993264	0.993264
Sh3yl1	1.32698	0.998008	-1.05714	1.21636	0.0817442	5.19896e-05	0.00502695	0.000812708	0.0260803	0.0391292	0.0135475	0.852826	0.00406354	0.078241	0.0782585	0.0541902	0.852826
Klra9	-0.38272	0.743846	0.735387	0.391772	0.0448253	5.2786e-05	0.00502948	0.0723807	0.000449361	0.000949126	0.0914931	0.846627	0.217142	0.00224681	0.0037965	0.217142	0.846627
Pcx	1.80227	0.528162	-0.624413	0.0766864	-0.436538	5.29879e-05	0.00502948	8.38005e-07	0.202855	0.216602	0.873596	0.285833	4.19003e-06	0.81142	0.81142	0.873596	0.81142
Ctse	1.34008	0.444289	-0.729647	0.280599	-0.276382	5.38936e-05	0.00506894	3.19365e-07	0.0885237	0.00671773	0.326284	0.309601	1.59682e-06	0.265571	0.0268709	0.619201	0.619201
Psma4	-0.253234	0.12892	0.431308	0.373569	0.0549194	5.54229e-05	0.0051053	0.0201173	0.260776	0.000239729	0.00399765	0.634227	0.060352	0.521552	0.00119864	0.0159906	0.634227
Rpf1	-0.33979	-0.111164	0.173742	-0.0671568	-0.0497331	5.5504e-05	0.0051053	2.06964e-05	0.168222	0.0366794	0.445158	0.5546	0.000103482	0.504665	0.146718	0.890316	0.890316
Slfn14	1.60795	0.361834	-0.89623	0.435446	-0.279065	5.57605e-05	0.0051053	7.03375e-06	0.358385	0.0524431	0.342337	0.512619	3.51687e-05	1	0.209772	1	1
Maea	0.30836	-0.0308707	-0.280247	0.103976	0.0315283	5.677e-05	0.00511914	0.000260671	0.723527	0.00165515	0.277494	0.728765	0.00130335	1	0.0066206	0.832482	1
Gzmb	0.477701	0.87199	0.839403	0.434607	0.259246	5.71828e-05	0.00511914	0.0056369	8.56448e-07	5.43071e-06	0.024571	0.167726	0.0169107	4.28224e-06	2.17228e-05	0.0491421	0.167726
Serpinb1a	-0.713928	-0.353901	0.234234	-0.0474457	-0.0677923	5.73961e-05	0.00511914	4.64174e-05	0.0519043	0.217043	0.818769	0.714714	0.000232087	0.207617	0.651129	1	1
Bsdc1	0.955183	0.338318	-0.738293	0.295241	-0.364764	5.86237e-05	0.00518393	1.13551e-05	0.108901	0.000538655	0.210905	0.105602	5.67756e-05	0.316807	0.00215462	0.316807	0.316807
Cpq	0.79467	0.208368	-0.515229	0.645816	-0.0567045	6.14194e-05	0.00538513	0.000811827	0.382637	0.0462845	0.0127868	0.819808	0.00405914	0.765273	0.138854	0.051147	0.819808
Polr3g	-0.41078	-0.466042	0.167579	-0.128816	-0.0398452	6.22866e-05	0.00541527	0.000900676	9.89573e-05	0.164723	0.310022	0.75936	0.0036027	0.000494787	0.494169	0.620043	0.75936
Ncoa4	1.66731	0.130343	-1.43365	0.881428	-0.179565	6.32212e-05	0.00542722	1.49116e-05	0.723235	0.000203187	0.028789	0.646441	7.45579e-05	1	0.000812748	0.0863671	1
Klrg1	0.0459227	0.815701	0.700671	0.35538	-0.294449	6.34732e-05	0.00542722	0.826815	6.77873e-05	0.00166978	0.11498	0.201072	0.826815	0.000338936	0.00667914	0.344941	0.402144
Plvap	1.94703	0.131509	-0.408907	0.394057	-0.936905	6.48555e-05	0.00545055	0.000289898	0.8246	0.542638	0.560654	0.100687	0.00144949	1	1	1	0.40275
Rhag	1.97703	0.762821	-0.840125	0.429881	-0.375881	6.5076e-05	0.00545055	1.58636e-08	0.119011	0.155364	0.447207	0.451263	7.93181e-08	0.476042	0.476042	0.894413	0.894413
Ccna2	1.50266	1.03004	-1.61978	1.09398	-0.273699	6.56018e-05	0.00545055	0.000321317	0.0613444	0.0109606	0.0768635	0.5932	0.00160659	0.184033	0.0438424	0.184033	0.5932
Emilin1	1.24215	0.410865	-0.712181	0.364473	0.354222	6.58533e-05	0.00545055	1.95958e-07	0.111829	0.0290665	0.25912	0.173934	9.79791e-07	0.335488	0.116266	0.347869	0.347869
Dmtn	1.87677	1.31103	-1.71208	1.23561	-0.754011	6.65645e-05	0.00546569	0.000475195	0.0598648	0.0388535	0.110362	0.207087	0.00237598	0.179594	0.155414	0.220724	0.220724
Kdm5c	0.242212	-0.174387	-0.261885	-0.309743	0.106583	6.88485e-05	0.0055873	0.0136465	0.0855662	0.0116951	0.00511767	0.309388	0.0467805	0.171132	0.0467805	0.0255884	0.309388
Tspan8	1.29056	1.16716	-0.966889	1.10592	-0.21231	6.91257e-05	0.0055873	0.000596339	0.010878	0.0771628	0.0286605	0.655382	0.0029817	0.0435118	0.154326	0.0859815	0.655382
Mcts1	-0.345967	0.113455	0.471102	0.337071	0.0678717	7.09031e-05	0.00567411	0.00609003	0.382275	0.000430316	0.0190722	0.612836	0.0243601	0.76455	0.00215158	0.0572167	0.76455
Gnpat	-0.176202	-0.282183	0.00695713	-0.260171	0.0918577	7.12966e-05	0.00567411	0.0193179	0.000278342	0.930615	0.00231368	0.252142	0.0579537	0.00139171	0.930615	0.00925472	0.504284
Rbm12b1	-0.755958	-0.638243	0.317465	0.0227696	0.195335	7.20826e-05	0.00569287	0.000307364	0.00178453	0.126312	0.916302	0.369312	0.00153682	0.00713814	0.378936	0.916302	0.738625
Epb42	1.9518	0.815038	-1.65598	0.8072	-0.514844	7.44414e-05	0.00583463	9.89076e-06	0.0732987	0.00131125	0.103204	0.267978	4.94538e-05	0.219896	0.005245	0.219896	0.267978
Tmem243	-0.729889	-0.108477	0.303758	0.0697403	0.111778	7.73114e-05	0.00593766	2.18589e-05	0.539538	0.09713	0.724009	0.538447	0.000109295	1	0.38852	1	1
Zfpm1	1.04525	0.306338	-0.886098	0.297277	0.276368	7.74992e-05	0.00593766	3.23431e-05	0.294413	0.00703109	0.353328	0.299817	0.000161716	0.88324	0.0281243	0.88324	0.88324
Dcaf6	1.09793	0.228351	-0.518258	0.0799827	-0.326571	7.76453e-05	0.00593766	1.22489e-07	0.285967	0.0200286	0.733666	0.145398	6.12443e-07	0.571933	0.0801143	0.733666	0.436194
Abhd5	0.803723	0.658162	-0.16301	0.590127	0.123602	7.80516e-05	0.00593766	0.000102615	0.0019135	0.469343	0.0107479	0.582812	0.000513075	0.007654	0.938686	0.0322438	0.938686
Slc9a1	0.402109	-0.048985	-0.515061	-0.241892	0.0170794	8.10392e-05	0.00611994	0.00598203	0.74202	0.000909467	0.136279	0.911358	0.0239281	1	0.00454733	0.408836	1
Cul4a	1.19688	0.370676	-0.615573	0.00120845	-0.393523	8.25212e-05	0.00612382	4.9834e-07	0.120359	0.0119984	0.996315	0.113438	2.4917e-06	0.340314	0.0479937	0.996315	0.340314
Thoc7	-0.368924	0.17594	0.401899	0.191628	-0.070913	8.27486e-05	0.00612382	0.00170133	0.143374	0.00118932	0.147437	0.570338	0.00680532	0.430123	0.00594658	0.430123	0.570338
Rasgef1b	-0.545492	-0.259927	0.207634	-0.0440401	0.689603	8.28663e-05	0.00612382	0.000365375	0.0849342	0.182699	0.791389	1.33018e-05	0.0014615	0.254802	0.365399	0.791389	6.65089e-05
Esco2	0.90201	1.08366	-1.85132	1.5152	-0.443264	8.37415e-05	0.00614114	0.0132755	0.0148584	0.000320851	0.00135387	0.281781	0.0398264	0.0398264	0.00160426	0.00541549	0.281781
Cep76	1.022	0.121756	-0.699926	0.655324	-0.121268	8.42879e-05	0.00614114	2.63615e-06	0.619052	0.00627914	0.0114912	0.624506	1.31808e-05	1	0.0251165	0.0344737	1
Foxo3	0.582335	-0.0115356	-0.727732	-0.140841	0.0761147	8.61082e-05	0.0062299	4.417e-05	0.942103	1.50042e-05	0.421434	0.622043	0.00017668	1	7.50211e-05	1	1
Wdr26	1.14541	0.336949	-0.438515	0.380225	-0.245802	9.0123e-05	0.00647509	3.98575e-07	0.106764	0.0412477	0.12369	0.258117	1.99288e-06	0.320292	0.164991	0.320292	0.320292
Mtrf1l	-0.516617	-0.0619261	0.29946	0.091159	0.0475581	9.09218e-05	0.00648742	0.000117149	0.624713	0.0225354	0.497053	0.730535	0.000585745	1	0.0901417	1	1
Dnaaf5	0.153357	-0.34104	-0.472239	-0.405254	-0.243566	9.27923e-05	0.00654346	0.2447	0.0128338	0.000739302	0.00579865	0.0764791	0.2447	0.0385015	0.00369651	0.0231946	0.152958
Sppl2b	0.638866	0.28651	-0.364951	0.27634	0.131312	9.38074e-05	0.00654346	8.57288e-05	0.0901949	0.0449241	0.134463	0.446019	0.000428644	0.270585	0.179697	0.270585	0.446019
Dopey2	0.829995	-0.144258	-0.422542	-0.149423	-0.129438	9.42234e-05	0.00654346	0.000107929	0.512001	0.0630737	0.532979	0.57057	0.000539646	1	0.252295	1	1
Trim10	1.58181	1.2332	-1.44051	0.988685	-0.482846	9.4237e-05	0.00654346	0.00137381	0.0033467	0.000634904	0.0378496	0.295807	0.00549523	0.0100401	0.00317452	0.0756992	0.295807
Txndc9	-0.123106	0.178654	0.300704	0.211073	-0.0812878	9.50824e-05	0.00655815	0.112367	0.0266095	0.000282261	0.0186192	0.326035	0.224734	0.0798286	0.00141131	0.0744766	0.326035
Nt5c3	1.29377	0.532509	-0.471599	0.775875	-0.26838	9.83512e-05	0.00673869	8.71323e-05	0.074053	0.11264	0.0224447	0.387557	0.000435662	0.222159	0.225281	0.0897787	0.387557
1700029J07Rik	-0.838086	-0.694974	0.223414	-0.189436	0.35798	0.00010032	0.00680509	0.00073432	0.000780333	0.276613	0.386698	0.129709	0.0036716	0.0036716	0.553225	0.553225	0.389127
Srd5a3	0.13721	0.220337	0.299131	0.179281	-0.00579342	0.000100636	0.00680509	0.0459217	0.00190321	4.24978e-05	0.0219059	0.937349	0.0918433	0.00761284	0.000212489	0.0657176	0.937349
1500012F01Rik	-0.314184	0.218204	0.582732	0.262198	-0.187876	0.000101294	0.00680513	0.0418775	0.166372	0.00034212	0.128875	0.249831	0.16751	0.386625	0.0017106	0.386625	0.386625
Kdm4a	0.253467	-0.357253	-0.47778	-0.386877	-0.139235	0.000102392	0.0068326	0.0772232	0.0150691	0.00153735	0.0153837	0.360669	0.154446	0.0602763	0.00768676	0.0602763	0.360669
B3galt6	-0.213016	0.134267	0.380746	0.144203	0.423649	0.000103024	0.0068326	0.0888149	0.275895	0.00295806	0.262583	0.000915534	0.266445	0.525166	0.0118323	0.525166	0.00457767
Ppa2	-0.300614	-0.0418835	0.221789	0.00237065	-0.100304	0.000106567	0.00700023	0.000662538	0.626716	0.0131634	0.979616	0.272975	0.00331269	1	0.0526537	1	0.818926
Atg4a	1.14029	0.0655006	-0.605619	0.462441	0.142618	0.000106905	0.00700023	1.08483e-05	0.834476	0.0644765	0.168154	0.650351	5.42414e-05	1	0.257906	0.504461	1
Fastkd2	-0.360779	-0.200381	0.290987	0.180703	0.336782	0.000110797	0.00708458	0.00444471	0.104258	0.0238502	0.17854	0.0126309	0.0222235	0.208516	0.0715505	0.208516	0.0505237
Ube2r2	1.20335	0.877156	-1.45914	0.890445	-0.380526	0.000111362	0.00708458	0.00525473	0.0140773	5.56276e-05	0.0384229	0.354915	0.0210189	0.0422318	0.000278138	0.0768459	0.354915
Blvra	-0.103933	0.469986	0.485166	0.425275	0.0314226	0.00011166	0.00708458	0.44053	0.000281156	0.000439387	0.00269844	0.822969	0.881061	0.00140578	0.00175755	0.00809531	0.881061
Tdrd7	0.858237	0.0948755	-0.236703	-0.0483994	0.0553041	0.00011204	0.00708458	1.58098e-06	0.608509	0.219813	0.811954	0.776235	7.90488e-06	1	0.879253	1	1
Tbcel	0.75967	0.231022	-0.425945	0.0871157	-0.141537	0.000113419	0.00708458	5.96159e-07	0.138201	0.00819971	0.610705	0.384361	2.98079e-06	0.414603	0.0327988	0.768722	0.768722
Rnasel	0.99661	0.317083	-0.29749	0.363393	-0.231046	0.000114147	0.00708458	3.18051e-07	0.110184	0.134361	0.0927248	0.246322	1.59026e-06	0.370899	0.370899	0.370899	0.370899
Mrpl1	-0.488788	0.11159	0.417263	0.192111	0.0807859	0.000115336	0.00708458	0.00124051	0.454833	0.00709725	0.233735	0.612157	0.00620255	0.909665	0.028389	0.701206	0.909665
Kel	1.74318	1.0736	-1.15634	0.567022	-0.340855	0.000115442	0.00708458	0.000231374	0.035227	0.0463629	0.325474	0.515909	0.00115687	0.140908	0.140908	0.650948	0.650948
Gzma	0.0242054	0.772793	0.835277	0.561657	-0.132206	0.00011604	0.00708458	0.903958	0.000220164	8.35654e-05	0.0196214	0.505384	1	0.000880656	0.000417827	0.0588641	1
Psma2	-0.139286	0.201135	0.384197	0.356939	-0.116814	0.000117144	0.00708458	0.183672	0.0689405	0.000680911	0.00435384	0.297404	0.367344	0.206821	0.00340455	0.0174153	0.367344
Ift57	0.576317	0.432914	-0.161142	0.434755	-0.203855	0.000117408	0.00708458	0.00153833	0.0194127	0.422802	0.0338343	0.308464	0.00769163	0.0776508	0.616927	0.101503	0.616927
Commd3	-0.391142	0.24489	0.528092	0.218882	0.01621	0.000118178	0.00708458	0.00541034	0.0873574	0.000362035	0.16574	0.913313	0.0216414	0.262072	0.00181017	0.331481	0.913313
Cd82	0.657269	0.285239	-0.275323	0.165408	-0.177827	0.000118378	0.00708458	0.00016969	0.103128	0.119837	0.397884	0.329819	0.000848449	0.412512	0.412512	0.659639	0.659639
Upf1	0.280417	-0.286613	-0.418249	-0.270185	0.230735	0.000118407	0.00708458	0.0357106	0.0363978	0.00306376	0.071961	0.105642	0.142842	0.142842	0.0153188	0.143922	0.143922
Blvrb	1.43095	1.11309	-1.38009	1.07434	-0.0350032	0.000118464	0.00708458	0.00580076	0.0216369	0.00559238	0.0440296	0.948557	0.0279619	0.0649106	0.0279619	0.0880592	0.948557
Cdr2	1.51396	1.27231	-1.83076	1.15088	-0.450505	0.000119685	0.00708605	0.00883557	0.00563383	7.97949e-05	0.0410695	0.422992	0.0265067	0.0225353	0.000398974	0.082139	0.422992
Ypel3	1.31009	0.731504	-0.590257	0.513107	-0.0971916	0.000120514	0.00708605	9.41017e-05	0.0221102	0.0656517	0.151897	0.782046	0.000470509	0.088441	0.196955	0.303794	0.782046
Ghitm	1.37533	0.792721	-1.20225	1.0383	-0.301492	0.000120544	0.00708605	0.000975918	0.0192854	0.000594093	0.0132513	0.44258	0.00390367	0.039754	0.00297046	0.039754	0.44258
Ppp2r5b	1.1949	0.210695	-0.471184	0.453536	0.116328	0.000123629	0.00715326	1.25742e-05	0.478445	0.136041	0.155609	0.69334	6.28709e-05	0.95689	0.544164	0.544164	0.95689
Polr2c	0.573636	0.432889	-0.377677	0.4414	-0.272145	0.0001243	0.00715326	0.00224656	0.0278506	0.0717925	0.0391089	0.180836	0.0112328	0.111402	0.143585	0.117327	0.180836
March3	1.64452	0.712616	-2.04907	1.124	-0.283887	0.000124915	0.00715326	3.13008e-05	0.192958	0.000831511	0.0434576	0.508832	0.000156504	0.385916	0.00332604	0.130373	0.508832
Rad23a	1.26462	0.731512	-1.31381	0.686341	-0.26457	0.000124966	0.00715326	0.000635805	0.0305057	0.000135329	0.0696174	0.476426	0.00254322	0.0915172	0.000676645	0.139235	0.476426
3300005D01Rik	-1.02782	-0.489849	0.192957	-0.107359	-0.0204515	0.000125144	0.00715326	1.07055e-05	0.0120401	0.35977	0.633492	0.930046	5.35276e-05	0.0481605	1	1	1
Memo1	0.822717	1.02017	-0.736513	1.14295	-0.28169	0.000130684	0.00738754	0.0361649	0.00366225	0.0364192	0.00571435	0.461093	0.108495	0.0183113	0.108495	0.0228574	0.461093
Stat5a	0.303825	-0.212985	-0.409958	-0.311098	-0.034687	0.000130867	0.00738754	0.0125117	0.0832849	0.00140892	0.0222334	0.786505	0.0500467	0.16657	0.00704458	0.0667003	0.786505
Gtf3c1	0.272541	-0.307672	-0.439626	-0.294741	0.111205	0.000131385	0.00738754	0.0533093	0.0329326	0.00313754	0.0596768	0.456401	0.159928	0.13173	0.0156877	0.159928	0.456401
Cir1	0.574903	0.498842	-0.270058	0.551181	-0.0909413	0.000132916	0.00743325	0.00117197	0.00841322	0.175761	0.00675162	0.645123	0.00585986	0.0270065	0.351523	0.0270065	0.645123
Hagh	1.0378	0.91872	-0.915375	1.03994	-0.379492	0.000134821	0.00748185	0.0154972	0.0151955	0.0155196	0.0194374	0.36781	0.0759773	0.0759773	0.0759773	0.0759773	0.36781
Inpp5b	0.381947	-0.220815	-0.186118	-0.254998	-0.208225	0.000135232	0.00748185	0.00170757	0.0772746	0.147323	0.0608743	0.108023	0.00853784	0.243497	0.243497	0.243497	0.243497
Nqo1	1.10994	0.284232	-0.607679	0.565762	-0.544458	0.000136941	0.00752506	0.00309009	0.469555	0.157275	0.176243	0.182694	0.0154504	0.629101	0.629101	0.629101	0.629101
St3gal5	1.87404	1.00111	-1.37576	0.68248	-0.519357	0.000137467	0.00752506	6.83792e-05	0.0205454	0.00174659	0.151898	0.266029	0.000341896	0.0616361	0.00698635	0.303796	0.303796
Capn1	0.668178	0.137712	-0.402086	-0.188472	-0.0479134	0.000139408	0.00753312	0.000165393	0.456761	0.0308211	0.344621	0.801332	0.000826965	1	0.123284	1	1
Ppp6r1	0.710396	-0.106494	-0.596724	0.142658	-0.150799	0.000139453	0.00753312	0.000405183	0.60147	0.00347343	0.531676	0.479514	0.00202591	1	0.0138937	1	1
Psma1	-0.165067	0.0855216	0.322551	0.216831	0.0550033	0.000139799	0.00753312	0.043651	0.320646	0.00024583	0.024592	0.522038	0.130953	0.641293	0.00122915	0.0983678	0.641293
Stim1	0.695397	-0.284087	-0.325837	-0.250293	-0.123001	0.000141907	0.00757106	1.62422e-06	0.0580818	0.0318885	0.125357	0.425788	8.12108e-06	0.174245	0.127554	0.250714	0.425788
Casz1	0.00639937	-0.168161	-0.542213	-0.201711	0.0610296	0.000141967	0.00757106	0.956171	0.151856	6.17542e-06	0.106181	0.595931	1	0.455567	3.08771e-05	0.424723	1
Nop58	-0.309745	-0.321999	0.167027	0.0174716	0.119728	0.000143396	0.00760806	0.000167057	0.00014684	0.056267	0.852808	0.171511	0.000734202	0.000734202	0.168801	0.852808	0.343022
Acp1	0.861093	0.472734	0.0256765	0.49864	-0.18825	0.000146045	0.00769151	2.36587e-05	0.0244267	0.906951	0.0298543	0.39504	0.000118294	0.0977067	0.906951	0.0977067	0.790079
Csnk1g3	-0.437282	-0.366462	0.146418	-0.101729	0.0797737	0.000148712	0.00769151	0.000207616	0.00277209	0.250748	0.462782	0.525077	0.00103808	0.0110884	0.752245	0.925565	0.925565
Add1	0.496528	-0.334293	-0.450102	-0.208335	-0.0775785	0.000148859	0.00769151	0.000148052	0.0116271	0.000911935	0.168431	0.575737	0.00074026	0.0348813	0.00364774	0.336863	0.575737
Prdx1	-0.168599	0.37723	0.539024	0.528038	0.157166	0.000149031	0.00769151	0.243238	0.013563	0.000590159	0.00284014	0.30473	0.486476	0.0406889	0.0029508	0.0113606	0.486476
4930523C07Rik	-0.391733	-0.304931	-0.0330197	-0.227934	0.23531	0.000149112	0.00769151	0.00127807	0.0149669	0.799363	0.101573	0.0691526	0.00639034	0.0598677	0.799363	0.207458	0.207458
8430419L09Rik	0.913099	0.276691	-0.334976	-0.175732	-0.284203	0.000149429	0.00769151	4.52803e-05	0.231658	0.186238	0.513897	0.259619	0.000226402	0.744953	0.744953	0.744953	0.744953
Nsa2	-0.198913	0.343018	0.368802	0.310274	-0.0366924	0.000151156	0.00774189	0.0777626	0.00405265	0.00254168	0.0236815	0.759224	0.155525	0.0162106	0.0127084	0.0710446	0.759224
Oas3	1.69778	1.15097	-0.106062	0.546519	0.0556675	0.000151975	0.00774549	8.03265e-06	0.00289883	0.793953	0.196542	0.892153	4.01633e-05	0.0115953	1	0.589625	1
Hist1h1c	1.40873	0.115004	-1.02011	0.550984	-0.331406	0.000154561	0.00783868	8.62552e-06	0.713775	0.0012985	0.108544	0.325907	4.31276e-05	0.713775	0.005194	0.325631	0.651815
Fbxw2	0.477136	0.271463	-0.0520336	0.264484	-0.113239	0.000156378	0.00788074	5.00509e-05	0.023959	0.669576	0.0487072	0.356643	0.000250254	0.0958361	0.713287	0.146122	0.713287
Psmb7	-0.17201	0.361142	0.345476	0.348119	-0.15958	0.000156914	0.00788074	0.147929	0.00414553	0.00707912	0.0136965	0.211982	0.295858	0.0207277	0.0283165	0.0410895	0.295858
Ptdss2	0.980128	0.511372	-0.224041	0.277562	-0.284692	0.000159168	0.0079553	2.86739e-05	0.0396508	0.422775	0.328021	0.275584	0.00014337	0.158603	0.826753	0.826753	0.826753
Llph	-0.394265	0.380901	0.31085	0.14585	-0.107661	0.000160862	0.00795733	0.0051306	0.00355419	0.0244808	0.305037	0.447346	0.0205224	0.0177709	0.0734423	0.610073	0.610073
Gm15987	-0.849423	-0.110246	0.415226	0.0948188	0.0447038	0.000163497	0.00795733	0.000215213	0.625159	0.0744672	0.696135	0.850335	0.00107606	1	0.297869	1	1
Ipo4	0.406456	-0.17743	-0.207845	-0.0345878	0.0608955	0.000163603	0.00795733	0.000172473	0.107806	0.0741229	0.775685	0.591146	0.000862366	0.323418	0.296492	1	1
Fam46c	1.92992	0.399545	-1.68989	0.418407	-0.170365	0.000163612	0.00795733	6.62845e-05	0.335476	7.04123e-05	0.371761	0.713387	0.000331423	1	0.000331423	1	1
Cd59a	0.230863	0.25946	-1.50518	0.783643	-0.968518	0.000163713	0.00795733	0.550225	0.511787	0.000424645	0.06931	0.0190762	1	1	0.00212322	0.20793	0.0763047
Sort1	1.07671	0.509357	-0.324337	0.106923	-0.100611	0.000164153	0.00795733	9.63884e-06	0.043929	0.210791	0.69783	0.701037	4.81942e-05	0.175716	0.632372	1	1
Cfap20	-0.289026	-0.122481	0.283137	-0.0337362	-0.0602714	0.000164592	0.00795733	0.00237004	0.187702	0.00359387	0.737892	0.541428	0.0118502	0.563105	0.0143755	1	1
Apol11a	1.46722	0.530603	-2.1158	1.19562	-0.562688	0.000165551	0.00796649	0.0060775	0.307443	0.0001072	0.00570857	0.12852	0.0228343	0.307443	0.000535999	0.0228343	0.257041
Tmed8	-0.373718	-0.339626	0.0963644	-0.143493	0.32082	0.00016634	0.00796737	0.00029109	0.00175129	0.388565	0.236591	0.00367037	0.00145545	0.00700518	0.473182	0.473182	0.0110111
Urod	1.4629	0.720664	-0.70505	0.441305	-0.374655	0.000167786	0.0079996	0.000205748	0.0629469	0.0717763	0.293012	0.351859	0.00102874	0.251788	0.251788	0.586025	0.586025
Jak3	0.493164	0.161434	-0.0406584	0.228102	0.688083	0.000172857	0.00820355	0.000842056	0.280047	0.799177	0.17293	1.23498e-05	0.00336822	0.560094	0.799177	0.51879	6.1749e-05
H2-Ob	-0.660617	-0.215957	0.291263	-0.105544	0.0340303	0.000174936	0.00825833	2.91691e-05	0.176539	0.0926703	0.584806	0.839471	0.000145845	0.529616	0.370681	1	1
Capn15	0.356629	-0.295329	-0.648954	0.239151	0.458997	0.000175607	0.00825833	0.0527093	0.155208	0.00189674	0.255716	0.0141752	0.158128	0.310416	0.0094837	0.310416	0.0567006
Setd8	0.402181	0.223238	-0.0983665	0.346359	0.0622971	0.000178442	0.00830953	0.000151218	0.0401081	0.379809	0.00377	0.582024	0.000756088	0.120324	0.759617	0.01508	0.759617
Fasl	-0.232717	0.741217	0.774407	0.526491	0.129087	0.000179296	0.00830953	0.304841	0.000442037	0.000622305	0.0199206	0.573908	0.609682	0.00221019	0.00248922	0.0597619	0.609682
Zbtb8os	-0.282271	0.273514	0.360153	0.392038	-0.117911	0.000180336	0.00830953	0.0387123	0.0270466	0.00820236	0.0039292	0.396963	0.0811397	0.0811397	0.0328094	0.019646	0.396963
Arhgef1	0.284348	-0.297476	-0.68749	-0.253831	0.110196	0.000180379	0.00830953	0.115179	0.0939263	0.000171778	0.206795	0.571901	0.375705	0.375705	0.000858892	0.41359	0.571901
Madd	0.346197	-0.154324	-0.329682	-0.259838	-0.173361	0.000181439	0.00830953	0.00394087	0.217625	0.00932903	0.0569958	0.177163	0.0197044	0.354326	0.0373161	0.170987	0.354326
Cmip	0.682501	-0.033986	-0.754769	-0.278703	-0.0865114	0.000181908	0.00830953	0.00136645	0.87896	0.000825767	0.251817	0.705482	0.00546579	1	0.00412883	0.75545	1
Ptpmt1	-0.269594	0.333306	0.565548	0.217088	0.0700139	0.000183019	0.00830953	0.0800511	0.0185444	0.000190213	0.159667	0.650139	0.240153	0.0741778	0.000951065	0.319333	0.650139
F13a1	1.30974	0.294083	0.114544	0.92301	0.343826	0.000183774	0.00830953	5.7731e-06	0.333541	0.700426	0.00666958	0.241175	2.88655e-05	0.723526	0.723526	0.0266783	0.723526
Ulk1	0.747065	0.274942	-0.252405	-0.0546261	0.05546	0.000183925	0.00830953	8.70013e-06	0.109682	0.166904	0.775483	0.759632	4.35006e-05	0.438729	0.500712	1	1
Otud5	0.94956	0.342214	-0.425652	0.363031	-0.174981	0.000185512	0.00834481	0.000172045	0.168978	0.0891957	0.186412	0.502348	0.000860223	0.506935	0.356783	0.506935	0.506935
Mrps22	-0.544668	-0.0521494	0.440981	0.259988	0.194352	0.000186711	0.00836237	5.9325e-05	0.676586	0.000865321	0.0542509	0.165579	0.000296625	0.676586	0.00346128	0.162753	0.331158
Atraid	-0.165631	0.213029	0.401147	0.00795904	-0.194122	0.000188944	0.00841587	0.117882	0.0425587	0.000248165	0.9449	0.0791235	0.237371	0.170235	0.00124083	0.9449	0.237371
Ubb	0.853283	0.562922	-0.815484	0.995479	-0.675192	0.000190318	0.00841587	0.0595631	0.182708	0.051624	0.0345486	0.132076	0.206496	0.264151	0.206496	0.172743	0.264151
Xaf1	0.51006	0.40898	0.405856	0.0747538	0.109966	0.000190346	0.00841587	0.000110241	0.00262326	0.0043626	0.617995	0.454089	0.000551207	0.010493	0.0130878	0.908179	0.908179
Gypa	1.12977	1.16039	-0.880933	1.26244	-0.240898	0.000194727	0.0085724	0.0249785	0.00639255	0.037713	0.0124505	0.602538	0.0749356	0.0319627	0.075426	0.0498021	0.602538
Serpinb7	-1.00438	-0.583633	0.23777	-0.162825	0.181721	0.000195543	0.0085724	0.000115033	0.0140672	0.303719	0.50066	0.457619	0.000575164	0.0562689	0.911158	0.915239	0.915239
Pld3	0.732352	0.265387	-0.436691	0.217342	-0.0921794	0.000196562	0.0085807	0.000567945	0.221561	0.0510304	0.354139	0.683141	0.00283973	0.664682	0.204121	0.708278	0.708278
Bbc3	1.0213	0.226463	-1.15277	0.351719	0.163754	0.000203322	0.00882994	0.000188031	0.475228	0.00285108	0.346079	0.536956	0.000940154	1	0.0114043	1	1
Carm1	0.693477	-0.238142	-0.511057	0.0792057	0.336083	0.000203978	0.00882994	1.5533e-05	0.162842	0.00420557	0.671083	0.0556986	7.76649e-05	0.325684	0.0168223	0.671083	0.167096
Mvb12b	0.766861	0.207631	-0.917602	0.195224	-0.462423	0.000205988	0.00885502	0.00401681	0.449976	0.00171695	0.520058	0.105961	0.0160673	0.899953	0.00858474	0.899953	0.317884
Mrps33	-0.430307	-0.0109384	0.337486	0.343711	7.91607e-05	0.000206269	0.00885502	0.00483859	0.939842	0.0257562	0.0272359	0.999607	0.0241929	1	0.103025	0.103025	1
Arf3	0.509627	-0.109181	-0.353756	-0.0947629	-0.203904	0.000210944	0.00895314	0.000202533	0.444087	0.0140021	0.550295	0.163493	0.00101266	0.888174	0.0560083	0.888174	0.490478
Ndufv2	0.0226322	0.447468	0.444983	0.292785	-0.0483934	0.000211591	0.00895314	0.852876	0.000444365	0.000642482	0.0371185	0.711271	1	0.00222183	0.00256993	0.111355	1
Fam111a	-0.305784	-0.0962329	0.129707	-0.067023	0.277333	0.00021171	0.00895314	0.0123836	0.443933	0.315527	0.628712	0.0287428	0.0619181	0.946581	0.946581	0.946581	0.114971
Il9r	-0.268143	0.745036	0.866988	0.566136	1.05054	0.000212632	0.00895314	0.427726	0.0282943	0.0127269	0.110491	0.0025558	0.427726	0.0848828	0.0509077	0.220982	0.012779
Tab3	0.744414	0.258474	-0.133531	0.349561	-0.145571	0.000212882	0.00895314	1.87599e-05	0.150892	0.476146	0.0751158	0.444452	9.37997e-05	0.452677	0.888904	0.300463	0.888904
Zswim4	0.620921	0.534794	-0.453987	0.0563429	0.21088	0.000216216	0.00905655	0.00127204	0.00579458	0.0321243	0.795659	0.292434	0.00636021	0.0231783	0.0963728	0.795659	0.584868
Cenpv	0.708919	0.983352	-0.881272	0.654137	-0.0955416	0.000219604	0.00916137	0.0114829	0.00277358	0.0183498	0.0738056	0.759333	0.0459318	0.0138679	0.0550495	0.147611	0.759333
Myh9	0.869788	-0.165014	-1.04657	-0.454622	-0.0345573	0.000224299	0.00931966	0.00438009	0.587124	0.000644622	0.183123	0.916968	0.0175203	1	0.00322311	0.549368	1
Fam26f	-0.465731	-0.101648	0.219229	0.120464	-0.0130971	0.000225603	0.00933133	0.000220494	0.402557	0.0805445	0.352318	0.918375	0.00110247	1	0.322178	1	1
Nusap1	1.55359	1.29222	-1.55823	1.45951	-0.305537	0.000226384	0.00933133	0.00319471	0.00874574	0.00255785	0.00724061	0.558051	0.0127892	0.0217218	0.0127892	0.0217218	0.558051
Tmem101	0.120083	0.469741	-0.0132634	0.263802	-0.116277	0.000227591	0.00934386	0.294874	2.49137e-05	0.912576	0.0286602	0.31107	0.884623	0.000124568	0.912576	0.114641	0.884623
Yipf4	0.907386	0.581218	-0.410888	0.748644	-0.216162	0.00023082	0.00943898	0.00123827	0.0266098	0.12099	0.0129078	0.428791	0.00619136	0.0798293	0.241981	0.0516312	0.428791
Mpp2	1.78151	1.02837	-1.71256	0.646434	-0.396367	0.000235058	0.0094704	0.000552588	0.0904065	0.0235566	0.358825	0.487333	0.00276294	0.27122	0.0942265	0.71765	0.71765
Hgs	0.289705	-0.201055	-0.42866	-0.194633	0.164883	0.000235231	0.0094704	0.0385025	0.156588	0.00375625	0.206886	0.256417	0.15401	0.469764	0.0187813	0.469764	0.469764
Vps37b	0.350512	0.134199	-0.400475	0.334917	0.454869	0.000236044	0.0094704	0.0354675	0.430818	0.0224963	0.0685747	0.0104966	0.106403	0.430818	0.089985	0.137149	0.0524829
Nup188	0.195849	-0.469915	-0.391368	-0.362841	0.236064	0.000238244	0.0094704	0.193348	0.00249291	0.0138308	0.0328303	0.137791	0.275581	0.0124645	0.0553232	0.0984909	0.275581
Ifit3b	0.994541	1.50312	0.816758	0.0978052	-0.0389462	0.000238923	0.0094704	0.00177175	1.20041e-05	0.0445921	0.80926	0.93279	0.00708701	6.00205e-05	0.133776	1	1
Uqcrb	-0.481339	0.411781	0.498194	0.193623	-0.264985	0.000239575	0.0094704	0.0149098	0.0295876	0.0113516	0.343555	0.194593	0.0596391	0.0887629	0.0567581	0.389186	0.389186
Tcp11l2	-0.0109333	-0.604126	-0.224004	-0.292729	-0.0653922	0.000240066	0.0094704	0.932246	3.99847e-06	0.0990727	0.0486499	0.627565	1	1.99923e-05	0.297218	0.194599	1
Calcoco1	0.531777	-0.167563	-0.488681	-0.333697	-0.191763	0.00024079	0.0094704	0.00512905	0.389486	0.0147797	0.114701	0.34143	0.0256452	0.68286	0.0591187	0.344104	0.68286
Srp19	-0.387592	0.14873	0.437532	0.339246	-0.0778124	0.000241153	0.0094704	0.0066087	0.299606	0.00327619	0.0307591	0.60734	0.0264348	0.599211	0.016381	0.0922774	0.60734
Akr1c13	0.0250735	0.310044	0.503771	0.284291	-0.0174377	0.000241571	0.0094704	0.83225	0.0046253	2.75088e-05	0.0181185	0.889464	1	0.0185012	0.000137544	0.0543555	1
Cpm	-0.520005	-0.58777	-0.00285891	-0.295839	0.149468	0.000242652	0.0094704	0.000407575	8.91134e-05	0.98529	0.075116	0.338746	0.0016303	0.000445567	0.98529	0.225348	0.677491
Apopt1	-0.109566	0.230332	0.218512	0.170731	-0.150228	0.00024276	0.0094704	0.232713	0.0111375	0.0206833	0.0809206	0.113704	0.242762	0.0556876	0.0827333	0.242762	0.242762
Nudt4	0.466035	0.806707	-0.280821	0.320626	-0.204019	0.000243488	0.0094704	0.0420731	0.000591552	0.233519	0.212542	0.390736	0.168292	0.00295776	0.637625	0.637625	0.637625
Tomm70a	-0.308189	0.105903	0.236053	0.0636207	0.13808	0.000246234	0.00949189	0.000734628	0.264009	0.0154398	0.549026	0.152306	0.00367314	0.528017	0.0617591	0.549026	0.456919
Eng	0.954844	-0.160073	-0.502079	-0.152858	-0.849429	0.000246606	0.00949189	0.00419434	0.654979	0.215393	0.709819	0.0227557	0.0209717	1	0.64618	1	0.0910227
Rab3d	0.782559	0.749716	0.119094	0.403573	0.191232	0.000246793	0.00949189	9.46586e-05	0.000197716	0.574799	0.0684262	0.371739	0.000473293	0.000790866	0.743477	0.205278	0.743477
Ccnd1	0.509678	-0.083275	-0.608978	-0.284739	-1.16606	0.000247716	0.00949211	0.0909849	0.795842	0.062703	0.400288	0.000281254	0.272955	0.800576	0.250812	0.800576	0.00140627
Naca	-0.150479	0.443311	0.184403	0.335094	-0.0767517	0.000252377	0.00963024	0.127717	2.20103e-05	0.080854	0.00501185	0.469525	0.255433	0.000110051	0.242562	0.0200474	0.469525
Chn2	-0.00719082	0.186875	-0.278925	-0.318524	-0.810357	0.000253182	0.00963024	0.967881	0.294675	0.150034	0.107323	7.05287e-05	0.967881	0.58935	0.450103	0.429292	0.000352644
Yipf6	-0.560281	-0.0989454	0.206309	0.0382615	0.219227	0.000255364	0.009665	0.000131586	0.499887	0.172237	0.810355	0.153649	0.000657929	0.999775	0.614597	0.999775	0.614597
Oas1a	0.8415	1.16477	0.632031	0.458956	0.719366	0.00025653	0.009665	0.00492857	0.00016904	0.0565529	0.181979	0.0395766	0.0197143	0.000845199	0.11873	0.181979	0.11873
Vopp1	1.51253	0.842227	-0.947356	0.493709	-0.472594	0.000257651	0.009665	7.84686e-05	0.0171445	0.00709547	0.209096	0.208012	0.000392343	0.0514334	0.0283819	0.416025	0.416025
Abtb1	1.24247	0.467736	-0.592933	0.347772	-0.160587	0.000258302	0.009665	5.78e-05	0.137846	0.0552626	0.30708	0.623772	0.000289	0.413539	0.22105	0.614159	0.623772
Lyrm7	-0.420256	-0.399648	0.21141	-0.0319925	0.228376	0.000260367	0.009665	0.00285196	0.00316531	0.128706	0.826235	0.125674	0.0142598	0.0142598	0.377021	0.826235	0.377021
Tspan33	1.50632	1.44727	-1.50866	1.29262	-0.507143	0.00026075	0.009665	0.020174	0.0183727	0.0164204	0.0547271	0.445743	0.0821018	0.0821018	0.0821018	0.109454	0.445743
Cd48	-0.657393	-0.187531	0.362906	0.197105	0.179341	0.000263097	0.009665	0.000384484	0.327282	0.0703754	0.377221	0.354877	0.00192242	0.981845	0.281501	0.981845	0.981845
Phf8	0.87337	0.0226317	-0.779905	-0.043514	-0.31635	0.000263787	0.009665	3.60959e-05	0.915815	0.000409788	0.853478	0.15807	0.000180479	1	0.00163915	1	0.47421
Gm2848	-0.661411	-0.578923	-0.254522	-0.122418	0.154265	0.000263807	0.009665	0.000410446	0.000873116	0.155727	0.509685	0.425977	0.00205223	0.00349246	0.467182	0.851953	0.851953
9430020K01Rik	0.433416	-0.157725	-0.646199	-0.28973	-1.41256	0.000265967	0.009665	0.229496	0.67271	0.100139	0.479751	0.000294111	0.688487	0.959501	0.400555	0.959501	0.00147056
Ap5b1	0.666602	0.653395	-0.488899	0.16	0.623018	0.000266694	0.009665	0.00357939	0.00904787	0.0737016	0.552745	0.00661345	0.0178969	0.0271436	0.147403	0.552745	0.0264538
Cpped1	0.488085	0.1569	-0.319579	0.105201	-0.235273	0.000266713	0.009665	0.00056457	0.273275	0.0404891	0.509159	0.129359	0.00282285	0.546551	0.161956	0.546551	0.388076
H2-Eb2	-0.760985	-0.505449	0.145814	-0.218001	0.183723	0.00026699	0.009665	0.000154845	0.0150418	0.50164	0.35209	0.392709	0.000774225	0.0601672	1	1	1
Fbxo9	1.55657	0.631479	-0.770707	0.508267	-0.46877	0.000267175	0.009665	1.5386e-05	0.0563598	0.0194005	0.163559	0.179423	7.69301e-05	0.169079	0.0776018	0.327117	0.327117
Pabpc1	1.52475	0.35957	-1.0835	0.358548	-0.482203	0.000269831	0.00971422	4.75646e-05	0.239357	0.000998845	0.345434	0.173624	0.000237823	0.520872	0.00399538	0.520872	0.520872
Katna1	0.474256	0.231499	-0.0839405	0.216016	-0.250054	0.000271859	0.00971422	0.000270631	0.083621	0.540559	0.13985	0.0707273	0.00135315	0.282909	0.540559	0.282909	0.282909
Eif4a1	-0.20262	0.35808	0.256465	0.148057	-0.0566706	0.000272497	0.00971422	0.0650493	0.00162592	0.026792	0.230797	0.625727	0.195148	0.00812961	0.107168	0.461594	0.625727
Snrnp25	0.831406	0.73439	-0.228432	0.628857	-0.19716	0.000273122	0.00971422	0.00123193	0.00578557	0.414543	0.0298878	0.475117	0.00615963	0.0231423	0.829086	0.0896633	0.829086
Ube2o	2.22602	0.990328	-2.39138	0.956103	-0.459133	0.00027323	0.00971422	0.00215469	0.0935798	4.06279e-05	0.158216	0.532537	0.00861878	0.280739	0.00020314	0.316432	0.532537
Ctsf	1.28942	1.42935	-1.10321	1.49679	-0.378662	0.000274424	0.00972325	0.00908188	0.00917008	0.0880726	0.0121994	0.479626	0.0454094	0.0454094	0.176145	0.0454094	0.479626
Cyp51	-0.489838	-0.407886	-0.00821365	-0.163881	0.0504989	0.000276801	0.00977401	3.94532e-05	0.000383245	0.945055	0.191076	0.67991	0.000197266	0.00153298	1	0.573228	1
Ssh1	0.205574	-0.217432	-0.408558	-0.127672	0.33866	0.000278685	0.00980705	0.142161	0.125749	0.00570411	0.410641	0.0202042	0.377248	0.377248	0.0285205	0.410641	0.080817
Kbtbd3	-0.417048	0.230235	0.571734	0.0639167	-0.150182	0.000280756	0.00984644	0.0208686	0.163037	0.0010917	0.723186	0.430436	0.0834744	0.489111	0.00545851	0.860871	0.860871
Ccs	0.529183	0.440594	-0.206699	0.332272	-0.308001	0.000282047	0.0098583	0.00332812	0.0174822	0.295676	0.104629	0.113137	0.0166406	0.0699287	0.313886	0.313886	0.313886
Rplp1	0.427149	0.704451	-1.76017	1.11941	0.303801	0.00028367	0.00988165	0.419931	0.13573	0.000243769	0.0542481	0.606511	0.839863	0.407189	0.00121885	0.216992	0.839863
Ift74	-0.494411	0.221299	0.540705	0.156412	-0.256444	0.000288083	0.00997041	0.00808126	0.194964	0.00257408	0.383789	0.176875	0.0323251	0.530626	0.0128704	0.530626	0.530626
Ube2f	0.86677	0.704293	-0.4845	0.623876	-0.27259	0.000288298	0.00997041	0.00396951	0.0200997	0.117531	0.0574858	0.384531	0.0198476	0.0803987	0.235063	0.172457	0.384531
Fads1	0.450514	0.0143317	-0.258236	-0.478516	-0.952961	0.000289585	0.00997041	0.0726362	0.953083	0.331102	0.0861751	0.000274473	0.290545	0.953083	0.662204	0.290545	0.00137237
Arhgef7	0.199928	-0.246466	-0.343067	-0.276536	0.0545553	0.000290073	0.00997041	0.0752352	0.0315491	0.00377685	0.0270102	0.646286	0.15047	0.108041	0.0188842	0.108041	0.646286
Aip	0.733952	0.44958	-0.496451	0.301878	-0.210777	0.000293485	0.0100543	0.000872255	0.0440632	0.0263535	0.221657	0.369736	0.00436128	0.13219	0.105414	0.443314	0.443314
Wbscr27	1.31051	0.882213	-1.0175	0.855992	-0.150427	0.000294584	0.0100586	0.000651747	0.0455848	0.0450521	0.0783321	0.719656	0.00325874	0.180209	0.180209	0.180209	0.719656
Zfp35	-0.325553	0.0818444	0.398485	0.083087	0.103031	0.000295724	0.0100643	0.00049532	0.387335	4.79177e-05	0.424588	0.299385	0.00198128	0.898154	0.000239589	0.898154	0.898154
Cd2ap	-0.510216	-0.241805	0.102755	0.0178808	0.1772	0.000297183	0.0100808	0.00020686	0.0913545	0.488537	0.912212	0.221249	0.0010343	0.365418	0.977075	0.977075	0.663747
Thoc1	-0.587143	-0.0495158	0.31569	-0.0070002	0.061833	0.000301793	0.0101763	4.64114e-05	0.729702	0.0332093	0.964462	0.681734	0.000232057	1	0.132837	1	1
Tfip11	0.387181	0.0701842	-0.475966	-0.131072	0.24299	0.000301964	0.0101763	0.00774764	0.634341	0.00223129	0.42125	0.111053	0.0309906	0.842499	0.0111565	0.842499	0.33316
Bbs9	-0.342444	-0.348388	0.0667344	-0.0936813	-0.24191	0.000303461	0.0101935	0.000959723	0.00070469	0.532028	0.401662	0.0245355	0.00383889	0.00352345	0.803325	0.803325	0.0736064
Fam210b	1.21012	0.898376	-0.852338	0.658591	-0.433557	0.000304838	0.0102067	0.00334358	0.0246865	0.0358893	0.13204	0.30284	0.0167179	0.0987458	0.107668	0.26408	0.30284
Adal	-0.338754	-0.412462	0.337206	0.00936749	0.268052	0.000306115	0.0102164	0.00590782	0.000543013	0.00659245	0.942417	0.0439895	0.0236313	0.00271506	0.0236313	0.942417	0.0879789
Tmem104	0.704322	0.538514	-0.443166	-0.0699041	0.210059	0.000308561	0.0102649	0.000867363	0.0106049	0.0560839	0.771053	0.342854	0.00433682	0.0424197	0.168252	0.771053	0.685707
Gclm	1.3911	0.281555	-1.01897	1.03649	-0.326517	0.000310214	0.0102776	0.000307032	0.408202	0.00241455	0.0071517	0.377409	0.00153516	0.754818	0.00965819	0.0214551	0.754818
Impa2	0.567732	0.54752	-0.0175932	0.209258	0.0739448	0.000310931	0.0102776	0.000117815	0.000161697	0.915549	0.201918	0.637832	0.000589077	0.000646788	1	0.605754	1
Rpl7a	-0.126466	0.20621	0.257237	0.341757	0.165048	0.000312952	0.0103115	0.171582	0.0322537	0.0091494	0.0014145	0.0983969	0.196794	0.096761	0.0365976	0.0070725	0.196794
Ly6c2	0.880747	0.895161	0.659088	0.689802	0.396742	0.000314997	0.0103456	0.00144808	0.00223412	0.0234943	0.0371218	0.168056	0.00724042	0.00893647	0.070483	0.0742437	0.168056
Rsad2	2.2433	1.4411	-1.24594	1.14584	-0.503547	0.000315987	0.0103456	0.000390927	0.00526409	0.0132619	0.0592347	0.371134	0.00195463	0.0210564	0.0397856	0.118469	0.371134
Foxo4	1.21344	0.780399	-0.739205	0.216112	-0.503469	0.000317197	0.0103524	7.67897e-05	0.0105285	0.0162609	0.520754	0.115851	0.000383949	0.042114	0.0487827	0.520754	0.231701
Ifit3	0.51242	1.05073	0.581044	-0.120712	0.0171247	0.000318206	0.0103527	0.0248876	8.26162e-06	0.0170466	0.638117	0.945957	0.0746628	4.13081e-05	0.0681864	1	1
Acsl1	1.56281	0.698921	-0.929448	0.389311	-0.47782	0.000322923	0.0104732	2.50647e-05	0.0501773	0.0105178	0.321049	0.200217	0.000125323	0.150532	0.0420712	0.400434	0.400434
Unc13d	0.689212	0.121321	-0.504288	0.0107341	-0.167639	0.000329072	0.0106253	0.000825497	0.568577	0.0190167	0.96276	0.448301	0.00412748	1	0.076067	1	1
Fcrla	-0.469366	-0.454416	0.158964	-0.153138	0.0158984	0.000329666	0.0106253	0.000788299	0.00170486	0.299561	0.367529	0.916053	0.0039415	0.00681946	0.898684	0.898684	0.916053
Mgst3	1.03572	0.438251	-0.345235	0.251629	-0.664921	0.000331454	0.0106496	0.000457845	0.15041	0.314271	0.469338	0.0459655	0.00228922	0.451229	0.628542	0.628542	0.183862
1110012L19Rik	-0.222521	0.449045	0.517167	0.209476	-0.0788545	0.000332477	0.0106496	0.168735	0.00287239	0.00122515	0.205579	0.634193	0.506205	0.0114896	0.00612576	0.506205	0.634193
Coa4	0.441765	0.761249	0.219188	0.152544	0.253718	0.000336246	0.0106948	0.0119025	6.37899e-06	0.244699	0.425795	0.166112	0.0476099	3.1895e-05	0.498337	0.498337	0.498337
Leprotl1	0.212905	0.219234	-0.0496006	-0.141085	-0.137967	0.000336666	0.0106948	0.0225186	0.021758	0.608853	0.169158	0.156399	0.10879	0.10879	0.608853	0.469198	0.469198
Igfbp4	0.713913	0.670902	0.602005	0.251925	-0.107898	0.000338751	0.0106948	0.00144006	0.00320602	0.00832576	0.29639	0.638401	0.00720031	0.0128241	0.0249773	0.59278	0.638401
Prep	0.284475	-0.259495	-0.389181	-0.0321577	0.0429776	0.00033887	0.0106948	0.0156877	0.0319267	0.00179469	0.807681	0.732752	0.0627509	0.09578	0.00897346	1	1
Cops5	-0.0688455	0.140844	0.264807	0.197127	-0.0971726	0.000339057	0.0106948	0.35222	0.0649728	0.000745963	0.0191245	0.218008	0.436017	0.194918	0.00372981	0.0764981	0.436017
Nlrc4	-0.536719	-0.271522	0.171315	0.0357463	0.432336	0.000341038	0.0107245	0.00178307	0.109389	0.321402	0.843511	0.01529	0.00891535	0.328166	0.642803	0.843511	0.0611599
Map4k5	0.862126	0.459956	-0.224967	0.366072	-0.0265822	0.000345168	0.0108216	4.29819e-05	0.0349566	0.319877	0.124781	0.907507	0.000214909	0.139826	0.639755	0.374343	0.907507
Fbxo7	0.853188	0.780768	-0.890594	0.669998	-0.433422	0.000347504	0.0108501	0.00398719	0.00757585	0.00306794	0.0374868	0.162299	0.0159488	0.0227275	0.0153397	0.0749735	0.162299
Crls1	-0.534722	0.0494827	0.381383	0.122388	0.0133255	0.000348177	0.0108501	0.000424906	0.734536	0.0124217	0.436916	0.932814	0.00212453	1	0.0496869	1	1
Tyw3	-0.37968	-0.584224	0.0566274	-0.19615	0.00771552	0.000351133	0.0109094	0.0123107	5.80176e-05	0.708145	0.218378	0.96164	0.0492429	0.000290088	1	0.655134	1
Glrx5	1.65888	1.33864	-1.56337	0.995904	-0.178486	0.00035612	0.0110312	0.00194213	0.00615094	0.00185467	0.0626745	0.743688	0.00927337	0.0184528	0.00927337	0.125349	0.743688
Ripk2	-0.393779	-0.37923	0.101289	-0.216166	0.0967642	0.000360521	0.0111342	0.00275454	0.00379602	0.449922	0.122812	0.478554	0.0137727	0.0151841	0.899843	0.368435	0.899843
D6Wsu163e	-0.121891	-0.452852	-0.0692916	-0.0258841	0.0282589	0.000362494	0.0111528	0.158306	1.55353e-07	0.433687	0.78204	0.756572	0.633224	7.76766e-07	1	1	1
Nufip1	-0.23897	0.154443	0.318098	0.0381741	-0.0823215	0.000363482	0.0111528	0.0148091	0.107459	0.00153631	0.714862	0.421634	0.0592363	0.322378	0.00768153	0.843268	0.843268
Hbq1b	0.942493	1.18415	-1.23178	0.736125	-0.515525	0.000364357	0.0111528	0.0112584	0.00180642	0.00238694	0.0746771	0.190498	0.0337752	0.0090321	0.00954778	0.149354	0.190498
Btg3	0.885473	0.465179	-0.953118	0.504709	-0.450517	0.000369594	0.0112797	0.000448136	0.0975486	0.00170527	0.100138	0.106314	0.00224068	0.292646	0.00682108	0.292646	0.292646
Ncoa7	0.832562	0.545226	-0.302691	0.633931	-0.127321	0.00037465	0.0114004	0.000117296	0.0125823	0.177001	0.00831659	0.574539	0.000586481	0.037747	0.354001	0.0332663	0.574539
Tmem135	-0.329339	-0.176744	-0.0117241	-0.0841287	-0.0267752	0.000382124	0.0115937	1.44142e-05	0.021044	0.881674	0.309598	0.737567	7.20711e-05	0.0841758	1	0.928793	1
Dnajc13	0.0708373	-0.528067	-0.293063	-0.366605	0.0752919	0.000384769	0.011632	0.604949	0.00018572	0.0432949	0.0179174	0.607629	1	0.000928601	0.129885	0.0716698	1
Timm8a1	-0.121853	0.125072	0.583902	0.2735	0.0566192	0.000386555	0.011632	0.3728	0.309528	2.37847e-05	0.0492641	0.698556	0.928584	0.928584	0.000118923	0.197057	0.928584
Chordc1	-1.21936	-1.06406	-0.857502	-0.916927	-1.00202	0.000386758	0.011632	1.58144e-09	2.34341e-07	3.74462e-05	3.40187e-05	1.40358e-06	7.9072e-09	9.37364e-07	6.80374e-05	6.80374e-05	4.21074e-06
Tmem43	0.716304	0.318115	-0.20737	0.030483	-0.0501125	0.000390106	0.0116987	1.91607e-05	0.074138	0.238104	0.873399	0.779149	9.58036e-05	0.296552	0.714311	1	1
Arl4a	0.553223	0.229005	0.0291529	0.325268	-0.335598	0.000397741	0.0118689	0.000476302	0.159354	0.862643	0.0674498	0.0484954	0.00238151	0.318708	0.862643	0.202349	0.193982
Tusc1	0.536681	0.74648	-0.333685	0.532354	-0.399806	0.000398077	0.0118689	0.0070711	0.000492327	0.146281	0.0229561	0.0719317	0.0282844	0.00246163	0.146281	0.0688682	0.143863
Gata1	1.07686	0.181091	-0.816043	0.161841	-0.679378	0.000403398	0.011993	0.000918543	0.589064	0.0259287	0.667511	0.0536623	0.00459272	1	0.103715	1	0.160987
Tagap	-0.409446	-0.711466	-0.115	-0.331587	-6.68634e-05	0.000405593	0.0120117	0.0100239	1.60231e-05	0.497178	0.0714155	0.999686	0.0400956	8.01153e-05	0.994356	0.214247	0.999686
Nsf	0.162812	-0.341947	-0.25149	-0.305802	0.0161054	0.000406349	0.0120117	0.130211	0.0020574	0.0276777	0.012225	0.888936	0.260421	0.010287	0.0830332	0.0488998	0.888936
Ccdc137	-0.282461	-0.309375	0.11685	-0.0403524	0.0252698	0.000409204	0.0120616	0.00257828	0.00067306	0.218143	0.683919	0.793047	0.0103131	0.0033653	0.654428	1	1
Atxn7l1	1.0234	0.276661	-0.599516	0.108379	0.0148647	0.000410549	0.0120669	0.000222197	0.330758	0.0462136	0.728986	0.960182	0.00111099	0.992274	0.184854	1	1
Tmem38a	0.915231	1.06944	0.156634	-0.0360015	0.245788	0.000413971	0.0121204	0.000698274	3.02925e-05	0.6147	0.905807	0.437704	0.0027931	0.000151462	1	1	1
Ackr1	0.815834	0.676505	-0.896853	0.579768	-0.395046	0.000414713	0.0121204	0.00932764	0.0507064	0.0246781	0.123836	0.256225	0.0466382	0.152119	0.0987125	0.247671	0.256225
March8	1.32022	0.126875	-0.772267	0.369115	-0.654984	0.000417412	0.0121649	1.79137e-05	0.682376	0.0156502	0.275236	0.0421086	8.95685e-05	0.682376	0.0626006	0.550472	0.126326
Timm17a	-0.0748617	0.147269	0.278359	0.0418528	-0.352528	0.0004217	0.0122554	0.4706	0.142974	0.00866251	0.706064	0.00113066	0.941199	0.428921	0.03465	0.941199	0.0056533
Btk	-0.0986084	-0.388839	-0.0033528	-0.313097	-0.0412513	0.000423917	0.0122661	0.275046	5.1129e-05	0.972945	0.00388504	0.670851	0.825137	0.000255645	1	0.0155402	1
Nup43	-0.224942	-0.114094	0.555952	0.300347	0.294387	0.000425999	0.0122661	0.148292	0.442601	0.000341638	0.0562132	0.0681783	0.296585	0.442601	0.00170819	0.224853	0.224853
Sh2d3c	0.595871	0.125874	-0.556848	-0.00525141	0.174472	0.000426531	0.0122661	7.88041e-05	0.420195	0.000459167	0.9755	0.287567	0.000394021	0.862701	0.00183667	0.9755	0.862701
Coro1c	0.698623	0.0522522	-0.553062	-0.124049	-0.204305	0.000427625	0.0122661	0.000669834	0.807224	0.010709	0.593596	0.35486	0.00334917	1	0.0428359	1	1
Redrum	1.36671	1.09069	-1.97819	1.05264	-0.329505	0.000427996	0.0122661	0.00220304	0.0786755	0.0110215	0.143481	0.574072	0.0110152	0.236027	0.044086	0.286963	0.574072
Seh1l	-0.322313	-0.13616	0.11523	0.0261053	0.146247	0.000431199	0.0123237	0.000151918	0.121354	0.204575	0.790748	0.106853	0.000759588	0.42741	0.42741	0.790748	0.42741
Ankrd37	-0.590316	-0.168707	0.530477	0.377978	0.382967	0.000434018	0.0123418	0.00686024	0.397435	0.0109891	0.0689763	0.0678594	0.0343012	0.397435	0.0439563	0.203578	0.203578
Agtrap	0.568989	0.230516	-0.174918	0.139234	-0.156447	0.000434305	0.0123418	5.64091e-05	0.112108	0.247558	0.382841	0.304953	0.000282045	0.448432	0.742673	0.742673	0.742673
Dcaf12	1.71565	0.735728	-1.51542	0.954227	-0.565204	0.000435631	0.0123418	0.00124566	0.0884592	0.000613527	0.069736	0.271086	0.00498262	0.209208	0.00306763	0.209208	0.271086
Hddc2	-0.344168	0.580313	0.548903	0.259709	-0.126042	0.000436833	0.0123418	0.0928909	0.00204994	0.00706497	0.205101	0.540294	0.278673	0.0102497	0.0282599	0.410203	0.540294
Rfc4	-0.0273309	0.284218	0.785655	0.445536	0.276883	0.000437858	0.0123418	0.874423	0.0852915	6.06385e-06	0.0109653	0.121266	0.874423	0.255875	3.03193e-05	0.0438613	0.255875
Mtr	0.365298	-0.202166	-0.410706	-0.425564	0.00270419	0.00043899	0.0123418	0.0190162	0.207937	0.0138238	0.0175273	0.98698	0.0701092	0.415875	0.069119	0.0701092	0.98698
Becn1	1.08545	0.0892637	-0.599838	0.351578	-0.308467	0.000442437	0.0123784	1.0111e-05	0.70463	0.0106886	0.182762	0.210055	5.05548e-05	0.70463	0.0427543	0.548287	0.548287
Slc41a2	-0.699219	-0.614295	0.103618	-0.332012	0.0998654	0.000442778	0.0123784	0.00322884	0.00370029	0.621647	0.122824	0.638	0.0161442	0.0161442	1	0.368472	1
Fkbp3	-0.41258	-0.021797	0.398467	0.241414	0.303455	0.000444336	0.0123784	0.00428308	0.882882	0.00912842	0.141972	0.0484902	0.0214154	0.882882	0.0365137	0.283944	0.145471
Pecam1	0.516232	-0.290161	-0.25547	-0.174803	-0.353459	0.000445075	0.0123784	0.00113299	0.0725035	0.120812	0.338162	0.0328979	0.00566496	0.217511	0.241623	0.338162	0.131592
Lasp1	0.463219	-0.0115438	-0.400452	-0.159678	-0.0471792	0.000446458	0.0123835	0.000662132	0.934885	0.00500852	0.304027	0.748	0.00331066	1	0.0200341	0.912082	1
Txnrd2	1.07405	0.835271	-0.688354	0.470807	-0.436763	0.000454014	0.0124751	0.00332893	0.0231784	0.0677035	0.237046	0.251186	0.0166446	0.0927134	0.203111	0.474093	0.474093
Eny2	-0.42775	0.129705	0.410471	0.158437	0.0128062	0.000454408	0.0124751	0.0066377	0.401224	0.0101962	0.338191	0.938122	0.0331885	1	0.0407847	1	1
Smap1	1.34259	-0.0372155	-0.972429	0.320955	-0.182777	0.000455183	0.0124751	1.24789e-05	0.904356	0.00260542	0.3443	0.571288	6.23947e-05	1	0.0104217	1	1
Dph5	-0.119558	0.250011	0.331539	0.0839106	0.028415	0.000456071	0.0124751	0.222359	0.00993316	0.00109901	0.427157	0.784624	0.667076	0.0397326	0.00549505	0.854314	0.854314
Trak2	0.6024	-0.0145504	-0.254685	-0.137664	-0.127739	0.000456857	0.0124751	1.18006e-06	0.908242	0.0497657	0.331699	0.328712	5.9003e-06	0.986137	0.199063	0.986137	0.986137
Prdx2	1.13967	1.11859	-0.91139	1.20526	-0.375907	0.000456994	0.0124751	0.0357169	0.0170207	0.0527935	0.0308509	0.485196	0.123404	0.0851034	0.123404	0.123404	0.485196
Fdx1	-0.609468	0.204427	0.320922	0.170965	0.073174	0.000460509	0.012538	0.000173339	0.172113	0.0452958	0.302101	0.661621	0.000866695	0.516339	0.181183	0.604202	0.661621
Tpm2	1.80611	1.10307	-1.08778	1.24785	-0.822813	0.000464036	0.0125752	0.0024276	0.0800829	0.149647	0.0875119	0.201827	0.012138	0.320332	0.320332	0.320332	0.320332
Gpsm2	0.481063	0.371559	0.0268074	0.064403	-0.0655199	0.000464308	0.0125752	9.23361e-05	0.00466488	0.8532	0.669558	0.642092	0.000461681	0.0186595	1	1	1
Erf	0.308915	0.157694	-0.605494	0.15481	0.117822	0.000465791	0.0125824	0.0543312	0.331393	0.000634122	0.377539	0.45542	0.217325	0.994179	0.00317061	0.994179	0.994179
Diap3	-0.0654071	0.76776	-1.28323	1.31635	-0.374488	0.000473927	0.012734	0.860798	0.0281441	0.000319725	0.001235	0.321318	0.860798	0.0844323	0.00159862	0.00493998	0.642637
Iscu	0.895762	0.836808	-1.16851	0.683411	-0.528179	0.00047507	0.012734	0.0174143	0.01334	0.000454937	0.077374	0.154865	0.0533599	0.0533599	0.00227469	0.154748	0.154865
Cdc25b	0.979966	0.567005	-1.28542	0.908061	-0.523945	0.000475993	0.012734	0.0537727	0.214003	0.00536937	0.0811344	0.307024	0.215091	0.428007	0.0268469	0.243403	0.428007
Clca3a1	1.32669	0.0841926	-0.505727	0.795832	-0.395984	0.000476709	0.012734	0.000107099	0.815394	0.210449	0.0552288	0.311144	0.000535496	0.815394	0.631348	0.220915	0.631348
Acss1	-0.149469	-0.457181	-0.115525	-0.305076	-0.0762908	0.000479848	0.012734	0.122586	5.59163e-06	0.267585	0.00674428	0.464045	0.367758	2.79582e-05	0.535171	0.0269771	0.535171
Rpl27a	-0.270962	0.349204	0.452918	0.126792	-0.136165	0.000480148	0.012734	0.0501138	0.0127327	0.00183036	0.409486	0.353614	0.150341	0.0509306	0.00915181	0.707228	0.707228
Nup88	-0.138223	-0.232403	0.144621	-0.127975	0.123496	0.000480335	0.012734	0.0273801	0.000318496	0.0298571	0.0724597	0.0652176	0.10952	0.00159248	0.10952	0.130435	0.130435
Copa	0.3097	-0.415174	-0.280987	-0.367855	-0.0997051	0.000483252	0.012734	0.0254532	0.00423884	0.0575364	0.0228921	0.501723	0.0915683	0.0211942	0.115073	0.0915683	0.501723
Pdf	-0.233722	-0.142329	0.257289	0.0367951	0.295108	0.00048459	0.012734	0.00718464	0.0921949	0.00368039	0.691523	0.00120748	0.0215539	0.18439	0.0147216	0.691523	0.0060374
Slc35b1	0.298476	0.416917	0.25268	0.369042	0.0149362	0.000485971	0.012734	0.00606712	0.000167511	0.0285401	0.00238105	0.89781	0.0182014	0.000837553	0.0570802	0.00952421	0.89781
Ap2a1	0.449985	0.011953	-0.486056	-0.171992	0.184058	0.000487278	0.012734	0.00429614	0.941148	0.00408362	0.333056	0.268343	0.0204181	0.941148	0.0204181	0.80503	0.80503
Smpd5	0.52031	0.634133	0.246353	0.174744	0.0441756	0.000489771	0.012734	0.00139912	5.31574e-05	0.19706	0.363459	0.803356	0.00559647	0.000265787	0.591179	0.726918	0.803356
Nfx1	-0.147802	-0.245103	0.0504164	-0.175589	-0.0350806	0.000490376	0.012734	0.0127014	8.36472e-05	0.428506	0.0109636	0.581561	0.0438545	0.000418236	0.857011	0.0438545	0.857011
Irf2bp2	-0.273816	-0.182568	-0.0696587	-0.191175	-0.127952	0.000491075	0.012734	0.000137756	0.0162478	0.365858	0.022373	0.098007	0.000688778	0.0649911	0.365858	0.0671189	0.196014
Urb1	-0.0937857	-0.595872	-0.319263	-0.21656	0.202443	0.00049178	0.012734	0.476283	1.4253e-05	0.0209562	0.140378	0.135522	0.476283	7.1265e-05	0.083825	0.406566	0.406566
Spta1	1.40811	0.923842	-1.93885	1.25581	-0.881681	0.000491904	0.012734	0.0111954	0.0797822	0.000429196	0.0310605	0.112406	0.0447815	0.159564	0.00214598	0.0931816	0.159564
Eci2	0.336672	0.421745	0.244952	0.287567	-0.114128	0.000493769	0.012734	0.0044545	0.000502944	0.0511102	0.0303083	0.369404	0.017818	0.00251472	0.10222	0.0909248	0.369404
Rnf11	1.04591	0.579499	-0.829418	0.981721	-0.377677	0.00049432	0.012734	0.00243601	0.0534106	0.00631152	0.00680991	0.244665	0.0121801	0.106821	0.0252461	0.0252461	0.244665
Cr2	-0.773687	-0.436532	0.251545	-0.229622	0.265846	0.000494788	0.012734	0.0024223	0.100634	0.364799	0.443654	0.32987	0.0121115	0.402534	0.989611	0.989611	0.989611
Mrpl47	-0.343101	0.0971505	0.567974	0.23075	0.0670885	0.00049776	0.0127787	0.0256274	0.49145	0.000157767	0.133017	0.672354	0.102509	0.982901	0.000788837	0.399052	0.982901
Nckap5l	0.625196	0.0595343	-0.704075	0.0751467	0.496255	0.000500396	0.0128146	0.00239174	0.809899	0.00854118	0.783992	0.0214075	0.0119587	1	0.0341647	1	0.0642226
Zfp623	-0.140619	0.207873	0.435641	0.0746935	0.33879	0.000502448	0.0128354	0.228431	0.0469374	0.000127775	0.526099	0.00352266	0.456863	0.140812	0.000638874	0.526099	0.0140907
Eif4g1	0.290792	-0.369639	-0.406431	-0.341236	0.0306145	0.000506536	0.0128882	0.0466237	0.0143478	0.00838031	0.0406882	0.845275	0.122065	0.0573911	0.0419015	0.122065	0.845275
Anxa11	0.761516	-0.0979795	-0.897803	0.0907079	0.330955	0.000507006	0.0128882	0.000371087	0.658963	0.000202503	0.715415	0.142983	0.00148435	1	0.00101252	1	0.42895
Utp3	-0.19106	0.0679298	0.230231	0.0880731	-0.140536	0.000511778	0.0129754	0.0106511	0.378567	0.00367493	0.301693	0.0774829	0.0426045	0.603387	0.0183746	0.603387	0.232449
Sipa1l1	0.213741	-0.286798	-0.296501	-0.32618	0.349482	0.000512945	0.0129754	0.0653139	0.0167638	0.0159846	0.0132074	0.0051004	0.0653139	0.0528294	0.0528294	0.0528294	0.025502
Slc7a5	1.72903	0.565313	-0.821151	0.3016	-0.490818	0.000514907	0.0129913	5.16911e-06	0.144564	0.0449373	0.478887	0.225767	2.58456e-05	0.433693	0.179749	0.478887	0.451534
Ank1	2.2085	1.10954	-2.17817	0.493386	-0.760693	0.000517621	0.0129913	1.96977e-05	0.114859	0.0132802	0.521425	0.202494	9.84885e-05	0.344578	0.0531209	0.521425	0.404988
Samd11	1.45241	0.428542	-1.31349	0.230415	-0.139012	0.000517975	0.0129913	0.000180474	0.387775	0.0361121	0.70351	0.779875	0.00090237	1	0.144449	1	1
Gm15421	-0.404697	0.131709	0.447458	0.382231	0.031678	0.000519351	0.0129913	0.00740053	0.40609	0.00633319	0.0353656	0.840551	0.0316659	0.812179	0.0316659	0.106097	0.840551
Arhgap1	0.45248	-0.247432	-0.216062	-0.236406	-0.109164	0.000519854	0.0129913	4.58929e-05	0.0322768	0.0670093	0.0623961	0.361597	0.000229464	0.129107	0.187188	0.187188	0.361597
Gm1821	0.603211	0.274071	-1.12688	1.06225	-0.354522	0.00052277	0.0130327	0.127926	0.455865	0.00249619	0.0148817	0.368881	0.383777	0.737763	0.012481	0.059527	0.737763
Phospho1	1.32459	0.438305	-1.62932	1.02314	0.0374419	0.000524391	0.0130417	0.00371995	0.370047	0.00571358	0.0692718	0.93922	0.0185997	0.740094	0.0228543	0.207815	0.93922
Gata2	0.578296	-0.00174798	-0.770117	-0.311704	-1.05057	0.000526511	0.0130555	0.0838261	0.995898	0.0301055	0.394239	0.00233229	0.251478	0.995898	0.120422	0.788478	0.0116614
Zfp959	-0.444707	-0.315442	0.252195	0.0940964	0.198451	0.00052749	0.0130555	0.000164152	0.00720132	0.0379906	0.46382	0.111734	0.000820761	0.0288053	0.113972	0.46382	0.223468
Psat1	0.124455	0.153878	0.241818	0.25559	0.202746	0.000531695	0.0130555	0.0475468	0.014206	0.000272418	0.000219271	0.00285266	0.0475468	0.028412	0.00109636	0.00109636	0.00855797
Maml3	0.126428	-0.260351	-0.666599	-0.12009	0.051306	0.000531697	0.0130555	0.396603	0.0842923	2.42713e-05	0.472039	0.735417	1	0.337169	0.000121357	1	1
Gltp	0.391719	0.0950848	-0.321554	0.153123	-0.13007	0.000532246	0.0130555	0.00201888	0.461548	0.0150975	0.285738	0.335022	0.0100944	0.857213	0.06039	0.857213	0.857213
Bnip3l	1.08864	1.14884	-1.06202	1.29112	-0.303073	0.000532517	0.0130555	0.0206356	0.00292354	0.00746895	0.0084909	0.496129	0.0412712	0.0146177	0.0298758	0.0298758	0.496129
Brat1	0.166194	-0.191361	-0.275012	-0.0893638	0.198761	0.000533836	0.0130569	0.0740382	0.0423661	0.00506436	0.386512	0.0416463	0.166585	0.166585	0.0253218	0.386512	0.166585
Mydgf	0.179207	0.686904	0.513073	0.387606	0.143442	0.000539803	0.0131108	0.316389	8.34277e-05	0.0061652	0.0425101	0.436384	0.632778	0.000417138	0.0246608	0.12753	0.632778
Optn	1.23503	0.371712	-0.677405	0.572065	-0.400564	0.000540231	0.0131108	0.000327397	0.295804	0.0831126	0.156459	0.289484	0.00163698	0.578968	0.33245	0.469377	0.578968
Btrc	0.04898	-0.419778	-0.189364	-0.426359	-0.159771	0.000542322	0.0131108	0.697974	0.00101811	0.148962	0.00188356	0.227614	0.697974	0.00509056	0.446885	0.00753425	0.455228
Ntpcr	0.304512	0.397791	0.319751	0.304906	0.212826	0.000545378	0.0131108	0.0170966	0.00125412	0.0209245	0.0296175	0.113535	0.0683865	0.00627059	0.0683865	0.0683865	0.113535
Sdhaf1	0.0438371	0.468659	0.584372	0.248329	-0.29418	0.000545388	0.0131108	0.816479	0.00919278	0.00228909	0.203856	0.127784	0.816479	0.0367711	0.0114454	0.407712	0.383352
Tfam	-0.493346	-0.167388	0.263401	-0.0531648	0.10568	0.000545949	0.0131108	0.000447842	0.246835	0.0788172	0.74122	0.478975	0.00223921	0.740505	0.315269	0.95795	0.95795
Hmgb3	-0.252951	-0.608609	-0.422437	-0.590934	-0.931434	0.000546026	0.0131108	0.226203	0.00518686	0.0545909	0.0101018	2.94491e-05	0.226203	0.0207474	0.109182	0.0303055	0.000147246
Siae	0.130394	-0.359373	-0.244449	-0.187262	-0.0186204	0.000546862	0.0131108	0.192605	0.000404499	0.0207121	0.095222	0.863092	0.385211	0.00202249	0.0828482	0.285666	0.863092
Ints7	-0.236375	-0.434385	-0.225014	-0.391259	0.0500532	0.000547443	0.0131108	0.0437662	0.00029629	0.0683452	0.0030315	0.688484	0.131299	0.00148145	0.13669	0.012126	0.688484
Lpcat3	0.485727	0.180133	-0.0826623	-0.0175629	-0.2144	0.00055153	0.0131781	0.000189659	0.175443	0.550221	0.904055	0.12405	0.000948297	0.526328	1	1	0.496202
Malsu1	-0.336218	0.347391	0.480709	0.122174	0.0270436	0.000556098	0.0132036	0.0315535	0.0127371	0.00139925	0.434285	0.868674	0.0946605	0.0509483	0.00699627	0.868571	0.868674
Sqstm1	0.837806	0.0934882	-0.346339	0.100107	-0.200037	0.0005569	0.0132036	0.000312697	0.692275	0.145261	0.698204	0.414228	0.00156349	1	0.581045	1	1
Azin1	0.971133	0.540062	-0.77972	1.02865	-0.177866	0.000557989	0.0132036	0.00323265	0.0593793	0.00763891	0.00281688	0.578302	0.0140844	0.118759	0.0229167	0.0140844	0.578302
Cycs	-0.277925	0.413872	0.54957	0.291915	0.121388	0.000558446	0.0132036	0.117924	0.00688555	0.00170303	0.0908969	0.513562	0.272691	0.0275422	0.00851513	0.272691	0.513562
Dcun1d2	-0.177889	-0.154326	0.223965	-0.0226767	0.182706	0.000558977	0.0132036	0.0421256	0.0768783	0.013505	0.810227	0.0462041	0.168502	0.168502	0.0675251	0.810227	0.168502
Fech	1.56313	1.28158	-1.61294	1.1509	-0.508342	0.000562705	0.0132614	0.0102427	0.00852677	0.00111504	0.0565576	0.38112	0.0341071	0.0341071	0.00557518	0.113115	0.38112
Wdtc1	0.659416	0.271995	-0.486686	-0.0672094	0.134817	0.000564158	0.0132654	0.00171326	0.208372	0.0279215	0.774441	0.549014	0.0085663	0.625115	0.111686	1	1
Ptprn	2.06337	-0.0378325	-0.723229	-0.0553016	-0.0619954	0.000568928	0.0133472	3.24408e-05	0.942226	0.267844	0.934645	0.910713	0.000162204	1	1	1	1
Zfp395	0.0246349	-0.48348	-0.355411	-0.321668	-0.09367	0.000570465	0.013353	0.844514	0.000139307	0.00662643	0.0207398	0.469974	0.939948	0.000696534	0.0265057	0.0622195	0.939948
Ccndbp1	1.49812	0.857841	-1.35092	0.883707	-0.494474	0.000571786	0.0133537	0.0026727	0.034342	0.00105037	0.0737162	0.306404	0.0106908	0.103026	0.00525186	0.147432	0.306404
Aqp1	1.32399	0.284152	-0.502234	0.720275	-0.511351	0.000573539	0.0133645	0.00102776	0.487716	0.229279	0.101387	0.225646	0.00513882	0.676938	0.676938	0.405548	0.676938
Ppp2r1b	0.114586	-0.435744	-0.27473	-0.316236	0.103189	0.000576888	0.0133975	0.300446	0.000124765	0.0189906	0.0114529	0.385082	0.600892	0.000623824	0.0569718	0.0458117	0.600892
Itpa	-0.084823	0.162296	0.466416	0.277872	0.0554749	0.000577545	0.0133975	0.45978	0.138975	7.11649e-05	0.0215093	0.64658	0.91956	0.416925	0.000355824	0.0860371	0.91956
Sec16a	0.0624125	-0.334014	-0.199347	-0.35506	0.134852	0.000580772	0.0134422	0.570732	0.00345248	0.0879235	0.00447075	0.252155	0.570732	0.0172624	0.26377	0.017883	0.504311
Fcrl1	-0.498243	-0.241636	0.382565	0.00102297	0.17421	0.000586287	0.0135396	0.00184805	0.152702	0.0285717	0.995764	0.312776	0.00924026	0.458105	0.114287	0.995764	0.625552
Tceal8	0.577147	0.67162	-0.780299	0.988658	-0.34672	0.000589466	0.0135827	0.0211847	0.0180784	0.0136927	0.00159757	0.233925	0.0547707	0.0547707	0.0547707	0.00798783	0.233925
Slc12a7	0.271425	-0.225614	-0.15512	-0.217324	-0.000123298	0.00059146	0.0135983	0.009118	0.0342921	0.158282	0.0610154	0.999113	0.04559	0.137168	0.316565	0.183046	0.999113
Rasgrp3	-0.586505	-0.583575	0.133903	-0.202772	0.367733	0.000592967	0.0136028	0.0114833	0.0137244	0.58657	0.439894	0.13253	0.0574164	0.0574164	0.879788	0.879788	0.39759
Tlr1	-0.630153	-0.477686	0.3151	-0.0277764	0.221184	0.000596285	0.0136486	0.00190433	0.024131	0.15312	0.908223	0.30209	0.00952167	0.0965239	0.459361	0.908223	0.604179
Myo6	0.792524	0.47376	0.511062	0.251019	0.130488	0.000598581	0.0136634	8.53225e-06	0.00936947	0.00955379	0.220915	0.518285	4.26613e-05	0.0374779	0.0374779	0.441829	0.518285
Aco2	0.386855	-0.134621	-0.333987	-0.117143	0.137631	0.000599572	0.0136634	0.00144304	0.283435	0.00926478	0.395872	0.294147	0.0072152	0.850306	0.0370591	0.850306	0.850306
Gabarapl2	1.07578	0.820506	-1.1807	0.985129	-0.233822	0.000608192	0.0138294	0.010491	0.0237202	0.00105817	0.018758	0.57033	0.041964	0.056274	0.00529084	0.056274	0.57033
Invs	-0.424604	-0.443205	0.0312342	-0.0806438	0.268175	0.000610617	0.013854	0.00421175	0.00176635	0.827135	0.59245	0.0724305	0.016847	0.00883177	1	1	0.217292
Isg20	0.899512	0.952416	-1.66455	1.14205	-0.413333	0.000621895	0.0140357	0.0876169	0.0259333	0.000104464	0.0326476	0.420362	0.175234	0.103733	0.000522321	0.103733	0.420362
Frat1	0.141525	0.575848	0.136445	0.0815175	-0.137707	0.000622219	0.0140357	0.296933	1.18281e-05	0.332625	0.577638	0.328848	1	5.91405e-05	1	1	1
2310067B10Rik	0.327729	-0.0301769	-0.492156	-0.135358	0.103036	0.000622695	0.0140357	0.0172246	0.830405	0.000794645	0.377893	0.478058	0.0688985	1	0.00397323	1	1
Ly6c1	0.301237	-0.0606396	0.408198	0.0186004	-1.02557	0.000628188	0.0141288	0.37268	0.859977	0.259007	0.960129	0.00491537	1	1	1	1	0.0245768
Gsk3a	0.375079	-0.0242104	-0.0932554	0.0573837	0.049715	0.00063494	0.0142293	0.000139898	0.810353	0.367069	0.598112	0.633434	0.000699491	1	1	1	1
Fcf1	-0.402491	0.38526	0.517765	0.229456	-0.225504	0.000635411	0.0142293	0.00972583	0.010325	0.000977698	0.16243	0.159591	0.0389033	0.0389033	0.00488849	0.319182	0.319182
Hist1h2bn	1.20827	0.335983	-1.91005	1.26141	0.283372	0.00064097	0.0142953	0.00669289	0.503588	0.0042605	0.0292938	0.556012	0.0267715	1	0.0213025	0.0878815	1
Yars2	-0.370264	-0.0982851	0.323545	-0.0208656	0.0431148	0.000642529	0.0142953	0.000914335	0.353887	0.00384032	0.856449	0.713148	0.00457168	1	0.0153613	1	1
Ralgps2	-0.492258	-0.439453	0.0811648	-0.262468	0.24402	0.000642972	0.0142953	0.0063451	0.0183938	0.679214	0.214173	0.204445	0.0317255	0.073575	0.679214	0.613335	0.613335
Dennd5b	-1.03759	-0.771238	-0.0808935	-0.574761	0.169065	0.000644367	0.0142953	0.0010998	0.0155849	0.804917	0.0941681	0.606011	0.00549902	0.0623394	1	0.282504	1
Pabpc4	0.878657	0.117815	-0.49976	0.219405	-0.00245017	0.000646023	0.0142953	0.000149183	0.622764	0.0469901	0.402678	0.992177	0.000745917	1	0.18796	1	1
2700038G22Rik	-0.84694	-0.782536	0.385334	0.0226719	0.3542	0.000646645	0.0142953	0.000847857	0.000467024	0.096944	0.924514	0.173557	0.00339143	0.00233512	0.290832	0.924514	0.347115
Tpx2	1.40682	0.689856	-0.393696	0.2985	-0.550444	0.000649703	0.0143165	8.19877e-05	0.0882161	0.414757	0.550265	0.225991	0.000409938	0.352864	0.829514	0.829514	0.677972
Psmd5	-0.134279	-0.218403	0.280184	0.0155491	0.13658	0.000650534	0.0143165	0.0677453	0.00358651	0.00029831	0.850273	0.0815727	0.203236	0.0143461	0.00149155	0.850273	0.203236
Prrc2a	0.456314	-0.293332	-0.595049	-0.322792	0.140786	0.000651756	0.0143165	0.0184307	0.140307	0.0033085	0.145174	0.508595	0.0737228	0.420921	0.0165425	0.420921	0.508595
Tnrc18	0.472572	0.0738451	-0.754208	-0.172068	0.35781	0.000654119	0.0143311	0.00653112	0.680629	6.4666e-05	0.385107	0.0555641	0.0261245	0.770214	0.00032333	0.770214	0.166692
Zfp36l1	-0.415938	-0.184938	0.0841129	-0.125838	0.153968	0.00065567	0.0143311	9.50462e-05	0.104029	0.478331	0.346055	0.184145	0.000475231	0.416117	0.692111	0.692111	0.552434
Zfp456	-0.499145	-0.367544	0.312977	0.149319	0.433277	0.000656575	0.0143311	0.00127906	0.0163169	0.0461046	0.3616	0.00823531	0.00639531	0.0489507	0.0922092	0.3616	0.0329412
Gm4956	-0.19314	0.663241	0.700532	0.0406465	-0.247127	0.000661609	0.0144092	0.36123	0.00155716	0.00284247	0.865633	0.336202	1	0.00778582	0.0113699	1	1
Rpp30	-0.19435	0.0378158	0.394374	0.0945225	-0.042035	0.000662939	0.0144092	0.0580389	0.697916	0.000122082	0.375807	0.69544	0.232156	1	0.000610412	1	1
Tmc8	0.208308	-0.272055	-0.483779	-0.0707379	0.284494	0.000668566	0.0144805	0.159566	0.076704	0.00223087	0.669897	0.0687341	0.319133	0.274936	0.0111544	0.669897	0.274936
Mrpl3	-0.268616	-0.192859	0.2659	0.0186572	0.0230836	0.000671154	0.0144805	0.000720106	0.0154137	0.00124682	0.830753	0.782916	0.00360053	0.046241	0.00498728	1	1
Tmem70	-0.451895	-0.131859	0.339597	0.097341	0.0432758	0.00067179	0.0144805	0.00219185	0.368694	0.0252924	0.538124	0.780412	0.0109592	1	0.10117	1	1
A930006K02Rik	0.780444	0.890906	-0.537021	1.16591	0.0763348	0.000672737	0.0144805	0.0203423	0.014422	0.175132	0.00298801	0.837304	0.0610269	0.0576879	0.350264	0.0149401	0.837304
Anapc1	0.0492828	-0.520972	-0.145764	-0.381101	0.000238344	0.000673219	0.0144805	0.707067	0.000126188	0.297209	0.011087	0.998646	1	0.000630941	0.891627	0.0443482	1
Sema4f	0.744031	0.196344	-0.414512	-0.324389	-0.247867	0.000679503	0.014561	1.40307e-05	0.284159	0.0476279	0.144887	0.187446	7.01535e-05	0.43466	0.190512	0.43466	0.43466
Nifk	-0.32626	0.141607	0.34545	0.132763	0.0604737	0.000680456	0.014561	0.0111154	0.275846	0.00993418	0.346886	0.654104	0.0496709	0.827538	0.0496709	0.827538	0.827538
Spcs2	-0.128865	0.103834	0.263209	0.0637973	0.00675483	0.000681184	0.014561	0.0705492	0.160813	0.000526939	0.436982	0.929153	0.282197	0.482439	0.0026347	0.873965	0.929153
Ube2h	0.877845	0.162308	-0.601356	-0.168825	-0.496639	0.000694505	0.014804	0.000110053	0.4733	0.00744429	0.499545	0.0315301	0.000550264	0.9466	0.0297771	0.9466	0.0945903
Psme3	1.46522	0.879533	-1.6386	0.915409	-0.450179	0.000695414	0.014804	0.00768427	0.0481866	0.00029591	0.0895695	0.396129	0.0307371	0.14456	0.00147955	0.179139	0.396129
Dhx38	0.41993	0.0309678	-0.499395	-0.182543	0.108135	0.000697627	0.0148206	0.00078747	0.809356	0.000178097	0.196811	0.419702	0.00314988	0.839405	0.000890484	0.590432	0.839405
Dph6	-0.284836	-0.53656	0.168649	0.091383	0.325746	0.000701423	0.0148258	0.0723781	0.000649632	0.296195	0.59152	0.0549593	0.219837	0.00324816	0.59239	0.59239	0.219837
Cript	0.663013	0.633848	-0.332761	0.685942	-0.258942	0.000703667	0.0148258	0.0127726	0.0135251	0.193025	0.0174584	0.321282	0.0638629	0.0638629	0.38605	0.0638629	0.38605
Nucb1	0.897981	0.287816	-0.334649	0.0496009	-0.0880749	0.000704084	0.0148258	0.000260826	0.25344	0.190397	0.85529	0.736713	0.00130413	0.761587	0.761587	1	1
Mark2	0.214435	0.00855966	-0.521613	-0.237023	0.0896929	0.000705039	0.0148258	0.0996777	0.949538	0.000137177	0.110983	0.526641	0.398711	1	0.000685883	0.398711	1
Xpa	0.18021	0.38761	0.195046	0.131428	-0.34196	0.000705081	0.0148258	0.107733	0.000376159	0.0898275	0.26884	0.00392326	0.269483	0.00188079	0.269483	0.269483	0.0156931
Snx5	-0.349702	-0.261491	0.237348	-0.0855753	-0.154031	0.000708749	0.0148258	0.00156247	0.0197313	0.0469727	0.526365	0.177935	0.00781235	0.078925	0.140918	0.526365	0.355869
Caml	-0.290414	-0.115454	0.330269	0.0459547	-0.0947306	0.000709408	0.0148258	0.000998898	0.170589	0.00022609	0.619295	0.29996	0.00399559	0.511766	0.00113045	0.619295	0.599921
Sf3b6	-0.427987	0.132108	0.452336	0.31833	-0.10661	0.000710341	0.0148258	0.00525047	0.413092	0.0062313	0.0816716	0.51253	0.0262523	0.826184	0.0262523	0.245015	0.826184
Glul	1.00153	0.117051	-0.461004	0.173739	-0.220116	0.000711484	0.0148258	0.000764072	0.696237	0.123914	0.59112	0.474104	0.00382036	1	0.495657	1	1
Mnat1	-0.212696	-0.138808	0.338984	0.236378	0.000201661	0.000712198	0.0148258	0.0424427	0.179688	0.00202297	0.0369121	0.998581	0.147649	0.359376	0.0101149	0.147649	0.998581
Mrps31	-0.186464	-0.222798	0.239599	0.14038	0.0464584	0.000714088	0.0148353	0.0363101	0.0116098	0.00834438	0.136781	0.620672	0.10893	0.046439	0.0417219	0.273562	0.620672
Tdrd3	-0.280055	-0.124849	0.196889	0.0437126	0.0657076	0.000716973	0.0148653	0.00177601	0.154068	0.0316103	0.644673	0.492131	0.00888005	0.462205	0.126441	0.984263	0.984263
Itgb3bp	-0.534423	-0.0645954	0.510449	0.0454213	0.010691	0.00072503	0.014972	0.00258587	0.698216	0.00360698	0.803331	0.954435	0.0129294	1	0.0144279	1	1
Irf4	-0.521835	-0.683516	-0.144171	-0.423674	0.0587419	0.00072627	0.014972	0.00390579	0.000244026	0.455863	0.0413908	0.761105	0.0156232	0.00122013	0.911726	0.124172	0.911726
Psmf1	1.15046	0.594991	-0.767155	0.445503	-0.342275	0.000726704	0.014972	0.00229255	0.109407	0.0386288	0.27334	0.383922	0.0114627	0.328222	0.154515	0.546681	0.546681
Usp25	0.86549	-0.0333841	-0.493025	0.152012	-0.185014	0.000728159	0.014972	9.34063e-06	0.858441	0.0109975	0.47731	0.347335	4.67031e-05	1	0.04399	1	1
Itsn1	1.44096	0.545914	-1.37906	0.698376	-0.581694	0.000729353	0.014972	0.000755283	0.188472	0.00133872	0.122618	0.183187	0.00377641	0.367853	0.00535488	0.367853	0.367853
Timp3	1.10769	-0.507261	-0.602661	0.214643	-1.84998	0.000731486	0.0149861	0.0659164	0.432413	0.367583	0.736553	0.00233369	0.263666	1	1	1	0.0116685
Serpinb9	0.0319286	0.594497	0.5265	0.432193	0.190103	0.000737391	0.0150445	0.849526	0.000592243	0.00331862	0.0223452	0.29832	0.849526	0.00296122	0.0132745	0.0670355	0.59664
Eif2ak1	0.902546	-0.00949632	-0.250955	-0.110294	-0.118262	0.00073857	0.0150445	4.52721e-05	0.966668	0.272518	0.655513	0.608479	0.000226361	1	1	1	1
Zswim3	-0.155692	-0.448673	0.21137	-0.0909427	0.355315	0.000738701	0.0150445	0.21135	0.000166772	0.0830324	0.478514	0.00412105	0.4227	0.000833858	0.249097	0.478514	0.0164842
Hivep2	-0.380777	-0.519423	-0.141566	-0.265645	0.0547398	0.000740161	0.0150446	0.00473994	0.000177178	0.322947	0.0836313	0.702882	0.0189597	0.000885888	0.645894	0.250894	0.702882
Zfp639	-0.338993	-0.270244	0.18616	-0.0476998	-0.0377078	0.000742313	0.0150588	0.00124496	0.0101236	0.0856168	0.677098	0.73118	0.00622482	0.0404945	0.25685	1	1
Slc38a5	1.43643	1.00623	-1.73817	0.63076	-0.747639	0.000745728	0.0150984	0.0146173	0.0966987	0.0111032	0.349544	0.231929	0.0584693	0.290096	0.055516	0.463858	0.463858
3110001I22Rik	-0.632748	-0.278344	0.36113	0.0127952	0.276858	0.000748023	0.0151153	0.00128626	0.130855	0.0570065	0.947443	0.16604	0.0064313	0.392564	0.228026	0.947443	0.392564
Pias3	0.210856	-0.170748	-0.21553	-0.127702	-0.179686	0.000750013	0.015126	0.0178064	0.056899	0.0210207	0.192883	0.0545403	0.0890319	0.163621	0.0890319	0.192883	0.163621
F830002L21Rik	1.32318	0.989441	-1.28873	0.660706	-0.622173	0.000756019	0.0151697	0.0013454	0.0196039	0.00565142	0.158793	0.156157	0.00672702	0.0588118	0.0226057	0.312315	0.312315
Mdc1	-0.125687	-0.375568	-0.0958688	-0.159702	0.168753	0.000757397	0.0151697	0.195055	0.000167647	0.351238	0.147672	0.104101	0.443015	0.000838235	0.443015	0.443015	0.416404
Itgb4	1.20595	0.325112	-0.831299	0.714504	-0.403681	0.000758354	0.0151697	0.000711756	0.378074	0.0648445	0.0899179	0.264167	0.00355878	0.528334	0.259378	0.269754	0.528334
Cat	1.3421	-0.0334708	-0.683127	0.241415	-0.410948	0.000759972	0.0151697	1.16571e-05	0.906966	0.0171068	0.465068	0.167041	5.82857e-05	0.930135	0.0684272	0.930135	0.501124
Klra3	-0.734031	0.414049	0.585269	0.0528497	-0.0540089	0.000760623	0.0151697	0.000184826	0.0253934	0.00405392	0.800681	0.810012	0.000924132	0.0761802	0.0162157	1	1
Ralbp1	0.550158	0.0119755	-0.509052	-0.0432346	-0.0536174	0.000760977	0.0151697	9.0594e-05	0.934188	0.000583867	0.787206	0.722833	0.00045297	1	0.00233547	1	1
Ccl22	1.48589	2.55431	1.85606	-0.748531	-0.329079	0.000763081	0.0151715	0.0602701	0.00231266	0.0188278	0.385854	0.674525	0.18081	0.0115633	0.0753111	0.771707	0.771707
Casc3	0.0857648	-0.157761	-0.161131	-0.245928	-0.0631451	0.000764	0.0151715	0.19358	0.0224927	0.0222848	0.00124341	0.374657	0.38716	0.0891393	0.0891393	0.00621705	0.38716
Gm6548	0.076675	-0.0116493	0.418128	0.148981	0.346064	0.000766683	0.0151948	0.449716	0.909941	0.000100959	0.187192	0.00166729	0.899432	0.909941	0.000504794	0.561575	0.00666916
Eps15l1	0.187825	-0.196077	-0.144756	-0.145748	0.0393029	0.000768113	0.0151948	0.0132875	0.0118931	0.0712968	0.08819	0.62796	0.0594656	0.0594656	0.21389	0.21389	0.62796
9430016H08Rik	-0.201643	0.120839	0.321123	0.0805258	-0.17587	0.000770297	0.015209	0.0587609	0.229992	0.00264113	0.467146	0.112216	0.235044	0.459983	0.0132057	0.467146	0.336649
Sec22a	-0.42583	0.0336857	0.504765	0.17896	0.112137	0.000772829	0.0152299	0.0121941	0.838019	0.00347989	0.312119	0.529893	0.0487764	1	0.0173995	0.936358	1
Dnajc9	-0.397028	-0.291327	0.267735	0.0114781	-0.0297167	0.000778744	0.0153173	0.000805105	0.0212207	0.0408747	0.937193	0.816107	0.00402553	0.0848828	0.122624	1	1
Nedd4l	0.159384	-0.3529	-0.298087	-0.473047	0.0756025	0.000780806	0.0153287	0.258371	0.0126138	0.0417496	0.00252021	0.610374	0.516742	0.0504551	0.125249	0.0126011	0.610374
Srcap	-0.0235935	-0.276709	-0.0764587	-0.249572	0.268337	0.000788712	0.0154546	0.823707	0.0113928	0.495361	0.0377519	0.0179599	0.990722	0.0569641	0.990722	0.113256	0.0718395
Rab37	0.252294	0.14642	-0.0361688	0.0698027	-0.498825	0.000791903	0.0154745	0.0535996	0.271964	0.794426	0.633049	0.000363015	0.214398	0.815892	1	1	0.00181507
Sugt1	-0.18609	0.309791	0.268747	0.28132	-0.0231304	0.000794473	0.0154745	0.0843744	0.00623602	0.0203075	0.0268934	0.841149	0.168749	0.0311801	0.0812299	0.0812299	0.841149
Rhoc	0.902279	0.60523	-0.259347	0.16382	-1.09807	0.000794958	0.0154745	0.0167387	0.106562	0.551579	0.703986	0.0095963	0.0669547	0.319686	1	1	0.0479815
Aqr	0.122379	-0.665544	-0.321527	-0.43666	0.206302	0.00079598	0.0154745	0.504783	0.000440271	0.0984998	0.0359121	0.294804	0.589609	0.00220136	0.295499	0.143648	0.589609
Fbxo22	-0.295414	-0.0666931	0.197061	0.0437919	0.0167165	0.000798869	0.0154745	1.95792e-05	0.333186	0.00579987	0.562502	0.8176	9.78959e-05	0.999558	0.0231995	1	1
Sec14l1	0.761895	0.193841	-0.513038	-0.0219319	0.0150298	0.000799651	0.0154745	0.000341274	0.379819	0.0230762	0.927264	0.947506	0.00170637	1	0.0923048	1	1
Tax1bp1	0.85669	0.105335	-0.329238	0.218512	-0.15942	0.000802546	0.0154745	3.36264e-06	0.547941	0.068864	0.290554	0.38244	1.68132e-05	0.871662	0.275456	0.871662	0.871662
Rmi1	-0.591534	-0.288803	0.278056	0.0023196	0.118195	0.000802549	0.0154745	1.93076e-05	0.0359662	0.0504703	0.987738	0.413984	9.6538e-05	0.143865	0.151411	0.987738	0.827969
Clec2d	-0.458452	-0.125014	0.414937	-0.0508193	-0.526314	0.000803189	0.0154745	0.00902782	0.50985	0.0332186	0.816955	0.00317214	0.0361113	1	0.0996559	1	0.0158607
Hscb	0.871748	0.825476	-0.887892	0.86773	-0.314065	0.000804976	0.0154801	0.031342	0.0361138	0.0260594	0.043423	0.447671	0.130297	0.130297	0.130297	0.130297	0.447671
Ost4	0.595498	0.704953	-0.80519	0.798461	-0.311573	0.00081153	0.0155772	0.0353369	0.0109953	0.00328786	0.0109538	0.294907	0.0706739	0.0438153	0.0164393	0.0438153	0.294907
Ppp6c	-0.19551	0.0612749	0.148654	0.118975	0.145984	0.00081338	0.0155838	0.00352015	0.379046	0.0372683	0.124425	0.0412509	0.0176008	0.379046	0.149073	0.248851	0.149073
Spire1	1.72803	1.01916	-1.5437	0.605007	-0.657689	0.000817474	0.0156332	0.000162009	0.0494685	0.0122034	0.296406	0.20325	0.000810047	0.148405	0.0488137	0.4065	0.4065
Dnajb2	1.40072	0.746326	-0.828824	0.61204	-0.527446	0.000820689	0.0156658	0.00221746	0.0970723	0.0697194	0.208404	0.26084	0.0110873	0.291217	0.278878	0.416808	0.416808
Mrps18c	-0.210616	0.295455	0.46407	0.232063	-0.205302	0.000824178	0.0157034	0.159823	0.0491705	0.00291166	0.157826	0.195245	0.473478	0.196682	0.0145583	0.473478	0.473478
Grpel2	-0.414982	-0.116958	0.289574	0.0734313	0.18937	0.000830487	0.0157755	0.00195512	0.382699	0.0362808	0.614065	0.178596	0.00977562	0.765398	0.145123	0.765398	0.535787
Xpo5	0.1762	-0.407655	-0.225893	-0.32592	0.202064	0.000831014	0.0157755	0.197563	0.00342254	0.115522	0.0326936	0.164761	0.346565	0.0171127	0.346565	0.130774	0.346565
Acadl	0.0170877	-0.272115	-0.0661286	-0.312288	-0.183295	0.000835316	0.0158282	0.832632	0.00118533	0.443212	0.000744957	0.0344193	0.886424	0.00474132	0.886424	0.00372478	0.103258
Wdr61	-0.242364	-0.0960802	0.282187	0.140346	-0.015914	0.000840179	0.0158425	0.0274354	0.386133	0.0133579	0.239873	0.890003	0.109742	0.772266	0.0667895	0.71962	0.890003
Mocs1	0.885233	0.767825	-0.0537658	0.26887	0.123344	0.000844027	0.0158425	0.000170459	0.00140518	0.830995	0.305871	0.626112	0.000852293	0.00562074	1	0.917612	1
Hemgn	1.08488	0.548882	-0.788399	0.643371	-0.258691	0.000844138	0.0158425	0.00125323	0.121716	0.0507985	0.113598	0.500816	0.00626615	0.340794	0.203194	0.340794	0.500816
Asf1b	0.434791	0.159923	0.240487	0.408825	-0.104513	0.000844509	0.0158425	0.000356158	0.207693	0.0753263	0.00303299	0.415349	0.00178079	0.415386	0.225979	0.012132	0.415386
Rpl22	-0.378049	0.32525	0.3405	0.405465	-0.0661546	0.000844572	0.0158425	0.00328648	0.0144166	0.0148464	0.0131328	0.626405	0.0164324	0.0525314	0.0525314	0.0525314	0.626405
Tceanc2	0.161324	0.102133	-0.151453	0.000109286	-0.0555791	0.000845259	0.0158425	0.00593915	0.0865437	0.014273	0.998662	0.373431	0.0296957	0.259631	0.0570922	0.998662	0.746862
BC003965	-0.364868	0.00899665	0.285093	0.169255	0.0637505	0.000848893	0.0158818	0.00271563	0.939596	0.0214757	0.188034	0.613597	0.0135781	1	0.0859027	0.564103	1
Mcoln2	-0.531731	-0.489324	0.119619	-0.26689	-0.101263	0.000857401	0.016012	0.000973388	0.00164604	0.449394	0.11127	0.539665	0.00486694	0.00658415	0.898789	0.333809	0.898789
Ndufb3	-0.100329	0.181873	0.23045	0.198987	-0.284965	0.000862133	0.0160566	0.324002	0.0783138	0.0309441	0.0791279	0.00832789	0.324002	0.234941	0.123777	0.234941	0.0416394
Mrpl50	-0.41497	-0.0224167	0.271677	0.216256	0.0931	0.000862894	0.0160566	0.00124739	0.86008	0.0391572	0.117962	0.488259	0.00623695	0.976519	0.156629	0.353886	0.976519
Smg8	-0.121475	-0.337709	-0.0827611	-0.241533	0.15529	0.000865966	0.0160849	0.217497	0.000618907	0.414911	0.0247688	0.130938	0.434994	0.00309453	0.434994	0.099075	0.392813
Gm5088	0.84261	0.145755	-0.453336	0.197902	-0.0133261	0.000867784	0.0160898	0.00021607	0.535792	0.0654058	0.441885	0.956739	0.00108035	1	0.261623	1	1
Gtf2a2	-0.449098	-0.0237835	0.386317	0.1116	-0.0886436	0.000870667	0.0161143	0.00196255	0.872985	0.0117475	0.495794	0.563074	0.00981274	1	0.0469902	1	1
Zfp869	-0.221277	-0.184286	0.190528	-0.0540589	-0.0293871	0.000888997	0.016416	0.0035615	0.0220678	0.0203018	0.546115	0.717197	0.0178075	0.081207	0.081207	1	1
Tigd2	-0.431465	-0.199305	0.243005	0.10729	0.054737	0.000890137	0.016416	3.3707e-05	0.0602866	0.0264145	0.357463	0.620341	0.000168535	0.18086	0.105658	0.714925	0.714925
Dnajb6	0.908865	0.55265	-0.670573	0.470624	-0.427069	0.000892871	0.0164321	0.000761695	0.0380591	0.0134161	0.106999	0.122207	0.00380848	0.114177	0.0536643	0.213999	0.213999
Setd1a	0.0929986	-0.371548	-0.421409	-0.334636	0.0313257	0.000894187	0.0164321	0.491656	0.00723098	0.0030435	0.0265498	0.827132	0.983312	0.0289239	0.0152175	0.0796495	0.983312
Fam131a	1.08448	0.287616	-0.741526	0.702183	-0.216486	0.000899137	0.0164938	0.000924357	0.401526	0.067638	0.0909498	0.550806	0.00462179	0.803051	0.270552	0.272849	0.803051
Phospho2	-0.235734	0.0301396	0.327648	0.215055	0.181599	0.000906567	0.0166006	0.024847	0.779126	0.00310193	0.0684543	0.104719	0.099388	0.779126	0.0155096	0.205363	0.209438
B3glct	-0.369543	-0.133635	0.148464	-0.0779045	0.187344	0.000908932	0.0166145	0.00111419	0.222305	0.190724	0.5086	0.116705	0.00557097	0.572171	0.572171	0.572171	0.466822
Arih2	0.293275	-0.00307979	-0.0762961	0.0593726	-0.131609	0.000910826	0.0166198	0.000451529	0.971453	0.384947	0.526407	0.136647	0.00225764	1	1	1	0.546587
Rundc1	0.0211568	-0.253166	-0.0389761	-0.127302	0.0382661	0.000912771	0.0166259	0.735146	5.46866e-05	0.551737	0.0642132	0.558329	1	0.000273433	1	0.256853	1
Pim1	0.544847	0.476769	-0.530392	0.264392	-0.260348	0.000921997	0.0167558	0.033906	0.0667875	0.0413336	0.343832	0.331299	0.16953	0.200363	0.16953	0.662597	0.662597
Pik3c3	-0.00754296	-0.375437	-0.315098	-0.393186	-0.170255	0.000923138	0.0167558	0.945447	0.000896295	0.00669245	0.00149556	0.146699	0.945447	0.00448147	0.0200773	0.00598225	0.293398
Prex1	0.462886	-0.104429	-0.705488	-0.216248	0.0202729	0.000930684	0.0168631	0.00534344	0.534307	3.58179e-05	0.247938	0.90882	0.0213738	1	0.000179089	0.743815	1
Ccdc23	0.343863	0.553211	-0.0482873	0.327208	-0.191044	0.000940779	0.0169818	0.030471	0.000750424	0.784328	0.0669427	0.264333	0.121884	0.00375212	0.784328	0.200828	0.528667
Zpbp	-0.708424	-0.317455	0.292746	0.121173	0.264216	0.000941518	0.0169818	0.000480537	0.104963	0.132088	0.544414	0.202171	0.00240268	0.41985	0.41985	0.544414	0.41985
Ppp2r4	0.881861	0.402884	-0.25582	0.224402	-0.268994	0.000942158	0.0169818	0.000327554	0.106988	0.309072	0.416585	0.30475	0.00163777	0.427953	0.914251	0.914251	0.914251
Dnajb13	0.946274	0.375299	-0.105503	0.189698	-0.165841	0.000943939	0.0169843	4.38663e-05	0.118483	0.706415	0.528165	0.535609	0.000219332	0.473931	1	1	1
Ccdc97	0.440944	0.0833435	-0.280129	0.0034816	0.0654106	0.000947253	0.0170144	0.00021188	0.496323	0.0266318	0.979338	0.60891	0.0010594	1	0.106527	1	1
5430427O19Rik	-0.710669	0.00910384	0.358482	0.260987	0.147776	0.000953374	0.0170946	0.00085129	0.966478	0.108128	0.27459	0.508715	0.00425645	1	0.432514	0.82377	1
Ap1s3	-0.482349	-0.40586	-0.00166965	-0.266043	0.278717	0.000956564	0.017102	0.00305439	0.01433	0.992229	0.14502	0.105762	0.015272	0.0573198	0.992229	0.317285	0.317285
Mpst	1.00383	0.706925	-0.162754	0.351275	0.332812	0.000958234	0.017102	0.000108514	0.00959514	0.597888	0.257627	0.209866	0.000542568	0.0383806	0.629597	0.629597	0.629597
Limd1	-0.176212	-0.295989	-0.130519	-0.0957521	0.190479	0.000958743	0.017102	0.123391	0.0112587	0.275699	0.450693	0.113717	0.454868	0.0562934	0.551399	0.551399	0.454868
Sorl1	0.41106	-0.034616	-0.604765	-0.57537	-0.0518732	0.00096122	0.0171167	0.0363482	0.866938	0.00292271	0.0103303	0.801157	0.109044	1	0.0146136	0.0413214	1
Pip5k1b	0.706375	0.174274	-0.361702	0.2643	0.00624224	0.000964966	0.0171538	0.000167665	0.373431	0.0853445	0.224803	0.976058	0.000838324	0.746861	0.341378	0.674408	0.976058
Mapre2	0.688664	-0.089431	-0.543196	-0.0536022	-0.203824	0.000972652	0.0171885	0.00111275	0.680957	0.0136432	0.821308	0.363638	0.00556376	1	0.0545728	1	1
Prdm9	-0.50341	-0.198713	0.164898	-0.191577	0.242878	0.00097331	0.0171885	0.00192267	0.18484	0.280956	0.232265	0.131056	0.00961335	0.554519	0.554519	0.554519	0.524223
Rps15a-ps6	-0.198042	0.355588	0.313161	0.573483	0.306807	0.000974398	0.0171885	0.214911	0.0340912	0.0684475	0.00221568	0.0727004	0.214911	0.136365	0.205343	0.0110784	0.205343
Gale	0.925172	0.586925	-0.0397006	0.234772	0.207689	0.000976911	0.0171885	2.25372e-05	0.00936093	0.877359	0.361078	0.366583	0.000112686	0.0374437	1	1	1
Tceb2	1.11625	1.0005	-1.5372	0.886287	-0.144551	0.000977453	0.0171885	0.0387934	0.0559632	0.00532132	0.12242	0.801407	0.155174	0.16789	0.0266066	0.24484	0.801407
5830432E09Rik	0.592142	0.442402	-0.112418	0.436264	-0.0263053	0.000977843	0.0171885	0.000920766	0.00980004	0.571118	0.0274661	0.8981	0.00460383	0.0392002	1	0.0823983	1
Sik3	0.388584	0.0853398	-0.221033	-0.232818	0.0104577	0.000978844	0.0171885	0.000805151	0.471182	0.0730926	0.0759332	0.932785	0.00402575	0.942365	0.29237	0.29237	0.942365
Cd69	-0.834531	-0.88674	0.317079	-0.271678	0.206422	0.000980206	0.0171885	0.000717422	0.00050462	0.238872	0.360316	0.435305	0.00286969	0.0025231	0.716617	0.720632	0.720632
Trem2	0.94568	1.18835	0.313908	0.89687	0.937474	0.000988943	0.0173124	0.0188829	0.00105368	0.478532	0.0306966	0.0264648	0.0755315	0.00526839	0.478532	0.0793944	0.0793944
Mrpl41	-0.058508	0.456751	0.444661	0.393919	-0.118088	0.000991319	0.0173167	0.715153	0.00350985	0.00694161	0.0213443	0.479423	0.958846	0.0175492	0.0277664	0.0640329	0.958846
Hmgcs1	-0.221339	-0.530608	-0.265867	-0.397142	-0.09098	0.00099254	0.0173167	0.118985	0.000205576	0.0696004	0.0110582	0.543989	0.237971	0.00102788	0.208801	0.0442329	0.543989
Amica1	1.17682	1.02185	0.0871598	0.0741676	0.316571	0.00101959	0.0177586	0.000152586	0.00159688	0.792878	0.832334	0.351405	0.000762928	0.0063875	1	1	1
Apol11b	1.58022	0.741188	-1.19825	1.02852	-0.706223	0.00102604	0.017841	0.000974457	0.0943486	0.00779556	0.0612708	0.163409	0.00487228	0.188697	0.0311822	0.183813	0.188697
Rab5c	0.52957	0.178888	-0.393225	0.304562	-0.105678	0.00103453	0.0179485	0.000251419	0.212958	0.00682373	0.0641578	0.493339	0.00125709	0.425915	0.0272949	0.192474	0.493339
Sh2b3	0.356125	-0.0994129	-0.134364	0.128306	0.0111603	0.00103569	0.0179485	0.000160528	0.307947	0.177102	0.243352	0.911561	0.000802638	0.730056	0.708409	0.730056	0.911561
Med15	0.292272	-0.0184	-0.273604	-0.274969	0.0506295	0.00103757	0.0179511	0.00648767	0.866844	0.0159446	0.0223976	0.6576	0.0324384	1	0.0637783	0.0671929	1
Gbf1	0.263726	-0.447176	-0.370149	-0.380186	0.178472	0.00104577	0.0180531	0.128168	0.0119396	0.0429404	0.050236	0.333896	0.256336	0.0596978	0.171761	0.171761	0.333896
Akt2	0.635012	0.190646	-0.422537	0.101221	-0.179555	0.00104924	0.0180531	0.000990261	0.335091	0.0320624	0.638051	0.376359	0.00495131	1	0.12825	1	1
Vamp1	-0.630154	-0.540991	0.189103	0.0405378	0.38552	0.00104971	0.0180531	0.00338852	0.0124419	0.396594	0.864452	0.0873465	0.0169426	0.0497674	0.793189	0.864452	0.262039
Trnt1	-0.584496	-0.214806	0.243576	0.018753	0.0973316	0.00105085	0.0180531	0.000747394	0.216038	0.172974	0.920495	0.592491	0.00373697	0.691898	0.691898	1	1
Dcun1d5	-0.317654	0.114649	0.391285	0.311821	0.0353867	0.00105407	0.0180531	0.0168019	0.404888	0.0055901	0.040517	0.801667	0.0672076	0.809776	0.0279505	0.121551	0.809776
Aoah	0.331374	0.741822	0.602251	0.172481	0.310923	0.00105506	0.0180531	0.0594984	1.28119e-05	0.0014056	0.368767	0.130314	0.178495	6.40593e-05	0.00562241	0.368767	0.260628
Ubl4a	-0.396897	-0.0415105	0.217122	-0.0330513	-0.0776695	0.00105741	0.0180531	0.000278068	0.69004	0.0445605	0.770114	0.484621	0.00139034	1	0.178242	1	1
Flii	0.511784	-0.101092	-0.514196	-0.332227	0.0117376	0.00105743	0.0180531	0.00580995	0.604216	0.00875658	0.115898	0.953423	0.0290498	1	0.0350263	0.347695	1
Eef1a1	-0.0104815	0.214844	0.254746	0.301802	0.0398221	0.00106651	0.0181781	0.898345	0.00778061	0.00349475	0.00234294	0.643225	1	0.0233418	0.013979	0.0117147	1
Armcx6	1.01976	0.0154778	-0.448412	0.490326	-0.192194	0.00107001	0.0182078	0.000135179	0.955619	0.197888	0.170224	0.566888	0.000675897	1	0.680898	0.680898	1
Stk10	0.304804	-0.202858	-0.616743	-0.359463	-0.0217867	0.00108531	0.0184379	0.0784521	0.253953	0.000694589	0.0739396	0.906796	0.295758	0.507906	0.00347295	0.295758	0.906796
Txndc15	-0.100441	0.237382	0.310073	0.168103	0.209501	0.00109227	0.0185127	0.297292	0.0140347	0.00208241	0.111198	0.040275	0.297292	0.0561386	0.010412	0.222396	0.120825
Rpl22l1	-0.42316	0.165443	0.480667	0.249239	-0.108351	0.0010933	0.0185127	0.0091707	0.329378	0.00567302	0.185853	0.527864	0.0366828	0.658756	0.0283651	0.55756	0.658756
Fam118a	-0.406156	-0.338596	0.143398	-0.0746735	0.002972	0.0011025	0.0186	0.000240567	0.00134668	0.187707	0.514326	0.979151	0.00120283	0.00538671	0.56312	1	1
Tardbp	-0.55582	-0.106031	0.246202	-0.0242701	-0.00937024	0.0011027	0.0186	7.00648e-05	0.468673	0.107218	0.886074	0.949469	0.000350324	1	0.428873	1	1
Rps25	-0.201525	0.286197	0.344297	0.375675	-0.0646384	0.00110678	0.0186	0.106509	0.0289841	0.0115662	0.0156486	0.626448	0.213018	0.0869523	0.0578311	0.0625944	0.626448
Tspo2	1.19783	1.44613	-1.66899	1.21816	-0.525072	0.00110701	0.0186	0.0357446	0.00696611	0.00265739	0.0371233	0.358556	0.107234	0.0278644	0.013287	0.107234	0.358556
Rps3	-0.169007	0.345099	0.398726	0.39848	-0.0236511	0.00110777	0.0186	0.219176	0.0125655	0.00695243	0.0191708	0.870728	0.438353	0.050262	0.0347622	0.0575125	0.870728
March5	1.11597	0.824309	-0.698054	0.581864	-0.381902	0.00110994	0.0186	0.00115132	0.0100354	0.0287904	0.10388	0.258476	0.00575659	0.0401417	0.0863712	0.207759	0.258476
Rprd1b	0.0883543	-0.47031	-0.288172	-0.250594	-0.0234004	0.00111104	0.0186	0.483386	0.000281186	0.0303231	0.0771409	0.861973	0.966772	0.00140593	0.121292	0.231423	0.966772
Zc3h18	0.121066	-0.289559	-0.551241	-0.178792	0.034593	0.00112005	0.0186977	0.389596	0.0446602	0.000216191	0.256118	0.816932	0.779191	0.178641	0.00108095	0.768353	0.816932
Zfp945	-0.409828	-0.0334402	0.438037	0.169477	0.0731324	0.00112152	0.0186977	0.00371198	0.813492	0.00296138	0.274309	0.631787	0.0148479	1	0.0148069	0.822926	1
Tuba1c	0.953054	0.409996	-0.427908	0.425982	-0.336899	0.00112425	0.0186977	0.00199455	0.194354	0.191187	0.213196	0.303372	0.00997276	0.764748	0.764748	0.764748	0.764748
Rnaseh2b	-0.0415646	0.314378	0.370394	0.216992	-0.148289	0.00112545	0.0186977	0.697323	0.00247987	0.000808865	0.0564895	0.195016	0.697323	0.00991948	0.00404433	0.169469	0.390032
Selk	0.503439	0.533983	-0.482956	0.668991	-0.453214	0.00112706	0.0186977	0.0290492	0.0167663	0.0311795	0.00814177	0.0541387	0.0871477	0.0670651	0.0871477	0.0407089	0.0871477
Dpp9	0.314419	-0.211684	-0.476952	-0.121288	0.18039	0.00112963	0.0186977	0.0385029	0.173382	0.00313596	0.475656	0.260544	0.154012	0.520146	0.0156798	0.521087	0.521087
Ube2e3	0.827205	0.596842	-0.579157	0.690147	-0.435158	0.00113135	0.0186977	0.00260487	0.0287893	0.0369711	0.0213962	0.126679	0.0130243	0.086368	0.086368	0.0855848	0.126679
Heatr5b	0.092809	-0.51135	-0.476681	-0.409598	0.174343	0.0011335	0.0186977	0.596695	0.00467746	0.010227	0.0373358	0.348422	0.696844	0.0233873	0.040908	0.112007	0.696844
Ctso	-0.712524	-0.543848	0.24566	-0.225493	0.305782	0.00113453	0.0186977	0.00293678	0.0276152	0.343627	0.424705	0.226654	0.0146839	0.110461	0.687254	0.687254	0.679962
F10	1.60074	1.4788	0.553229	1.04733	0.758765	0.00113494	0.0186977	6.29581e-05	0.000322832	0.200493	0.02002	0.0879474	0.00031479	0.00129133	0.200493	0.06006	0.175895
Grina	1.29886	0.647224	-0.891437	0.656025	-0.361812	0.00113834	0.0187237	0.00644738	0.156152	0.0440803	0.189538	0.451247	0.0322369	0.468456	0.176321	0.468456	0.468456
Cst7	0.332692	0.516875	0.518765	0.124993	-0.139015	0.00114235	0.018752	0.0484989	0.00137535	0.00273559	0.485001	0.417533	0.145497	0.00687677	0.0109424	0.835066	0.835066
Rasa3	0.32833	-0.267413	-0.362075	-0.172494	0.0105587	0.00114513	0.018752	0.00329809	0.0171211	0.00185599	0.184087	0.927619	0.0131924	0.0513632	0.00927997	0.368175	0.927619
Spop	0.698602	0.0289527	-0.353123	0.0394687	-0.294662	0.00114549	0.018752	2.24496e-05	0.859158	0.0326945	0.833476	0.0749974	0.000112248	1	0.130778	1	0.224992
Ifi27l2a	0.568838	1.29516	0.413175	0.759328	0.507831	0.0011508	0.0188091	0.0898945	0.000121044	0.206782	0.0411523	0.12585	0.269683	0.000605218	0.269683	0.164609	0.269683
Ms4a4c	-0.464971	0.398736	0.598069	0.347379	0.393898	0.00115314	0.0188129	0.0560467	0.110443	0.0218387	0.228057	0.117905	0.224187	0.331329	0.109194	0.331329	0.331329
Car1	0.995278	0.657633	-1.35369	1.04109	-0.385699	0.00115747	0.0188129	0.0152445	0.179739	0.0217997	0.0573332	0.416071	0.0762227	0.359478	0.0871989	0.172	0.416071
Xpc	0.320646	0.450453	-0.154249	-0.0164324	-0.031591	0.00116033	0.0188129	0.00392589	7.7672e-05	0.191212	0.895526	0.791028	0.0157036	0.00038836	0.573637	1	1
Dcaf7	0.204754	-0.264862	-0.282517	-0.2016	0.0436339	0.00116046	0.0188129	0.0639511	0.0195819	0.0154131	0.108819	0.711807	0.191853	0.0783277	0.0770654	0.217638	0.711807
2810025M15Rik	0.0736722	0.280576	0.267809	-0.0411491	-1.2313	0.00116258	0.0188129	0.813456	0.350307	0.421543	0.903886	0.000263977	1	1	1	1	0.00131989
Ttc9c	-0.248225	-0.376741	0.0402724	0.00128281	0.266753	0.00116441	0.0188129	0.0327483	0.00164441	0.744485	0.992302	0.0315108	0.126043	0.00822205	1	1	0.126043
Arf6	-0.396216	-0.139174	0.0396749	-0.000307638	0.0650469	0.00116524	0.0188129	7.48071e-05	0.182951	0.714751	0.997975	0.541319	0.000374035	0.731802	1	1	1
Dnaja4	1.68635	1.03621	-1.53654	0.615461	-0.611562	0.00116558	0.0188129	0.000595784	0.044203	0.00672345	0.279037	0.244354	0.00297892	0.132609	0.0268938	0.488707	0.488707
Dok2	0.334941	0.311536	-0.31899	0.0300972	-0.458416	0.00117003	0.0188489	0.0629644	0.0896391	0.101519	0.881013	0.0168974	0.251857	0.268917	0.268917	0.881013	0.0844869
Ogfrl1	0.631888	0.691837	-0.314807	0.401549	-0.157109	0.00117204	0.0188489	0.00770231	0.0045316	0.187882	0.131492	0.511874	0.0308092	0.022658	0.394477	0.394477	0.511874
Mlst8	-0.156586	-0.201818	0.201631	0.0991998	0.349064	0.00117328	0.0188489	0.162304	0.0655899	0.0786598	0.406325	0.00286463	0.324607	0.262359	0.262359	0.406325	0.0143232
Slamf6	-0.304967	-0.334384	0.395974	-0.0667269	0.253423	0.00118644	0.019008	0.0140156	0.0092392	0.00290035	0.642921	0.0529212	0.0420467	0.0369568	0.0145017	0.642921	0.105842
Gpc1	0.546376	0.766736	-0.22794	-0.0361663	-0.0883101	0.00118685	0.019008	0.0376635	0.00194305	0.401871	0.895857	0.730663	0.150654	0.00971527	1	1	1
1110034G24Rik	0.334501	0.503783	-0.294359	0.603354	-0.324093	0.00119275	0.0190729	0.113876	0.0207728	0.196878	0.0110799	0.154202	0.341627	0.0830911	0.341627	0.0553993	0.341627
Pycard	0.166278	0.639505	0.255905	0.580312	0.143035	0.0011999	0.0191576	0.330887	0.000294536	0.158825	0.00276308	0.436185	0.661773	0.00147268	0.476474	0.0110523	0.661773
Cyp4b1-ps2	0.616685	1.04122	-0.653557	0.958128	-0.167301	0.00120398	0.0191932	0.0892213	0.00482095	0.0944592	0.0174963	0.662707	0.267664	0.0241048	0.267664	0.0699851	0.662707
Cox11	-0.46121	-0.0437892	0.370029	0.0639725	-0.0238826	0.00121019	0.0192625	0.00326503	0.769963	0.0168934	0.689495	0.883343	0.0163251	1	0.0675734	1	1
Rfx2	1.60344	0.395474	-1.1446	-0.0336602	-0.574844	0.00121688	0.0193392	3.57473e-05	0.337947	0.0180566	0.943782	0.16287	0.000178736	0.675895	0.0722265	0.943782	0.488611
P4hb	0.446752	0.197911	0.0552924	0.15871	0.15139	0.00122342	0.0194133	1.66438e-05	0.0711953	0.616375	0.197856	0.177085	8.32192e-05	0.284781	0.616375	0.531255	0.531255
Ehd1	0.731647	0.344626	-0.488856	0.264229	-0.236881	0.00122704	0.0194409	0.00626055	0.212187	0.0757314	0.373171	0.402285	0.0313027	0.636561	0.302926	0.746342	0.746342
Fbrsl1	-0.102172	-0.147265	-0.199121	-0.23991	0.302303	0.00123729	0.0195682	0.26546	0.100107	0.0329802	0.0161756	0.000814362	0.26546	0.200215	0.0989407	0.0647025	0.00407181
Rala	-0.272169	-0.0174576	0.0712516	0.0675642	-0.00840947	0.00123885	0.0195682	0.000202321	0.817433	0.357699	0.415247	0.913526	0.00101161	1	1	1	1
Tmbim6	0.596167	0.141049	-0.426669	0.00937202	-0.0307112	0.00124377	0.0196159	0.00067644	0.4238	0.0167378	0.962878	0.869474	0.0033822	1	0.0669514	1	1
Rras2	-0.474321	-0.177134	0.293844	-0.0113802	0.114189	0.0012497	0.0196758	0.000665355	0.218925	0.0486066	0.944147	0.43915	0.00332677	0.656775	0.194426	0.944147	0.878301
Crtap	0.274427	0.127591	0.133286	0.058806	-0.342275	0.00125158	0.0196758	0.0180667	0.258487	0.277307	0.64372	0.00444437	0.0722667	0.775461	0.775461	0.775461	0.0222218
Btbd19	0.00781108	0.0162746	0.293452	-0.0618719	-0.236317	0.00125327	0.0196758	0.940639	0.87393	0.00580744	0.572007	0.0271526	1	1	0.0290372	1	0.10861
Mak16	-0.289062	-0.228516	0.0853632	-0.104183	0.0787971	0.00126226	0.0197869	0.0002309	0.00375822	0.294461	0.228729	0.342704	0.0011545	0.0150329	0.686188	0.686188	0.686188
Zmym3	-0.0443181	-0.454683	-0.172663	-0.453784	-0.0998173	0.0012695	0.0198703	0.729237	0.000415582	0.193592	0.00128008	0.458435	0.91687	0.00207791	0.580775	0.00512034	0.91687
Pip5k1c	0.309001	0.10446	-0.371101	-0.132668	0.119152	0.00127186	0.0198772	0.0107444	0.406443	0.00377148	0.340104	0.366902	0.0429776	1	0.0188574	1	1
Mef2c	-0.504269	-0.444333	-0.0432671	-0.112109	0.135972	0.00127943	0.0199653	0.00100743	0.00518268	0.796706	0.54879	0.40369	0.00503717	0.0207307	1	1	1
Lgals1	0.345714	1.02189	0.611856	0.64085	0.0255369	0.00128753	0.0200532	0.173901	0.00020878	0.024282	0.0310806	0.924975	0.347802	0.0010439	0.097128	0.097128	0.924975
Fastkd5	-0.337841	-0.122147	0.276933	0.00477405	0.101014	0.00129381	0.0200532	0.000274885	0.165474	0.00261657	0.960448	0.295317	0.00137443	0.496422	0.0104663	0.960448	0.590634
Faim	-0.251445	0.00818249	0.152245	0.0689345	-0.245145	0.00129575	0.0200532	0.00457393	0.924837	0.0913725	0.466152	0.00796282	0.0228697	0.932304	0.274118	0.932304	0.0318513
Inpp5d	0.523558	-0.123103	-0.374791	-0.345753	-0.132209	0.00129696	0.0200532	0.00336893	0.50967	0.047383	0.0914955	0.491202	0.0168446	0.982404	0.189532	0.274486	0.982404
Taf9	-0.450994	-0.0941216	0.41759	0.239451	-0.013613	0.0012977	0.0200532	0.00467571	0.561305	0.012734	0.180267	0.935661	0.0233785	1	0.050936	0.540801	1
Mettl5	-0.419375	0.0137777	0.342483	0.210874	0.172513	0.00129795	0.0200532	0.00319008	0.919859	0.0166885	0.15048	0.250133	0.0159504	0.919859	0.0667538	0.45144	0.500266
Itgb2	0.775066	-0.0844153	-0.511898	-0.163987	-0.171229	0.00130132	0.0200532	5.05905e-05	0.658305	0.00687593	0.444479	0.377336	0.000252952	1	0.0275037	1	1
Lyrm2	-0.21135	0.234063	0.281304	0.16532	-0.162822	0.00130143	0.0200532	0.0541013	0.0308544	0.0130375	0.164422	0.160155	0.162304	0.123418	0.0651877	0.32031	0.32031
Myo5a	-0.46766	-0.311383	0.0396405	-0.217683	0.159551	0.00130251	0.0200532	0.00104168	0.0345993	0.794962	0.18404	0.291097	0.00520838	0.138397	0.794962	0.55212	0.582194
Lmo2	0.684978	0.373001	-0.302289	0.397806	-0.263716	0.00130823	0.0200898	0.000345424	0.0370794	0.10232	0.058109	0.17289	0.00172712	0.148318	0.20464	0.174327	0.20464
2700097O09Rik	0.354347	0.857348	-0.77076	0.991112	-0.23147	0.00130972	0.0200898	0.170528	0.00493731	0.0202779	0.00206256	0.436767	0.341056	0.0197492	0.0608338	0.0103128	0.436767
Car2	1.75184	0.672602	-1.14978	0.54276	-0.537215	0.0013144	0.0200898	0.000483145	0.104397	0.00525837	0.258127	0.242023	0.00241573	0.31319	0.0210335	0.484045	0.484045
Fam136a	-0.289482	-0.216403	0.267183	0.0783171	0.209957	0.00131503	0.0200898	0.0237954	0.0883081	0.0409426	0.56584	0.115128	0.118977	0.264924	0.16377	0.56584	0.264924
Wbp2	0.949408	0.0278525	-0.538778	0.119321	-0.378102	0.00131616	0.0200898	0.000664531	0.921559	0.0556023	0.703861	0.198867	0.00332266	1	0.222409	1	0.596602
Sptb	2.35873	0.545	-1.8114	-0.170499	-0.802677	0.00131729	0.0200898	4.29447e-05	0.378446	0.0144497	0.816792	0.192825	0.000214724	0.756892	0.0577989	0.816792	0.578476
Fam63a	0.779841	0.283622	-0.07254	0.223827	-0.0623337	0.00131984	0.0200898	6.04064e-05	0.161471	0.722823	0.305973	0.76353	0.000302032	0.645884	1	0.91792	1
Tamm41	0.0903371	0.21654	0.419356	0.155897	-0.192206	0.00132148	0.0200898	0.464052	0.0565285	0.000649547	0.215421	0.116634	0.464052	0.226114	0.00324774	0.430843	0.349902
Surf4	0.370297	0.190628	-0.0427057	0.0770599	-0.0181939	0.00132236	0.0200898	9.18022e-06	0.0307767	0.629893	0.43241	0.839729	4.59011e-05	0.123107	1	1	1
Aplp2	0.541304	0.0880078	-0.339899	-0.301253	-0.185231	0.00132773	0.0201418	0.00135698	0.617093	0.0581445	0.117257	0.306295	0.00678492	0.617093	0.232578	0.351771	0.612591
Ppid	-0.44647	-0.231797	0.273532	-0.0897663	0.107376	0.00133815	0.0202065	0.00104388	0.0886872	0.0524599	0.547323	0.456683	0.0052194	0.266062	0.20984	0.913367	0.913367
Crip2	1.05578	0.113624	-0.855874	-0.124377	-1.36367	0.00133961	0.0202065	0.0290428	0.828617	0.148448	0.827196	0.00559958	0.116171	1	0.445343	1	0.0279979
Tmem194b	-0.343118	-0.0659552	0.349124	-0.152679	0.134239	0.00133995	0.0202065	0.00521264	0.601702	0.00732127	0.272985	0.303118	0.0260632	0.818954	0.0292851	0.818954	0.818954
Aimp1	-0.244816	0.216867	0.405965	0.360828	-0.0608909	0.001341	0.0202065	0.036273	0.0764812	0.00118798	0.00858771	0.625223	0.108819	0.152962	0.00593989	0.0343508	0.625223
Prpf8	0.302755	-0.4642	-0.451509	-0.57937	-0.0152345	0.00134176	0.0202065	0.11294	0.0199141	0.0269549	0.00876325	0.941052	0.22588	0.0796562	0.0808648	0.0438162	0.941052
Fam213a	1.47129	0.951505	-0.828998	0.95959	-0.342507	0.0013456	0.0202349	0.00563316	0.0405041	0.0735944	0.0828375	0.498646	0.0281658	0.162016	0.220783	0.220783	0.498646
Dnmt1	0.336323	-0.338444	-0.370052	-0.288022	0.0691183	0.00134786	0.0202395	0.0221257	0.02557	0.0177507	0.0838677	0.66213	0.0887536	0.0887536	0.0887536	0.167735	0.66213
Eya3	0.260464	-0.17847	-0.185739	-0.115019	0.00467269	0.00135063	0.0202516	0.00335591	0.0515864	0.0484791	0.25156	0.960799	0.0167796	0.193917	0.193917	0.50312	0.960799
Magoh	-0.527374	0.187152	0.44296	0.30756	-0.0986606	0.00135374	0.0202689	0.0043704	0.325683	0.024179	0.149212	0.614352	0.021852	0.651366	0.0967161	0.447635	0.651366
Ube2c	1.27073	1.1334	-1.5342	0.879618	-0.580023	0.00137018	0.0204854	0.0171443	0.019343	0.00150336	0.101423	0.27623	0.068577	0.068577	0.00751681	0.202846	0.27623
Rps21	0.115678	0.622515	-0.982992	0.788489	-0.134973	0.00137637	0.0205252	0.730716	0.0561549	0.00286511	0.0439676	0.715479	1	0.17587	0.0143256	0.17587	1
Epb41	2.12294	0.496528	-1.81574	0.304185	-0.582054	0.00137681	0.0205252	0.00074999	0.328236	0.000645232	0.623574	0.348751	0.00322616	0.984709	0.00322616	0.984709	0.984709
Rabep1	-0.469153	0.0846317	0.309977	0.0831076	0.0789821	0.00138244	0.0205745	3.61656e-05	0.467047	0.0100319	0.521532	0.512325	0.000180828	1	0.0401275	1	1
Rasl10a	1.32203	-0.528317	-0.867859	0.0380277	0.333347	0.00138748	0.0205745	0.000729041	0.180334	0.0665387	0.93808	0.419194	0.0036452	0.541003	0.266155	0.93808	0.838389
Mapk14	0.486374	0.277415	-0.128511	-0.043933	-0.144668	0.00138776	0.0205745	0.000300522	0.0509998	0.367085	0.781779	0.311582	0.00150261	0.203999	0.934745	0.934745	0.934745
6720489N17Rik	-0.879232	-0.257651	0.496587	0.0660437	0.14369	0.00138807	0.0205745	0.00124358	0.29164	0.0499809	0.797307	0.60739	0.00621792	0.874921	0.199924	1	1
Trub2	0.1021	0.339538	0.278913	0.151727	0.172957	0.001394	0.0205946	0.30347	0.000522179	0.00702968	0.159796	0.100705	0.319591	0.00261089	0.0281187	0.319591	0.302114
Bmf	0.116338	-0.265561	-0.354825	-0.107192	0.0253933	0.00139688	0.0205946	0.287581	0.0186135	0.00212183	0.384358	0.827168	0.862744	0.0744541	0.0106092	0.862744	0.862744
Cwc15	-0.11886	0.0868125	0.180437	0.125815	-0.132435	0.00139745	0.0205946	0.0306057	0.133574	0.00233543	0.053623	0.0238557	0.0954229	0.133574	0.0116771	0.107246	0.0954229
Fcrl5	0.33754	0.308927	0.436581	0.231475	0.307005	0.00139916	0.0205946	0.0197586	0.0245018	0.00376889	0.133653	0.0488011	0.0790345	0.0790345	0.0188445	0.133653	0.0976023
Tap2	0.301478	-0.0859234	-0.62996	-0.152609	0.0223887	0.0013995	0.0205946	0.0687326	0.611495	0.000288776	0.411904	0.901233	0.274931	1	0.00144388	1	1
Sephs2	0.573586	0.613233	0.0231231	0.209656	0.0282764	0.00140154	0.0205946	0.00091183	0.000863321	0.89999	0.294387	0.878568	0.00431661	0.00431661	1	0.883162	1
Cd36	0.611125	0.17385	-0.223779	0.207652	-0.11337	0.00140336	0.0205946	0.000349203	0.300778	0.191652	0.274339	0.507312	0.00174601	0.823016	0.766607	0.823016	0.823016
E2f2	1.77009	0.981066	-0.731424	0.562362	-0.573283	0.00140745	0.0206254	0.000148519	0.0258865	0.0898019	0.258553	0.22311	0.000742596	0.103546	0.269406	0.44622	0.44622
Bach2	-0.260962	-0.627452	-0.074362	-0.439291	0.0984749	0.00141179	0.0206375	0.114454	0.000268665	0.679195	0.0236821	0.579784	0.343362	0.00134332	1	0.0947284	1
Por	0.686383	0.347742	-0.50144	-0.0657333	-0.0194226	0.00141227	0.0206375	0.00106071	0.107929	0.0262679	0.782415	0.931372	0.00530354	0.323786	0.105072	1	1
Csnk1e	0.429617	0.167211	-0.324981	-0.0373897	-0.247234	0.00141892	0.0207054	0.00261267	0.255383	0.0323764	0.816608	0.10643	0.0130634	0.510766	0.129505	0.816608	0.319291
Tpcn1	0.855888	0.0545434	-0.477809	-0.187128	-0.130613	0.00143103	0.0208527	0.00071176	0.833902	0.0755025	0.510571	0.62894	0.0035588	1	0.30201	1	1
Ttc7	0.427005	0.253432	-0.353162	-0.0337818	0.0891829	0.00143345	0.0208586	0.000384927	0.0449939	0.00526638	0.81062	0.498579	0.00192463	0.134982	0.0210655	0.997159	0.997159
Tbca	-0.434793	0.0722303	0.33564	0.381085	-0.224061	0.00143984	0.0209222	0.00628807	0.663549	0.0497353	0.0425091	0.184637	0.0314403	0.663549	0.170037	0.170037	0.369275
Arfgef2	-0.134134	-0.392768	-0.244414	-0.351493	0.0412444	0.00144442	0.0209593	0.249824	0.00099722	0.0467398	0.00750054	0.740038	0.499649	0.0049861	0.140219	0.0300022	0.740038
Tjp2	0.89793	-0.0653178	-0.612625	0.171407	-0.431527	0.00145594	0.0210905	0.00128221	0.816922	0.0561824	0.616189	0.159051	0.00641103	1	0.224729	1	0.477152
Wdr33	-0.0345722	-0.269655	-0.0700276	-0.0963886	0.176164	0.00146006	0.0210905	0.67237	0.00139062	0.417196	0.294875	0.0430194	0.884626	0.00695308	0.884626	0.884626	0.172078
Chil3	1.18194	2.16995	1.64402	2.25412	2.36204	0.00146055	0.0210905	0.0557748	0.000695523	0.0122298	0.00389723	0.000152732	0.0557748	0.00278209	0.0244597	0.0116917	0.000763658
Lsm5	-0.39599	0.113986	0.44375	0.266511	-0.330942	0.00146162	0.0210905	0.0408577	0.517645	0.0171266	0.159818	0.0915803	0.163431	0.517645	0.0856332	0.319635	0.274741
Gimap6	-0.315918	-0.127948	0.298597	0.0268736	0.128807	0.00146831	0.0211188	0.00419916	0.249723	0.0121725	0.840912	0.261377	0.0209958	0.74917	0.04869	0.840912	0.74917
Gsg2	-0.218416	0.0890373	0.489818	0.170479	0.229698	0.00147005	0.0211188	0.140679	0.533952	0.00124737	0.270496	0.147366	0.562717	0.562717	0.00623685	0.562717	0.562717
Ankle2	-0.205052	-0.172744	-0.013904	-0.193074	0.18618	0.00147476	0.0211188	0.0267914	0.0717621	0.88739	0.0664413	0.0551921	0.133957	0.220768	0.88739	0.220768	0.220768
Nek4	-0.484334	-0.375173	0.207334	-0.242598	0.0127618	0.00147505	0.0211188	0.00283561	0.0124233	0.173366	0.129654	0.937471	0.014178	0.0496931	0.388963	0.388963	0.937471
Ell2	0.796238	0.614435	-0.803655	0.650324	-0.37769	0.00147553	0.0211188	0.00720323	0.0356513	0.00619973	0.0432249	0.205728	0.0309986	0.106954	0.0309986	0.106954	0.205728
Slc25a39	1.22367	0.795168	-1.3429	0.763566	-0.460904	0.00147583	0.0211188	0.0355567	0.126435	0.0102319	0.207851	0.437906	0.142227	0.379306	0.0511593	0.415703	0.437906
Rmdn1	-0.337029	0.385465	0.333822	0.132705	0.0723426	0.00148764	0.0212585	0.0272357	0.00676287	0.0263164	0.385686	0.649111	0.105266	0.0338143	0.105266	0.771373	0.771373
Aldh1a1	1.46342	0.802241	-1.44674	0.872422	-0.449597	0.00149468	0.0213296	0.00533599	0.0729924	0.00126463	0.104502	0.383172	0.0213439	0.218977	0.00632313	0.218977	0.383172
Isg15	1.1288	0.977426	-0.324882	0.67175	-0.312671	0.00149784	0.0213452	0.00714837	0.00948394	0.371943	0.106592	0.404242	0.0357418	0.0379357	0.743887	0.319775	0.743887
Rps27l	-0.211406	0.319768	0.541179	0.453902	0.230711	0.0015047	0.0213667	0.212696	0.0592018	0.00223688	0.0146043	0.197105	0.394209	0.177605	0.0111844	0.0584174	0.394209
Cpne2	1.80264	0.918916	-0.23748	0.335554	-0.109845	0.00150538	0.0213667	0.000138255	0.0441957	0.664682	0.543496	0.835355	0.000691276	0.176783	1	1	1
Clptm1	0.254935	-0.0952755	-0.103658	0.0219181	0.130334	0.00150554	0.0213667	0.00128592	0.244118	0.215122	0.806272	0.12458	0.00642962	0.645366	0.645366	0.806272	0.498321
Bsg	1.03247	0.508469	-0.36856	0.490303	-0.147018	0.00151094	0.0214139	0.000758565	0.0878342	0.215591	0.141675	0.641731	0.00379282	0.351337	0.431181	0.425025	0.641731
Psma7	0.139868	0.57679	0.336804	0.410528	0.0404998	0.00151462	0.0214368	0.335871	0.000218884	0.031884	0.0194953	0.79623	0.671742	0.00109442	0.0956521	0.0779811	0.79623
Dhrs11	1.56523	1.3166	-1.50741	1.05664	-0.489785	0.00152365	0.021535	0.0104485	0.0132826	0.00428876	0.0753227	0.40786	0.041794	0.041794	0.0214438	0.150645	0.40786
Fam76a	0.351414	0.148287	0.0286796	0.099157	-0.0958388	0.00152631	0.0215432	0.000820054	0.166087	0.793769	0.387427	0.385651	0.00410027	0.664348	1	1	1
Ctdsp2	0.38131	-0.0198148	-0.246729	-0.114482	-0.108355	0.00153154	0.021571	0.00123324	0.871677	0.0480552	0.403616	0.391987	0.00616618	1	0.192221	1	1
Pi4k2b	0.831484	0.0978573	-0.533025	0.414198	-0.311765	0.00153296	0.021571	0.0001087	0.665052	0.0256698	0.0932567	0.19122	0.000543498	0.665052	0.102679	0.27977	0.382439
Rbm22	0.0237652	-0.214707	-0.146953	-0.278228	-0.175417	0.00153453	0.021571	0.760022	0.00750283	0.0755365	0.00170207	0.0355143	0.760022	0.0300113	0.151073	0.00851033	0.106543
Emcn	1.3375	-0.126187	0.27438	0.277811	-2.67508	0.00153872	0.0215866	0.0716023	0.883488	0.769665	0.739972	0.00194268	0.286409	1	1	1	0.00971338
Ddx47	0.0459004	-0.306651	-0.122914	-0.262757	-0.232816	0.00153981	0.0215866	0.612919	0.00110133	0.2026	0.0113032	0.016888	0.612919	0.00550665	0.405199	0.0452127	0.0506641
Zfp60	-0.355134	-0.40808	0.0660111	-0.142827	0.175503	0.00154667	0.0216534	0.00253323	0.0005196	0.585537	0.265496	0.163775	0.0101329	0.002598	0.585537	0.530992	0.491324
Ubap2l	0.176932	-0.28258	-0.350128	-0.314797	0.114496	0.00155008	0.0216718	0.162035	0.0318778	0.00930533	0.0314018	0.401648	0.324069	0.125607	0.0465266	0.125607	0.401648
Cby1	0.463632	0.395501	0.0690516	0.21249	-0.0824554	0.00155394	0.0216965	0.00109685	0.00394507	0.6454	0.163269	0.582487	0.00548424	0.0157803	1	0.489807	1
Sirt2	0.327534	0.295895	-0.291974	0.175598	-0.0820767	0.00155609	0.0216972	0.0133851	0.0283461	0.0387194	0.234207	0.559292	0.0669255	0.113384	0.116158	0.468413	0.559292
Crispld2	2.10436	1.89213	-0.288173	0.943817	0.836756	0.00156765	0.0218054	0.000446377	0.00105517	0.717536	0.224451	0.256527	0.00223188	0.00422069	0.717536	0.673353	0.673353
Bmx	0.966081	1.0704	0.203555	0.173294	0.0884142	0.00156806	0.0218054	0.00183638	0.000312159	0.545431	0.612865	0.811132	0.00734553	0.00156079	1	1	1
Gtpbp8	-0.262489	-0.0387562	0.269045	0.153498	0.271278	0.00157349	0.0218514	0.0174295	0.708385	0.0160868	0.185134	0.0230254	0.080434	0.708385	0.080434	0.370269	0.080434
Zbtb10	-0.789926	-0.582158	0.11305	-0.262578	0.042124	0.00157821	0.0218652	0.000192531	0.00329593	0.558426	0.200798	0.835697	0.000962653	0.0131837	1	0.602395	1
Stat5b	0.334378	0.012242	-0.402181	-0.0817525	0.0332154	0.00157871	0.0218652	0.00127304	0.909433	0.000225319	0.492821	0.767146	0.00509217	1	0.0011266	1	1
Scimp	-0.655157	-0.479718	0.0436655	-0.28556	-0.25087	0.00158391	0.0218927	0.000525316	0.00737103	0.811141	0.133352	0.180319	0.00262658	0.0294841	0.811141	0.400055	0.400055
Fam32a	0.492702	0.515664	-0.0851647	0.516359	-0.0114393	0.00158493	0.0218927	0.00369779	0.00257843	0.621251	0.00918951	0.948314	0.0147912	0.0128922	1	0.0275685	1
Hebp1	1.05464	1.04935	-1.63111	0.860577	-0.601375	0.00159042	0.0219107	0.0175031	0.0243731	0.0021444	0.0945311	0.205712	0.0700126	0.0731194	0.010722	0.189062	0.205712
Parp4	0.00418065	-0.554112	-0.369743	-0.507791	0.0141768	0.00159205	0.0219107	0.980107	0.00127649	0.0366093	0.0072495	0.936813	1	0.00638243	0.109828	0.028998	1
Gm13157	-0.501846	0.139773	0.531723	0.2191	0.28086	0.00159535	0.0219107	0.0072628	0.476123	0.00876328	0.328281	0.149237	0.036314	0.656561	0.036314	0.656561	0.447712
Eif3e	-0.275871	0.0658269	0.297101	0.238681	0.0518072	0.00159768	0.0219107	0.00207127	0.473676	0.00201915	0.0306707	0.576215	0.0100957	0.947352	0.0100957	0.0920122	0.947352
Chmp4b	0.641065	0.408071	-0.298997	0.455617	-0.179658	0.00159804	0.0219107	0.0042437	0.0668911	0.178467	0.0648979	0.434431	0.0212185	0.259592	0.356934	0.259592	0.434431
Fam214b	1.59298	0.713866	-0.963339	0.523745	-0.445675	0.00159938	0.0219107	0.000225153	0.0826999	0.0193934	0.241875	0.304252	0.00112576	0.2481	0.0775735	0.483751	0.483751
Chd4	0.374587	-0.376727	-0.552867	-0.504504	-0.00248366	0.00160105	0.0219107	0.0572141	0.0679326	0.008103	0.0267313	0.990637	0.171642	0.171642	0.040515	0.106925	0.990637
Ssr4	0.0839843	0.549705	0.290712	0.544237	-0.0297181	0.00161185	0.0220294	0.579856	0.000610734	0.0731391	0.00243656	0.855967	1	0.00305367	0.219417	0.00974623	1
Sh3d19	0.837397	0.247362	-0.596352	-0.0438411	-0.451913	0.00161842	0.0220899	0.00305428	0.411996	0.0764631	0.899306	0.159481	0.0152714	0.823992	0.305852	0.899306	0.478443
Ptms	0.835916	0.41435	-0.586378	0.33829	-0.73531	0.00162142	0.0221017	0.0154709	0.245948	0.107962	0.384358	0.0473737	0.0773547	0.491896	0.323887	0.491896	0.189495
Cmpk2	0.533317	0.291438	0.066366	0.00847625	0.0941569	0.00162493	0.0221205	5.03927e-05	0.0308642	0.635241	0.954318	0.512019	0.000251963	0.123457	1	1	1
Ptpn1	0.603946	0.232702	-0.353476	0.182812	0.195672	0.00163771	0.0222651	0.000704513	0.210174	0.0545288	0.375675	0.304868	0.00352256	0.630521	0.218115	0.630521	0.630521
Nol11	-0.130321	-0.671552	-0.0788262	-0.270895	0.206795	0.00164486	0.022333	0.385378	1.25444e-05	0.61438	0.103922	0.195634	0.770756	6.27221e-05	0.770756	0.415688	0.586901
Inpp5k	0.346093	-0.0465971	-0.150031	-0.201185	-0.0242076	0.00165009	0.0223589	0.000462403	0.653767	0.155865	0.0790221	0.82062	0.00231202	1	0.467595	0.316088	1
Luc7l3	-0.841348	-0.0649269	0.322137	0.0790465	0.0233243	0.00165109	0.0223589	9.24203e-05	0.769947	0.168566	0.761658	0.917483	0.000462101	1	0.674264	1	1
Snhg5	-0.335606	0.0564316	0.281448	0.129457	-0.331321	0.00166216	0.0224382	0.0213886	0.684453	0.0532712	0.3904	0.0263005	0.106943	0.7808	0.159814	0.7808	0.106943
Dok1	0.504067	0.322921	-0.212084	0.330556	-0.100553	0.00166391	0.0224382	0.00313504	0.0636694	0.241814	0.0808046	0.578859	0.0156752	0.254677	0.483629	0.254677	0.578859
Gm8369	-0.730091	-0.310686	0.395559	-0.0381812	0.0903632	0.00166638	0.0224382	0.000855009	0.167295	0.0920126	0.879888	0.696066	0.00427504	0.501886	0.36805	1	1
Rere	0.0522085	-0.339814	-0.335654	-0.260539	0.0131851	0.00166688	0.0224382	0.641036	0.00337139	0.00498811	0.0456138	0.914043	1	0.0168569	0.0199525	0.136841	1
Wdr45	0.604987	0.255663	-0.14255	0.0862338	-0.261047	0.00167061	0.0224382	0.000448702	0.149028	0.437834	0.657229	0.157804	0.00224351	0.59611	0.875667	0.875667	0.59611
Uqcrfs1	-0.0537694	0.130966	0.239548	0.174767	-0.05664	0.00167107	0.0224382	0.462023	0.0820553	0.00199896	0.0352519	0.46744	0.924046	0.246166	0.00999481	0.141008	0.924046
Irf2bpl	-0.282875	-0.482867	-0.243178	-0.144089	0.181189	0.00167213	0.0224382	0.0342979	0.000208883	0.070038	0.310227	0.17947	0.137192	0.00104442	0.210114	0.35894	0.35894
Pus3	-0.621541	-0.0844563	0.414256	0.224138	0.135935	0.00168163	0.0225	0.000791606	0.645745	0.0294413	0.265397	0.484945	0.00395803	0.96989	0.117765	0.79619	0.96989
Slc35a2	0.165625	-0.314824	-0.181815	-0.191239	0.0105467	0.00168288	0.0225	0.108787	0.00249791	0.0930772	0.0913061	0.921169	0.365224	0.0124896	0.365224	0.365224	0.921169
Strbp	-0.584483	-0.297917	0.0290273	-0.179189	0.190481	0.00168381	0.0225	0.000241241	0.0712452	0.86618	0.335244	0.262532	0.00120621	0.284981	0.86618	0.787596	0.787596
Mpp1	1.52709	0.653145	-1.03069	0.616438	-0.471423	0.00168711	0.0225	0.000823906	0.0969856	0.00724041	0.168967	0.260872	0.00411953	0.290957	0.0289617	0.337934	0.337934
Card6	-0.0813804	-0.571025	-0.11139	-0.287196	0.23474	0.00168761	0.0225	0.588325	0.000268394	0.491487	0.102689	0.143854	0.982974	0.00134197	0.982974	0.410757	0.431562
Ly6a	0.211261	0.576999	0.998712	0.443379	0.555217	0.00169231	0.0225336	0.347724	0.0141492	3.865e-05	0.0959761	0.0189697	0.347724	0.0565967	0.00019325	0.191952	0.0569092
Rnf139	-0.358587	-0.152776	0.247685	0.136184	0.0952081	0.00169502	0.0225407	0.0058132	0.253034	0.0729301	0.364525	0.485321	0.029066	0.759102	0.29172	0.759102	0.759102
Snd1	0.501458	0.0841687	-0.26433	-0.193354	-0.0318707	0.00170408	0.0226321	0.000656748	0.58218	0.0903825	0.245541	0.840516	0.00328374	1	0.36153	0.736623	1
Setd1b	0.173758	-0.223202	-0.544177	-0.335587	0.201677	0.00170959	0.022646	0.2836	0.178179	0.00141978	0.0632767	0.237973	0.534536	0.534536	0.00709892	0.253107	0.534536
Rbm12	-0.418384	-0.316298	0.0331557	-0.14869	0.293243	0.00171137	0.022646	0.000708275	0.0108529	0.795592	0.275678	0.0247127	0.00354137	0.0434114	0.795592	0.551356	0.074138
1190002F15Rik	0.892626	0.995721	-0.826347	0.540973	-0.368383	0.0017117	0.022646	0.0205959	0.0133642	0.0645954	0.227065	0.382513	0.0823836	0.0668209	0.193786	0.454129	0.454129
Lrrc29	1.18437	0.181969	-0.438164	0.233034	-0.204683	0.00171494	0.02266	0.000183024	0.573249	0.236481	0.533167	0.55821	0.00091512	1	0.945925	1	1
Tada3	0.483212	0.0133063	-0.492338	-0.0197126	-0.134985	0.00171919	0.0226702	0.00828013	0.942927	0.0133058	0.923067	0.476526	0.0414007	1	0.0532232	1	1
Zbtb7a	0.00534381	-0.0649221	-0.639499	-0.144648	0.403851	0.00172009	0.0226702	0.971463	0.66837	4.51267e-05	0.382059	0.00994101	1	1	0.000225634	1	0.039764
Map4	0.312909	-0.0996241	-0.414401	-0.450937	-0.140259	0.00172257	0.0226739	0.0566502	0.555268	0.016788	0.0143341	0.422987	0.169951	0.845973	0.0716706	0.0716706	0.845973
Kcnb1	-0.690516	-0.595533	-0.225762	-0.267892	0.143213	0.00172626	0.0226873	0.00215415	0.00637527	0.298002	0.23591	0.514045	0.0107707	0.0255011	0.707731	0.707731	0.707731
Cds2	0.392289	-0.0591404	-0.285715	-0.156378	-0.0248205	0.00172846	0.0226873	0.000105098	0.57857	0.00780269	0.187645	0.81786	0.000525489	1	0.0312107	0.562935	1
Trmt2b	-0.348437	-0.299561	0.19444	0.00774441	0.0957761	0.00173097	0.0226873	0.00599545	0.019738	0.142217	0.955948	0.475075	0.0299773	0.0789519	0.42665	0.955948	0.950149
Pink1	1.03098	0.518495	-0.298997	0.546076	-0.245599	0.00173293	0.0226873	0.00326505	0.135439	0.391786	0.153134	0.496615	0.0163253	0.541756	0.783571	0.541756	0.783571
H2afz	-0.127876	0.387646	0.415915	0.41407	0.175409	0.00173755	0.0226873	0.395536	0.00859795	0.00791945	0.0104945	0.269615	0.53923	0.0395972	0.0395972	0.0395972	0.53923
Tgm3	1.23446	0.731607	0.163918	0.0357176	0.344111	0.00173842	0.0226873	7.51951e-05	0.00872594	0.631551	0.913924	0.320808	0.000375975	0.0349037	1	1	0.962425
Tfdp2	1.37038	0.869751	-1.22341	0.985462	-0.476332	0.00173894	0.0226873	0.00797813	0.041642	0.00397494	0.0533246	0.322452	0.0319125	0.124926	0.0198747	0.124926	0.322452
Rab3gap2	-0.116105	-0.436002	-0.170506	-0.237423	0.00461184	0.00174903	0.0227902	0.271147	4.83546e-05	0.122684	0.0437189	0.967172	0.542294	0.000241773	0.368051	0.174876	0.967172
Phf11b	-0.257709	0.140756	0.471729	0.167055	-0.00932633	0.00176786	0.0230067	0.0451009	0.288227	0.00052811	0.253496	0.945635	0.180403	0.760489	0.00264055	0.760489	0.945635
Prkab1	0.351223	0.0072349	-0.223057	-0.0345976	-0.27912	0.00177979	0.0230868	0.00850514	0.957923	0.112374	0.815795	0.0488946	0.0425257	1	0.337121	1	0.195578
Rpl5	-0.447251	0.211321	0.256896	0.326447	0.338759	0.00178113	0.0230868	0.0085342	0.180448	0.121569	0.0581588	0.0468464	0.042671	0.243138	0.243138	0.187386	0.187386
Zc3h4	0.194461	-0.243085	-0.420169	-0.18715	0.0763433	0.00178534	0.0230868	0.122775	0.0607222	0.00162533	0.187801	0.573362	0.368324	0.242889	0.00812665	0.375601	0.573362
Ttyh3	0.547265	0.13329	-0.70106	-0.0140505	0.116903	0.00178777	0.0230868	0.00262446	0.475272	0.000166349	0.945604	0.554912	0.0104979	1	0.000831743	1	1
Myo1g	0.304448	-0.139272	-0.46955	-0.102944	-0.066428	0.00178802	0.0230868	0.0307396	0.332875	0.00139227	0.524613	0.66086	0.122959	0.998625	0.00696133	1	1
Nudcd1	-0.558429	-0.118992	0.332229	0.207825	0.258957	0.00178893	0.0230868	0.00171514	0.496393	0.0636223	0.26117	0.165126	0.00857568	0.52234	0.254489	0.52234	0.495378
Hyls1	-0.462139	-0.249192	0.177897	-0.0219532	0.0704378	0.00178964	0.0230868	7.47528e-05	0.0196776	0.109855	0.85107	0.543091	0.000373764	0.0787105	0.329564	1	1
Zfp607	-0.471054	-0.108298	0.174867	-0.160087	0.380891	0.00179263	0.0230966	0.00765741	0.533991	0.326879	0.387132	0.0405582	0.038287	0.980638	0.980638	0.980638	0.162233
Phrf1	0.0830665	-0.2432	-0.323468	-0.180732	0.167556	0.00179928	0.0231535	0.432597	0.0254533	0.00390314	0.131134	0.140345	0.432597	0.101813	0.0195157	0.393402	0.393402
Vti1b	-0.216985	0.38144	0.35376	0.244279	-0.153293	0.00180175	0.0231563	0.120583	0.00893893	0.0172831	0.127714	0.303424	0.36175	0.0446947	0.0691326	0.36175	0.36175
Lpgat1	-0.494473	-0.322847	0.0508323	-0.317089	0.216632	0.00180417	0.0231587	0.00259559	0.0573049	0.773627	0.095826	0.217412	0.012978	0.22922	0.773627	0.287478	0.434823
Zfp866	-0.278834	-0.208131	0.0433107	-0.129383	0.250314	0.00182524	0.023333	0.00976471	0.0583274	0.702363	0.283904	0.0287265	0.0488236	0.174982	0.702363	0.567808	0.114906
Emc2	-0.458776	0.183455	0.451707	0.288558	0.012801	0.00182816	0.023333	0.00595777	0.287169	0.0110404	0.133594	0.942344	0.0297889	0.574338	0.0441615	0.400783	0.942344
Rpl4	-0.172243	0.384638	0.300847	0.299707	0.0116172	0.00182955	0.023333	0.177966	0.00245872	0.0281476	0.0586287	0.931543	0.355931	0.0122936	0.112591	0.175886	0.931543
Khdc1a	-0.495393	0.517544	0.611004	0.0295345	-0.159763	0.00182959	0.023333	0.0236179	0.0101857	0.013147	0.909465	0.569034	0.0708536	0.0509283	0.0525879	1	1
Smg6	0.102194	-0.256139	-0.30687	-0.314338	-0.0735377	0.0018326	0.023333	0.347804	0.02135	0.00743686	0.00966386	0.524507	0.695609	0.0640499	0.0371843	0.0386554	0.695609
Odf2	0.0554016	-0.163353	-0.0386564	-0.393644	-0.0826594	0.00183283	0.023333	0.540582	0.0761737	0.684577	0.000105494	0.389538	1	0.304695	1	0.000527468	1
Hpgd	-0.372393	-0.131831	-0.588502	-0.0296304	-0.994064	0.00183353	0.023333	0.0927787	0.572798	0.0227731	0.911809	7.23181e-05	0.278336	1	0.0910926	1	0.00036159
Nxn	0.555307	0.605436	0.150216	0.146166	-0.0292883	0.0018365	0.023342	0.00154502	0.000355167	0.431467	0.450679	0.874123	0.00618009	0.00177583	1	1	1
Arhgap17	-0.414855	-0.628768	-0.307755	-0.450977	0.0811162	0.00184386	0.0234068	0.0568695	0.00445797	0.171884	0.0538162	0.719799	0.215265	0.0222898	0.343768	0.215265	0.719799
Rcc2	0.242803	-0.173183	-0.596969	-0.0813261	0.0181318	0.00185974	0.0235257	0.117992	0.272755	0.00023913	0.64523	0.916074	0.471967	0.818265	0.00119565	1	1
Trmt10b	-0.0852457	-0.119636	0.410965	0.0255551	-0.209548	0.00186044	0.0235257	0.380111	0.207173	3.04766e-05	0.804517	0.0420673	0.760222	0.62152	0.000152383	0.804517	0.168269
Pigq	0.493823	0.17343	0.0298527	0.163313	-0.150806	0.0018609	0.0235257	0.000408919	0.226982	0.838963	0.293969	0.30868	0.00204459	0.907928	0.907928	0.907928	0.907928
Klhl25	0.79608	0.451968	-0.0344206	0.0230234	-0.0114453	0.00186232	0.0235257	0.0001107	0.0319995	0.87905	0.922268	0.959341	0.0005535	0.127998	1	1	1
Sdf2l1	0.108136	0.529629	0.498356	0.878757	0.603262	0.00186701	0.0235562	0.635921	0.0114999	0.0261477	9.10315e-05	0.00651526	0.635921	0.0344998	0.0522954	0.000455158	0.026061
Fermt3	1.14657	-0.0443753	-0.852945	0.0592252	-0.268578	0.00187014	0.023567	0.000135248	0.881678	0.00339824	0.857319	0.395617	0.000676238	1	0.013593	1	1
9130401M01Rik	0.291225	0.470633	0.0716469	0.285438	0.0986649	0.00187261	0.0235693	0.0238428	0.000207295	0.604152	0.0399063	0.454988	0.0953712	0.00103648	0.909975	0.119719	0.909975
Lpar5	0.276203	-0.425683	-0.346655	0.20665	0.555379	0.00188047	0.0236301	0.159626	0.0426001	0.112667	0.344506	0.00632564	0.338	0.170401	0.338	0.344506	0.0316282
Zbp1	0.32639	0.569977	0.35217	0.178033	0.159243	0.001882	0.0236301	0.0331396	0.000385595	0.0292721	0.306788	0.326015	0.117088	0.00192798	0.117088	0.613577	0.613577
2500002B13Rik	0.829014	1.13533	-0.933873	0.830439	-0.515321	0.00189066	0.0237101	0.0372116	0.00360567	0.0181452	0.0496938	0.200903	0.111635	0.0180283	0.0725809	0.111635	0.200903
Itgax	0.762343	0.227886	-0.221963	-0.490533	-0.259724	0.00189746	0.0237624	0.00186004	0.359882	0.396073	0.0784901	0.331225	0.00930019	0.993676	0.993676	0.31396	0.993676
Icosl	-0.397538	-0.139583	0.242228	-0.109707	0.184389	0.00189943	0.0237624	0.00632834	0.359898	0.125294	0.522043	0.243439	0.0316417	0.730316	0.501174	0.730316	0.730316
Nanos1	-0.409957	-0.470025	0.301101	0.0734017	0.174009	0.00190368	0.0237867	0.0229891	0.00491997	0.0739071	0.671528	0.325273	0.0919565	0.0245998	0.221721	0.671528	0.650545
Sub1	-0.14516	0.109811	0.307764	0.375176	-0.117739	0.00190723	0.0238024	0.19414	0.33906	0.0107461	0.00624288	0.307921	0.58242	0.615841	0.0429846	0.0312144	0.615841
Selplg	0.74356	0.475909	-0.441717	0.00101231	0.0657336	0.00191383	0.0238471	0.00133661	0.0433902	0.0579688	0.996957	0.788741	0.00668305	0.173561	0.173906	1	1
Ache	1.58049	-0.12666	-1.40574	-0.0237244	-0.3416	0.00191542	0.0238471	0.000849492	0.809695	0.030249	0.972017	0.498182	0.00424746	1	0.120996	1	1
Ppp1r9b	0.516897	0.167568	-0.531734	-0.0260897	-0.0880296	0.00191945	0.0238535	0.0049327	0.386227	0.00560583	0.902061	0.659424	0.0246635	1	0.0246635	1	1
Arel1	0.224915	-0.193166	-0.237742	-0.3311	0.0718281	0.00192054	0.0238535	0.0442793	0.0946632	0.0449118	0.00929977	0.546884	0.177117	0.189326	0.177117	0.0464988	0.546884
Naa35	-0.0859433	-0.262664	0.0151117	-0.209873	-0.0326758	0.0019266	0.023861	0.210256	0.000148879	0.832905	0.00579939	0.654465	0.630767	0.000744393	1	0.0231976	1
Kdm1a	-0.00167715	-0.422292	-0.134881	-0.361067	-0.09525	0.00192784	0.023861	0.987941	0.000223152	0.251593	0.00412799	0.422486	0.987941	0.00111576	0.75478	0.016512	0.844971
Ptpn11	0.690802	-0.264474	-0.534494	-0.0357154	-0.315072	0.00192807	0.023861	0.000372231	0.189168	0.00782259	0.872076	0.127781	0.00186116	0.383343	0.0312904	0.872076	0.383343
Polr1a	0.413922	-0.00927229	-0.227861	-0.187184	0.0965542	0.0019356	0.0239255	0.00181477	0.945327	0.105074	0.207683	0.496821	0.00907385	0.993641	0.420295	0.623048	0.993641
Cfap36	-0.4059	0.399101	0.431741	0.190621	-0.0599736	0.00195006	0.0240139	0.0305452	0.0251174	0.0203795	0.313805	0.756789	0.101898	0.101898	0.101898	0.627609	0.756789
Ercc3	0.174575	-0.339871	-0.212151	-0.279181	-0.102184	0.00195157	0.0240139	0.129368	0.00383149	0.0804299	0.030601	0.403693	0.258737	0.0191574	0.24129	0.122404	0.403693
Wdr95	0.203851	0.865571	0.33917	-0.16525	-0.695079	0.00195166	0.0240139	0.568147	0.00618291	0.330154	0.642446	0.0411798	1	0.0309145	0.990463	1	0.164719
Crisp3	-1.12394	-0.558713	0.118682	-0.0287401	0.277668	0.00195415	0.0240139	0.00125291	0.0483895	0.669037	0.920023	0.322628	0.00626453	0.193558	1	1	0.967884
Bank1	-0.48534	-0.574778	-0.00402605	-0.2616	0.250984	0.00195613	0.0240139	0.0143706	0.00488416	0.985185	0.271939	0.236379	0.0574824	0.0244208	0.985185	0.709137	0.709137
Cd7	0.444432	0.299993	-0.179321	0.0432821	-0.574855	0.00195667	0.0240139	0.0290155	0.153793	0.404299	0.850226	0.00810713	0.116062	0.461379	0.808598	0.850226	0.0405356
Clec2i	-0.77569	-0.308437	0.301937	-0.0435018	0.0391029	0.0019638	0.0240619	0.000357269	0.174392	0.203831	0.866941	0.863904	0.00178635	0.697569	0.697569	1	1
Htatip2	0.673263	0.484394	0.132479	0.319015	-0.203696	0.00196524	0.0240619	0.000563932	0.0155787	0.528669	0.146932	0.335632	0.00281966	0.0623147	0.671264	0.440795	0.671264
Mpc2	0.773116	0.814325	-0.295713	0.612808	-0.258545	0.00197447	0.0241464	0.0103024	0.00822535	0.355215	0.0687908	0.419707	0.0412095	0.0411267	0.710429	0.206372	0.710429
Msra	0.731029	0.646431	0.037842	0.181639	0.169649	0.0019823	0.0242135	0.00031214	0.0015246	0.861718	0.422392	0.438168	0.0015607	0.00609842	1	1	1
Klhl42	-0.532513	-0.403032	0.239516	-0.034034	0.440045	0.0019964	0.024357	0.00148943	0.0180219	0.174871	0.857291	0.0133587	0.00744716	0.0540656	0.349741	0.857291	0.0534349
Smim4	0.550851	0.690814	-0.561154	0.518237	0.0294178	0.00201958	0.0245644	0.011154	0.003316	0.0361818	0.0412363	0.898356	0.0446159	0.01658	0.108545	0.108545	0.898356
Ctnna1	0.779297	-0.160528	-0.617919	-0.0459263	-0.349768	0.00202043	0.0245644	0.00259297	0.55302	0.0233769	0.875282	0.206076	0.0129648	1	0.0935076	1	0.618227
Cnih1	-0.127306	0.153496	0.271909	0.177658	-0.0451657	0.00202052	0.0245644	0.143978	0.0873288	0.00317407	0.0712844	0.626093	0.287957	0.285138	0.0158704	0.285138	0.626093
Wbp1l	0.58739	0.375122	-0.0923721	0.189637	-0.112595	0.0020252	0.0245924	0.00109466	0.0455349	0.623193	0.349308	0.556584	0.00547329	0.18214	1	1	1
Rpp38	-0.344254	0.0701971	0.63418	0.311341	0.0934074	0.00202786	0.0245958	0.0662685	0.689329	0.000604464	0.0847364	0.628073	0.265074	1	0.00302232	0.265074	1
Ei24	-0.0730087	0.114718	0.211317	-0.0288637	-0.0777368	0.00203526	0.0245972	0.15492	0.0324522	0.000120614	0.626852	0.158254	0.464761	0.129809	0.000603068	0.626852	0.464761
Trit1	-0.226682	-0.103142	0.221071	-0.0874913	-0.0341466	0.00203609	0.0245972	0.00550988	0.198633	0.0080049	0.320551	0.688312	0.0275494	0.595899	0.0320196	0.641103	0.688312
Pkp4	0.209334	0.0558517	-0.159608	0.0445932	-0.704415	0.00203678	0.0245972	0.292155	0.778663	0.450409	0.838144	0.000856648	1	1	1	1	0.00428324
Fis1	0.891964	0.65204	-0.81243	0.502506	-0.539635	0.00203858	0.0245972	0.0237908	0.0812804	0.026357	0.234525	0.17241	0.118954	0.243841	0.118954	0.344821	0.344821
Chid1	0.212872	0.471135	0.177812	0.264576	0.241958	0.00203986	0.0245972	0.11225	0.000250364	0.213772	0.0711428	0.0904931	0.284571	0.00125182	0.284571	0.284571	0.284571
Klra7	-0.176632	0.533887	0.66553	0.399499	0.221821	0.00204672	0.0246512	0.37456	0.007828	0.0017692	0.0719466	0.323396	0.646792	0.031312	0.00884599	0.21584	0.646792
Trmt1l	-0.243455	-0.199956	0.0855181	-0.0653295	-0.0322637	0.00206959	0.0248977	0.000350144	0.00378747	0.230088	0.389051	0.655336	0.00175072	0.0151499	0.690264	0.778103	0.778103
Dnajc19	-0.459265	0.286787	0.309701	0.284745	0.0496318	0.00208166	0.0250138	0.00743674	0.0636659	0.05726	0.0816984	0.77379	0.0371837	0.22904	0.22904	0.22904	0.77379
Ube2l6	0.975789	0.843434	-1.28496	0.748614	-0.528877	0.00208564	0.0250165	0.0309521	0.0308989	0.00132038	0.114315	0.23752	0.123596	0.123596	0.00660192	0.22863	0.23752
Hist3h2a	0.880879	0.206022	-0.889224	0.459193	0.071757	0.00208672	0.0250165	0.00251914	0.514382	0.0131236	0.186678	0.8076	0.0125957	1	0.0524945	0.560034	1
Pdlim1	0.952505	-0.125903	-0.773625	0.272398	-0.472706	0.00209249	0.0250566	0.00400536	0.711103	0.0217494	0.457377	0.179019	0.0200268	0.914753	0.0869977	0.914753	0.537056
Pnpo	1.63231	0.795408	-0.982257	0.0805703	-0.6921	0.00210053	0.0251238	0.000580961	0.0592545	0.0175096	0.86351	0.119638	0.00290481	0.177763	0.0700386	0.86351	0.239275
Pmpcb	-0.262577	-0.180615	0.236769	0.00384002	0.0257125	0.00210309	0.0251253	0.00115089	0.0265936	0.00492038	0.965721	0.763042	0.00575443	0.0797808	0.0196815	1	1
Fam104a	0.765329	0.417326	-0.496962	0.367486	-0.201956	0.00211492	0.0252027	0.00341469	0.120249	0.0722945	0.209462	0.469847	0.0170734	0.360746	0.289178	0.418923	0.469847
Suds3	0.78408	0.596194	-0.633736	0.553361	-0.285124	0.00211659	0.0252027	0.00492752	0.023046	0.0147652	0.0653182	0.305527	0.0246376	0.0691379	0.059061	0.130636	0.305527
Pcna	-0.164953	-0.206406	0.11216	0.104579	0.00460547	0.00211861	0.0252027	0.0255048	0.00694064	0.153381	0.219934	0.953398	0.102019	0.0347032	0.460142	0.460142	0.953398
Cox6a1	0.880611	0.738674	-0.721942	0.507152	-0.314132	0.00212254	0.0252027	0.00357752	0.0137658	0.0172131	0.130129	0.334487	0.0178876	0.0550632	0.0550632	0.260259	0.334487
Tmem126a	-0.207169	0.227584	0.319039	0.301109	0.298328	0.00212362	0.0252027	0.0994765	0.0577944	0.0114219	0.0206922	0.0203085	0.115589	0.115589	0.0571097	0.0812338	0.0812338
Ppm1l	-0.21095	-0.572097	-0.150698	-0.255814	0.260811	0.00212418	0.0252027	0.158362	0.000109246	0.307561	0.117576	0.0833339	0.352727	0.000546228	0.352727	0.352727	0.333336
Ccdc53	-0.0482985	0.132073	0.396781	0.183209	-0.0973782	0.00212727	0.0252105	0.651103	0.220629	0.000406617	0.119686	0.391339	0.782678	0.661886	0.00203309	0.478743	0.782678
Diexf	-0.128556	-0.310296	-0.0468699	-0.219321	0.112346	0.00213319	0.0252516	0.129363	0.000230446	0.589281	0.0173461	0.203741	0.388088	0.00115223	0.589281	0.0693842	0.407482
Pik3r2	0.196268	0.0558051	-0.398356	0.263275	0.393505	0.00214665	0.0252896	0.182166	0.7069	0.0128498	0.106163	0.00890211	0.364332	0.7069	0.0513992	0.318489	0.0445105
Prkdc	-0.275156	-0.395022	0.0311218	-0.265679	0.162944	0.00214719	0.0252896	0.0331795	0.00256531	0.817756	0.064293	0.238381	0.132718	0.0128266	0.817756	0.192879	0.476762
Zc4h2	-0.474164	-0.421569	0.208267	0.0553233	0.106632	0.00214856	0.0252896	0.00425724	0.00748058	0.178907	0.730199	0.520891	0.0212862	0.0299223	0.536721	1	1
Rsrc2	-0.515849	-0.15741	0.313375	0.114238	-0.0245553	0.00215143	0.0252896	0.000592041	0.314586	0.053143	0.524535	0.876556	0.00296021	0.943758	0.212572	1	1
A230072C01Rik	-0.659628	-0.431158	0.0382726	-0.10975	0.300397	0.00215384	0.0252896	0.00120366	0.0208543	0.845113	0.588831	0.16257	0.00601829	0.0834173	1	1	0.48771
Aldh3b2	1.68649	0.835709	-2.00454	0.886967	-0.399502	0.00215397	0.0252896	0.000358876	0.189928	0.00961086	0.204711	0.427478	0.00179438	0.569784	0.0384434	0.569784	0.569784
Tbc1d2b	0.61459	0.331468	-0.320901	0.0969426	-0.110503	0.00215593	0.0252896	0.000106762	0.0428289	0.0587933	0.589334	0.519085	0.000533811	0.171316	0.17638	1	1
Prdx4	0.0309171	0.369993	0.514822	0.322379	0.136711	0.00215622	0.0252896	0.830962	0.00933913	0.000641276	0.0389654	0.377803	0.830962	0.0373565	0.00320638	0.116896	0.755607
Psmd14	-0.0542704	-0.02226	0.224907	0.118736	0.0472244	0.00215839	0.0252896	0.393792	0.733574	0.000803858	0.095871	0.482939	1	1	0.00401929	0.383484	1
Eif2b1	0.123946	-0.287585	0.101766	0.0246115	0.0637266	0.00217348	0.0254245	0.0718882	3.25485e-05	0.156882	0.745298	0.385959	0.287553	0.000162743	0.470645	0.771918	0.771918
Anp32e	0.686274	0.314291	-0.445875	0.219332	-0.325758	0.00217482	0.0254245	0.000449137	0.10852	0.0256227	0.320881	0.113628	0.00224569	0.325559	0.102491	0.325559	0.325559
Spryd7	-0.472971	-0.200588	0.339023	0.104164	0.0315188	0.0021803	0.0254598	0.00457513	0.19904	0.0366761	0.533099	0.852073	0.0228757	0.597121	0.146705	1	1
Pde7a	-0.53307	-0.411689	0.121616	-0.164301	0.0589212	0.00218495	0.0254854	0.000750479	0.0129527	0.482186	0.385942	0.729113	0.00375239	0.0518109	1	1	1
Khsrp	0.211154	-0.220901	-0.592861	-0.0706428	0.175322	0.00219297	0.0255446	0.1208	0.115189	4.12486e-05	0.64643	0.233678	0.460755	0.460755	0.000206243	0.64643	0.467356
Nploc4	0.365615	0.00244128	-0.200168	-0.100958	-0.125739	0.00219526	0.0255446	0.000629224	0.982404	0.0780212	0.407092	0.274588	0.00314612	0.982404	0.312085	0.823763	0.823763
Gprasp1	-0.251585	-0.434601	0.0228855	-0.293195	-0.0222526	0.00219749	0.0255446	0.0353803	0.000221081	0.849415	0.0227839	0.857808	0.106141	0.0011054	1	0.0911356	1
Fnbp1l	0.117038	-0.0915682	-0.756679	-0.121222	-1.42994	0.0021999	0.0255446	0.741837	0.789899	0.0413411	0.743935	0.00014182	1	1	0.165364	1	0.000709102
Crat	1.16809	0.46933	-0.553622	0.187597	-0.39672	0.00220375	0.0255606	0.00182791	0.215762	0.153549	0.647592	0.311538	0.00913954	0.647285	0.614196	0.647592	0.647285
Ube2v1	0.825118	0.303642	-0.279213	0.252264	0.0460771	0.00220854	0.0255874	0.000319152	0.195187	0.260543	0.328912	0.850726	0.00159576	0.780748	0.781628	0.781628	0.850726
Snupn	-0.0975424	-0.200462	0.412776	0.0622216	-0.128503	0.00221947	0.0256853	0.349234	0.0411592	5.17438e-05	0.551073	0.220444	0.698468	0.164637	0.000258719	0.698468	0.661333
Skiv2l	0.392741	0.0562425	-0.349934	0.0842306	-0.00226224	0.00225269	0.0260406	0.0113286	0.723444	0.0307129	0.621777	0.989026	0.0566429	1	0.122852	1	1
Cmas	1.41468	0.467222	-0.597638	0.376027	-0.349575	0.00226251	0.0260945	7.46798e-05	0.157362	0.0654807	0.301491	0.3018	0.000373399	0.472087	0.261923	0.602981	0.602981
2610524H06Rik	-0.160763	0.287107	0.452022	0.215604	-0.0524634	0.00226257	0.0260945	0.264769	0.0385204	0.0021339	0.158994	0.733468	0.529538	0.154082	0.0106695	0.476981	0.733468
Bin2	0.643107	0.0520484	-0.499495	0.205142	0.138693	0.00226893	0.0260945	0.000246015	0.771409	0.00454374	0.304784	0.449679	0.00123008	0.914351	0.018175	0.914351	0.914351
Scamp5	1.35301	0.184801	-0.538725	0.575748	-0.522451	0.0022692	0.0260945	0.000951221	0.655725	0.283905	0.263239	0.256536	0.00475611	1	1	1	1
Ndufaf4	-0.43428	-0.00159505	0.271857	0.233548	0.139376	0.00226996	0.0260945	0.00201669	0.990681	0.0582629	0.11719	0.354368	0.0100835	0.990681	0.233052	0.351571	0.708736
Cdkn2aipnl	-0.0231289	0.311735	0.309531	0.205209	0.0538556	0.00227722	0.0261202	0.816308	0.00259645	0.00352324	0.0736103	0.614101	1	0.0129822	0.014093	0.220831	1
Dstn	0.693258	0.11092	-0.338291	0.47115	-0.248385	0.00227791	0.0261202	0.00162354	0.626065	0.137621	0.0596559	0.278654	0.00811769	0.626065	0.412863	0.238624	0.557307
Pvt1	-0.230592	0.056986	0.452579	0.112645	-0.0365326	0.00227977	0.0261202	0.0664258	0.631789	0.000358591	0.392463	0.791553	0.265703	1	0.00179295	1	1
Rab3gap1	0.0307188	-0.36432	-0.0766991	-0.232373	0.00481537	0.00228571	0.0261235	0.751467	0.00027816	0.458061	0.0360624	0.963122	1	0.0013908	1	0.14425	1
Ddah2	0.864599	-0.111094	-1.12002	-0.186573	-0.277347	0.0022925	0.0261235	0.00671403	0.742563	0.00367328	0.62888	0.375128	0.0268561	1	0.0183664	1	1
Fam126a	0.716665	0.521033	-0.454291	0.416002	-0.187837	0.00229388	0.0261235	0.00135037	0.0199928	0.0453354	0.0936054	0.416154	0.00675186	0.0799714	0.136006	0.187211	0.416154
Ndufaf7	0.171849	0.44437	0.257047	0.145561	0.0481238	0.00229416	0.0261235	0.143482	0.00010003	0.0350647	0.254209	0.703784	0.430447	0.000500148	0.140259	0.508418	0.703784
Tacc1	0.432087	-0.104315	-0.382277	-0.0795524	-0.251026	0.00229422	0.0261235	0.000770829	0.44433	0.0053607	0.601069	0.0718317	0.00385415	0.888659	0.0214428	0.888659	0.215495
Ahcyl1	-0.160194	-0.174649	0.108609	-0.02795	0.0530857	0.00229521	0.0261235	0.00980082	0.00689257	0.101142	0.696208	0.422338	0.0392033	0.0344628	0.303427	0.844676	0.844676
Snrnp27	-0.197879	0.298671	0.265836	0.270366	-0.136222	0.00230537	0.0262103	0.0674505	0.00579299	0.018345	0.0223509	0.235696	0.134901	0.028965	0.0733801	0.0733801	0.235696
Nop10	-0.328525	0.196266	0.40852	0.384376	-0.0376341	0.0023193	0.0263296	0.0318352	0.217432	0.0122516	0.0292916	0.817207	0.117166	0.434865	0.0612579	0.117166	0.817207
Ly86	-0.498272	-0.0606814	0.288462	0.195076	0.00433225	0.00232095	0.0263296	0.0018658	0.714494	0.0980926	0.317543	0.979897	0.00932901	1	0.39237	0.952628	1
Gp9	1.23534	0.455504	-1.19698	0.937049	-0.130738	0.00232517	0.0263485	0.00391864	0.26228	0.00228233	0.0417835	0.771835	0.0156746	0.52456	0.0114117	0.12535	0.771835
Fancl	-0.288929	-0.115245	0.29422	0.0894235	-0.0206271	0.00232816	0.0263535	0.00966816	0.287413	0.00857596	0.441805	0.858967	0.0428798	0.862238	0.0428798	0.88361	0.88361
Dhrs7	0.65569	0.61393	0.0982818	-0.0475816	0.0987135	0.00233502	0.0264023	0.00088217	0.00258268	0.64078	0.831205	0.642789	0.00441085	0.0103307	1	1	1
Eif4e	-0.397577	-0.12295	0.344188	0.312814	0.136814	0.00234577	0.02646	0.0135782	0.458411	0.0442618	0.0904111	0.421631	0.0678912	0.843262	0.177047	0.271233	0.843262
9330182L06Rik	0.793072	0.0468138	-0.238601	0.668347	-0.3382	0.0023473	0.02646	0.00247222	0.863441	0.445544	0.0340048	0.30005	0.0123611	0.90015	0.90015	0.136019	0.90015
Klrd1	-0.494278	0.12914	0.569241	0.145759	-0.0974318	0.00234779	0.02646	0.00947766	0.512843	0.00507689	0.507752	0.624837	0.0379106	1	0.0253844	1	1
Atf7ip	0.0649099	-0.181062	-0.40086	-0.409343	0.317843	0.00235318	0.0264919	0.666231	0.242831	0.0118905	0.016348	0.0488723	0.666231	0.485663	0.0594523	0.0653921	0.146617
Psmd6	-0.0997514	0.0976328	0.303142	0.158533	0.11336	0.0023579	0.0265139	0.231868	0.258606	0.00063344	0.0965238	0.203766	0.611298	0.611298	0.0031672	0.386095	0.611298
Cd2bp2	0.0607512	0.191344	-0.0137497	-0.0494664	-0.119265	0.00236026	0.0265139	0.35566	0.00467422	0.842348	0.499795	0.087121	1	0.0233711	1	1	0.348484
Dock8	0.287503	-0.281383	-0.36389	-0.362096	0.0109297	0.00236707	0.0265615	0.0555248	0.0680946	0.021855	0.0353824	0.945045	0.166574	0.166574	0.109275	0.14153	0.945045
Ccnd3	0.745348	0.218563	-0.542716	0.281719	-0.148002	0.00237963	0.0266042	0.00262628	0.394104	0.0317801	0.315776	0.578055	0.0131314	0.947328	0.12712	0.947328	0.947328
Siglecg	-0.392207	-0.54264	0.254615	-0.142472	0.142804	0.00238008	0.0266042	0.0228331	0.00277367	0.178933	0.492815	0.448274	0.0913325	0.0138684	0.536798	0.896549	0.896549
Fbxo31	0.983893	0.702132	-0.111564	0.042547	0.0702419	0.00238103	0.0266042	0.00151972	0.0246886	0.736592	0.900916	0.829739	0.0075986	0.0987546	1	1	1
Cdc16	-0.214862	-0.0285287	0.293623	0.0523528	0.109054	0.00238513	0.0266042	0.0182043	0.758544	0.00219385	0.608202	0.260226	0.0728172	1	0.0109692	1	0.780678
Tnfrsf22	-0.250042	-0.349675	0.00945968	-0.0978388	0.135098	0.00238576	0.0266042	0.0263094	0.00155253	0.934351	0.415749	0.253014	0.105238	0.00776266	0.934351	0.831497	0.759043
Man2b2	0.474392	0.0840041	-0.439411	-0.0607809	0.228117	0.0023863	0.0266042	0.00323964	0.610517	0.0113422	0.738616	0.182304	0.0161982	1	0.0453686	1	0.546913
Rmnd5a	1.01896	0.254779	-0.560896	0.146995	-0.292428	0.00239392	0.0266234	7.97134e-05	0.31402	0.026936	0.608164	0.259981	0.000398567	0.779944	0.107744	0.779944	0.779944
Tmem167	-0.278703	0.234019	0.395238	0.30808	0.220894	0.00239408	0.0266234	0.0580272	0.128739	0.0122929	0.0755866	0.153933	0.232109	0.257479	0.0614647	0.232109	0.257479
Heatr6	-0.275959	-0.523619	-0.328397	-0.355633	0.048444	0.00239574	0.0266234	0.0774222	0.000920537	0.041823	0.0348336	0.765915	0.154844	0.00460269	0.139334	0.139334	0.765915
Gm561	-0.534921	-0.0990225	0.4658	0.292119	0.11436	0.00243668	0.027024	0.00922655	0.599828	0.0178811	0.141443	0.578274	0.0461327	1	0.0715245	0.424329	1
Pepd	0.600893	0.270517	-0.577017	0.333034	-0.278679	0.00243702	0.027024	0.0107504	0.264051	0.0217524	0.208845	0.269239	0.053752	0.626536	0.0870097	0.626536	0.626536
9330151L19Rik	-0.641254	-0.284157	0.401267	0.0463569	0.254455	0.00244873	0.0271159	0.00223321	0.154372	0.0508746	0.827348	0.262956	0.0111661	0.463115	0.203498	0.827348	0.525913
Map3k19	-0.79309	-0.699579	0.342815	-0.0833002	0.556824	0.00245055	0.0271159	0.0189909	0.0254917	0.265274	0.794137	0.085287	0.0949545	0.101967	0.530548	0.794137	0.255861
Mtss1	-0.200635	-0.56916	-0.264558	-0.228325	-0.134858	0.00246312	0.0272259	0.105891	1.05275e-05	0.0466217	0.115613	0.307254	0.317672	5.26375e-05	0.186487	0.317672	0.317672
Rnf14	0.655224	0.0787173	-0.141617	0.263013	-0.171985	0.00246787	0.0272493	1.90413e-05	0.610987	0.364925	0.125619	0.27641	9.52067e-05	0.829229	0.829229	0.502476	0.829229
Rbm45	-0.184089	-0.275416	-0.0508924	-0.123146	0.034615	0.00247461	0.0272946	0.0121884	0.000197223	0.507846	0.129962	0.656445	0.0487537	0.000986114	1	0.389886	1
Slc38a6	-0.467861	-0.20811	0.304418	0.0325446	0.194043	0.00248517	0.0273641	0.00328601	0.147049	0.0421912	0.833821	0.233981	0.01643	0.441147	0.168765	0.833821	0.467961
Ufm1	-0.0756068	0.0924313	0.145168	0.146385	-0.10971	0.0024862	0.0273641	0.254048	0.175493	0.0378846	0.0490977	0.117834	0.353502	0.353502	0.189423	0.196391	0.353502
Ssbp3	1.00917	0.419693	-1.00483	0.300325	-0.383238	0.00249223	0.0274012	0.00145006	0.191716	0.00272636	0.393923	0.253779	0.0072503	0.575147	0.0109054	0.575147	0.575147
Mid1	1.07277	-0.017909	-0.566809	0.422471	0.297584	0.00249808	0.0274196	0.00036314	0.953885	0.119577	0.277452	0.406336	0.0018157	0.953885	0.478307	0.832357	0.832357
Ldhb	0.540959	0.604877	0.27739	0.231568	-0.254425	0.0024992	0.0274196	0.00844814	0.00294265	0.227212	0.314165	0.268839	0.0337925	0.0147132	0.681636	0.681636	0.681636
Acad9	-0.0421888	-0.280888	0.123706	-0.108279	0.090148	0.00250365	0.0274362	0.551706	5.95899e-05	0.088219	0.158722	0.224251	0.551706	0.000297949	0.352876	0.476165	0.476165
Llgl2	0.337447	-0.119579	-0.530251	0.0985183	0.373612	0.00250602	0.0274362	0.0630127	0.524249	0.00856396	0.622632	0.0346394	0.189038	1	0.0428198	1	0.138557
Gm5547	-0.415155	0.371018	0.306251	0.301983	-0.450741	0.0025106	0.0274567	0.0419298	0.0499663	0.123944	0.128061	0.0295723	0.167719	0.167719	0.247888	0.247888	0.147861
Sec13	0.256401	-0.0285213	0.0569577	0.238539	0.025363	0.00251319	0.0274567	0.0010062	0.724774	0.491655	0.00763665	0.76233	0.00503102	1	1	0.0305466	1
Med25	0.787279	0.0443109	-0.434483	0.0546326	0.455996	0.0025207	0.0274898	0.000767881	0.854814	0.100466	0.842121	0.056206	0.00383941	1	0.301398	1	0.224824
Llgl1	0.292768	-0.155504	-0.274395	-0.025281	0.00462023	0.00252154	0.0274898	0.0181674	0.21849	0.0345746	0.85085	0.971195	0.0908372	0.655469	0.138298	1	1
Cep63	-0.386288	0.0219315	0.317166	-0.0105984	0.0634123	0.00253257	0.0275811	0.000211589	0.832336	0.0032092	0.925809	0.563243	0.00105794	1	0.0128368	1	1
Rfk	0.829675	0.309226	-0.413912	0.208945	-0.244438	0.00254222	0.0276274	0.00011034	0.145581	0.0537526	0.383891	0.266267	0.000551699	0.436744	0.215011	0.532533	0.532533
Stk24	0.185312	-0.193337	-0.250818	-0.0554041	-0.0477367	0.00254603	0.0276274	0.0336594	0.0324454	0.00656351	0.589413	0.604466	0.129782	0.129782	0.0328176	1	1
Hepacam2	-0.633627	-0.626215	-0.059417	-0.0802228	-0.013779	0.00254793	0.0276274	0.00202727	0.00165887	0.762961	0.695426	0.945301	0.00829436	0.00829436	1	1	1
Bcl9l	0.279386	-0.210769	-0.844781	-0.053345	0.346638	0.00254798	0.0276274	0.224219	0.378718	0.000702752	0.834557	0.136539	0.672656	0.757436	0.00351376	0.834557	0.546156
Zfp317	-0.547512	-0.378577	0.172476	-0.148106	0.123816	0.00255018	0.0276274	0.00119528	0.0275176	0.33158	0.435494	0.488483	0.00597639	0.11007	0.994739	0.994739	0.994739
Bhlhe40	0.0408164	-0.168968	-0.51213	-0.479189	-0.689981	0.00256541	0.0277633	0.837002	0.393112	0.0124645	0.0275383	0.000834723	0.837002	0.786223	0.0498582	0.082615	0.00417361
Zfp84	-0.282592	-0.166392	-0.0924359	-0.183563	0.143177	0.00257395	0.0277682	0.00238333	0.0773119	0.341301	0.0763079	0.145917	0.0119166	0.305232	0.341301	0.305232	0.305232
Bcl2l1	1.7407	0.583966	-1.10339	0.347448	-0.748942	0.00257551	0.0277682	0.000427116	0.207739	0.0141645	0.490953	0.133901	0.00213558	0.415478	0.0566581	0.490953	0.401704
Zbtb21	-0.331438	-0.210599	-0.153671	-0.134277	0.266762	0.00257583	0.0277682	0.00211349	0.0454894	0.159154	0.242916	0.0147972	0.0105674	0.136468	0.318308	0.318308	0.0591889
Cd24a	1.14773	0.848054	-0.809614	0.786482	-0.338595	0.0025766	0.0277682	0.00553616	0.0140148	0.0253742	0.0704621	0.392308	0.0276808	0.056059	0.0761225	0.140924	0.392308
Adk	0.4428	-0.0657664	-0.0968599	-0.0874401	-0.41923	0.00259831	0.0279731	0.00232787	0.672448	0.547717	0.608421	0.0114745	0.0116394	1	1	1	0.0458981
Atp1b3	0.321436	0.0680698	0.14121	-0.147926	-0.25305	0.00260366	0.0280015	0.00761559	0.57486	0.253128	0.273891	0.0378505	0.0380779	0.759385	0.759385	0.759385	0.151402
Klf13	0.468129	0.0657789	-0.406509	-0.288342	-0.0923313	0.00260913	0.0280312	0.000747548	0.652339	0.00593632	0.0748168	0.540871	0.00373774	1	0.0237453	0.22445	1
Fam21	0.362267	0.0357446	-0.224017	-0.294434	-0.100596	0.00261919	0.0280547	0.00296455	0.780435	0.0841576	0.0357763	0.439777	0.0148228	0.879554	0.252473	0.143105	0.879554
Gtf2h5	0.0574853	0.25775	0.257668	0.176676	-0.232336	0.00262053	0.0280547	0.59441	0.0169574	0.0225573	0.1365	0.0428577	0.59441	0.084787	0.0902292	0.273	0.128573
Tmem230	-0.225551	-0.213117	0.156062	-0.0507285	0.0315215	0.00262216	0.0280547	0.0134137	0.0196541	0.0986006	0.608655	0.742904	0.0670684	0.0786163	0.295802	1	1
Mkrn1	1.341	0.759932	-1.244	0.730935	-0.531698	0.00262216	0.0280547	0.00659229	0.0666666	0.00327808	0.148678	0.274608	0.0263691	0.2	0.0163904	0.297357	0.297357
Gpr183	-0.511584	-0.56622	-0.0176197	-0.0798538	0.158897	0.00264044	0.0281671	0.00732837	0.00391566	0.93144	0.718317	0.442161	0.0293135	0.0195783	1	1	1
Fam168b	-0.0184419	-0.358299	-0.251072	-0.330227	-0.0102753	0.00264071	0.0281671	0.871572	0.00232362	0.0389017	0.014025	0.93348	1	0.0116181	0.116705	0.0561	1
Cox7b	0.348033	0.547871	0.117839	0.650029	-0.0688801	0.00264084	0.0281671	0.0724887	0.00549414	0.551685	0.00370247	0.729756	0.217466	0.0219766	1	0.0185124	1
Usp15	1.08809	0.717243	-0.788036	0.720889	-0.307413	0.00264575	0.0281905	0.00448069	0.0289812	0.0172966	0.0657051	0.390823	0.0224035	0.0869437	0.0691864	0.13141	0.390823
Xkrx	-0.604158	-0.854651	-0.16691	-0.538693	-0.17187	0.00265253	0.0282336	0.00746864	0.000185559	0.475586	0.0289327	0.465478	0.0298746	0.000927794	0.930955	0.086798	0.930955
Ubac1	1.32709	0.857401	-0.75089	0.544231	-0.543514	0.00266434	0.0283302	0.00103008	0.0274112	0.0574953	0.201982	0.187532	0.00515042	0.109645	0.172486	0.375064	0.375064
Rnaset2b	-0.228228	0.28665	0.236761	0.129526	0.101574	0.00267367	0.0283637	0.0462833	0.00664055	0.0364487	0.265585	0.387935	0.145795	0.0332028	0.145795	0.531171	0.531171
Scp2	-0.147877	0.294074	0.219364	0.157148	-0.209704	0.00267443	0.0283637	0.24507	0.0259626	0.104094	0.280806	0.11694	0.49014	0.129813	0.416377	0.49014	0.416377
Sipa1l3	0.162105	-0.0481764	-0.610124	-0.333794	0.355621	0.00267572	0.0283637	0.426851	0.818327	0.00440887	0.140725	0.0842285	0.853701	0.853701	0.0220443	0.422175	0.336914
Oasl2	1.48454	0.870197	-0.0224198	0.053121	0.34666	0.00267984	0.0283784	0.000186568	0.0324841	0.954072	0.899637	0.374321	0.000932841	0.129936	1	1	1
Gm10371	0.867235	0.897137	-1.48119	0.714405	-0.727592	0.00269204	0.0284783	0.0701777	0.0513595	0.000839887	0.15244	0.129503	0.210533	0.205438	0.00419943	0.259005	0.259005
Tcof1	0.383593	-0.12904	-0.639478	-0.398573	0.12334	0.00269693	0.0284783	0.0542404	0.529656	0.00254551	0.0778821	0.566184	0.216962	1	0.0127275	0.233646	1
Gemin6	-0.29582	-0.209022	0.450386	0.304382	0.118735	0.00269754	0.0284783	0.0770919	0.2058	0.00703885	0.0762021	0.493821	0.304809	0.411601	0.0351943	0.304809	0.493821
Zfp563	-0.474583	-0.24392	0.214391	-0.0749227	0.188994	0.00270808	0.0285388	0.00334892	0.123326	0.184532	0.653782	0.263606	0.0167446	0.493303	0.553595	0.653782	0.553595
Htt	-0.0581274	-0.379513	0.0180947	-0.179373	0.287348	0.00270878	0.0285388	0.634083	0.00221596	0.887699	0.187058	0.0267803	1	0.0110798	1	0.561174	0.107121
Mink1	0.812109	-0.1882	-0.482747	-0.093154	-0.155211	0.00271258	0.0285497	0.000885553	0.462397	0.0603502	0.735422	0.555262	0.00442776	1	0.241401	1	1
Prmt3	-0.028348	-0.175464	0.121396	-0.0645618	0.0962769	0.00271741	0.0285714	0.627935	0.00325506	0.0489271	0.322674	0.123229	0.645347	0.0162753	0.195709	0.645347	0.369686
Fam162a	-0.130773	0.274792	0.545859	0.0902389	-0.0520165	0.00272128	0.0285832	0.386898	0.0581328	0.000414212	0.572199	0.741611	1	0.232531	0.00207106	1	1
Comt	0.346777	0.487384	-0.125205	0.422157	0.0857221	0.00273716	0.0286852	0.0243566	0.00136999	0.44552	0.0118765	0.593287	0.0730698	0.00684995	0.891041	0.0475059	0.891041
Lpcat4	0.545228	0.561867	-0.259183	0.259018	0.090582	0.0027374	0.0286852	0.00203059	0.00215456	0.192322	0.200903	0.623624	0.010153	0.010153	0.576967	0.576967	0.623624
Deb1	-0.253357	0.520354	0.37838	0.370647	-0.041469	0.00273932	0.0286852	0.198211	0.00308264	0.0495204	0.050997	0.832173	0.396422	0.0154132	0.198082	0.198082	0.832173
Ybx1	0.256332	0.256295	-0.314155	0.431422	-0.248864	0.00274673	0.0286957	0.106565	0.120051	0.0598236	0.0236029	0.145606	0.319695	0.319695	0.239295	0.118015	0.319695
Scnn1a	1.40529	1.19505	0.0267228	0.130514	0.271336	0.00274725	0.0286957	0.000600753	0.00353522	0.952512	0.775755	0.548374	0.00300377	0.0141409	1	1	1
Tmem206	-0.252555	-0.364885	0.0889599	-0.0639018	0.203939	0.00274864	0.0286957	0.0161164	0.000467696	0.408575	0.573377	0.0626605	0.0644657	0.00233848	0.81715	0.81715	0.187981
Gm10336	-0.17045	-0.493225	-0.0991906	-0.239068	0.122544	0.00276785	0.0288671	0.219385	0.000267035	0.474216	0.106351	0.403926	0.658154	0.00133518	0.807852	0.425405	0.807852
Zfp277	0.0301045	0.123869	0.332277	0.0869039	0.13753	0.00277221	0.0288835	0.702545	0.115921	5.77018e-05	0.315172	0.102797	0.702545	0.411188	0.000288509	0.630344	0.411188
Cdt1	0.337562	-0.129919	-0.0590975	0.0508027	0.557796	0.00278118	0.0289478	0.0177603	0.361772	0.687224	0.743146	7.29871e-05	0.0710411	1	1	1	0.000364935
Mrps35	-0.405289	0.606783	0.448531	-0.028195	-0.269854	0.00279312	0.0290428	0.0951209	0.00829041	0.0574375	0.907563	0.2542	0.285363	0.041452	0.22975	0.907563	0.5084
Tle3	0.322764	0.0758809	-0.351092	-0.134289	-0.0184012	0.00279633	0.029047	0.00814191	0.55213	0.00651688	0.335819	0.889013	0.0325844	1	0.0325844	1	1
Prmt2	0.596016	-0.172194	-0.390083	0.0985797	-0.0206588	0.00280232	0.0290801	0.000933998	0.346626	0.0471919	0.626504	0.909147	0.00466999	1	0.188768	1	1
Tulp3	0.286431	-0.162237	-0.0668824	-0.277905	-0.351479	0.00281148	0.0291459	0.0378902	0.245478	0.649354	0.066983	0.0137441	0.151561	0.490956	0.649354	0.200949	0.0687205
Strap	-0.249004	-0.0973504	0.166716	0.107489	-0.00528074	0.00281774	0.0291714	0.00200988	0.246026	0.0521715	0.253301	0.950637	0.0100494	0.738079	0.208686	0.738079	0.950637
Trim12a	-0.236408	0.381702	0.442767	0.0095239	0.051259	0.00281958	0.0291714	0.058593	0.00438186	0.00115819	0.949306	0.701219	0.175779	0.0175274	0.00579093	1	1
C1qbp	-0.141299	-0.102042	0.300679	0.0131982	-0.00748635	0.00283236	0.0292744	0.102891	0.245514	0.000941675	0.890762	0.934963	0.411565	0.736541	0.00470838	1	1
D930015E06Rik	0.0154306	-0.329812	-0.0935391	-0.331918	0.123891	0.00284377	0.0293629	0.88674	0.00354888	0.421117	0.00868654	0.290195	0.88674	0.0177444	0.870586	0.0347462	0.870586
E430025E21Rik	0.0498227	-0.377802	-0.171645	-0.271243	0.0461508	0.00286036	0.0294908	0.653737	0.00088192	0.142392	0.0298767	0.697703	1	0.0044096	0.427175	0.119507	1
Upf3b	-0.603678	-0.0943257	0.319332	-0.0659723	-0.061512	0.00286185	0.0294908	3.82404e-05	0.512628	0.0315368	0.67441	0.687156	0.000191202	1	0.126147	1	1
Taldo1	0.937859	0.235455	-0.713055	0.447653	-0.303007	0.00286776	0.0295223	0.00723937	0.487951	0.0338993	0.245338	0.389992	0.0361968	0.779983	0.135597	0.736015	0.779983
Cnot3	0.126217	-0.203972	-0.394219	-0.252914	0.149981	0.00289644	0.0297155	0.324501	0.118765	0.00348122	0.0770467	0.2667	0.5334	0.356294	0.0174061	0.308187	0.5334
Ap3m1	0.425424	0.242257	0.0228253	0.358358	0.0231656	0.00290147	0.0297155	0.000767437	0.0613076	0.863739	0.0124845	0.862348	0.00383718	0.183923	1	0.0499379	1
Ehd4	0.749493	-0.195098	-0.574222	0.0393333	-0.318257	0.00290285	0.0297155	0.000412055	0.374906	0.00830547	0.869935	0.15339	0.00206027	0.749813	0.0332219	0.869935	0.460169
Mfsd10	0.388923	0.215486	-0.354897	0.264586	0.32788	0.00290371	0.0297155	0.0167351	0.200844	0.0461541	0.149319	0.0416249	0.0836755	0.298638	0.1665	0.298638	0.1665
Pus10	-0.396302	-0.207134	0.164592	-0.0394928	0.044308	0.00290475	0.0297155	0.0015845	0.0984523	0.205004	0.771912	0.741428	0.00792251	0.393809	0.615011	1	1
Chchd1	-0.364477	0.416018	0.690857	0.322242	0.112229	0.00290617	0.0297155	0.113021	0.0647961	0.00342689	0.188944	0.643834	0.339064	0.259184	0.0171344	0.377887	0.643834
Smyd2	0.33091	0.465679	0.42284	0.112641	-0.420539	0.00290938	0.0297155	0.139255	0.0320896	0.0754386	0.640228	0.0692669	0.278509	0.160448	0.277067	0.640228	0.277067
Gak	0.274875	-0.179293	-0.180734	-0.24983	0.0198533	0.00291105	0.0297155	0.0116202	0.114136	0.116737	0.0445527	0.864608	0.0581011	0.342409	0.342409	0.178211	0.864608
Galnt2	0.500454	0.0201053	-0.422784	0.148465	-0.0775008	0.00291238	0.0297155	0.000342125	0.888299	0.00400319	0.34483	0.607009	0.00171063	1	0.0160128	1	1
Ccdc122	-0.943342	-0.74084	0.323143	0.157339	0.188582	0.00292263	0.0297906	0.000837903	0.00397942	0.170469	0.507172	0.478031	0.00418951	0.0159177	0.511408	0.956062	0.956062
Slc25a37	1.72483	1.0133	-1.31368	1.10384	-0.563948	0.00294409	0.0299798	0.00482873	0.0486906	0.011035	0.0799789	0.345402	0.0241437	0.146072	0.04414	0.159958	0.345402
Rab13	1.16173	0.25667	-0.242074	0.212018	-0.635802	0.00295159	0.0300267	0.00158132	0.459781	0.553563	0.623057	0.107485	0.0079066	1	1	1	0.429942
Rrm2	0.931249	0.362035	-0.526547	-0.128857	-0.169283	0.00295482	0.03003	0.000748917	0.246715	0.141244	0.732558	0.615095	0.00374458	0.740145	0.564977	1	1
Nomo1	1.0627	-0.119902	-0.751707	0.0673548	-0.464981	0.00297122	0.0301671	0.00208159	0.73919	0.0322561	0.86084	0.206315	0.010408	1	0.129024	1	0.618945
Nedd4	0.221285	-0.505825	-0.650547	-0.540655	-0.551221	0.00298325	0.0302595	0.351777	0.0386668	0.00959049	0.0429253	0.0295841	0.351777	0.118336	0.0479525	0.118336	0.118336
Commd2	-0.225955	0.0962866	0.340067	0.311551	-0.00127696	0.00299105	0.0303	0.0335675	0.361153	0.00210704	0.00659062	0.990822	0.100703	0.722306	0.0105352	0.0263625	0.990822
Parp1	-0.0542381	-0.542493	-0.326167	-0.292024	0.130031	0.0029931	0.0303	0.724426	0.000704369	0.0493429	0.107897	0.4431	0.8862	0.00352185	0.197371	0.32369	0.8862
Ptrf	1.08215	0.147462	-0.52404	0.127014	-1.24788	0.00299694	0.0303093	0.0445612	0.786346	0.361208	0.829589	0.027498	0.178245	1	1	1	0.13749
Vangl1	0.977434	1.07239	-2.01607	0.942428	-0.645589	0.00301363	0.0304482	0.0226207	0.0454594	0.003527	0.101468	0.184075	0.0904827	0.136378	0.017635	0.202936	0.202936
Pias1	-0.0834275	-0.251247	-0.168026	-0.261593	-0.0019837	0.00302173	0.0305004	0.301572	0.00252528	0.0497673	0.00440419	0.981686	0.603145	0.0126264	0.149302	0.0176167	0.981686
Trim35	-0.194715	-0.483764	0.0642725	-0.116776	0.138555	0.00302928	0.0305467	0.133557	0.00032992	0.645762	0.441095	0.326391	0.534226	0.0016496	0.979172	0.979172	0.979172
Slc24a3	1.19729	-0.0596556	-0.764222	0.301717	-0.444416	0.00303598	0.0305844	0.00137458	0.876418	0.0613089	0.479368	0.268465	0.00687292	0.958737	0.245235	0.958737	0.805396
Tmem5	-0.453689	-0.01114	0.433656	0.141454	0.144007	0.00304992	0.030695	0.0159735	0.951605	0.0219948	0.46827	0.45965	0.0798673	1	0.0879791	1	1
Gm15441	0.7466	0.587507	-0.600112	0.927117	-0.321352	0.00305354	0.0307015	0.0264856	0.0991754	0.15279	0.0245016	0.391788	0.122508	0.297526	0.30558	0.122508	0.391788
Ddx23	0.1477	-0.12053	-0.233006	-0.0754891	0.0776915	0.00306409	0.0307684	0.0535508	0.129598	0.00414857	0.387503	0.345701	0.214203	0.388794	0.0207429	0.691402	0.691402
Myeov2	0.0854395	0.581991	0.20631	0.389799	-0.34768	0.00306613	0.0307684	0.648872	0.0022381	0.295736	0.0613785	0.0816561	0.648872	0.0111905	0.591472	0.245514	0.245514
Mfn2	0.327352	-0.134633	-0.339351	-0.246516	-0.0718535	0.00307253	0.0308027	0.0232008	0.359077	0.025394	0.124182	0.637939	0.116004	0.718153	0.116004	0.372545	0.718153
Tpt1	0.619133	0.513523	-0.922921	0.86991	0.32809	0.00307758	0.030817	0.0528619	0.0979758	0.00325079	0.0136332	0.356892	0.158586	0.195952	0.0162539	0.0545328	0.356892
Paqr9	1.29986	1.11265	-1.60821	0.971423	-0.654926	0.0030819	0.030817	0.027218	0.0393212	0.00256167	0.106135	0.264411	0.108872	0.117964	0.0128083	0.212271	0.264411
Fbxo30	0.654779	0.263382	-0.142299	0.42311	0.026146	0.00308289	0.030817	0.000506785	0.178305	0.490234	0.0478374	0.900589	0.00253393	0.534914	0.980469	0.191349	0.980469
Jak1	0.302526	-0.309182	-0.198769	-0.199002	-0.0899344	0.00309201	0.0308783	0.0147895	0.0125571	0.123307	0.170012	0.476369	0.0627854	0.0627854	0.369922	0.369922	0.476369
Slc27a4	1.04036	0.866122	-0.0606172	0.205741	0.061625	0.00309573	0.0308856	0.00336616	0.0160464	0.871165	0.594278	0.868505	0.0168308	0.0641858	1	1	1
Rph3al	0.762163	0.305005	-0.595303	0.661647	-0.00196074	0.00310345	0.0309328	0.00729666	0.320443	0.0713934	0.044477	0.994922	0.0364833	0.640886	0.21418	0.177908	0.994922
Tln1	1.14859	-0.305529	-1.00286	-0.470461	-0.252735	0.00313007	0.0311429	0.00445458	0.454049	0.0116803	0.291352	0.55631	0.0222729	0.908098	0.0467211	0.874057	0.908098
Smad1	-0.0346884	-0.295951	-0.138095	-0.442175	-0.515935	0.00313054	0.0311429	0.826066	0.0527942	0.382903	0.00798797	0.00124474	0.826066	0.158383	0.765805	0.0319519	0.00622368
Galnt10	0.426526	0.0896692	-0.13717	-0.0315249	0.00271236	0.00313434	0.0311468	0.000360066	0.465921	0.274394	0.814321	0.982967	0.00180033	1	1	1	1
Necap2	0.816152	0.428565	-0.489826	0.319212	-0.0088683	0.00313696	0.0311468	0.000375057	0.0657158	0.0354789	0.213314	0.971601	0.00187529	0.197147	0.141916	0.426627	0.971601
Gpx1	0.932785	0.871555	-1.23558	0.781688	-0.446198	0.0031536	0.0312654	0.04338	0.0251176	0.00197741	0.118652	0.345359	0.13014	0.10047	0.00988703	0.237303	0.345359
Akna	0.149747	-0.125876	-0.344187	-0.256791	0.155047	0.00315494	0.0312654	0.187401	0.281692	0.00410247	0.0523964	0.210501	0.562203	0.562203	0.0205123	0.209586	0.562203
Lhfp	0.527595	-0.292026	-0.68346	0.357015	-0.684939	0.00317663	0.0314196	0.0575873	0.291697	0.0233165	0.253	0.0232671	0.172762	0.506	0.116336	0.506	0.116336
Nup98	0.212844	-0.157279	-0.327971	-0.379875	0.117266	0.00317687	0.0314196	0.105445	0.244841	0.0186432	0.0108331	0.405949	0.316334	0.489682	0.0745729	0.0541656	0.489682
Zfp790	-0.246733	-0.325374	0.0963263	-0.163616	0.281097	0.00317962	0.0314196	0.026999	0.00317039	0.395234	0.17098	0.016326	0.080997	0.0158519	0.395234	0.341959	0.0653041
Brca2	-0.3043	-0.337431	0.0816275	0.0377105	0.271578	0.00319135	0.0315054	0.0230663	0.00781217	0.531145	0.782967	0.0528719	0.0922654	0.0390609	1	1	0.158616
Zfp68	-0.477692	0.172776	0.379085	0.140375	0.0676204	0.00320201	0.0315806	0.000406781	0.217533	0.00867282	0.369723	0.637866	0.0020339	0.652598	0.0346913	0.739447	0.739447
Apcdd1	1.10485	-0.33408	-0.493546	0.412643	-0.309049	0.00320763	0.0316052	0.0010665	0.335852	0.220306	0.319217	0.406556	0.0053325	0.957652	0.881226	0.957652	0.957652
Ppm1k	-0.377667	-0.301816	0.244923	-0.0370863	0.224656	0.00321062	0.0316052	0.0125312	0.0478375	0.119731	0.824036	0.16033	0.0626559	0.19135	0.359193	0.824036	0.359193
Glod4	-0.182584	-8.39434e-06	0.235861	0.147901	-0.00391483	0.00321517	0.0316199	0.0220071	0.999919	0.0054362	0.106076	0.963287	0.0880284	1	0.027181	0.318228	1
Klrb1a	-0.13685	0.621682	0.552275	0.0571994	-0.229546	0.00322033	0.0316406	0.521501	0.0015271	0.0158391	0.811122	0.383891	1	0.00763552	0.0633565	1	1
Opn3	-0.860457	-0.299653	0.277771	-0.29826	0.0592504	0.00322935	0.0316751	0.00135521	0.235215	0.283108	0.274251	0.829389	0.00677604	0.940861	0.940861	0.940861	0.940861
1700020I14Rik	0.636032	0.597591	-0.51512	0.78863	-0.317202	0.00322996	0.0316751	0.0529213	0.0527941	0.089351	0.0241613	0.318497	0.211176	0.211176	0.211176	0.120807	0.318497
Rps6ka2	0.720732	0.331406	-0.211929	-0.259706	0.069753	0.00323937	0.0317372	0.000501847	0.1104	0.365232	0.282096	0.769456	0.00250924	0.441598	0.846287	0.846287	0.846287
Atp5f1	-0.0241516	0.294533	0.308157	0.365166	0.115614	0.00324862	0.0317978	0.82623	0.0102631	0.00863177	0.00576208	0.320778	0.82623	0.0345271	0.0345271	0.0288104	0.641556
Cyp2b10	1.67341	0.348323	0.121582	1.06435	-0.018339	0.00325878	0.0318477	0.000182681	0.44776	0.832921	0.0765846	0.97293	0.000913403	1	1	0.306338	1
Ndufaf5	-0.0775353	0.144365	0.36204	0.300399	0.164178	0.0032662	0.0318477	0.495556	0.175566	0.00165482	0.00962475	0.161953	0.495556	0.485858	0.00827409	0.038499	0.485858
Cbr1	0.674201	0.468759	-0.398991	0.299256	-0.0788327	0.00326733	0.0318477	0.00271678	0.0468947	0.11408	0.254317	0.748182	0.0135839	0.187579	0.342239	0.508635	0.748182
Hk1	1.09764	-0.0968696	-0.824066	-0.0443901	-0.110882	0.00326874	0.0318477	0.000173123	0.748676	0.00612928	0.890527	0.723339	0.000865616	1	0.0245171	1	1
Pttg1	0.890934	0.87083	-0.981286	0.851333	-0.442313	0.00326912	0.0318477	0.0330418	0.0219836	0.00822767	0.0476186	0.280751	0.0991253	0.0879346	0.0411384	0.0991253	0.280751
Tex30	-0.593588	-0.187945	0.427539	0.120542	0.20183	0.00330642	0.0321808	0.00340183	0.350258	0.0402826	0.582025	0.345483	0.0170091	1	0.16113	1	1
Asap2	0.452222	-0.295301	-0.23813	-0.0605542	-0.14874	0.00331969	0.0322796	0.0003768	0.0252228	0.0886603	0.679432	0.298008	0.001884	0.100891	0.265981	0.679432	0.596017
Mxi1	1.03928	0.0196482	-0.741386	0.269563	-0.346011	0.00332969	0.0323176	0.000365953	0.945454	0.00831121	0.395282	0.236246	0.00182976	0.945454	0.0332448	0.790564	0.708738
Snhg1	-0.208687	0.13038	0.463494	0.355632	-0.266533	0.00332984	0.0323176	0.215761	0.454442	0.00969944	0.0643036	0.135533	0.431522	0.454442	0.0484972	0.257214	0.4066
Coq3	-0.236469	-0.0984882	0.35638	0.236639	0.276091	0.00333593	0.0323463	0.0824994	0.440815	0.00878095	0.086055	0.0577915	0.247498	0.440815	0.0439047	0.247498	0.231166
Zfp932	-0.652284	-0.294885	0.564959	0.146325	0.126697	0.00334039	0.0323563	0.00909457	0.235633	0.0276344	0.586594	0.633086	0.0454729	0.7069	0.110537	1	1
Nab2	-0.467114	-0.467827	-0.0984953	0.042428	0.269658	0.00334327	0.0323563	0.00286969	0.00229931	0.526324	0.793186	0.0770326	0.0114965	0.0114965	1	1	0.231098
Lpp	-0.524258	-0.744549	-0.178356	-0.404125	0.188914	0.00334634	0.0323563	0.0206303	0.00122316	0.44759	0.105564	0.432135	0.0825211	0.00611581	0.86427	0.316691	0.86427
Hacd3	-0.053279	-0.0305	0.295031	0.00137494	0.187687	0.00335593	0.0324187	0.513026	0.714992	0.000624154	0.988061	0.0312148	1	1	0.00312077	1	0.124859
Eif1a	-0.383146	0.00988055	0.278312	0.197612	0.156987	0.00336418	0.0324535	0.0099937	0.948758	0.0774286	0.243734	0.315976	0.0499685	0.948758	0.309714	0.731201	0.731201
Setbp1	-0.931053	-0.727012	0.0649281	-0.0959258	0.565552	0.0033658	0.0324535	0.00145935	0.0079294	0.804352	0.727224	0.0360901	0.00729674	0.0317176	1	1	0.10827
Hdac4	0.639298	0.687131	-0.111653	0.187326	0.245516	0.00337186	0.0324816	0.00338844	0.00194354	0.632497	0.442021	0.298347	0.0135537	0.00971769	0.89504	0.89504	0.89504
Dcun1d1	0.749894	0.479925	-0.266715	0.411676	-0.271312	0.00337764	0.0325026	0.000652144	0.0318787	0.239664	0.0975729	0.238671	0.00326072	0.127515	0.477341	0.292719	0.477341
Atp2b4	0.942694	0.658962	-0.331603	0.116439	-0.27182	0.00338032	0.0325026	0.002586	0.0372473	0.346066	0.752524	0.432701	0.01293	0.148989	1	1	1
Caap1	-0.549235	-0.122972	0.0523162	-0.0102256	0.0990698	0.00339062	0.0325713	0.000251965	0.39802	0.730627	0.948577	0.531756	0.00125983	1	1	1	1
Zcrb1	-0.246226	0.285099	0.292389	0.18779	-0.244532	0.00339858	0.0326175	0.0395041	0.0148262	0.0170619	0.14332	0.0540494	0.118512	0.074131	0.074131	0.14332	0.118512
Scaf1	0.587468	0.0447142	-0.734168	-0.00850602	0.296871	0.00341428	0.0327327	0.0215582	0.864671	0.00809414	0.97645	0.274763	0.0862327	1	0.0404707	1	0.824288
Rab26os	-0.547977	0.0500256	0.346376	0.384094	-0.309177	0.00341691	0.0327327	0.013234	0.798103	0.0912065	0.0633299	0.175804	0.06617	0.798103	0.27362	0.25332	0.351607
Npepps	0.182654	-0.349249	-0.380107	-0.158052	-0.048311	0.00342618	0.0327912	0.170889	0.0110211	0.00709948	0.293483	0.734857	0.512667	0.0440846	0.0354974	0.586966	0.734857
Bpgm	1.33169	0.594404	-1.52828	0.170823	-0.558924	0.00344852	0.0329501	0.00845253	0.17763	0.00068528	0.740442	0.258789	0.0338101	0.532891	0.0034264	0.740442	0.532891
Mtfmt	-0.403756	-0.297979	0.279264	0.0776906	0.180949	0.00344915	0.0329501	0.0113067	0.0566712	0.081022	0.640873	0.280534	0.0565335	0.226685	0.243066	0.640873	0.561068
Gxylt1	-0.473076	0.0251792	0.091409	-0.0961069	-0.0943729	0.00346008	0.032998	0.000121371	0.838855	0.474746	0.481898	0.46552	0.000606853	1	1	1	1
Hexb	-0.319341	-0.212857	0.131543	-0.0431371	0.177125	0.00346055	0.032998	0.000545583	0.029036	0.195203	0.698461	0.0779627	0.00272791	0.116144	0.390406	0.698461	0.233888
Lgals9	0.569349	0.135139	0.0918663	0.00552427	-0.0796038	0.00349837	0.0332664	7.09176e-05	0.36011	0.53647	0.972943	0.591918	0.000354588	1	1	1	1
Dennd5a	0.564029	0.0461982	-0.303249	0.0250558	0.0786168	0.00350065	0.0332664	0.000424338	0.782129	0.071807	0.892268	0.641369	0.00212169	1	0.287228	1	1
Sp2	0.269223	-0.0916439	-0.600985	-0.239031	0.0397143	0.00350117	0.0332664	0.104312	0.589829	0.000670488	0.199831	0.819707	0.417249	1	0.00335244	0.599493	1
Hipk1	0.7815	-0.00376642	-0.368861	0.10084	-0.115976	0.00350155	0.0332664	3.37273e-05	0.983675	0.0504882	0.63883	0.543356	0.000168637	1	0.201953	1	1
Asb1	1.54999	0.254595	-0.701278	0.34001	-0.528901	0.00351138	0.0332894	8.68795e-05	0.518015	0.0668017	0.420662	0.183169	0.000434398	0.841324	0.267207	0.841324	0.549506
Srsf3	-0.344888	-0.0734087	0.378401	0.0883403	-0.070639	0.00351238	0.0332894	0.00801898	0.589293	0.00753025	0.576676	0.606675	0.0376512	1	0.0376512	1	1
Gm14325	-0.588391	0.0730433	0.513712	0.211307	0.177112	0.00351363	0.0332894	0.00744967	0.733911	0.0214928	0.362584	0.442916	0.0372483	1	0.0859711	1	1
Zfp119a	-0.621428	-0.23817	0.260335	0.0798428	0.214186	0.00353924	0.0335014	0.00141389	0.203475	0.176606	0.688698	0.299358	0.00706943	0.706426	0.706426	0.706426	0.706426
Slc25a10	1.02329	0.29502	-0.390793	0.40825	-0.128454	0.00355065	0.0335675	0.000701858	0.336233	0.256003	0.237323	0.681834	0.00350929	0.949291	0.949291	0.949291	0.949291
Exosc8	-0.150568	0.0498283	0.326474	0.15933	-0.0816101	0.00356599	0.0335675	0.13802	0.629993	0.00223749	0.160186	0.447873	0.552081	0.895745	0.0111874	0.552081	0.895745
Mphosph10	-0.348197	-0.23706	0.143244	0.0140131	0.0182757	0.00356928	0.0335675	0.00574311	0.0637467	0.275521	0.919228	0.890313	0.0287155	0.254987	0.826562	1	1
Gpatch11	-0.312266	-0.105481	0.301488	0.118433	0.0272715	0.00356967	0.0335675	0.00150262	0.276456	0.0027515	0.264387	0.791878	0.00751312	0.793162	0.011006	0.793162	0.793162
Ado	-0.251258	-0.0745069	0.14329	0.124707	0.0243215	0.00357107	0.0335675	0.00369888	0.392017	0.111257	0.189063	0.789673	0.0184944	0.784033	0.445029	0.567189	0.789673
Galnt9	0.587681	0.74796	0.358992	0.944403	0.848141	0.00357252	0.0335675	0.0938936	0.0201203	0.334765	0.00671393	0.0246052	0.187787	0.0804813	0.334765	0.0335697	0.0804813
Chd8	-0.0181626	-0.487711	-0.126791	-0.360035	0.113974	0.00357469	0.0335675	0.89652	0.000884161	0.399373	0.0268714	0.445546	1	0.0044208	1	0.107486	1
Pigx	-0.0976273	0.473115	0.428809	0.233487	-0.00966956	0.00357507	0.0335675	0.540765	0.00281067	0.00997369	0.178937	0.954727	1	0.0140533	0.0398947	0.536811	1
Hdac9	-0.919913	-0.689256	-0.193985	-0.276983	0.18789	0.00357542	0.0335675	0.000743287	0.0107838	0.480782	0.342524	0.503732	0.00371643	0.0431353	1	1	1
S100a16	0.567385	0.426483	0.743266	-0.223669	-2.4582	0.00358762	0.0336366	0.447206	0.614608	0.391581	0.775303	0.001309	1	1	1	1	0.00654499
Stra13	0.118055	0.482456	0.381366	0.344806	-0.172427	0.00359222	0.0336366	0.452243	0.00154501	0.0184955	0.0390414	0.289767	0.579533	0.00772504	0.073982	0.117124	0.579533
Slfn1	0.328407	0.892843	0.42084	0.343066	0.125812	0.00359543	0.0336366	0.130994	6.61387e-05	0.0594266	0.173392	0.558514	0.392983	0.000330694	0.237707	0.392983	0.558514
Acly	0.181913	-0.188229	-0.412959	-0.184868	-0.0484351	0.0035958	0.0336366	0.129278	0.135563	0.00121432	0.1858	0.707226	0.517112	0.517112	0.00607158	0.517112	0.707226
Osgepl1	-0.543665	-0.355839	0.362681	0.0881138	0.163257	0.00360838	0.0337031	0.00746083	0.0696986	0.071393	0.67201	0.440923	0.0373042	0.278795	0.278795	0.881846	0.881846
Btbd1	-0.37134	-0.151423	0.222995	0.023054	0.0537278	0.00361161	0.0337031	0.000140928	0.137631	0.0339759	0.841152	0.604708	0.000704642	0.412893	0.135904	1	1
Tbccd1	-0.097124	-0.344563	-0.000742842	-0.21867	-0.00859538	0.00361268	0.0337031	0.355061	0.00107602	0.994477	0.0494746	0.936857	1	0.00538008	1	0.197899	1
Akap7	0.483304	0.319986	-0.0545849	0.399658	-0.136767	0.00361742	0.0337169	0.00318745	0.0596398	0.763447	0.0311691	0.455522	0.0159373	0.178919	0.911044	0.124676	0.911044
Rnf4	-0.0626466	-0.334199	-0.00937637	-0.158091	0.025549	0.00363268	0.0337764	0.458734	0.0001451	0.917441	0.106479	0.777661	1	0.000725499	1	0.425917	1
Ranbp10	1.62308	0.58183	-0.813632	0.0230612	-0.58891	0.00363321	0.0337764	0.000186018	0.169224	0.0508551	0.959679	0.179276	0.000930089	0.507673	0.20342	0.959679	0.507673
Lgals3bp	1.16412	0.483201	-0.140604	0.0501385	-0.188213	0.00363592	0.0337764	0.000193193	0.131477	0.661583	0.883644	0.563327	0.000965966	0.52591	1	1	1
Higd1a	-0.0567249	0.369417	0.26232	0.188633	-0.0988367	0.00363685	0.0337764	0.646111	0.00168443	0.0364462	0.146482	0.439502	0.879003	0.00842214	0.145785	0.439447	0.879003
B2m	0.391365	0.14439	-0.097455	0.457045	-0.142913	0.00364622	0.033833	0.0074922	0.307006	0.515663	0.00783063	0.332505	0.037461	0.921019	0.921019	0.037461	0.921019
Mid1ip1	0.676662	-0.0671251	-0.778011	0.188574	-0.060791	0.00367477	0.0340673	0.00156842	0.762695	0.00107647	0.44459	0.788741	0.00627369	1	0.00538236	1	1
Gfm2	-0.169219	-0.401638	0.0542566	-0.177179	0.0735787	0.00368557	0.0341266	0.136248	0.000461192	0.646332	0.158042	0.540956	0.544994	0.00230596	1	0.544994	1
Eml4	-0.366191	-0.487478	-0.173246	-0.437203	0.203504	0.00368776	0.0341266	0.0590444	0.0139819	0.396184	0.0426039	0.319249	0.177133	0.0699097	0.638497	0.170416	0.638497
Timp2	0.733463	0.767813	-0.136143	0.0170072	-0.372279	0.00369958	0.0342054	0.019749	0.0156972	0.685241	0.961279	0.267052	0.0789961	0.0784858	1	1	0.801156
Pcbp2	0.33207	-0.046266	-0.294161	0.076328	-0.0502973	0.00371022	0.0342699	0.000591802	0.637108	0.00322041	0.500294	0.621674	0.00295901	1	0.0128816	1	1
Arrb1	0.841795	-0.145041	-0.518666	-0.198967	-0.264915	0.00371501	0.0342699	0.000171092	0.537609	0.0248021	0.43536	0.264557	0.000855462	0.870721	0.0992082	0.870721	0.793671
Rfwd3	-0.078416	-0.263806	-0.0529871	-0.353387	-0.157309	0.00372091	0.0342699	0.415948	0.00691156	0.598939	0.00102171	0.123864	0.831896	0.0276462	0.831896	0.00510856	0.371593
Ptbp1	0.147285	-0.223057	-0.278603	-0.140019	0.0588091	0.00372246	0.0342699	0.131315	0.0269881	0.00700468	0.215921	0.580736	0.393946	0.107952	0.0350234	0.431842	0.580736
Pacsin2	0.719433	0.0813842	-0.323683	0.214847	-0.246497	0.00372312	0.0342699	8.0062e-05	0.668646	0.0860582	0.3006	0.201786	0.00040031	0.668646	0.344233	0.605358	0.605358
Cdc42bpa	0.908309	-0.455893	-0.427818	0.34369	-0.205223	0.00372924	0.0342958	0.00608434	0.167985	0.234309	0.355934	0.555313	0.0304217	0.671941	0.702926	0.711868	0.711868
1810030O07Rik	-0.108303	-0.298757	0.0636966	-0.0847407	0.116215	0.00373372	0.0343065	0.144288	8.63773e-05	0.416761	0.31159	0.142669	0.570676	0.000431887	0.62318	0.62318	0.570676
Fam43a	-0.37415	-0.300626	-0.188502	0.0630973	0.279077	0.00373763	0.0343119	0.0546214	0.126041	0.346449	0.760883	0.166003	0.273107	0.504163	0.692897	0.760883	0.504163
Spen	0.154979	-0.191752	-0.608551	-0.173606	0.353592	0.00375732	0.0344621	0.413257	0.326612	0.0028567	0.418005	0.0783032	0.979836	0.979836	0.0142835	0.979836	0.313213
E2f6	-0.0962324	-0.433328	0.231478	0.00926184	0.198959	0.00376157	0.0344705	0.482373	0.00176782	0.101254	0.950023	0.181083	0.964745	0.00883909	0.405015	0.964745	0.543248
Gpd1l	-0.176087	-0.32536	-0.112066	-0.240491	0.0461443	0.0037694	0.034485	0.0554808	0.000712382	0.262761	0.0292677	0.644775	0.166442	0.00356191	0.525521	0.117071	0.644775
Primpol	-0.497655	-0.221146	0.0545197	-0.243589	0.0165376	0.0037708	0.034485	0.000306507	0.0960805	0.689528	0.0941971	0.908756	0.00153253	0.376789	1	0.376789	1
Ms4a8a	0.925509	1.45502	0.710076	1.05153	1.07553	0.00377338	0.034485	0.0409986	0.000426386	0.131819	0.0230371	0.043508	0.122996	0.00213193	0.131819	0.0921484	0.122996
Sec61b	-0.0256631	0.534177	0.221625	0.545066	0.309562	0.00377649	0.034485	0.882155	0.00250202	0.225381	0.0049479	0.0938733	0.882155	0.0125101	0.450761	0.0197916	0.28162
Tjap1	0.265249	-0.288367	-0.28064	-0.0118304	0.109935	0.0037843	0.0345259	0.0299729	0.0235084	0.0319014	0.931272	0.372447	0.119892	0.117542	0.119892	0.931272	0.744895
Mapkap1	0.220069	-0.124118	-0.275207	-0.122953	0.0919229	0.0037896	0.0345438	0.0270125	0.222488	0.00906407	0.27167	0.386903	0.10805	0.667465	0.0453203	0.667465	0.667465
Zfp943	-0.657002	-0.160793	0.40358	0.0638156	0.235193	0.00379573	0.0345692	0.00190324	0.462488	0.0766409	0.797048	0.292344	0.00951618	0.924975	0.306564	0.924975	0.877033
Tomm40l	-0.0804894	0.309381	0.402633	0.190341	-0.0511525	0.00380358	0.0345823	0.538026	0.0146889	0.00276796	0.174289	0.706496	1	0.0587556	0.0138398	0.522867	1
Pnpla2	1.10583	0.491925	-0.451341	-0.0149884	-0.100032	0.00380655	0.0345823	0.00160869	0.174484	0.214742	0.969197	0.789182	0.00804347	0.697936	0.697936	1	1
Dazap2	0.700239	0.0566073	-0.615336	0.173656	-0.341913	0.00380838	0.0345823	0.00167543	0.779798	0.00373831	0.475542	0.118543	0.00837714	0.951083	0.0149532	0.951083	0.355628
Nars	0.31801	0.082823	-0.078934	-0.0220264	-0.0878904	0.00381054	0.0345823	0.000266089	0.364255	0.395128	0.826833	0.345337	0.00133044	1	1	1	1
Rexo2	0.638097	0.515239	-0.29308	0.412419	-0.246567	0.0038189	0.0346074	0.00839725	0.037892	0.247695	0.127841	0.337345	0.0419862	0.151568	0.49539	0.383523	0.49539
Wbp11	0.21656	-0.191049	-0.195769	-0.322137	0.0866049	0.00382266	0.0346074	0.0556566	0.103842	0.10409	0.0127235	0.479391	0.222627	0.311525	0.311525	0.0636174	0.479391
Aatk	1.30241	0.757287	-0.842656	-0.0720546	0.599275	0.00382334	0.0346074	0.000469063	0.0380814	0.0875356	0.880282	0.178122	0.00234532	0.152326	0.262607	0.880282	0.356244
Prkaca	0.502353	-0.249931	-0.191743	-0.324081	-0.218516	0.00383084	0.0346357	0.00296325	0.155396	0.286424	0.0921179	0.229469	0.0148163	0.466187	0.466187	0.368472	0.466187
Tm4sf1	0.993847	0.152572	0.0872839	0.703875	-0.964004	0.00383316	0.0346357	0.052062	0.759403	0.863835	0.155861	0.0413086	0.208248	1	1	0.467584	0.206543
Exo5	-0.286084	-0.141796	0.25315	0.201151	0.10591	0.0038408	0.0346744	0.0195159	0.238675	0.0427563	0.121825	0.404872	0.0975796	0.477351	0.171025	0.365475	0.477351
Ybx3	1.0202	0.500392	-1.26974	0.768673	-0.487	0.00384762	0.0346815	0.0240236	0.202903	0.00109319	0.100512	0.274544	0.0960945	0.405806	0.00546597	0.301535	0.405806
Nlrp6	1.43594	0.228347	-0.0761582	0.664469	0.107583	0.00384877	0.0346815	0.00010621	0.551944	0.861271	0.148067	0.80384	0.000531048	1	1	0.592268	1
Meis1	0.129792	-0.557656	-0.897029	-0.459626	-0.594053	0.00385164	0.0346815	0.631797	0.0349751	0.00131346	0.117068	0.036359	0.631797	0.1399	0.00656728	0.234135	0.1399
Tpst2	0.518586	0.352243	-0.0384822	0.388869	0.102619	0.00387178	0.0347629	0.000937637	0.0284563	0.818651	0.0269765	0.539927	0.00468819	0.107906	1	0.107906	1
Fnbp1	0.138423	-0.303657	-0.327217	-0.184783	-0.002709	0.00387568	0.0347629	0.242427	0.0129557	0.00903428	0.172409	0.983038	0.517227	0.0518229	0.0451714	0.517227	0.983038
Dlst	0.203272	0.0131545	0.00332558	-0.0406186	0.007719	0.00387725	0.0347629	0.000166019	0.815111	0.953726	0.511941	0.893665	0.000830096	1	1	1	1
Rpl7l1	-0.165965	0.0148805	0.158515	0.128897	0.058054	0.00387748	0.0347629	0.00250671	0.797561	0.00746966	0.0478604	0.32531	0.0125335	0.797561	0.0298787	0.143581	0.65062
Cops3	-0.251341	-0.122677	0.285662	0.236026	0.195354	0.00388133	0.0347629	0.039562	0.324777	0.026499	0.0855668	0.133446	0.158248	0.324777	0.132495	0.2567	0.266893
BC147527	0.0833682	0.464731	0.56593	0.322436	0.26683	0.00388611	0.0347629	0.574832	0.00232737	0.00033948	0.0530526	0.0970889	0.574832	0.0093095	0.0016974	0.159158	0.194178
Mpp6	-0.1654	0.179183	0.218075	0.21998	0.105604	0.00389221	0.0347629	0.134895	0.103555	0.0550441	0.0609357	0.35994	0.310665	0.310665	0.275221	0.275221	0.35994
Ssbp4	0.811044	0.454975	-0.487049	0.560627	0.573034	0.00389311	0.0347629	0.00293943	0.100514	0.118964	0.0725903	0.0447174	0.0146972	0.217771	0.217771	0.217771	0.178869
Hist1h2ac	0.865562	-0.152806	-0.312604	0.289411	-0.321244	0.00389746	0.0347629	0.00112186	0.56333	0.284186	0.33626	0.261656	0.00560931	1	1	1	1
Commd6	-0.398642	-0.0277457	0.398219	0.234041	-0.0301112	0.00389775	0.0347629	0.0115023	0.860815	0.0152473	0.176023	0.856805	0.0575116	1	0.0609891	0.52807	1
Uqcrh	0.388808	0.684689	-0.0245347	0.661036	-0.31567	0.00389887	0.0347629	0.132675	0.00596888	0.921901	0.0220722	0.215069	0.398024	0.0298444	0.921901	0.0882887	0.430138
Eef2	0.477305	0.184346	-0.543455	0.296592	0.192571	0.003901	0.0347629	0.024851	0.358573	0.0109403	0.224043	0.397846	0.0994039	0.717147	0.0547015	0.67213	0.717147
Zranb1	-0.078548	0.533255	0.0310475	0.113758	0.0395997	0.00393447	0.035031	0.603472	0.000460628	0.843739	0.487618	0.803375	1	0.00230314	1	1	1
Cdc42bpb	0.647004	0.0365567	-0.571701	0.184716	0.175515	0.00395809	0.0352096	0.00288621	0.866482	0.0181883	0.45757	0.430198	0.0144311	1	0.0727532	1	1
Sec23b	0.132905	-0.423476	-0.209681	-0.244017	0.0207132	0.00396133	0.0352096	0.300339	0.00128719	0.121182	0.0908644	0.879609	0.600678	0.00643594	0.363547	0.363458	0.879609
Maged2	1.25191	0.230249	-0.51124	0.477918	-0.35852	0.00398879	0.0354063	0.000916149	0.552537	0.228579	0.276714	0.382121	0.00458075	0.914315	0.914315	0.914315	0.914315
Mmrn1	0.92604	-0.342193	-0.709544	0.472246	-0.384824	0.00399306	0.0354063	0.00162962	0.25079	0.0143886	0.141381	0.187605	0.00814808	0.424142	0.0575543	0.424142	0.424142
Dbr1	-0.273837	-0.243033	0.175945	0.0174472	0.0968819	0.00399374	0.0354063	0.00278265	0.00636028	0.0558567	0.856779	0.304509	0.0139133	0.0254411	0.16757	0.856779	0.609019
Atg9a	0.643613	0.2333	-0.272084	0.0436111	0.169424	0.00401109	0.0354994	0.000716377	0.231289	0.182697	0.838779	0.406681	0.00358188	0.730787	0.730787	0.838779	0.813362
Mocs2	0.0176903	0.0362427	0.226871	0.0876301	-0.293435	0.00401109	0.0354994	0.849202	0.696933	0.0194254	0.387388	0.00301425	1	1	0.0777017	1	0.0150713
Igbp1	-0.139766	0.116812	0.325813	0.306757	0.032946	0.00401706	0.0355146	0.183805	0.284478	0.00368366	0.0133153	0.769365	0.551414	0.568956	0.0184183	0.0532613	0.769365
Dcaf8	0.289715	-0.114062	-0.0860602	-0.100466	-0.0996944	0.00401968	0.0355146	0.00242734	0.251433	0.394143	0.358656	0.326503	0.0121367	1	1	1	1
Rps9	0.2253	0.538843	-0.342791	0.598816	-0.150884	0.00403112	0.0355853	0.323471	0.0144942	0.134739	0.0246087	0.5334	0.646941	0.0724712	0.404217	0.0984347	0.646941
Vcl	0.57961	-0.278186	-0.521906	-0.0700068	-0.37291	0.00403666	0.0356039	0.00937488	0.235826	0.0261261	0.782225	0.114064	0.0468744	0.471653	0.104504	0.782225	0.342193
Sh3kbp1	0.121089	-0.359382	-0.273818	-0.336506	-0.0816789	0.00404702	0.0356486	0.33673	0.00610479	0.04122	0.0222283	0.540465	0.67346	0.0305239	0.12366	0.0889131	0.67346
Dusp12	-0.429143	-0.152305	0.332744	0.0419045	0.107294	0.00405088	0.0356486	0.00570219	0.312116	0.0326484	0.794535	0.497275	0.028511	0.936347	0.130593	0.994549	0.994549
Snord72	-0.583229	-0.426179	0.491542	0.0885797	-0.234495	0.00405418	0.0356486	0.0144147	0.0400841	0.0305967	0.700468	0.349213	0.0720737	0.122387	0.122387	0.700468	0.698426
Aven	0.179835	0.382337	0.388417	0.0659638	-0.231597	0.00405552	0.0356486	0.255485	0.0149973	0.0193635	0.702507	0.168544	0.510971	0.0749867	0.0774538	0.702507	0.505631
Nek3	0.0389582	-0.393616	0.167604	-0.397005	-0.0993497	0.00406257	0.0356803	0.78968	0.00582334	0.251184	0.0105833	0.509008	1	0.0291167	0.753552	0.0423332	1
Dhrs7b	-0.134501	0.23284	0.294404	0.227735	0.102065	0.00406881	0.0357048	0.229224	0.0259698	0.00890593	0.0468696	0.363708	0.458449	0.103879	0.0445297	0.140609	0.458449
Nudt21	-0.335722	0.304795	0.372275	0.155419	0.137104	0.00407861	0.0357604	0.0365835	0.0388072	0.0181437	0.331722	0.400714	0.146334	0.146334	0.0907184	0.663445	0.663445
Sytl3	0.614571	0.76668	0.375627	-0.212942	-0.591631	0.00408315	0.0357699	0.148356	0.0647318	0.395615	0.639401	0.177113	0.593423	0.323659	0.791229	0.791229	0.593423
Aptx	-0.275434	0.142841	0.14947	-0.107014	-0.0542514	0.00408797	0.0357818	0.0100608	0.16358	0.164799	0.336925	0.621134	0.0503039	0.654321	0.654321	0.67385	0.67385
Rbp7	0.807802	0.43767	0.629635	-0.0103242	-2.04961	0.00409882	0.0358188	0.185899	0.5318	0.386513	0.988664	0.00711077	0.743595	1	1	1	0.0355538
Pcyt1b	1.37162	-0.152165	-0.665681	0.348232	-0.43085	0.00409912	0.0358188	0.000917559	0.71977	0.170454	0.487272	0.372938	0.0045878	1	0.681817	1	1
Inpp5f	-0.209461	-0.254556	0.0397489	-0.0986462	0.0685721	0.0041037	0.0358286	0.0360526	0.0128754	0.704066	0.370434	0.511127	0.14421	0.064377	1	1	1
Zfp318	-0.780229	-0.65514	0.0901299	-0.378632	0.120249	0.00411715	0.0359157	0.00172183	0.010904	0.741225	0.202811	0.653312	0.00860916	0.0436161	1	0.608434	1
Ifi27	0.733027	0.636457	0.30317	0.454878	0.0160932	0.00413181	0.0359619	0.000529333	0.00351137	0.170314	0.0546772	0.942448	0.00264666	0.0140455	0.340628	0.164032	0.942448
Tagap1	-0.443283	-0.357457	0.354431	0.00505821	0.113214	0.00413339	0.0359619	0.0143353	0.0460485	0.0560185	0.979125	0.550481	0.0716765	0.184194	0.184194	1	1
Guf1	-0.465975	-0.0521067	0.393276	0.0569757	0.0876901	0.00413556	0.0359619	0.00321332	0.737917	0.0147546	0.736395	0.604939	0.0160666	1	0.0590184	1	1
Cap1	0.430191	-0.131146	-0.312669	-0.0767475	-0.0283737	0.00414637	0.0359619	0.000312818	0.272157	0.011107	0.584839	0.817571	0.00156409	0.816472	0.044428	1	1
Mki67	1.36767	0.576639	-0.517274	0.119898	-0.467381	0.00414982	0.0359619	0.00156979	0.19557	0.295826	0.815084	0.333826	0.00784894	0.782279	0.887478	0.887478	0.887478
Cerk	0.0443981	-0.213857	-0.241659	-0.0213984	0.0799646	0.00415067	0.0359619	0.620516	0.0200031	0.0102096	0.834135	0.400385	1	0.0800123	0.0510478	1	1
Msrb3	0.477937	-0.331576	0.165284	-0.367642	-2.14538	0.00415163	0.0359619	0.439727	0.636596	0.802063	0.568005	0.000712971	1	1	1	1	0.00356485
Ssbp1	-0.44181	-0.0110841	0.471798	0.297511	-0.0408773	0.00415327	0.0359619	0.0235796	0.954299	0.0182522	0.154233	0.841636	0.0943183	1	0.091261	0.462699	1
Lsm1	-0.347457	-0.0721856	0.354815	0.181287	0.00961425	0.00415372	0.0359619	0.0133091	0.60233	0.013358	0.224013	0.947547	0.0665455	1	0.0665455	0.672038	1
Smox	1.22958	0.55781	-1.22069	0.651169	-0.393261	0.00416346	0.0359847	0.00788826	0.177514	0.00211715	0.164483	0.393456	0.031553	0.49345	0.0105858	0.49345	0.49345
Ufd1l	0.0276871	0.156046	0.174258	-0.0884665	-0.144953	0.00416484	0.0359847	0.75568	0.0850194	0.0602965	0.36253	0.120351	0.75568	0.340078	0.301483	0.72506	0.361054
Itgal	0.812712	-0.097651	-0.437834	-0.324244	-0.187111	0.00417067	0.0359847	0.000155688	0.657871	0.045252	0.186106	0.395842	0.000778441	0.791684	0.181008	0.558317	0.791684
Tbc1d22a	0.48728	0.119995	-0.203937	0.0822746	-0.0441733	0.00417474	0.0359847	0.000314456	0.38747	0.158165	0.590155	0.761062	0.00157228	1	0.632661	1	1
Usp11	-0.0851588	-0.590869	-0.0823241	-0.494851	-0.138819	0.00417624	0.0359847	0.616699	0.000450616	0.637542	0.00836635	0.43155	1	0.00225308	1	0.0334654	1
Dnttip1	0.487731	0.281907	-0.0416839	0.10855	-0.139609	0.00417723	0.0359847	0.00109074	0.0640334	0.795401	0.51702	0.383248	0.00545371	0.256133	1	1	1
Akap8	-0.423078	-0.100184	0.259777	0.0179415	0.0815308	0.0041833	0.036007	0.000104059	0.386349	0.0310268	0.893728	0.486464	0.000520296	1	0.124107	1	1
Specc1	1.79153	0.923346	-1.46945	0.693211	-0.60312	0.00419624	0.0360747	0.00437806	0.0828708	0.00570582	0.271795	0.322629	0.0218903	0.248612	0.0228233	0.54359	0.54359
Zfp418	-0.162835	-0.240186	0.0867305	-0.175835	0.587408	0.00419814	0.0360747	0.26766	0.0768714	0.53352	0.233643	0.000120292	0.70093	0.307486	0.70093	0.70093	0.00060146
Nbeal2	0.586342	0.249574	-0.314215	-0.0284861	0.212637	0.00421664	0.0361848	0.00125391	0.184496	0.10325	0.890235	0.279575	0.00626954	0.553489	0.413	0.890235	0.55915
Rab36	0.853308	0.368551	-0.222454	0.523168	0.0528812	0.00421795	0.0361848	0.000157795	0.111448	0.42259	0.0633924	0.849428	0.000788977	0.334343	0.845181	0.25357	0.849428
Ctdp1	0.21938	-0.243069	-0.49819	-0.212019	0.0246027	0.00423584	0.0362928	0.140699	0.111766	0.00171737	0.206509	0.874837	0.447065	0.447065	0.00858687	0.447065	0.874837
Fam174b	0.726371	-0.0949475	-0.324354	0.113613	-0.814856	0.00423755	0.0362928	0.0108675	0.736889	0.286842	0.719588	0.00745701	0.0434701	1	0.860526	1	0.037285
Rtp4	0.632732	1.02056	0.786258	0.605622	0.565074	0.00424211	0.0363018	0.014398	0.000117714	0.0036256	0.0346423	0.0412154	0.0431941	0.00058857	0.0145024	0.0692846	0.0692846
Limk1	0.373404	0.14359	-0.19771	0.00394898	0.154749	0.00424983	0.0363225	0.00138968	0.219456	0.117121	0.976062	0.202083	0.0069484	0.60625	0.468482	0.976062	0.60625
Rundc3a	1.36427	1.22581	-1.32682	0.785032	-0.481131	0.00425155	0.0363225	0.00641044	0.0192839	0.0210425	0.170836	0.370604	0.0320522	0.0771354	0.0771354	0.341673	0.370604
Vps18	0.220676	0.0925883	-0.533283	-0.0101082	0.185387	0.00426274	0.036388	0.173888	0.570022	0.00199464	0.954589	0.262353	0.695554	1	0.00997318	1	0.787059
Aldh1b1	0.839847	0.434724	0.0214008	0.119352	0.0511168	0.00427313	0.0364261	6.16739e-05	0.0330626	0.927871	0.626566	0.821436	0.00030837	0.13225	1	1	1
Xlr4a	-0.619179	-0.204614	0.357974	-0.136551	-0.414087	0.00427424	0.0364261	0.00768575	0.370359	0.128639	0.572227	0.101484	0.0384288	0.740719	0.405938	0.740719	0.405938
Nudcd3	0.441597	0.0560735	-0.269068	-0.032027	-0.0617726	0.00428094	0.0364532	0.00087519	0.68337	0.0546854	0.832275	0.665275	0.00437595	1	0.218742	1	1
Dhx58	0.425128	0.460508	0.215079	0.12767	0.232751	0.00428674	0.0364726	0.00509439	0.00295294	0.19003	0.457821	0.165094	0.0203776	0.0147647	0.495282	0.495282	0.495282
Camta2	0.354009	-0.089553	-0.348664	-0.144335	0.146847	0.00430392	0.0365802	0.0145642	0.545436	0.0228333	0.372447	0.340008	0.0728209	1	0.0913331	1	1
Fam220a	0.936159	0.588382	-0.928868	0.587441	-0.423983	0.00430647	0.0365802	0.012214	0.0696554	0.00541773	0.136265	0.247709	0.048856	0.208966	0.0270887	0.27253	0.27253
Ostc	-0.214907	0.208888	0.388761	0.301001	0.0755388	0.00431968	0.0366624	0.123121	0.149313	0.00889731	0.0614135	0.609761	0.369362	0.369362	0.0444866	0.245654	0.609761
Pdcd11	-0.0111436	-0.417251	-0.271596	-0.323891	0.0756141	0.00433644	0.0367745	0.934081	0.00233524	0.054018	0.0309113	0.595027	1	0.0116762	0.162054	0.123645	1
Srebf2	0.0475758	-0.403402	-0.487655	-0.276874	0.2628	0.00434352	0.0367957	0.781587	0.0240539	0.00789112	0.167493	0.171942	0.781587	0.0962156	0.0394556	0.50248	0.50248
Smim7	0.25308	0.387134	0.142594	0.331025	-0.0945375	0.00434606	0.0367957	0.0460544	0.00372538	0.287917	0.0258191	0.483287	0.138163	0.0186269	0.575834	0.103276	0.575834
Zxdc	0.293302	0.0412531	-0.12164	-0.287657	-0.155828	0.00435065	0.0368018	0.00792463	0.710956	0.302897	0.0217022	0.189218	0.0396231	0.710956	0.605794	0.0868089	0.567653
Rfwd2	-0.179811	0.241098	0.194924	0.167787	-0.0396626	0.0043539	0.0368018	0.0795843	0.0186723	0.0676177	0.13325	0.716431	0.270471	0.0933616	0.270471	0.270471	0.716431
Chst12	1.07533	0.416141	-0.518523	0.205721	-0.177802	0.00436492	0.0368648	0.000967885	0.217023	0.133986	0.575185	0.61324	0.00483943	0.651069	0.535946	1	1
Ndufa11	0.397138	0.663969	-0.153597	0.353332	-0.319221	0.0043718	0.0368928	0.0908484	0.00522761	0.539057	0.173486	0.197495	0.363394	0.026138	0.539057	0.520459	0.520459
Nap1l4	0.160007	-0.176105	-0.0210919	-0.00257009	-0.0649066	0.00440329	0.0371283	0.0107934	0.00691867	0.751564	0.971876	0.335153	0.0431738	0.0345934	1	1	1
Atic	0.149871	-0.44581	-0.236243	-0.252888	-0.027576	0.00444007	0.0373929	0.275437	0.00162283	0.104317	0.102698	0.851222	0.550873	0.00811413	0.410792	0.410792	0.851222
Ptgr1	1.15087	1.29972	0.69632	1.01824	0.923069	0.00444337	0.0373929	0.00077576	5.2299e-05	0.0575554	0.00695078	0.0260185	0.00310304	0.000261495	0.0575554	0.0208523	0.052037
Dusp7	0.117047	-0.234665	-0.271895	-0.103875	0.232116	0.00444551	0.0373929	0.219978	0.0160265	0.00700841	0.330675	0.0222666	0.439956	0.064106	0.035042	0.439956	0.0667999
Phf11c	-0.0400013	-0.0917211	0.485878	-0.0207262	0.212819	0.00445182	0.0374155	0.747955	0.462844	0.00027796	0.881695	0.133095	1	1	0.0013898	1	0.532379
Chchd3	-0.0143907	0.289395	0.276406	0.352258	0.122304	0.00447295	0.0375626	0.895592	0.0113061	0.0181096	0.00574537	0.299496	0.895592	0.0452245	0.0543289	0.0287268	0.598991
Sgce	0.732773	-0.0916056	-0.485691	0.451881	-0.330978	0.00448466	0.0376084	0.00751479	0.747678	0.129408	0.165906	0.281799	0.037574	0.747678	0.517631	0.517631	0.563597
C2cd3	0.0958361	-0.420074	-0.326879	-0.449796	0.0532319	0.00448567	0.0376084	0.550262	0.0107699	0.0534608	0.0125736	0.755087	1	0.0538495	0.160382	0.0538495	1
Xlr4b	-0.478417	-0.262041	0.37665	0.00014631	-0.145725	0.00448944	0.0376095	0.0135466	0.169499	0.0568899	0.999427	0.481395	0.0677331	0.508497	0.22756	0.999427	0.962791
Dgat2	1.9146	1.35789	0.259175	0.789273	0.932535	0.00449345	0.0376126	0.000153446	0.00547666	0.638563	0.158078	0.0908549	0.000767232	0.0219067	0.638563	0.316155	0.272565
Stx2	0.559726	0.0971009	-0.32439	0.13117	-0.148571	0.00451376	0.0376928	0.000131484	0.517641	0.0414767	0.431935	0.348621	0.00065742	1	0.165907	1	1
Diap1	0.687876	0.0241788	-0.470961	-0.304165	-0.102451	0.00451829	0.0376928	0.00222511	0.919853	0.0482018	0.244869	0.671926	0.0111255	1	0.192807	0.734608	1
Slc12a4	0.243923	0.0899601	-0.352243	-0.276236	-0.190796	0.00451884	0.0376928	0.0270767	0.434537	0.00384789	0.0419669	0.100342	0.108307	0.434537	0.0192394	0.125901	0.200685
3110052M02Rik	-0.557651	-0.349677	0.278871	0.0644861	0.140698	0.00451953	0.0376928	0.00357036	0.0619553	0.14673	0.748871	0.487729	0.0178518	0.247821	0.44019	0.975458	0.975458
Nr1h2	0.532972	0.234135	-0.532035	0.210172	0.32296	0.00452237	0.0376928	0.0146303	0.297648	0.0219397	0.393151	0.173447	0.0731516	0.595295	0.087759	0.595295	0.520341
Snrpd3	-0.107487	0.0382464	0.337637	0.14549	-0.194729	0.00452816	0.0376928	0.297607	0.725805	0.00231053	0.226952	0.076712	0.680857	0.725805	0.0115526	0.680857	0.306848
Slc15a3	1.07241	1.08105	-0.252009	0.260162	0.33138	0.00453039	0.0376928	0.00367457	0.00368597	0.529267	0.530019	0.412117	0.0183729	0.0183729	1	1	1
Arf5	0.634447	0.353579	-0.178954	0.0591333	-0.0920356	0.00453418	0.0376928	0.000905935	0.0724012	0.365346	0.784957	0.650964	0.00452968	0.289605	1	1	1
Tars	0.00602071	-0.354616	-0.140692	-0.131389	0.161603	0.00453581	0.0376928	0.954299	0.000928746	0.202576	0.262567	0.148231	0.954299	0.00464373	0.607728	0.607728	0.592923
Kpnb1	0.132236	-0.225222	-0.196282	-0.343202	0.00301096	0.0045417	0.0377114	0.2127	0.0430423	0.0847043	0.00595418	0.978909	0.4254	0.172169	0.254113	0.0297709	0.978909
Prrc2b	0.16492	-0.235461	-0.250222	-0.508877	0.0251013	0.00455108	0.037759	0.244737	0.112935	0.0991948	0.00192786	0.870307	0.489473	0.396779	0.396779	0.00963929	0.870307
Romo1	0.748157	0.503629	-0.343783	0.630477	0.889428	0.00458303	0.0379936	0.0233472	0.1769	0.369281	0.0929256	0.00153036	0.093389	0.353801	0.369281	0.278777	0.00765181
Pla2g16	1.13693	0.606472	-1.18777	0.653382	-0.563485	0.00459061	0.038026	0.0137221	0.137348	0.00290064	0.165307	0.212277	0.0548884	0.412043	0.0145032	0.412043	0.412043
Cd151	0.925071	0.286878	-0.530716	0.659104	-0.258554	0.00459602	0.0380264	0.000983032	0.313765	0.060168	0.0346858	0.383591	0.00491516	0.627529	0.180504	0.138743	0.627529
Ankhd1	-0.0728894	-0.372701	-0.14204	-0.416783	0.347672	0.00459801	0.0380264	0.643364	0.0228245	0.39866	0.0212358	0.0390201	0.797321	0.106179	0.797321	0.106179	0.11706
Tmem9b	0.0873834	0.381645	0.149894	0.239721	-0.176484	0.00461812	0.0381622	0.495491	0.00390587	0.266972	0.0962087	0.192954	0.578862	0.0195293	0.578862	0.384835	0.578862
Elmo1	0.168965	-0.411126	-0.279904	-0.307377	0.0107278	0.00462188	0.0381628	0.231922	0.00536091	0.0624634	0.0581862	0.943511	0.463843	0.0268046	0.232745	0.232745	0.943511
Rdh13	-0.0494137	-0.0740275	0.331433	-0.0813541	0.341305	0.00464606	0.0383318	0.646209	0.470732	0.00211141	0.470163	0.00166639	1	1	0.00844562	1	0.00833194
Tm9sf4	0.237775	-0.0532279	-0.317483	-0.173646	0.0368358	0.00466655	0.0384702	0.0266363	0.628505	0.00525574	0.150636	0.748472	0.106545	1	0.0262787	0.451908	1
Mcm3	0.370305	-0.36837	-0.231718	-0.431263	-0.0064845	0.00468449	0.0385874	0.0293597	0.0345381	0.198451	0.025583	0.971072	0.127915	0.127915	0.396902	0.127915	0.971072
Atp6v1e1	0.29893	0.333927	0.0599861	0.162863	-0.134725	0.00469437	0.0386163	0.0101451	0.00685177	0.626903	0.232403	0.275207	0.0405805	0.0342589	0.697209	0.697209	0.697209
Mrpl20	0.120241	0.516038	0.317365	0.501667	0.0382031	0.00469546	0.0386163	0.475831	0.00287242	0.076553	0.00827449	0.832515	0.951662	0.0143621	0.229659	0.0330979	0.951662
Kmt2b	0.233376	-0.212193	-0.365877	-0.230001	0.144531	0.00470355	0.038652	0.099158	0.148096	0.0144704	0.152332	0.342284	0.396632	0.444287	0.0723518	0.444287	0.444287
Ccni	0.492511	0.300217	-0.216042	0.178241	-0.355071	0.00471438	0.0387103	0.00227409	0.0561605	0.180025	0.336413	0.0276092	0.0113704	0.168482	0.36005	0.36005	0.110437
Pomp	-0.0257843	0.445276	0.374577	0.207135	-0.137215	0.00473802	0.0388736	0.841472	0.00128114	0.00704872	0.173681	0.318234	0.841472	0.00640568	0.0281949	0.521042	0.636468
Pogz	-0.273346	-0.460721	-0.0936977	-0.225024	0.120914	0.00474585	0.038907	0.0355532	0.000441865	0.48514	0.115934	0.37477	0.142213	0.00220932	0.749539	0.347803	0.749539
Wnk1	0.271657	-0.220596	-0.232307	-0.34308	-0.0949106	0.00475388	0.0389419	0.035443	0.098394	0.0918304	0.0234917	0.486575	0.141772	0.275491	0.275491	0.117458	0.486575
Ogdh	0.660754	-0.0572026	-0.348126	-0.307549	-0.101044	0.00476233	0.0389803	0.00231433	0.800559	0.127715	0.212186	0.663178	0.0115717	1	0.510859	0.636558	1
Endod1	0.796498	0.508728	-0.0363293	0.135319	-0.200901	0.00476822	0.0389977	0.0011222	0.0413111	0.890827	0.623878	0.449432	0.005611	0.165244	1	1	1
Brd4	0.237152	-0.150364	-0.482359	-0.283859	0.065843	0.00479126	0.0391471	0.118786	0.336687	0.00275289	0.0998535	0.688342	0.399414	0.673374	0.0137644	0.399414	0.688342
Tmem179b	-0.0914062	0.212954	0.351316	0.122638	-0.0358574	0.00479406	0.0391471	0.381651	0.0455016	0.00143391	0.294519	0.747156	0.883558	0.182007	0.00716955	0.883558	0.883558
Usp24	-0.125265	-0.495082	-0.107733	-0.330155	0.172009	0.00480095	0.0391725	0.395963	0.00122299	0.497816	0.054309	0.276478	0.829434	0.00611497	0.829434	0.217236	0.829434
Gipc1	0.888223	0.561347	-0.364932	0.336418	0.118113	0.00481451	0.0392521	0.001324	0.0564812	0.259727	0.31121	0.686489	0.00662	0.225925	0.779181	0.779181	0.779181
Blk	-0.44315	-0.376126	0.0714421	-0.23325	0.152617	0.00481851	0.0392537	0.00460534	0.0218808	0.677607	0.218469	0.373207	0.0230267	0.0875233	0.746415	0.655406	0.746415
Actg1	0.788662	0.27189	-0.162357	0.402171	-0.379545	0.00485362	0.0395087	0.00248897	0.302846	0.537752	0.17749	0.157907	0.0124449	0.631628	0.631628	0.631628	0.631628
Pip4k2c	-0.00792256	-0.321612	-0.196813	-0.13944	-0.0258576	0.00486843	0.0395981	0.929903	0.000474542	0.037461	0.164176	0.786516	1	0.00237271	0.149844	0.492529	1
Kynu	-0.442222	-0.453315	0.0629362	-0.113661	0.170728	0.0048852	0.0397033	0.0155139	0.0129659	0.734423	0.558587	0.366218	0.0648294	0.0648294	1	1	1
Trmt6	-0.116593	-0.180329	0.140978	-0.0578938	-0.133803	0.00489095	0.0397188	0.104521	0.0128746	0.0598727	0.466223	0.0793081	0.239491	0.064373	0.239491	0.466223	0.239491
H2-DMb1	-0.529152	-0.0779158	0.039	0.149195	-0.0433731	0.00489587	0.0397276	0.000138864	0.598706	0.796874	0.375296	0.778017	0.000694318	1	1	1	1
Arap1	0.307238	-0.00446586	-0.436037	-0.063444	0.0103732	0.00492467	0.0398292	0.0239945	0.975043	0.00247297	0.689765	0.944909	0.095978	1	0.0123648	1	1
Mllt11	-0.512806	-0.268966	0.249558	0.0171948	0.163112	0.00492513	0.0398292	0.000478125	0.0498612	0.0779519	0.907713	0.27088	0.00239062	0.199445	0.233856	0.907713	0.54176
Ms4a1	-0.633669	-0.267053	0.208866	0.0534332	0.31675	0.0049269	0.0398292	0.00692908	0.252604	0.408576	0.848909	0.193256	0.0346454	0.773024	0.817152	0.848909	0.773024
Galk2	0.15979	0.163034	0.271256	0.282267	0.00430619	0.00492849	0.0398292	0.0560171	0.0506703	0.0021584	0.00219759	0.96164	0.152011	0.152011	0.010792	0.010792	0.96164
Lyrm4	-0.0945559	0.26397	0.287446	0.332916	-0.188997	0.00493216	0.0398292	0.4525	0.0199043	0.021946	0.00797889	0.147298	0.4525	0.0796173	0.0796173	0.0398944	0.294596
Mrpl27	0.0169025	0.34853	0.303176	0.157944	-0.370921	0.00493278	0.0398292	0.912908	0.0191456	0.0576035	0.337253	0.0234156	0.912908	0.095728	0.172811	0.674506	0.095728
Mgmt	0.902598	0.534886	-0.567037	0.397715	-0.598057	0.00493534	0.0398292	0.00917227	0.115768	0.180538	0.334156	0.108535	0.0458613	0.434139	0.434139	0.434139	0.434139
Incenp	0.747609	0.17199	-0.311483	-0.168753	0.0825487	0.00494962	0.0399133	0.000845913	0.4444	0.206762	0.515348	0.732444	0.00422956	1	0.827049	1	1
2010111I01Rik	-0.0194705	0.0357329	0.460582	0.133538	-0.129916	0.00496052	0.0399701	0.876801	0.765275	0.000309535	0.313572	0.312719	1	1	0.00154767	1	1
Ctnnal1	0.428911	-0.259269	-0.16374	0.336355	-0.456472	0.00496983	0.0400139	0.0422698	0.229772	0.469681	0.148549	0.0456307	0.211349	0.459544	0.469681	0.445646	0.211349
Bbs2	-0.130213	-0.304099	0.16215	-0.313609	-0.270986	0.0049804	0.0400449	0.304214	0.0105995	0.179366	0.0137779	0.0271401	0.358732	0.0529974	0.358732	0.0551115	0.0814203
Syt14	0.442433	1.17014	-1.49623	0.919691	-0.346553	0.00498142	0.0400449	0.181646	0.00449345	0.00863724	0.081494	0.458653	0.363291	0.0224673	0.0345489	0.244482	0.458653
Nup210	0.251788	-0.14599	-0.219997	-0.356105	-0.0157341	0.00500114	0.0401319	0.0415513	0.249015	0.0888644	0.0110142	0.9046	0.166205	0.49803	0.266593	0.0550708	0.9046
Txndc12	-0.0400953	0.109149	0.240828	0.0517409	0.0910052	0.00500173	0.0401319	0.51147	0.0738777	0.000167909	0.44221	0.162966	0.88442	0.295511	0.000839547	0.88442	0.488899
Irf9	0.219989	0.189033	0.180677	-0.0627859	0.105489	0.00500389	0.0401319	0.00487718	0.0199358	0.0280117	0.485586	0.196852	0.0243859	0.0797432	0.084035	0.485586	0.393705
Fyn	0.311702	-0.189541	-0.124107	-0.178291	-0.275798	0.00501408	0.0401532	0.00389066	0.0903666	0.274259	0.148398	0.0157738	0.0194533	0.2711	0.296797	0.296797	0.0630954
Slc25a12	0.419602	0.00686106	-0.236713	-0.0991042	0.0660763	0.0050143	0.0401532	0.00010285	0.95098	0.039299	0.418212	0.569798	0.000514248	1	0.157196	1	1
Eif2s1	-0.17726	0.0317981	0.247341	0.238053	0.0985732	0.0050249	0.040207	0.0563256	0.741971	0.0126218	0.027736	0.31769	0.168977	0.741971	0.0631089	0.110944	0.63538
Gm5141	-0.763381	-0.307933	0.500376	0.205865	0.240299	0.00502894	0.0402082	0.00515737	0.235824	0.0579269	0.448531	0.404193	0.0257868	0.707473	0.231708	0.808386	0.808386
Trrap	0.033295	-0.507088	-0.417272	-0.300133	0.0728622	0.00503957	0.0402621	0.847957	0.00426933	0.0220759	0.120248	0.692812	1	0.0213467	0.0883035	0.360744	1
BC017643	-0.165836	-0.0701775	0.234275	0.165954	0.210192	0.00504617	0.0402715	0.0885097	0.494878	0.0255423	0.155368	0.0445496	0.265529	0.494878	0.127712	0.310736	0.178198
D3Ertd751e	-0.900317	-0.467168	0.251043	-0.215945	0.0772064	0.00504915	0.0402715	0.000977847	0.0693019	0.322394	0.423349	0.78112	0.00488924	0.277208	0.967181	0.967181	0.967181
Bap1	0.18334	-0.113749	-0.103459	-0.144481	0.0719401	0.00505243	0.0402715	0.00272042	0.0718524	0.111082	0.0374815	0.274705	0.0136021	0.215557	0.222165	0.149926	0.274705
Parl	0.0178822	0.274805	0.332864	0.0310031	-0.0737042	0.00505901	0.0402889	0.850768	0.0038141	0.000796344	0.766371	0.463179	1	0.0152564	0.00398172	1	1
Glmn	-0.645141	-0.329321	0.321872	0.0446169	0.29423	0.0050624	0.0402889	0.00402876	0.132275	0.131992	0.841781	0.213095	0.0201438	0.527967	0.527967	0.841781	0.527967
C130074G19Rik	0.2631	0.178011	-0.0822671	-0.602173	-2.74768	0.00510976	0.0406262	0.707831	0.816502	0.915758	0.423901	0.000308819	1	1	1	1	0.00154409
Kctd21	0.00852401	-0.213006	-0.0517127	0.270015	0.584366	0.00511263	0.0406262	0.960454	0.207901	0.774789	0.133167	0.00144322	1	0.623702	1	0.532668	0.00721608
Pkn2	0.435645	0.221687	-0.35429	0.448601	-0.0924404	0.0051188	0.040644	0.0217409	0.234898	0.0630818	0.0343351	0.63514	0.108705	0.469796	0.189245	0.13734	0.63514
Cd44	0.686922	0.304738	-0.14686	0.130543	-0.0834277	0.0051293	0.0406712	0.000414092	0.129959	0.466925	0.572884	0.668491	0.00207046	0.519835	1	1	1
Mterf4	-0.166726	0.307349	0.461183	0.155514	-0.000372683	0.00513234	0.0406712	0.280184	0.0353207	0.00292093	0.32775	0.998135	0.840552	0.141283	0.0146047	0.840552	0.998135
Rplp0	0.450141	0.53271	-0.356299	0.739293	0.0860975	0.00513402	0.0406712	0.098465	0.0387028	0.180318	0.0157276	0.761081	0.295395	0.154811	0.360636	0.0786379	0.761081
Tspan3	-0.0415155	0.0916987	0.314903	0.12047	-0.207488	0.00513903	0.0406797	0.697314	0.385025	0.00477956	0.298288	0.0704206	0.894864	0.894864	0.0238978	0.894864	0.281682
Cma1	0.329507	1.01119	0.772134	0.0503449	-0.251503	0.00514389	0.0406871	0.307122	0.00102746	0.0307804	0.890295	0.493751	0.921365	0.00513731	0.123122	0.987502	0.987502
Ppp1r10	0.158759	-0.244812	-0.374797	-0.148426	0.026846	0.00514961	0.0407012	0.215822	0.0619798	0.00554604	0.298269	0.843668	0.647465	0.247919	0.0277302	0.647465	0.843668
Gltscr1	0.245797	-0.287275	-0.509478	-0.409554	0.221281	0.00516584	0.0407658	0.201502	0.150796	0.0122891	0.0599237	0.267434	0.452387	0.452387	0.0614455	0.239695	0.452387
Tomm7	0.0752481	0.323196	0.0920092	0.335636	-0.242035	0.00516602	0.0407658	0.55522	0.0144642	0.496583	0.0215605	0.0762147	0.993166	0.072321	0.993166	0.0862419	0.228644
Cd63	0.321758	0.282921	-0.443295	-0.533185	-1.15675	0.00517233	0.0407658	0.34563	0.366126	0.203069	0.135537	0.000993915	0.691261	0.691261	0.609206	0.542146	0.00496957
Dnajc15	0.0547136	0.611853	0.50776	0.421672	-0.0302851	0.00517354	0.0407658	0.782387	0.00250891	0.0151432	0.0549821	0.885634	1	0.0125445	0.0605726	0.164946	1
5830428M24Rik	-0.617974	-0.221243	0.145855	-0.145408	0.0602671	0.00517813	0.0407709	6.3383e-05	0.125927	0.339889	0.368657	0.709601	0.000316915	0.503707	1	1	1
1110037F02Rik	-0.0517454	-0.471332	-0.247694	-0.315309	0.0867156	0.00518383	0.0407847	0.717563	0.00142207	0.104373	0.0538773	0.571857	1	0.00711036	0.313119	0.215509	1
Galnt1	0.548763	0.0149775	-0.204427	0.192636	-0.0240454	0.00519314	0.040811	5.20551e-05	0.910109	0.135145	0.214516	0.86119	0.000260276	1	0.54058	0.643549	1
Pgd	0.790206	0.401925	-0.416313	0.0551736	-0.0234949	0.00519967	0.040811	0.000230271	0.0792199	0.0622323	0.824909	0.917947	0.00115136	0.248929	0.248929	1	1
Aco1	0.224071	-0.295105	-0.313686	-0.238727	-0.0139741	0.00520128	0.040811	0.0926182	0.0260167	0.0240312	0.107724	0.92017	0.277855	0.120156	0.120156	0.277855	0.92017
BC025920	-0.690988	-0.519054	0.377206	0.0937831	0.26266	0.00520467	0.040811	0.0163549	0.0521883	0.165415	0.737267	0.368163	0.0817744	0.208753	0.496244	0.737267	0.736325
Slc9a3r2	0.615093	0.443739	-0.110809	-0.428463	-2.17406	0.00520689	0.040811	0.338065	0.531711	0.887963	0.562212	0.00146875	1	1	1	1	0.00734374
Rabgap1l	-0.526668	-0.378711	0.256733	0.00889474	0.280114	0.00521987	0.0408646	0.00541263	0.0497399	0.218591	0.969992	0.15851	0.0270631	0.19896	0.475531	0.969992	0.475531
Snrpe	-0.361184	0.230213	0.508009	0.232562	-0.167046	0.00522163	0.0408646	0.0201635	0.141599	0.00178493	0.177	0.310339	0.080654	0.424797	0.00892464	0.424797	0.424797
Pknox1	0.198067	-0.15881	-0.195543	-0.166283	0.00249052	0.00525161	0.0410486	0.0100117	0.0435876	0.0165708	0.0543927	0.975873	0.0500583	0.130763	0.0662831	0.130763	0.975873
Polr2d	-0.165374	0.155076	0.248057	0.146963	-0.133949	0.00525737	0.0410486	0.1077	0.125145	0.0188928	0.183466	0.211562	0.430801	0.430801	0.0944642	0.430801	0.430801
Eif2s2	-0.287721	-0.0130534	0.162986	0.307384	0.0257583	0.00525954	0.0410486	0.00220645	0.893315	0.102294	0.00462705	0.796922	0.0110322	1	0.306882	0.0185082	1
Ap1s1	0.555281	0.587494	0.164445	0.344478	-0.122358	0.00526102	0.0410486	0.00601646	0.00451797	0.451022	0.129928	0.574296	0.0240659	0.0225899	0.902044	0.389785	0.902044
Pik3cb	0.590062	0.195151	-0.329228	0.175533	-0.134795	0.00526988	0.0410868	0.00138898	0.293366	0.100529	0.402945	0.511329	0.0069449	0.880099	0.402117	0.880099	0.880099
Hcrtr2	-1.20841	-1.08269	-0.25474	-0.820857	-0.297912	0.00529394	0.0412433	0.000826292	0.00347295	0.449801	0.0302077	0.431128	0.00413146	0.0138918	0.862255	0.0906231	0.862255
Zdhhc7	0.429368	0.333883	-0.120635	0.179035	0.112146	0.00531619	0.0413855	0.000918602	0.0126429	0.381362	0.222255	0.421885	0.00459301	0.0505717	0.762724	0.666766	0.762724
4930426D05Rik	-0.515645	-0.607263	-0.00675451	-0.109698	0.0779988	0.00532531	0.0414253	0.0106507	0.00160857	0.972728	0.600526	0.708883	0.0426029	0.00804285	1	1	1
Kdm6b	0.650888	0.306009	-0.644028	-0.179651	0.28603	0.00533025	0.0414326	0.0131879	0.246599	0.0242394	0.548115	0.305735	0.0659393	0.739797	0.0969575	0.739797	0.739797
Pitrm1	0.627609	-0.148076	-0.112964	-0.0613644	-0.0887299	0.005349	0.0415471	2.01538e-05	0.328521	0.475011	0.713601	0.578954	0.000100769	1	1	1	1
Mff	0.669514	0.333144	-0.262196	0.619776	-0.295576	0.0053593	0.0415959	0.01055	0.186968	0.298282	0.0305799	0.251983	0.05275	0.560903	0.560903	0.12232	0.560903
Notch1	0.477541	0.393997	-0.355319	0.0337191	0.0774345	0.00537774	0.0417077	0.00777616	0.0321584	0.0675155	0.868787	0.689517	0.0388808	0.128633	0.202547	1	1
Bola3	0.449188	0.965948	-0.876717	0.786949	-0.387537	0.00539406	0.0418029	0.243111	0.00643722	0.0116674	0.0498789	0.303215	0.486222	0.0321861	0.0466694	0.149637	0.486222
Esyt1	0.358976	-0.0686183	-0.307497	-0.202463	0.0935055	0.00539916	0.0418111	0.00151056	0.551887	0.00972787	0.123922	0.446998	0.00755278	0.893996	0.0389115	0.371767	0.893996
Kif23	0.777309	0.686893	-0.0547571	-0.119778	-0.0978748	0.00540407	0.0418179	0.000833672	0.00353278	0.835465	0.656998	0.717311	0.00416836	0.0141311	1	1	1
Tbc1d2	1.04789	0.656167	-0.201917	0.269321	0.337641	0.00541753	0.0418907	0.000343054	0.0225232	0.548126	0.442322	0.302837	0.00171527	0.0900928	0.908511	0.908511	0.908511
Fam65a	0.247218	-0.371361	-0.270329	-0.203476	0.0644846	0.00544181	0.0420471	0.0761124	0.0091278	0.0654968	0.189015	0.655145	0.261987	0.045639	0.261987	0.378031	0.655145
Cdc20	0.526839	0.356761	0.232945	0.027625	0.0759301	0.00545789	0.0421398	0.000553891	0.0161801	0.154667	0.873137	0.616277	0.00276945	0.0647202	0.464	1	1
Ccnk	0.236353	-0.191965	-0.33989	-0.149472	0.0659536	0.0055179	0.042561	0.0577079	0.133765	0.00991531	0.286429	0.620358	0.230832	0.401295	0.0495765	0.572858	0.620358
Pex2	-0.347227	0.246881	0.330357	0.074076	-0.0420769	0.00552186	0.042561	0.0165991	0.0895444	0.0282309	0.642047	0.782939	0.0829956	0.268633	0.112924	1	1
Prf1	0.54982	0.646049	0.108423	0.120096	0.0794959	0.00552479	0.042561	0.00458882	0.00107944	0.59982	0.578989	0.701279	0.0183553	0.00539718	1	1	1
Adh1	0.768574	0.395241	0.25864	-0.277713	-1.07477	0.00555189	0.0427022	0.0693495	0.360728	0.587479	0.567264	0.0149057	0.277398	1	1	1	0.0745285
Gmeb2	-0.121928	-0.248649	0.0335889	-0.109963	0.013553	0.00555434	0.0427022	0.0606467	0.000192953	0.62465	0.133435	0.84506	0.242587	0.000964764	1	0.400305	1
Pnkp	0.618758	0.727916	0.11616	0.171855	0.120099	0.0055555	0.0427022	0.00381694	0.00116412	0.610222	0.479143	0.602661	0.0152678	0.00582061	1	1	1
Tfec	0.871516	0.422558	0.465307	1.15946	0.296636	0.00556885	0.042746	0.0030872	0.136926	0.186154	0.00114555	0.447258	0.0123488	0.410779	0.410779	0.00572773	0.447258
2610044O15Rik8	-0.534157	0.0182639	0.490563	0.146952	0.155993	0.00557055	0.042746	0.00916378	0.927078	0.0172799	0.493185	0.466478	0.0458189	1	0.0691194	1	1
Khk	0.559044	0.783726	0.0538762	0.289704	-0.111212	0.00557359	0.042746	0.0149171	0.000435059	0.826146	0.242834	0.637819	0.0596685	0.0021753	1	0.728503	1
Cct7	0.671101	0.202145	-0.135356	0.120577	-0.187778	0.00558844	0.0428281	0.000762083	0.318673	0.508672	0.591828	0.372517	0.00381042	1	1	1	1
Exoc1	-0.175648	-0.42657	0.0466219	-0.30633	0.114316	0.00559452	0.0428367	0.151061	0.000564907	0.714562	0.024373	0.380011	0.453183	0.00282453	0.760023	0.0974918	0.760023
Ell	0.314854	0.194412	-0.480605	0.105381	-0.0197481	0.00560163	0.0428367	0.0166835	0.147167	0.000675368	0.474699	0.88783	0.0667339	0.4415	0.00337684	0.949399	0.949399
Stau1	-0.0115794	-0.190589	-0.0229397	-0.0825944	0.0219596	0.0056041	0.0428367	0.817466	0.000229745	0.666335	0.146853	0.682503	1	0.00114872	1	0.587412	1
Trim8	0.286165	-0.0307076	-0.476325	0.00705411	0.112995	0.00560612	0.0428367	0.0525415	0.838872	0.00235825	0.965963	0.473442	0.210166	1	0.0117913	1	1
Mbp	0.486414	0.0797163	-0.45284	-0.109151	-0.0823696	0.00561702	0.0428572	0.0011248	0.612134	0.00379052	0.528769	0.608492	0.005624	1	0.0151621	1	1
Parp11	-0.286727	-0.515607	-0.0575944	-0.331204	0.0643879	0.00561709	0.0428572	0.0647262	0.00109356	0.722177	0.0528117	0.695447	0.211247	0.0054678	1	0.211247	1
Ccdc117	-0.378268	-0.428709	0.161906	0.09116	0.255987	0.00562462	0.042862	0.0239385	0.0131449	0.362384	0.63504	0.151492	0.095754	0.0657247	0.724768	0.724768	0.454475
Iqgap1	0.41254	-0.195526	-0.468979	-0.442842	-0.036233	0.00562599	0.042862	0.0285583	0.322587	0.0199834	0.0478085	0.855293	0.114233	0.645173	0.099917	0.143426	0.855293
Glipr2	0.673781	0.459052	-0.00779006	0.522065	0.00992875	0.0056481	0.0429818	0.00172379	0.0437285	0.972359	0.0395543	0.964774	0.00861897	0.158217	1	0.158217	1
Pi4kb	-0.0692198	-0.274081	0.00384408	-0.111687	0.14632	0.00565003	0.0429818	0.424981	0.00228672	0.966651	0.25597	0.113937	0.849963	0.0114336	0.966651	0.76791	0.455748
Bcl2a1b	-0.45033	0.128472	0.374005	0.18041	-0.213098	0.00566137	0.0430364	0.0126258	0.465407	0.0422877	0.344474	0.26244	0.0631292	0.787319	0.169151	0.787319	0.787319
Hsd11b1	-0.0139654	0.226973	0.534065	0.311316	0.221586	0.00569379	0.043251	0.918187	0.101286	0.000207173	0.0401314	0.128482	0.918187	0.303857	0.00103587	0.160526	0.303857
Ssr1	-0.0127465	0.221541	0.0505178	0.106807	0.0707472	0.00570291	0.0432805	0.843011	0.000876294	0.456337	0.14082	0.29659	0.912675	0.00438147	0.912675	0.563282	0.889769
Cyp2r1	-0.695377	-0.196579	0.372378	0.0964604	0.338858	0.00570901	0.0432805	0.00629627	0.395097	0.111954	0.687492	0.186189	0.0314814	0.790195	0.447815	0.790195	0.558568
Med21	-0.225472	0.174673	0.414464	0.373919	-0.0535663	0.00571022	0.0432805	0.155329	0.279779	0.012977	0.0340124	0.750873	0.465988	0.559559	0.0648851	0.13605	0.750873
Armc9	-0.673334	-0.385451	-0.00283926	0.0678593	0.541903	0.0057235	0.0433445	0.00649805	0.0990436	0.990608	0.786256	0.0297828	0.0324903	0.297131	1	1	0.119131
Adcy6	0.634165	-0.219278	-0.581596	-0.0575739	-0.459462	0.00572704	0.0433445	0.0025027	0.309723	0.0161533	0.824176	0.0502662	0.0125135	0.619446	0.0646131	0.824176	0.150799
Fbxo45	-0.291868	-0.244551	0.153833	-0.0331035	0.0999521	0.00575664	0.0435212	0.00228272	0.00891021	0.109911	0.743243	0.315015	0.0114136	0.0356408	0.329733	0.743243	0.630029
Syne1	0.205369	-0.404875	-0.434582	-0.519732	-0.561151	0.0057588	0.0435212	0.338541	0.0663548	0.0554909	0.0319247	0.0144964	0.338541	0.166473	0.166473	0.127699	0.072482
R3hdm4	0.852157	0.239347	-0.507395	0.363998	-0.275945	0.00577241	0.0435634	0.00353732	0.43258	0.0897691	0.274781	0.37719	0.0176866	0.824342	0.359076	0.824342	0.824342
Pdp2	-0.386347	-0.314916	-0.128778	-0.0943791	0.498727	0.0057728	0.0435634	0.046463	0.104111	0.503962	0.632295	0.00800874	0.185852	0.312333	1	1	0.0400437
Srp72	0.266259	0.00433528	-0.0737491	0.114565	0.0782922	0.00577914	0.0435795	0.000525916	0.956332	0.36127	0.195088	0.329664	0.00262958	0.988993	0.988993	0.780354	0.988993
Rpa1	0.0848481	-0.381673	-0.140037	-0.256429	-0.116892	0.00579472	0.0436166	0.456936	0.00138504	0.250936	0.0530621	0.340696	0.752808	0.00692522	0.752808	0.212248	0.752808
Ccdc174	-0.128344	0.262771	0.181136	-0.0499172	-0.0939134	0.00579698	0.0436166	0.175912	0.00502833	0.0644059	0.626458	0.352268	0.527736	0.0251417	0.257623	0.704536	0.704536
Myl12a	0.458887	0.0538243	-0.221389	0.170258	-0.249393	0.00579761	0.0436166	0.00317641	0.736318	0.169071	0.344562	0.127229	0.0158821	0.736318	0.508916	0.689124	0.508916
Cstb	0.386586	0.510937	0.327014	0.492662	0.359909	0.0058038	0.0436166	0.059783	0.0115321	0.134683	0.0280824	0.0939393	0.179349	0.0576603	0.187879	0.11233	0.187879
Nnt	0.230514	-0.21811	-0.126952	-0.390443	-0.0176684	0.00580862	0.0436166	0.0339664	0.0486838	0.267202	0.00144192	0.879398	0.135866	0.146052	0.534405	0.0072096	0.879398
Pdcd6ip	0.422769	-0.366991	-0.401344	-0.257041	-0.0115792	0.00580936	0.0436166	0.00810552	0.0259204	0.0160986	0.155291	0.945158	0.0405276	0.0777611	0.0643944	0.310582	0.945158
Rlim	-0.297891	-0.0916606	0.224785	0.0524751	0.0990314	0.00582245	0.0436702	0.00622748	0.423614	0.0572088	0.68825	0.390073	0.0311374	1	0.228835	1	1
Ncor2	0.516487	-0.101745	-0.977393	-0.245945	0.438036	0.00582694	0.0436702	0.0911393	0.749317	0.00373663	0.481983	0.17269	0.364557	0.963965	0.0186832	0.963965	0.51807
Csrnp2	-0.325773	-0.26914	0.130157	-0.085316	0.462989	0.00583267	0.0436702	0.0246204	0.0472124	0.371795	0.576124	0.00186796	0.0984815	0.141637	0.74359	0.74359	0.00933978
Ndufb8	0.200764	0.68999	0.36018	0.337262	-0.00511154	0.00583338	0.0436702	0.286878	0.000341488	0.0711661	0.109999	0.979689	0.573756	0.00170744	0.284665	0.329996	0.979689
Mfsd6	0.668238	0.224189	-0.218483	-0.00748446	-0.0284116	0.00584418	0.0437193	0.000389967	0.250214	0.276856	0.972031	0.889424	0.00194984	1	1	1	1
Gse1	0.0322037	-0.235723	-0.592547	-0.392505	0.00531312	0.00586267	0.043826	0.851759	0.184356	0.00114459	0.0406327	0.976583	1	0.553067	0.00572296	0.162531	1
Ezh1	0.186993	-0.300533	-0.142206	-0.214326	-0.0737358	0.00587148	0.0438349	0.0825479	0.00779876	0.216527	0.0833391	0.524527	0.330192	0.0389938	0.433053	0.330192	0.524527
Atp5c1	0.0794581	0.324791	0.302986	0.283329	0.154378	0.00587234	0.0438349	0.48593	0.00710394	0.0129377	0.0402459	0.201415	0.48593	0.0355197	0.0517506	0.120738	0.40283
Plin3	0.443331	0.226065	-0.391742	-0.0325724	0.0729912	0.00592373	0.0441682	0.00191444	0.0953156	0.00818143	0.829028	0.605907	0.00957219	0.285947	0.0327257	1	1
Map2k2	0.877085	0.607423	-0.809501	0.405126	-0.00726868	0.00592552	0.0441682	0.022788	0.118469	0.0392729	0.337525	0.986037	0.11394	0.355408	0.157091	0.675051	0.986037
Nfkb1	0.0690843	-0.348511	-0.465182	-0.319031	-0.100569	0.00594307	0.0442523	0.669266	0.0342742	0.00587292	0.0764902	0.556603	1	0.137097	0.0293646	0.229471	1
Tal1	0.631724	-0.181277	-0.649617	0.105111	-0.427377	0.00594536	0.0442523	0.0161292	0.505599	0.0204488	0.723018	0.129951	0.0806461	1	0.0817953	1	0.389854
1700123O20Rik	-0.174316	-0.0118308	0.375326	0.324849	0.0997689	0.00595228	0.0442719	0.167895	0.926361	0.00469787	0.0208128	0.458192	0.503684	0.926361	0.0234893	0.0832511	0.916385
Anks1	0.375094	0.131161	-0.353196	-0.00253965	0.161448	0.00596181	0.0443093	0.00735325	0.361404	0.019976	0.987214	0.274327	0.0367662	0.82298	0.0799038	0.987214	0.82298
4933427D14Rik	-0.102313	-0.339689	-0.0382429	-0.387979	0.0642772	0.00597222	0.0443093	0.368007	0.00281848	0.743663	0.00198809	0.590265	1	0.0112739	1	0.00994047	1
2900026A02Rik	0.394697	-0.107175	-0.71052	-0.124562	-0.763574	0.00597261	0.0443093	0.153972	0.700912	0.0248865	0.704481	0.0101239	0.461915	1	0.0995462	1	0.0506193
Actn1	1.04461	0.0494986	-0.744375	-0.267989	-0.264779	0.00597443	0.0443093	0.000468261	0.871526	0.0142004	0.410528	0.3918	0.00234131	1	0.0568014	1	1
Commd1	0.105119	0.379239	0.281392	0.407603	0.0174636	0.00600354	0.0444134	0.440456	0.00543897	0.049654	0.00623778	0.903634	0.880913	0.0271948	0.148962	0.0271948	0.903634
Slc4a1	2.20179	1.13964	-1.56366	0.389615	-0.8071	0.00600354	0.0444134	0.0039918	0.072264	0.0104361	0.586927	0.254563	0.019959	0.216792	0.0417443	0.586927	0.509126
Tmem222	0.12782	0.201517	0.254751	0.0718681	-0.255413	0.00600481	0.0444134	0.242923	0.069579	0.0271645	0.555393	0.0277276	0.485846	0.208737	0.135823	0.555393	0.135823
Abca3	0.131839	-0.155876	-0.197135	-0.114507	0.308546	0.00601114	0.0444134	0.286401	0.216045	0.128937	0.402916	0.0187462	0.648135	0.648135	0.515748	0.648135	0.0937311
Rab8a	0.0336555	0.27861	0.0880831	0.201772	0.041743	0.00601203	0.0444134	0.646339	0.000335927	0.26459	0.0243126	0.596995	1	0.00167964	0.793769	0.0972503	1
Trim7	-0.46824	-0.427242	0.0395841	-0.0373484	0.181214	0.0060144	0.0444134	0.0114334	0.0230502	0.837907	0.855726	0.353274	0.0571671	0.0922009	1	1	1
Slc7a6os	-0.345742	-0.232948	0.344051	-0.0236643	0.037197	0.00601851	0.0444134	0.00429199	0.0521689	0.00578155	0.857232	0.769537	0.02146	0.156507	0.0231262	1	1
Rnf10	1.45393	0.654271	-1.2528	0.471778	-0.529928	0.00603462	0.0444339	0.00556385	0.135166	0.00496652	0.374491	0.304746	0.0248326	0.405498	0.0248326	0.609492	0.609492
Thnsl1	-0.59216	-0.14449	0.40724	0.0653223	0.104541	0.0060423	0.0444339	0.000541284	0.34343	0.0126092	0.686932	0.5288	0.00270642	1	0.0504367	1	1
Pnpla7	0.238864	-0.0651501	-0.111119	-0.399573	-0.174444	0.00604544	0.0444339	0.0473315	0.605126	0.386563	0.00401094	0.17719	0.189326	0.773126	0.773126	0.0200547	0.53157
3830406C13Rik	-0.270471	-0.0640202	0.158087	-0.0299934	0.116229	0.00604568	0.0444339	0.00361288	0.487581	0.100413	0.766546	0.246131	0.0180644	0.975163	0.401651	0.975163	0.738392
Wdr3	-0.110446	-0.341451	-0.0655824	-0.19602	0.042532	0.00604581	0.0444339	0.247827	0.000513967	0.516063	0.0683026	0.67464	0.74348	0.00256983	1	0.27321	1
6530402F18Rik	0.386956	0.534956	0.218707	0.393943	0.383567	0.00604707	0.0444339	0.0532232	0.00439824	0.301592	0.064001	0.0693384	0.212893	0.0219912	0.301592	0.212893	0.212893
LOC105246506	0.83819	-0.0641226	-0.00966706	0.642907	-0.00918954	0.00606077	0.044481	0.000969462	0.805907	0.973676	0.0413155	0.975008	0.00484731	1	1	0.165262	1
Orc3	-0.353428	-0.228318	0.249893	0.0621836	0.224279	0.00606641	0.044481	0.0113016	0.112989	0.0937707	0.699471	0.130464	0.0565081	0.375083	0.375083	0.699471	0.375083
Spcs1	0.046662	0.339364	0.245577	0.481278	-0.236784	0.00608041	0.044481	0.763891	0.0390829	0.13702	0.00862261	0.148803	0.763891	0.156331	0.411059	0.0431131	0.411059
Mrps14	-0.0835894	0.193453	0.185041	0.312254	-0.0697937	0.00608463	0.044481	0.404464	0.0569157	0.0790524	0.005045	0.511363	0.808927	0.227663	0.237157	0.025225	0.808927
Dlg2	1.10749	-0.248461	-0.69956	0.295106	-0.306509	0.00608465	0.044481	0.00237438	0.500761	0.0915017	0.491792	0.459034	0.0118719	1	0.366007	1	1
Gfod1	0.592745	0.19985	-0.311586	-0.0523246	-0.147856	0.00608508	0.044481	0.00954595	0.392757	0.204716	0.838222	0.547837	0.0477297	1	0.818865	1	1
Eepd1	0.923641	0.388221	-0.224672	-0.0187484	-0.300636	0.00608708	0.044481	0.00244649	0.178616	0.515257	0.956829	0.373187	0.0122324	0.714464	1	1	1
Ccdc50	-0.671753	-0.348204	-0.0183851	-0.176583	0.123954	0.00608787	0.044481	0.00344069	0.137729	0.939963	0.501479	0.604287	0.0172034	0.550917	1	1	1
Sfswap	0.0391185	-0.132509	-0.267937	-0.0588922	0.137698	0.00611504	0.044648	0.647127	0.125551	0.00282911	0.534707	0.126955	1	0.502203	0.0141455	1	0.502203
Mcpt8	0.793184	0.705459	0.44101	-0.616592	-1.44887	0.00612005	0.0446531	0.199294	0.195726	0.427307	0.278344	0.0109892	0.782902	0.782902	0.782902	0.782902	0.0549458
Irf2	0.0598289	-0.522982	-0.395566	-0.317387	-0.0430105	0.00612705	0.0446671	0.725194	0.00254892	0.0279078	0.102665	0.811668	1	0.0127446	0.111631	0.307994	1
Atp1a1	0.367117	-0.00586709	-0.225625	0.013077	0.13158	0.0061306	0.0446671	0.00310889	0.962874	0.0760268	0.926411	0.308792	0.0155444	1	0.304107	1	0.926376
Aacs	0.282334	-0.133231	-0.425039	-0.233343	-0.139069	0.00613677	0.0446805	0.0576964	0.375159	0.00771048	0.159527	0.366891	0.230786	0.733782	0.0385524	0.478582	0.733782
Vwa9	0.103708	-0.296789	-0.0763136	-0.111021	0.142031	0.00614415	0.0447028	0.202829	0.000315145	0.371006	0.219707	0.101518	0.608488	0.00157573	0.608488	0.608488	0.406071
1700037H04Rik	1.23673	0.381407	-0.74709	0.403576	-0.388465	0.00615947	0.0447624	0.00321847	0.373906	0.0969437	0.390134	0.385299	0.0160923	1	0.387775	1	1
Pbx1	0.887722	0.874534	-0.188745	0.0724182	0.174453	0.006161	0.0447624	0.00592869	0.00400002	0.578961	0.832561	0.62123	0.0237148	0.0200001	1	1	1
Tspan14	0.46561	-0.114715	-0.287282	0.0838582	-0.16859	0.00616886	0.0447811	0.000387053	0.395288	0.034338	0.576358	0.225717	0.00193527	0.790576	0.137352	0.790576	0.677152
Ap1m1	0.26516	-0.0868767	-0.185462	-0.0856439	-0.0134418	0.00617222	0.0447811	0.00527581	0.380874	0.0661345	0.434769	0.896373	0.0263791	1	0.264538	1	1
3110056K07Rik	-0.385273	-0.0777448	0.288919	0.136311	-0.0781566	0.00617922	0.0448004	0.00360031	0.577786	0.0429255	0.384765	0.577815	0.0180016	1	0.171702	1	1
Clns1a	-0.102271	0.108051	0.23626	0.0541292	-0.0696139	0.00618517	0.0448122	0.159049	0.14542	0.00205157	0.507974	0.367998	0.581678	0.581678	0.0102579	0.735995	0.735995
Bola2	0.210937	0.929188	-0.257313	0.619534	0.0498357	0.00619233	0.0448326	0.45949	0.00122083	0.411684	0.0460255	0.863734	1	0.00610414	1	0.184102	1
Med23	-0.183739	-0.592284	-0.174826	-0.414645	0.0788107	0.00621225	0.0449454	0.296146	0.000882299	0.33544	0.0318151	0.670423	0.888438	0.0044115	0.888438	0.127261	0.888438
Ccdc77	0.0164246	-0.121725	0.465853	0.176015	0.18664	0.00622466	0.0450037	0.900563	0.344401	0.000498793	0.20194	0.189527	0.900563	0.758107	0.00249396	0.758107	0.758107
Mkl1	0.396316	0.0562664	-0.529024	-0.18401	0.0892839	0.006246	0.0451265	0.0295299	0.766155	0.00594706	0.376208	0.65193	0.11812	1	0.0297353	1	1
Ppwd1	-0.556734	-0.400303	0.120032	-0.061367	0.188241	0.00625536	0.0451626	0.00326277	0.0315878	0.526827	0.757025	0.343133	0.0163138	0.126351	1	1	1
Ttll7	0.828343	-0.0631152	0.020581	0.542884	-0.231806	0.00626974	0.0452168	0.00105723	0.805878	0.943534	0.0610217	0.429317	0.00528616	1	1	0.244087	1
Ppig	-0.39944	0.165571	0.107175	0.00193026	-0.0799324	0.00627406	0.0452168	0.00196312	0.21201	0.433384	0.989612	0.556961	0.00981559	0.848041	1	1	1
Adh5	0.0161484	-0.0342132	0.229181	0.100006	-0.0571827	0.00627599	0.0452168	0.797708	0.601937	0.000669725	0.170326	0.397228	1	1	0.00334863	0.681306	1
Cyb5r3	0.715259	0.151984	-0.35223	-0.0872308	-0.556983	0.0062886	0.0452762	0.019231	0.628071	0.272655	0.797108	0.0864045	0.0961552	1	0.817964	1	0.345618
Sh3pxd2a	-0.30152	-0.407345	-0.246013	-0.230595	0.268324	0.00629915	0.0453206	0.0718738	0.0166604	0.159252	0.213131	0.128659	0.287495	0.0833019	0.385978	0.385978	0.385978
Hes1	-0.407242	-0.541395	-0.369568	-0.319144	-0.0315117	0.00631035	0.0453696	0.0137475	0.000739992	0.021463	0.0581189	0.846329	0.0549899	0.00369996	0.0643889	0.116238	0.846329
Klrb1c	-0.0238347	0.626728	0.507546	0.209417	-0.0369574	0.00634161	0.0455627	0.902824	0.00209795	0.0142435	0.344523	0.858313	1	0.0104897	0.0569741	1	1
Nudcd2	-0.472668	-0.110367	0.332391	0.213091	0.0444404	0.00634776	0.0455752	0.02426	0.598267	0.122458	0.33635	0.841398	0.1213	1	0.489833	1	1
Setd3	0.408048	0.0232061	-0.143804	0.171629	-0.284426	0.00635673	0.0455889	0.00481798	0.877875	0.344985	0.297679	0.0638002	0.0240899	0.893036	0.893036	0.893036	0.255201
Gcsh	-0.312772	0.217921	0.516647	-0.00601978	-0.0123944	0.00635904	0.0455889	0.10836	0.24914	0.0104277	0.976246	0.950927	0.43344	0.747419	0.0521384	1	1
Vasp	0.320309	-0.000815682	-0.290389	-0.124552	-0.141669	0.00636288	0.0455889	0.00779071	0.994804	0.021688	0.377595	0.274232	0.0389536	0.994804	0.0867518	0.822696	0.822696
Serpinb9b	0.366521	1.23755	1.12379	0.507884	0.479418	0.00637152	0.0456192	0.238696	0.000216286	0.00349129	0.208391	0.270592	0.625173	0.00108143	0.0139652	0.625173	0.625173
Polr2a	0.317631	-0.579435	-0.452085	-0.68561	-0.21395	0.00639006	0.0457203	0.200876	0.0247062	0.0904229	0.0189033	0.428725	0.401752	0.0988248	0.271269	0.0945164	0.428725
Gtpbp2	0.331748	-0.229101	-0.226409	0.0452484	-0.138792	0.00639449	0.0457204	0.0104357	0.0846774	0.0962481	0.756378	0.315383	0.0521783	0.33871	0.33871	0.756378	0.630767
Rab2a	-0.164925	0.250365	0.169223	0.0757105	-0.123797	0.00640324	0.0457513	0.138802	0.030168	0.150948	0.548389	0.292808	0.555208	0.15084	0.555208	0.585616	0.585616
Pcp4l1	1.02016	0.104696	-0.399358	0.33741	-0.724909	0.0064097	0.0457659	0.012146	0.800085	0.371426	0.463755	0.101441	0.0607298	1	1	1	0.405765
Mcu	0.187178	0.00897541	-0.128508	-0.107745	-0.265945	0.00643269	0.0458984	0.0441636	0.922732	0.186059	0.293237	0.00642586	0.176654	0.922732	0.558176	0.586474	0.0321293
Ak6	-0.420095	0.078525	0.524542	0.181828	0.0575194	0.00646058	0.0460656	0.00980058	0.582023	0.000892446	0.257552	0.733701	0.0392023	1	0.00446223	0.772657	1
C87436	-0.22213	-0.117149	0.126468	-0.101102	0.161988	0.0064671	0.0460803	0.00355164	0.116753	0.101777	0.215875	0.0395554	0.0177582	0.305331	0.305331	0.305331	0.158222
Hpse	0.845784	-0.364579	-0.435237	0.00885999	-0.474391	0.00648728	0.0461779	0.000805145	0.166289	0.0906203	0.97547	0.0657748	0.00402572	0.332577	0.271861	0.97547	0.263099
Cutc	-0.314988	0.0664865	0.262102	0.101789	-0.141165	0.00649973	0.0461779	0.0110349	0.581022	0.0359636	0.432922	0.275587	0.0551745	0.865844	0.143854	0.865844	0.826761
Eya2	0.403369	0.117885	-0.410183	-0.00826194	-0.364132	0.00650114	0.0461779	0.0281178	0.521355	0.0474515	0.969357	0.0621051	0.140589	1	0.189806	1	0.189806
Rps14	0.0537837	0.560885	0.188964	0.645227	-0.145841	0.00650338	0.0461779	0.794118	0.00533437	0.372579	0.00847694	0.497523	1	0.0266719	1	0.0339078	1
Wdr6	0.280618	-0.52421	-0.453033	-0.24172	0.150198	0.00651172	0.0461779	0.161283	0.0120473	0.034854	0.285707	0.475188	0.483849	0.0602365	0.139416	0.571413	0.571413
Enox2	-0.239309	-0.175776	-0.118662	-0.175907	-0.0362335	0.00651518	0.0461779	0.00194867	0.0194096	0.130654	0.0343034	0.656317	0.00974333	0.0776385	0.261308	0.10291	0.656317
Dnajc2	-0.416902	0.188643	0.211513	0.0409727	-0.0722233	0.00651636	0.0461779	0.00188829	0.168305	0.134599	0.787462	0.61168	0.00944143	0.538397	0.538397	1	1
Sec61g	0.446812	0.657363	-0.593786	0.790391	-0.522015	0.0065165	0.0461779	0.225317	0.0718281	0.0910049	0.0483398	0.154388	0.308777	0.287312	0.287312	0.241699	0.308777
Mark4	0.348853	0.170877	-0.449548	-0.0812626	0.240094	0.00656262	0.0464729	0.0492864	0.333802	0.0181548	0.685846	0.191546	0.197145	0.667603	0.0907742	0.685846	0.574639
Tyms	0.539248	0.749347	-0.0379516	0.157187	-0.12609	0.00658056	0.046568	0.0184954	0.00172398	0.887356	0.557499	0.621091	0.0739817	0.00861992	1	1	1
Zmynd8	-0.0584508	-0.257118	-0.337362	-0.146006	0.192097	0.0065978	0.0466581	0.625376	0.036197	0.00762465	0.27921	0.133241	0.625376	0.144788	0.0381232	0.55842	0.399723
Rps2	0.228369	0.667112	0.0501408	0.445099	-0.104778	0.00662969	0.0468516	0.267056	0.00118765	0.81099	0.0589761	0.62961	0.801168	0.00593824	1	0.235904	1
Aig1	0.423392	0.359937	0.0937469	0.364472	0.09901	0.00664545	0.0469249	0.0039859	0.00852254	0.548356	0.0167561	0.516603	0.0199295	0.0340902	1	0.0502682	1
Rps15a	-0.30409	0.348278	0.481924	0.425056	-0.109825	0.00664912	0.0469249	0.0689784	0.0377027	0.00717452	0.0440619	0.527485	0.150811	0.150811	0.0358726	0.150811	0.527485
Mitd1	-0.301748	-0.0791716	0.370422	0.1199	0.186391	0.00666611	0.0470127	0.0360454	0.58725	0.0141956	0.450214	0.22823	0.144182	0.900429	0.0709782	0.900429	0.684689
Il10ra	-0.265789	-0.023289	0.219369	0.111217	0.35584	0.0066888	0.0471406	0.0133814	0.839561	0.064373	0.404107	0.00268415	0.0535257	0.839561	0.193119	0.808214	0.0134207
Fcer2a	-0.587682	-0.578056	0.0989608	-0.196002	0.249993	0.00670055	0.04717	0.010786	0.0160843	0.698282	0.488612	0.320721	0.0539299	0.0643371	0.977224	0.977224	0.962162
Hint3	-0.083468	0.396027	0.440314	0.295273	0.109185	0.0067021	0.04717	0.603829	0.0130437	0.00950264	0.082161	0.51496	1	0.0521749	0.0475132	0.246483	1
2310010J17Rik	0.630848	0.547269	-0.697601	0.470803	-0.187295	0.00673379	0.0473334	0.0229946	0.0799673	0.0442088	0.180748	0.551475	0.114973	0.239902	0.176835	0.361497	0.551475
Ttll1	0.998962	0.0494472	-0.432573	0.275001	-0.126285	0.00673447	0.0473334	0.00068019	0.868877	0.188217	0.422561	0.695493	0.00340095	1	0.752867	1	1
Mfsd2b	1.2686	-0.190785	-0.801401	0.116972	-0.683344	0.00674972	0.0474084	0.000729646	0.624609	0.0338054	0.776244	0.082366	0.00364823	1	0.135221	1	0.247098
Cmc2	0.457686	0.75009	0.0179521	0.300169	-0.283711	0.00675508	0.0474139	0.0759982	0.0026682	0.946489	0.274234	0.285465	0.303993	0.013341	0.946489	0.822701	0.822701
Iqsec1	0.275307	0.134284	-0.279486	-0.16249	0.220583	0.00677908	0.04755	0.0594883	0.37654	0.0692371	0.322545	0.160098	0.297442	0.64509	0.297442	0.64509	0.480294
Ddx28	0.280547	0.54232	0.299205	0.22256	0.00328776	0.00678711	0.0475742	0.0677199	0.000168174	0.0605451	0.172783	0.983294	0.24218	0.00084087	0.24218	0.345566	0.983294
Ccdc6	-0.0255173	-0.247297	-0.119773	-0.226189	-0.0943033	0.0067997	0.0476301	0.748332	0.0022308	0.151386	0.0109729	0.263882	0.748332	0.011154	0.454159	0.0438915	0.527764
Pou2f2	-0.0928105	-0.0641189	-0.4856	-0.127441	0.602033	0.00682453	0.0477553	0.674057	0.773387	0.0338681	0.595715	0.00896686	1	1	0.135472	1	0.0448343
Csrp1	0.816912	0.363581	-0.393235	0.621726	-0.413318	0.00682681	0.0477553	0.0118154	0.271193	0.230005	0.0898653	0.226432	0.059077	0.679295	0.679295	0.359461	0.679295
H13	0.36389	0.518953	0.0906784	0.140223	0.0279021	0.00683871	0.0478063	0.0108969	0.000640854	0.552429	0.400332	0.856908	0.0435876	0.00320427	1	1	1
Cacna1d	-0.637773	-0.741411	-0.415094	-0.52986	0.121746	0.00684829	0.0478409	0.0153703	0.00652183	0.119071	0.074503	0.674879	0.0614813	0.0326091	0.238142	0.223509	0.674879
Nprl3	0.595216	0.117032	-0.180474	0.171971	-0.0634016	0.00686112	0.0478982	0.000970003	0.525968	0.353567	0.399558	0.742783	0.00485002	1	1	1	1
Prorsd1	-0.364509	0.0209283	0.0884156	0.24342	-0.148096	0.00688461	0.0480298	0.00432113	0.869217	0.503253	0.0775965	0.27175	0.0216057	1	1	0.310386	0.815251
Gnas	0.635748	-0.479886	-0.513642	-0.272898	-0.499067	0.00689571	0.0480748	0.0320807	0.0954642	0.0804128	0.405312	0.0934531	0.160403	0.321651	0.321651	0.405312	0.321651
Abcg1	0.327652	0.229831	-0.106087	-0.152902	0.0844063	0.00691661	0.0481824	0.00537031	0.058697	0.394048	0.249964	0.501972	0.0268516	0.234788	0.788096	0.749891	0.788096
Dohh	0.405832	0.419124	-0.362759	0.380127	0.59137	0.00692046	0.0481824	0.0629165	0.0664943	0.15354	0.123564	0.00485828	0.251666	0.251666	0.251666	0.251666	0.0242914
Adipor1	0.952732	0.63682	-0.868235	0.572456	-0.504294	0.00692773	0.0482006	0.016179	0.0619799	0.012161	0.170568	0.188383	0.064716	0.18594	0.060805	0.341137	0.341137
Chaf1a	0.64798	0.299035	-0.0828153	-0.0554502	-0.137444	0.00693831	0.0482418	0.000567371	0.0932169	0.690047	0.800626	0.502403	0.00283685	0.372868	1	1	1
Dlg4	0.642546	0.000106467	-0.479456	0.224714	0.134681	0.00694362	0.0482463	0.00262534	0.999614	0.0518608	0.384206	0.568077	0.0131267	1	0.207443	1	1
Atp5j	0.016237	0.332997	0.419574	0.332678	-0.0370768	0.00694956	0.0482552	0.907943	0.0256568	0.00557402	0.0464905	0.803243	1	0.102627	0.0278701	0.139472	1
Ep400	0.164989	-0.319756	-0.221203	-0.463678	-0.0771337	0.00695574	0.0482657	0.260853	0.0361374	0.157115	0.00569829	0.625504	0.521707	0.14455	0.471345	0.0284915	0.625504
Adam6b	-1.1543	-1.06968	0.0436606	-0.122086	0.258964	0.00696578	0.0483029	0.00488805	0.00797437	0.909103	0.759556	0.548659	0.0244403	0.0318975	1	1	1
Gp1ba	1.46464	-0.282292	-0.69745	0.167386	-0.488863	0.00699121	0.0483913	0.000156106	0.479406	0.0942468	0.703231	0.238863	0.000780528	0.958812	0.376987	0.958812	0.716588
Klri2	-0.496575	0.484675	0.42879	0.274123	-0.0837572	0.00699136	0.0483913	0.0259935	0.032253	0.0674927	0.269022	0.728533	0.129967	0.129967	0.202478	0.538044	0.728533
Cfap43	-0.445108	-0.0612791	0.151741	0.0482605	0.200382	0.00699256	0.0483913	0.00105164	0.594615	0.234859	0.708462	0.159307	0.00525819	1	0.704577	1	0.637227
Endou	-0.323475	-0.609687	-0.50601	-0.655093	-0.586682	0.00703606	0.0486571	0.105003	0.00111412	0.0117382	0.00298638	0.00729765	0.105003	0.00557061	0.0234765	0.0119455	0.021893
BC035044	-0.840115	-0.166462	0.199437	0.291917	0.160972	0.00704038	0.0486571	0.00183947	0.527765	0.4625	0.304088	0.561402	0.00919737	1	1	1	1
Rdh14	-0.451764	-0.168526	0.483548	0.160263	0.0329422	0.00704745	0.0486735	0.0185233	0.371374	0.0126851	0.427742	0.869384	0.0740932	1	0.0634253	1	1
AU040320	0.140238	-0.186393	-0.180138	-0.345872	0.0831787	0.00708086	0.0488548	0.229364	0.115382	0.142323	0.00787624	0.501253	0.46153	0.46153	0.46153	0.0393812	0.501253
A430078G23Rik	-0.200908	-0.492463	-0.0442929	-0.188748	0.348699	0.00709285	0.0488548	0.242137	0.00511059	0.806614	0.327441	0.0568449	0.72641	0.0255529	0.806614	0.72641	0.227379
Cetn3	-0.64305	-0.0890131	0.373516	0.256804	-0.123571	0.00709665	0.0488548	0.0037684	0.695781	0.113878	0.317076	0.597732	0.018842	1	0.455511	0.951227	1
Mmp25	0.960914	0.418215	-0.980817	-0.38876	0.35441	0.00710128	0.0488548	0.0162941	0.287088	0.0329039	0.435287	0.456213	0.0814707	0.861264	0.131616	0.870573	0.870573
Eif5	0.868667	0.304885	-0.209953	0.396133	-0.205776	0.00710324	0.0488548	0.00161034	0.216809	0.415963	0.185971	0.427623	0.00805168	0.743882	0.831927	0.743882	0.831927
Mrpl39	-0.229519	-0.0103731	0.321741	0.0816966	0.10415	0.00710472	0.0488548	0.0146947	0.910162	0.000767207	0.414567	0.289268	0.0587787	0.910162	0.00383603	0.867805	0.867805
Snx2	-0.467566	-0.303169	0.131008	-0.104582	0.043283	0.00710675	0.0488548	0.00512856	0.0733508	0.462595	0.591529	0.804094	0.0256428	0.293403	1	1	1
Nipal3	0.705911	-0.0859485	-0.475004	0.0012298	-0.221225	0.00711931	0.0488616	0.00297111	0.729791	0.0549793	0.99633	0.382181	0.0148556	1	0.219917	1	1
Pde6d	-0.0305745	0.0548554	0.241462	0.0559927	-0.225035	0.00712039	0.0488616	0.680894	0.45695	0.00195767	0.486282	0.00403221	1	1	0.00978837	1	0.0161289
Pam	0.528021	0.0542005	-0.240851	0.416617	-0.44455	0.00712191	0.0488616	0.0488239	0.835739	0.391009	0.1489	0.106998	0.24412	0.835739	0.782018	0.446701	0.427993
Jagn1	-0.135038	0.0312202	0.342806	0.0799454	-0.103667	0.00716277	0.0491094	0.129197	0.711788	0.000136668	0.387767	0.251996	0.516788	0.775533	0.000683338	0.775533	0.755989
Pole4	-0.3234	-0.0626064	0.312013	0.151401	0.0998308	0.0071975	0.0493148	0.0115189	0.634075	0.0215547	0.299986	0.463718	0.0575946	0.927436	0.0862188	0.899959	0.927436
Rcan1	0.243311	0.163239	0.0301308	0.12892	-0.325686	0.00720822	0.0493556	0.0482739	0.180672	0.817267	0.338587	0.0134327	0.193096	0.542017	0.817267	0.677175	0.0671637
Naga	0.632459	0.266192	-0.425276	-0.234728	-0.372871	0.00722898	0.0494649	0.0103746	0.293791	0.106903	0.400051	0.158575	0.0518731	0.587582	0.42761	0.587582	0.475726
Dnm2	0.364264	0.0116941	-0.314902	-0.142364	0.160167	0.00724339	0.0495001	0.00184314	0.924211	0.0103794	0.289182	0.205321	0.00921569	0.924211	0.0415174	0.615963	0.615963
Shfm1	0.0600143	0.561128	0.185247	0.691693	0.151445	0.00724382	0.0495001	0.750464	0.00470474	0.354752	0.00204059	0.460467	1	0.018819	1	0.010203	1
Mettl4	-0.421219	-0.377995	0.167244	-0.168952	0.341532	0.00724848	0.0495001	0.0210614	0.0368055	0.365777	0.38268	0.0813934	0.105307	0.147222	0.731554	0.731554	0.24418
Pik3ap1	-0.031272	-0.483829	-0.563869	-0.386738	0.407199	0.0072647	0.0495733	0.903551	0.0662896	0.0367587	0.173748	0.136618	0.903551	0.265158	0.183794	0.409855	0.409855
Ncbp2	-0.382665	-0.348982	0.146143	-0.0201219	0.219919	0.00726877	0.0495733	0.0162294	0.030291	0.378704	0.908844	0.192099	0.0811469	0.121164	0.757409	0.908844	0.576297
Mina	-0.259585	-0.345897	-0.0101611	-0.243724	0.209244	0.00727984	0.0496161	0.0765063	0.019521	0.946351	0.124556	0.174018	0.306025	0.0976049	0.946351	0.373668	0.373668
Arid3b	-0.223413	-0.379136	-0.0424825	-0.028347	0.183364	0.00728481	0.0496173	0.0842655	0.00398596	0.753781	0.843372	0.180211	0.337062	0.0199298	1	1	0.540633
Tuba8	0.840905	0.18295	-0.750199	0.23461	-0.780008	0.00729533	0.0496563	0.0204256	0.621745	0.0839337	0.593084	0.0572054	0.102128	1	0.251801	1	0.228822
Zfp952	-0.364869	-0.256402	0.122578	-0.0199116	0.136573	0.0073144	0.0497533	0.00400319	0.0427043	0.347994	0.885112	0.308607	0.0200159	0.170817	0.92582	0.92582	0.92582
Slc38a1	-0.216559	-0.401189	-0.116315	-0.341617	0.0853494	0.00733409	0.0498545	0.0959426	0.0030634	0.410453	0.0262969	0.542842	0.287828	0.015317	0.820905	0.105188	0.820905
Ddx18	-0.0438949	-0.409984	-0.111043	-0.0656818	0.0833611	0.00735032	0.0499276	0.664133	4.53138e-05	0.285303	0.54917	0.427635	1	0.000226569	1	1	1
Sart3	0.0631314	-0.0785603	-0.303506	-0.189517	-0.0353848	0.00735964	0.0499276	0.478833	0.384924	0.00116571	0.0550646	0.705827	1	1	0.00582856	0.220258	1
Ccl4	0.0483104	0.444251	0.268353	-0.0526648	-1.72299	0.00736455	0.0499276	0.92424	0.333495	0.590436	0.917849	0.000763506	1	1	1	1	0.00381753
Eno1b	0.690814	0.0729439	-0.583926	0.095369	0.19951	0.00736844	0.0499276	0.0100303	0.785945	0.0429681	0.748894	0.483728	0.0501514	1	0.171872	1	1
Jup	0.80593	-0.491907	-1.01707	-0.812838	-1.00165	0.00737177	0.0499276	0.0671122	0.309445	0.0504594	0.153562	0.0320444	0.201838	0.309445	0.201838	0.307124	0.160222
Tob2	-0.075102	-0.230747	-0.257564	-0.0251496	0.285986	0.00738192	0.0499276	0.524472	0.0554635	0.0380162	0.849133	0.0230342	1	0.166391	0.152065	1	0.115171
Rinl	0.181509	0.240517	0.0633977	0.0310883	-0.0216408	0.00738365	0.0499276	0.0121593	0.0012468	0.408583	0.703598	0.780079	0.0486373	0.00623402	1	1	1
Tex9	-0.683319	-0.529252	0.0740241	-0.104288	0.148309	0.00739254	0.0499276	0.00307732	0.0185612	0.743335	0.66059	0.543791	0.0153866	0.0742447	1	1	1
Bahd1	-0.0563853	-0.59463	-0.399438	-0.333755	0.00956171	0.00739296	0.0499276	0.753862	0.00119366	0.0326877	0.0923733	0.959551	1	0.00596831	0.130751	0.27712	1
Hsd17b12	-0.191439	0.00615328	0.263759	0.16304	0.08352	0.00739311	0.0499276	0.0932631	0.957615	0.0265935	0.191475	0.485433	0.373052	0.970866	0.132967	0.574424	0.970866
C1rl	1.56619	1.40593	0.311823	1.177	0.827038	0.00741912	0.0500706	0.0036828	0.00201335	0.557314	0.0368693	0.169097	0.0147312	0.0100667	0.557314	0.110608	0.338194
Pip4k2a	0.545338	0.153299	-0.187988	0.0656569	-0.104258	0.00745078	0.0502129	0.000828674	0.368576	0.273168	0.729965	0.538752	0.00414337	1	1	1	1
Mrpl32	0.334174	0.275946	-0.192551	0.451742	-0.139543	0.00745582	0.0502129	0.0410538	0.101013	0.27043	0.014104	0.426648	0.164215	0.303038	0.540861	0.0705201	0.540861
Tgfb1i1	1.2199	0.175754	-0.876001	0.570625	-0.177422	0.00745833	0.0502129	0.00285805	0.681729	0.0781719	0.256098	0.692453	0.0142903	1	0.312688	0.768293	1
Sun2	0.447083	0.147606	-0.23169	-0.271806	-0.0469061	0.00745962	0.0502129	0.0097412	0.409723	0.20117	0.170039	0.799414	0.048706	0.819446	0.680154	0.680154	0.819446
Sumo1	-0.0534336	0.194431	0.250221	0.364724	0.0432077	0.00746597	0.050223	0.621128	0.0851823	0.0285845	0.00364627	0.703239	1	0.255547	0.114338	0.0182314	1
F11r	1.10645	0.0383118	-0.431433	0.355564	-0.427396	0.00747551	0.0502545	0.000145621	0.898495	0.193541	0.310726	0.188279	0.000728106	0.898495	0.753117	0.753117	0.753117
Agrn	0.648754	0.479783	-0.0315791	0.0607724	-0.0668052	0.00749	0.0503192	0.00101981	0.0186593	0.899817	0.817648	0.79705	0.00509906	0.0746371	1	1	1
Apba3	0.350843	0.264514	-0.699163	0.488845	0.482776	0.00750037	0.0503562	0.127063	0.279344	0.00966344	0.0545925	0.0254512	0.254126	0.279344	0.0483172	0.163777	0.101805
Sparcl1	1.20478	-0.240613	-0.589368	0.387192	-2.40063	0.00752127	0.0504637	0.150721	0.792393	0.55493	0.675284	0.00898007	0.602886	1	1	1	0.0449003
Ola1	-0.00305109	0.176829	0.135674	0.19555	0.158049	0.00753906	0.0505184	0.966993	0.020472	0.0827614	0.0192883	0.0456157	0.966993	0.0964416	0.165523	0.0964416	0.136847
Gfi1b	1.06066	0.248454	-0.642751	0.129385	-0.675961	0.00753918	0.0505184	0.00632175	0.52319	0.159206	0.787141	0.116983	0.0316088	1	0.477618	1	0.467932
2700060E02Rik	-0.119767	0.319084	0.385856	0.0936855	-0.0493995	0.00754462	0.050521	0.352525	0.0183753	0.00510307	0.529011	0.719301	1	0.0735013	0.0255154	1	1
Ift140	0.616313	0.440966	-0.555476	0.532221	-0.225996	0.00755139	0.050521	0.045704	0.148269	0.0707638	0.112961	0.480988	0.22852	0.338882	0.283055	0.338882	0.480988
Rpl36a	0.0767681	0.184413	0.49209	0.308959	-0.29775	0.00755762	0.050521	0.659394	0.236981	0.00610324	0.079123	0.102856	0.659394	0.473961	0.0305162	0.316492	0.316492
Mcee	0.0729233	0.390845	0.245883	0.439397	0.0318716	0.0075591	0.050521	0.621247	0.00619245	0.11103	0.00410481	0.837465	1	0.0247698	0.33309	0.0205241	1
Pak2	0.180517	-0.312104	-0.280202	-0.2486	-0.0271983	0.00757042	0.0505639	0.15252	0.0172451	0.0372653	0.0930711	0.83851	0.30504	0.0862256	0.149061	0.279213	0.83851
Slc41a3	0.408886	0.242474	-0.379761	-0.26041	-0.56426	0.00758167	0.0506064	0.0809466	0.308894	0.123423	0.301293	0.0162502	0.323787	0.602586	0.370269	0.602586	0.0812509
Spic	-0.478503	-0.13584	0.360386	0.234866	0.278813	0.00760336	0.0507185	0.0651407	0.54903	0.117938	0.307043	0.24061	0.325704	0.72183	0.471753	0.72183	0.72183
Uchl5	-0.2055	0.257882	0.280534	0.124391	-0.11976	0.00765108	0.0510039	0.131935	0.0584391	0.0471355	0.39916	0.403951	0.395804	0.235677	0.235677	0.79832	0.79832
Hibch	-0.363215	0.220786	0.568209	0.148835	0.124146	0.00767901	0.0511571	0.0679745	0.256871	0.00530833	0.479571	0.555695	0.271898	0.770614	0.0265416	0.959143	0.959143
Sh3bp1	0.501789	0.0151589	-0.486314	-0.0387873	0.181797	0.00771636	0.0513729	0.00172402	0.926962	0.00529014	0.831777	0.28818	0.00862009	1	0.0211606	1	0.864539
Uqcrq	0.760455	0.947693	-0.826915	0.94025	0.403003	0.00772324	0.0513856	0.0406346	0.0186371	0.0744783	0.0288023	0.296236	0.121904	0.0931854	0.148957	0.115209	0.296236
Cnn3	-0.397437	-0.406261	0.00877401	-0.250502	-0.0359663	0.00774889	0.0515231	0.00420464	0.00498105	0.953578	0.123987	0.811486	0.0210232	0.0210232	1	0.371962	1
Itgb1	0.67893	-0.0964921	-0.416514	0.0952411	-0.390155	0.00775658	0.0515411	0.000962193	0.641807	0.0457812	0.688237	0.0614721	0.00481097	1	0.183125	1	0.184416
Zfp420	-0.460573	-0.28429	0.410643	-0.0240753	0.0660908	0.00777423	0.0516253	0.0145907	0.113329	0.0269016	0.90066	0.737947	0.0729535	0.339988	0.107606	1	1
Pdzd4	0.125029	0.309427	0.0390857	-0.908831	-1.01123	0.00778662	0.0516744	0.767078	0.420453	0.923049	0.0311833	0.00876862	1	1	1	0.124733	0.0438431
Tubb2a	1.04125	-0.14417	-0.319999	0.432004	-0.183726	0.00780822	0.0517845	0.00118133	0.665503	0.328005	0.22289	0.588366	0.00590666	1	0.984015	0.891559	1
Lrrfip2	0.486648	0.206918	-0.0917325	0.0873096	-0.310309	0.007838	0.0519487	0.00267349	0.217288	0.594565	0.633888	0.0753487	0.0133674	0.651864	1	1	0.301395
Dclre1b	0.492404	0.216141	-0.210556	0.232016	-0.0969987	0.00786046	0.0520642	0.000491401	0.139672	0.168193	0.148743	0.525734	0.002457	0.558689	0.558689	0.558689	0.558689
Rnf115	0.502423	0.103722	-0.0984521	0.45801	-0.102882	0.0078845	0.05219	0.00418736	0.55613	0.579333	0.0201834	0.559748	0.0209368	1	1	0.0807335	1
Sms	-0.450271	-0.174838	0.0591988	-0.0693974	-0.1214	0.00788976	0.0521914	0.000116517	0.127854	0.617304	0.579219	0.322345	0.000582587	0.511415	1	1	0.967035
Kcnq5	-0.169498	-0.604275	-0.301279	-0.343142	0.132487	0.00790657	0.0522445	0.391914	0.00286768	0.100632	0.0838238	0.497767	0.783828	0.0143384	0.335295	0.335295	0.783828
Ttc17	-0.00291519	-0.336591	-0.0787888	-0.198719	0.107974	0.00790959	0.0522445	0.974516	0.000306743	0.412593	0.0522578	0.268236	0.974516	0.00153371	0.825185	0.209031	0.804709
Fut11	-0.370334	0.0941032	0.0380557	-0.00491337	0.267479	0.00791293	0.0522445	0.0034357	0.450413	0.769028	0.971103	0.043096	0.0171785	1	1	1	0.172384
Eef2k	0.240125	-0.0210778	-0.421952	-0.46299	-0.488919	0.00794327	0.0524114	0.261301	0.921136	0.0562553	0.0462846	0.0275758	0.522602	0.921136	0.185138	0.185138	0.137879
Cd3g	-0.0468059	0.53774	0.526279	0.336151	0.0754393	0.00796175	0.0524652	0.807969	0.00662807	0.00837053	0.124275	0.702936	1	0.0331403	0.0334821	0.372825	1
Padi2	0.519679	0.0521155	-0.478753	-0.464639	-0.512834	0.00796548	0.0524652	0.0574701	0.853158	0.097598	0.129814	0.0782323	0.287351	0.853158	0.312929	0.312929	0.312929
Slc25a51	1.50891	0.671086	-0.965748	0.50506	-0.599095	0.00796664	0.0524652	0.00227077	0.137651	0.0308835	0.327586	0.216039	0.0113538	0.412953	0.123534	0.432078	0.432078
Agbl5	-0.172791	-0.171788	-0.353259	-0.344425	0.173389	0.00798241	0.0525357	0.227826	0.228521	0.0179627	0.026864	0.233046	0.683477	0.683477	0.0898134	0.107456	0.683477
Stk3	0.533013	0.279531	-0.406233	0.700775	-0.0465013	0.00799933	0.0526135	0.0132058	0.209646	0.090494	0.00458459	0.846596	0.0528231	0.419292	0.271482	0.022923	0.846596
Mvp	0.62013	0.346926	-0.822911	-0.190311	-0.150416	0.00801231	0.0526407	0.0113326	0.166523	0.0020292	0.493269	0.565533	0.0453304	0.499569	0.010146	0.986538	0.986538
Star	0.466801	0.0621669	-0.142962	0.0851008	0.117442	0.00801364	0.0526407	0.00047821	0.643733	0.331346	0.582382	0.44445	0.00239105	1	1	1	1
Nol10	-0.00850478	-0.308205	-0.138166	-0.230198	0.119881	0.00802761	0.052699	0.937686	0.00426961	0.215289	0.0528049	0.287896	0.937686	0.0213481	0.645867	0.21122	0.645867
Jund	0.830682	0.458082	-0.75329	0.407942	0.532937	0.00805841	0.0528677	0.0185464	0.206891	0.0461302	0.305157	0.172237	0.0927319	0.516711	0.184521	0.516711	0.516711
Mbd5	-0.00283704	-0.402181	-0.162161	-0.443362	0.173653	0.00806747	0.0528831	0.985576	0.011253	0.315853	0.0114168	0.308687	0.985576	0.0562651	0.926062	0.0562651	0.926062
Mettl6	-0.359075	0.031533	0.205248	0.0628935	0.151417	0.00807661	0.0528831	0.00373739	0.797334	0.108105	0.639158	0.248688	0.0186869	1	0.43242	1	0.746063
2610008E11Rik	-0.394365	-0.372414	0.263491	-0.0221183	0.170872	0.00807879	0.0528831	0.0229539	0.0320734	0.139619	0.906402	0.351519	0.114769	0.128294	0.418856	0.906402	0.703039
Syk	0.138646	-0.237191	-0.14097	-0.257395	-0.0524677	0.0080812	0.0528831	0.161695	0.0191552	0.183361	0.0279762	0.620015	0.485085	0.0957758	0.485085	0.111905	0.620015
Pcid2	0.124844	-0.150457	-0.042207	-0.162487	0.0529501	0.00808989	0.0529065	0.0608054	0.0250755	0.54452	0.0277151	0.450569	0.182416	0.125377	0.901137	0.125377	0.901137
Card10	1.07198	0.702301	-0.517226	-0.0131887	-0.0319371	0.00809881	0.0529255	0.00059109	0.0234293	0.197446	0.971774	0.926649	0.00295545	0.0937171	0.592337	1	1
Rpl37rt	0.215711	0.596623	-0.781465	0.371192	-0.271572	0.00810304	0.0529255	0.486987	0.0560405	0.0122538	0.309461	0.41461	0.928384	0.224162	0.0612689	0.928384	0.928384
Mprip	0.238972	-0.110887	-0.167246	-0.0702278	-0.214566	0.0081172	0.0529846	0.0469497	0.372512	0.1845	0.599606	0.0924811	0.234749	0.745025	0.5535	0.745025	0.369924
Akap9	-0.347668	-0.357239	0.108229	-0.251797	-0.0166397	0.00813703	0.0530805	0.0139348	0.0108424	0.451695	0.0985588	0.911115	0.0557393	0.054212	0.90339	0.295676	0.911115
Ppap2b	-0.181096	-0.340249	-0.351829	-0.380343	-0.592889	0.00814557	0.0531028	0.38038	0.0949922	0.0841806	0.0846132	0.0025878	0.38038	0.336722	0.336722	0.336722	0.012939
Zfp362	0.315648	-0.0563301	-0.479641	-0.127686	-0.100388	0.00815134	0.0531069	0.0448363	0.72811	0.00445626	0.473136	0.547066	0.179345	1	0.0222813	1	1
Nck1	-0.36842	-0.240168	0.0848554	-0.0231229	-0.0151922	0.00816716	0.0531709	0.00622571	0.0783994	0.54365	0.87445	0.914107	0.0311285	0.313598	1	1	1
Psmb1	-0.0307239	0.283517	0.262807	0.422208	0.0161568	0.00817144	0.0531709	0.809403	0.0311186	0.0523549	0.00597169	0.906851	1	0.124474	0.157065	0.0298584	1
Usp6nl	-0.478064	-0.363868	-0.173424	-0.275565	0.343762	0.00820376	0.0533476	0.0161563	0.0680253	0.388882	0.196073	0.0919864	0.0807813	0.272101	0.392145	0.392145	0.275959
Prkcd	0.147295	-0.235243	-0.307633	-0.187795	-0.198678	0.00821551	0.0533484	0.215147	0.0580601	0.0153625	0.180897	0.118766	0.361794	0.232241	0.0768123	0.361794	0.356297
Snord22	-0.692801	-0.212999	0.43608	0.393248	0.171557	0.00821867	0.0533484	0.00944324	0.348277	0.0838212	0.131997	0.528689	0.0472162	0.696554	0.335285	0.395992	0.696554
Derl2	-0.147924	0.191012	0.149966	0.0496505	0.0663577	0.00821934	0.0533484	0.0504717	0.0135929	0.0603384	0.560562	0.410656	0.201887	0.0679647	0.201887	0.821313	0.821313
Mospd3	0.622964	0.216421	-0.539564	0.138389	-0.105374	0.00824799	0.0534603	0.00615127	0.348718	0.0292063	0.588537	0.658105	0.0307563	1	0.116825	1	1
Ano6	0.180928	-0.197991	-0.279762	-0.233739	-0.127324	0.00824838	0.0534603	0.112781	0.0942845	0.021025	0.07128	0.296844	0.28512	0.28512	0.105125	0.28512	0.296844
Gcn1l1	0.297261	-0.245151	-0.441595	-0.026648	0.244215	0.00825364	0.0534603	0.0907628	0.174629	0.0176642	0.892553	0.195822	0.363051	0.523887	0.088321	0.892553	0.523887
Fbxo21	-0.151934	-0.360122	-0.0627846	0.0201209	0.215678	0.00825726	0.0534603	0.220861	0.00383129	0.618338	0.878968	0.0848462	0.662582	0.0191565	1	1	0.339385
Map2k3	1.0071	0.157229	-0.527391	0.379927	-0.439609	0.0082659	0.0534828	0.000674385	0.600253	0.0698874	0.243619	0.151117	0.00337193	0.600253	0.27955	0.487238	0.453352
Abca2	0.311497	-0.105149	-0.319777	-0.0853297	0.165603	0.00828469	0.0535709	0.0189486	0.441082	0.0238392	0.568794	0.243738	0.0947429	0.882165	0.0953569	0.882165	0.731213
Dbi	0.18795	0.627352	0.47149	0.469896	-0.0435382	0.00829503	0.0535978	0.374865	0.00451368	0.0361586	0.0498857	0.848222	0.749731	0.0225684	0.144634	0.149657	0.848222
Sult1a1	0.177619	0.267733	0.277647	0.161718	-1.53243	0.00830573	0.0535978	0.745923	0.601913	0.616868	0.765153	0.0045576	1	1	1	1	0.022788
Glo1	0.621894	0.424399	-0.320709	0.147678	-0.2327	0.00830602	0.0535978	0.00145882	0.0347746	0.130839	0.505738	0.271185	0.00729408	0.139098	0.392518	0.542369	0.542369
Npc1	0.265984	-0.226631	-0.231385	-0.150806	0.151731	0.00831416	0.0535978	0.0342834	0.076044	0.0809095	0.283721	0.262884	0.171417	0.304176	0.304176	0.525769	0.525769
Nkiras2	0.539012	-0.162322	-0.501071	0.448701	0.339259	0.00831686	0.0535978	0.00816611	0.450185	0.0290421	0.0518381	0.12097	0.0408306	0.450185	0.116169	0.155514	0.24194
Gatsl3	0.677116	0.34542	-0.0513526	0.118199	-0.27145	0.00831993	0.0535978	0.00662102	0.157568	0.846246	0.661147	0.271527	0.0331051	0.630274	1	1	0.81458
Gm4944	-0.616249	-0.0189181	0.454203	0.136438	0.256444	0.00833175	0.0536048	0.0101697	0.936629	0.0650851	0.596062	0.31228	0.0508486	1	0.26034	1	0.936841
Fra10ac1	-0.460895	-0.0805118	0.225259	-0.189681	-0.326108	0.00833499	0.0536048	0.00805936	0.622411	0.178642	0.274536	0.0635836	0.0402968	0.622411	0.535926	0.549073	0.254334
Usmg5	0.0323864	0.293232	0.34044	0.552634	-0.0620401	0.00833657	0.0536048	0.837684	0.0561379	0.0425177	0.00114413	0.722099	1	0.170071	0.170071	0.00572063	1
Arid1a	0.0428082	-0.486819	-0.319334	-0.278172	0.0880038	0.00834587	0.0536313	0.762456	0.000968545	0.0362122	0.0932531	0.569845	1	0.00484272	0.144849	0.279759	1
Ckap5	0.00121444	-0.559685	-0.223039	-0.494122	0.0660596	0.00835171	0.0536355	0.994368	0.00134689	0.214076	0.010472	0.71908	1	0.00673447	0.642227	0.0418882	1
Trpc4ap	0.477378	-0.0701351	-0.270269	-0.217828	-0.0317378	0.00836185	0.0536598	0.00512657	0.691302	0.128281	0.259064	0.861333	0.0256329	1	0.513126	0.777193	1
Emd	0.279926	0.177616	0.0892822	0.10999	-0.0200822	0.00836859	0.0536598	0.000904171	0.0414067	0.319423	0.252889	0.825192	0.00452086	0.165627	0.758668	0.758668	0.825192
Aff1	-0.00856666	-0.263497	-0.222379	-0.365273	0.0926928	0.00837105	0.0536598	0.943585	0.0366118	0.0865141	0.00866807	0.479334	0.958668	0.146447	0.259542	0.0433403	0.958668
Sh2d1b1	-0.200458	0.539156	0.676445	0.308518	0.31965	0.00838724	0.0537302	0.385627	0.011363	0.00442505	0.194225	0.214341	0.582676	0.0454522	0.0221252	0.582676	0.582676
Commd5	0.153031	0.30311	0.149012	0.261338	-0.0820028	0.00840519	0.0538119	0.157623	0.00329214	0.179143	0.0194662	0.445623	0.47287	0.0164607	0.47287	0.077865	0.47287
Tmppe	-0.375934	-0.358182	-0.110032	-0.253566	0.206209	0.00841392	0.0538345	0.0180732	0.0251332	0.500551	0.141545	0.211864	0.0903659	0.100533	0.500551	0.424634	0.424634
Mcm3ap	0.0252383	-0.204943	-0.167183	-0.246216	0.122005	0.00843283	0.0539221	0.791708	0.0353728	0.0961187	0.021111	0.229394	0.791708	0.141491	0.288356	0.105555	0.458788
Sdc1	-0.374875	-0.978479	-0.713175	-0.792257	-0.637775	0.00844982	0.0539837	0.156199	0.000251382	0.00785016	0.00664006	0.0158865	0.156199	0.00125691	0.0265602	0.0265602	0.031773
Utp18	-0.300612	-0.209665	0.19399	-0.017685	0.0991694	0.00845289	0.0539837	0.00765804	0.0675911	0.101515	0.888514	0.408447	0.0382902	0.270364	0.304546	0.888514	0.816895
Atp6v1f	0.563464	0.483393	-0.307086	0.612171	-0.332125	0.00847197	0.0540722	0.0355055	0.0810104	0.260478	0.0485003	0.237034	0.177528	0.243031	0.474068	0.194001	0.474068
Tollip	0.456291	-0.15142	-0.430585	-0.0476321	-0.396431	0.00847929	0.0540856	0.00708478	0.399928	0.0164605	0.808821	0.0305465	0.0354239	0.799855	0.0658418	0.808821	0.0916394
Gtpbp1	0.334481	-0.00486609	-0.231503	-0.122178	-0.0483944	0.00848892	0.0541136	0.00801541	0.970128	0.082112	0.387937	0.719829	0.0400771	1	0.328448	1	1
Bean1	1.11001	-0.0175239	-0.811647	0.412915	-0.273185	0.00850563	0.0541867	0.00175476	0.962961	0.0964717	0.414923	0.509997	0.0087738	1	0.385887	1	1
Sspn	-0.572689	-0.689652	-0.126088	-0.523201	-0.119526	0.00851762	0.0542297	0.00546355	0.00285504	0.584142	0.0380634	0.640811	0.0218542	0.0142752	1	0.11419	1
Sash3	0.0508802	-0.239297	-0.0780888	-0.17793	-0.00345506	0.0085235	0.0542338	0.452484	0.00059223	0.277514	0.0270872	0.961637	0.904969	0.00296115	0.832542	0.108349	0.961637
Ndufab1	-0.438733	-0.0344762	0.33293	-0.000544133	-0.0701337	0.00857456	0.0545251	0.0109594	0.829969	0.0519561	0.997505	0.697229	0.0547972	1	0.207824	1	1
Arhgap9	0.269715	0.233465	0.0664617	0.082121	-0.00975029	0.00860274	0.0546708	0.00135956	0.008685	0.455462	0.408347	0.912837	0.00679782	0.03474	1	1	1
Dnase1	-0.527979	-0.560499	0.149644	0.134393	0.332725	0.00861018	0.0546844	0.026262	0.0204704	0.521129	0.578778	0.176746	0.105048	0.102352	1	1	0.530238
Dyrk1b	0.680463	0.192131	-0.339887	-0.10991	0.174237	0.00862437	0.0547409	0.00239374	0.399288	0.176221	0.673513	0.448661	0.0119687	1	0.704884	1	1
St3gal1	0.547723	-0.133678	-0.288128	-0.162753	-0.118477	0.0086446	0.0548357	0.00261442	0.478225	0.129908	0.435061	0.539524	0.0130721	1	0.519632	1	1
Carhsp1	0.762636	0.474149	-0.581273	0.384301	-0.315508	0.00868506	0.0550269	0.0307362	0.168832	0.0854832	0.313475	0.378315	0.153681	0.506495	0.341933	0.626951	0.626951
Tsc22d4	0.542434	0.224014	-0.5972	-0.0236597	0.178275	0.00868881	0.0550269	0.00511873	0.261427	0.00341688	0.914468	0.408224	0.0204749	0.784281	0.0170844	0.914468	0.816448
Ceacam10	0.804913	1.16876	0.0854749	-0.10328	0.361303	0.0086907	0.0550269	0.0388958	0.000886137	0.849501	0.816784	0.458804	0.155583	0.00443069	1	1	1
Snx3	0.736722	0.36392	-0.730153	0.376056	-0.465858	0.00870247	0.0550677	0.0119889	0.198094	0.0099783	0.235025	0.126036	0.0498915	0.396187	0.0498915	0.396187	0.378109
Gsn	0.872911	-0.139277	-0.826275	-0.0580521	-0.416063	0.00871419	0.0550929	0.0144757	0.707044	0.0214249	0.885205	0.271641	0.0723784	1	0.0856996	1	0.814923
Arhgap31	0.710978	-0.162844	-0.456595	-0.13971	-0.241806	0.0087171	0.0550929	0.00726106	0.543786	0.107957	0.640359	0.400308	0.0363053	1	0.431827	1	1
Rrm1	0.0537172	-0.517677	-0.134635	-0.137297	0.0328147	0.00872571	0.0551137	0.67101	5.92086e-05	0.309671	0.329923	0.807072	1	0.000296043	1	1	1
Brwd1	-0.719074	-0.449698	0.153331	-0.200016	0.0851712	0.00873971	0.0551684	0.00163427	0.0559922	0.53612	0.457359	0.726847	0.00817137	0.223969	1	1	1
Mtrr	-0.261763	-0.362649	0.00472332	-0.0186082	-0.00604266	0.0087468	0.0551795	0.0207303	0.00123892	0.967268	0.877167	0.958864	0.0829213	0.00619462	1	1	1
Pard6g	0.0067791	-0.27119	-0.0952862	-0.290314	-1.07432	0.00875569	0.055202	0.979756	0.339921	0.743623	0.349932	0.000248606	1	1	1	1	0.00124303
Arhgap23	0.987314	0.146956	-0.631121	0.227278	-0.379253	0.00878434	0.0552102	0.00770395	0.684802	0.138769	0.603255	0.337226	0.0385198	1	0.555077	1	1
Mis12	-0.290673	-0.0433286	0.21765	0.0726444	0.230745	0.00878652	0.0552102	0.0238464	0.736271	0.101274	0.602798	0.0870748	0.119232	1	0.348299	1	0.348299
Cfdp1	-0.245424	0.489409	0.456136	0.216149	-0.177791	0.00878933	0.0552102	0.154632	0.00530459	0.0118635	0.26446	0.330042	0.463897	0.026523	0.0474541	0.528921	0.528921
Trp53i13	0.587941	0.113584	-0.311157	0.0390685	-0.0195013	0.00879076	0.0552102	0.00315685	0.574253	0.147081	0.85922	0.918385	0.0157843	1	0.588323	1	1
Elp2	0.00413712	-0.280551	0.0542962	-0.197458	0.0769385	0.008792	0.0552102	0.96283	0.00230256	0.566077	0.0514921	0.419239	1	0.0115128	1	0.205968	1
Kdm2a	-0.182069	-0.191149	-0.0912832	-0.302941	0.126213	0.00879309	0.0552102	0.0675636	0.069124	0.399812	0.0106729	0.244832	0.270254	0.270254	0.489664	0.0533645	0.489664
Ncr1	-0.414122	0.487998	0.628788	0.206836	0.0108757	0.0087967	0.0552102	0.0955543	0.0521149	0.0161788	0.451033	0.967544	0.286663	0.20846	0.080894	0.902065	0.967544
Higd2a	0.406523	0.304835	-0.191421	0.270858	-0.215208	0.00879969	0.0552102	0.00490933	0.0405407	0.213922	0.097423	0.165862	0.0245467	0.162163	0.331724	0.292269	0.331724
Taok3	0.11674	-0.277864	-0.460242	-0.16484	-0.00317813	0.00880958	0.0552387	0.419665	0.0617993	0.00265546	0.313417	0.983584	0.940251	0.247197	0.0132773	0.940251	0.983584
Wiz	0.244098	-0.211249	-0.405598	-0.174646	0.236572	0.00881654	0.0552489	0.132453	0.202765	0.0192064	0.336402	0.15708	0.529812	0.529812	0.0960321	0.529812	0.529812
Gpbp1	0.443134	0.180056	-0.0966054	0.492846	-0.0131008	0.00882622	0.0552681	0.00871552	0.269218	0.565378	0.0102697	0.93771	0.0435776	0.807655	1	0.0435776	1
Ndufa13	0.668016	0.810012	-0.467185	0.461371	-0.00186468	0.00883028	0.0552681	0.0336751	0.0122056	0.16252	0.193017	0.995662	0.134701	0.0610281	0.487559	0.487559	0.995662
Batf	0.335255	0.573028	0.279011	0.426486	0.277064	0.0088511	0.0553463	0.0594389	0.00078173	0.136912	0.0253811	0.135844	0.178317	0.00390865	0.271689	0.101524	0.271689
Acot9	0.0977972	0.249198	0.181196	-0.0519807	-0.17782	0.00885348	0.0553463	0.303564	0.0102087	0.0712387	0.626144	0.0816679	0.607127	0.0510433	0.284955	0.626144	0.284955
Adcy9	0.84615	-0.289062	-0.557264	0.200394	-0.208836	0.00886037	0.0553559	0.00491059	0.340412	0.09696	0.572805	0.529922	0.0245529	1	0.38784	1	1
Rbks	-0.0349515	0.555526	0.414947	0.421991	0.151435	0.0088748	0.0553874	0.863544	0.00223304	0.0434541	0.0374266	0.477644	0.955289	0.0111652	0.149706	0.149706	0.955289
Irak1	0.168559	-0.0182981	0.0253858	0.173423	0.104828	0.00887611	0.0553874	0.00665151	0.775881	0.699955	0.0165715	0.114136	0.0332576	1	1	0.0662861	0.342407
Etfa	-0.0794092	-0.00550585	0.19298	0.127049	-0.0355712	0.00891957	0.055625	0.274743	0.940651	0.0112266	0.112498	0.642989	0.82423	1	0.0561332	0.449992	1
Prdx5	0.770016	0.732453	-0.177426	0.595035	0.149879	0.0089327	0.0556733	0.00513559	0.0109347	0.530238	0.0687818	0.614173	0.0256779	0.0437387	1	0.206345	1
Cox17	0.925107	0.416216	-0.323794	0.430881	0.371619	0.00894083	0.0556752	0.000618572	0.157381	0.301831	0.187805	0.186579	0.00309286	0.629525	0.629525	0.629525	0.629525
Tnnt1	0.938627	0.809805	-0.244965	0.583917	-0.594383	0.00894447	0.0556752	0.0197509	0.0436311	0.624076	0.228136	0.195653	0.0987545	0.174525	0.624076	0.58696	0.58696
Bcr	0.788316	0.0463947	-0.647446	-0.133197	-0.388551	0.00895004	0.0556752	0.0128317	0.885908	0.057557	0.710428	0.248638	0.0641584	1	0.230228	1	0.745913
Rap2b	0.116615	0.287772	0.0100897	0.267391	0.0434536	0.00896332	0.0556752	0.207108	0.00243101	0.917498	0.00964702	0.658915	0.621323	0.012155	1	0.0385881	1
Tomm34	-0.25885	-0.250618	0.0397032	-0.221832	-0.0566412	0.00897915	0.0556752	0.00779884	0.0115862	0.698127	0.0429096	0.584025	0.0389942	0.0463448	1	0.128729	1
Cdk16	0.239361	0.149103	0.0987012	0.150078	-0.0565846	0.00898093	0.0556752	0.00252685	0.0669079	0.239986	0.0926775	0.50452	0.0126343	0.267632	0.479972	0.278032	0.50452
Acer2	0.990686	-0.544307	-0.320958	0.0546441	-0.517496	0.00898204	0.0556752	0.000834759	0.0773141	0.291911	0.867881	0.0927292	0.0041738	0.309256	0.583822	0.867881	0.309256
Mmgt1	-0.204868	-0.00352905	0.0413541	0.0543704	0.254884	0.00898455	0.0556752	0.0364236	0.971531	0.68505	0.612498	0.0142253	0.145694	1	1	1	0.0711263
Stoml2	0.0962228	0.123719	0.257392	0.12703	-0.0406352	0.00899158	0.0556752	0.204159	0.102717	0.0011452	0.124944	0.608664	0.410869	0.410869	0.005726	0.410869	0.608664
Oas1c	0.0513729	0.357374	0.460479	0.133222	-0.0010046	0.00899349	0.0556752	0.725642	0.0134254	0.00260098	0.400761	0.994908	1	0.0537018	0.0130049	1	1
Cdh23	0.908704	0.223738	-0.346552	0.448565	0.109117	0.00899856	0.0556752	0.00112836	0.418093	0.289144	0.18017	0.732918	0.00564178	0.867433	0.867433	0.720681	0.867433
Pex16	0.215128	0.539267	0.0395782	0.0479856	-0.129075	0.00900216	0.0556752	0.183545	0.000591378	0.817405	0.782806	0.421053	0.734181	0.00295689	1	1	1
Lyz1	-1.80586	-0.694256	-0.419444	0.094981	-0.497404	0.00900296	0.0556752	0.000313144	0.081602	0.335727	0.822998	0.265486	0.00156572	0.326408	0.796458	0.822998	0.796458
Sgms2	1.08457	0.905406	0.024755	0.32114	0.526815	0.00903437	0.0558361	0.00341987	0.0153561	0.950463	0.436887	0.207083	0.0170993	0.0614245	0.950463	0.873775	0.621249
Zfp429	-0.547113	-0.147537	0.385104	0.162524	0.237179	0.00904201	0.0558499	0.00853658	0.478705	0.0737159	0.474594	0.28155	0.0426829	0.949187	0.294864	0.949187	0.844649
Itpr1	-0.281669	-0.349087	-0.0404465	-0.274937	0.163338	0.00906114	0.0559188	0.0417829	0.0143432	0.783225	0.0806087	0.266512	0.167132	0.071716	0.783225	0.241826	0.533023
Gm16973	-0.298268	-0.274468	0.091743	-0.0107155	0.284233	0.00906396	0.0559188	0.0478343	0.0581656	0.541084	0.945606	0.0745139	0.239172	0.239172	1	1	0.239172
Stat3	0.486368	-0.128517	-0.382177	-0.263795	0.0447998	0.00908105	0.0559908	0.00165115	0.431327	0.0197751	0.139339	0.78959	0.00825575	0.862653	0.0791003	0.418016	0.862653
Zfp142	0.0285143	-0.310711	-0.0768254	-0.142595	0.123343	0.00911322	0.0561557	0.781312	0.00206928	0.464278	0.19447	0.238331	0.928556	0.0103464	0.928556	0.777882	0.777882
Mknk2	0.231548	0.00843412	-0.293735	0.0342878	0.230547	0.00913752	0.0562719	0.065179	0.94723	0.024284	0.813253	0.0928277	0.260716	1	0.12142	1	0.278483
Dag1	0.0256365	-0.401465	-0.301036	-0.269804	0.121222	0.00917258	0.0564115	0.845723	0.00261694	0.0276911	0.0628886	0.37945	0.845723	0.0130847	0.110764	0.188666	0.7589
Cd1d1	-0.43409	-0.399728	0.254962	0.10576	0.0902847	0.00918347	0.0564115	0.0160441	0.0279859	0.173925	0.595003	0.634354	0.0802205	0.111944	0.521774	1	1
P2ry10	-0.65656	-0.129642	0.467302	0.137199	0.612521	0.00918359	0.0564115	0.0127923	0.63696	0.112885	0.680352	0.0321037	0.0639613	1	0.338655	1	0.128415
Ethe1	0.362153	0.643525	0.357063	0.300835	0.110796	0.00918414	0.0564115	0.0847737	0.00119143	0.104489	0.179918	0.609321	0.339095	0.00595714	0.339095	0.359836	0.609321
Cd47	0.314451	0.24411	0.181609	0.228085	-0.0526888	0.00918746	0.0564115	0.00494354	0.0311542	0.116236	0.0767071	0.644215	0.0247177	0.124617	0.232472	0.230121	0.644215
Akap13	-0.0428538	-0.208677	-0.406785	-0.546403	0.095802	0.00923945	0.0566971	0.793238	0.209071	0.0188755	0.00391694	0.583605	1	0.627214	0.0755021	0.0195847	1
Hmgn3	-0.511144	0.0536778	0.221175	0.248249	-0.427137	0.0092458	0.0567025	0.0150821	0.789804	0.297756	0.223225	0.0466162	0.0754103	0.789804	0.669676	0.669676	0.186465
Psmd12	-0.186276	0.19083	0.255486	0.00734992	0.0529092	0.00925814	0.0567445	0.060113	0.0569871	0.0138175	0.946733	0.614628	0.227948	0.227948	0.0690875	1	1
St7	0.627916	0.191912	-0.314727	0.481497	-0.279769	0.00926619	0.0567602	0.00164946	0.35629	0.174056	0.0439924	0.22388	0.00824729	0.522168	0.522168	0.175969	0.522168
Foxk2	-0.112793	-0.223311	-0.121403	0.0332904	0.1536	0.00930639	0.0569403	0.209117	0.0139573	0.194963	0.735564	0.104288	0.58489	0.0697866	0.58489	0.735564	0.417153
Fmnl1	0.503072	-0.164651	-0.386556	-0.383318	0.00578987	0.00931217	0.0569403	0.0148392	0.441153	0.0718362	0.10561	0.97888	0.0741962	0.882307	0.287345	0.316831	0.97888
Slc39a4	1.30879	0.470465	-0.56629	0.78228	-0.13931	0.00931233	0.0569403	0.00512576	0.325161	0.304322	0.149679	0.781726	0.0256288	0.912965	0.912965	0.598715	0.912965
Cyb5b	-0.197474	-0.0831763	0.0387262	-0.129828	0.0540508	0.00932467	0.0569403	0.00327112	0.232181	0.587687	0.0909982	0.450846	0.0163556	0.696544	0.901692	0.363993	0.901692
Npm3-ps1	0.0789442	0.300628	0.517694	0.394938	0.137107	0.00933413	0.0569403	0.615555	0.0448569	0.00134661	0.0174987	0.399306	0.798613	0.134571	0.00673307	0.0699946	0.798613
Emc8	-0.206924	0.183805	0.174787	0.170159	0.000607331	0.00933549	0.0569403	0.0170354	0.0270637	0.0458599	0.0596838	0.994492	0.0851771	0.108255	0.13758	0.13758	0.994492
Sdr42e1	0.172106	0.142487	0.197112	-0.249286	-0.229338	0.00933615	0.0569403	0.1902	0.245282	0.13208	0.066684	0.0863957	0.396241	0.396241	0.396241	0.33342	0.345583
S100a4	0.207529	1.27101	0.92881	0.928069	0.449714	0.00933962	0.0569403	0.57583	0.00195567	0.0272239	0.0560464	0.259923	0.57583	0.00977834	0.108896	0.168139	0.519847
Vsig2	1.15406	-0.440933	-0.52191	0.0689424	-0.230028	0.00935988	0.0570302	0.00219339	0.250767	0.20773	0.873205	0.575448	0.010967	0.830918	0.830918	1	1
Foxk1	0.246401	-0.319063	-0.547979	-0.393647	0.0415188	0.00939851	0.0572319	0.209432	0.11329	0.00842025	0.0765939	0.844358	0.418864	0.339871	0.0421013	0.306376	0.844358
Mmaa	-0.0450644	-0.0971444	0.334689	-0.125765	-0.0195188	0.00941577	0.057277	0.697008	0.369749	0.00361064	0.289577	0.869126	1	1	0.0180532	1	1
E330020D12Rik	-0.552117	-0.468203	0.0231615	-0.275817	-0.36133	0.00941698	0.057277	0.00518774	0.0135906	0.904848	0.173538	0.0697662	0.0259387	0.0543624	0.904848	0.347076	0.209298
Serpine2	0.857168	0.172702	-1.20815	0.626926	-0.840272	0.00942962	0.0573201	0.0230225	0.663184	0.00952317	0.176942	0.0410079	0.09209	0.663184	0.0476159	0.353883	0.123024
March2	0.95718	0.591433	-0.816805	0.47162	-0.564442	0.00944347	0.0573706	0.0137536	0.0836349	0.0189165	0.252548	0.138777	0.0687682	0.250905	0.075666	0.277554	0.277554
Ttc28	0.444798	-0.418183	-0.675648	-0.394373	0.235327	0.00948916	0.0575524	0.0844152	0.121252	0.01481	0.188318	0.365536	0.337661	0.363756	0.0740499	0.376637	0.376637
Ets1	-0.0585162	-0.471694	-0.208061	-0.469514	-0.101213	0.00948956	0.0575524	0.705796	0.00199961	0.210409	0.011316	0.538097	1	0.00999805	0.631226	0.0452638	1
Wipf2	0.0136042	-0.0695277	-0.225172	-0.314299	0.0527207	0.00949735	0.0575524	0.888151	0.480499	0.0266738	0.00356736	0.607372	1	1	0.106695	0.0178368	1
Abhd15	-0.874651	-0.879848	-1.77335	-1.9079	-0.961825	0.00949928	0.0575524	0.0581385	0.0570614	0.000586412	0.000885959	0.0565401	0.16962	0.16962	0.00293206	0.00354383	0.16962
AW209491	-0.429202	-0.202025	0.218391	0.124875	0.233104	0.00950166	0.0575524	0.0105304	0.190515	0.169181	0.440257	0.158029	0.0526521	0.632115	0.632115	0.632115	0.632115
L1cam	0.573749	-0.317355	-0.388536	-0.684587	-0.367495	0.00950838	0.0575524	0.0819443	0.328016	0.253573	0.0545125	0.275605	0.327777	0.76072	0.76072	0.272563	0.76072
Aff3	-0.118564	-0.527711	-0.163595	-0.407006	0.150297	0.00951234	0.0575524	0.484296	0.00295986	0.371114	0.0389636	0.412778	1	0.0147993	1	0.155854	1
Elk3	0.0764938	-0.0458157	-0.232885	0.00463114	-0.0914464	0.00952279	0.057582	0.320155	0.560442	0.00384255	0.956528	0.259942	1	1	0.0192128	1	1
Cherp	0.255267	-0.174518	-0.322935	-0.26946	0.129088	0.0095484	0.0576776	0.063763	0.215701	0.0266476	0.0825091	0.379738	0.255052	0.431403	0.133238	0.255052	0.431403
Frmd8	0.530593	0.152682	-0.273835	0.000108645	-0.0320063	0.00955254	0.0576776	0.0018229	0.385189	0.124399	0.999549	0.861192	0.00911451	1	0.497597	1	1
Fam53b	0.552304	-0.0386626	-0.326593	-0.181236	-0.00101957	0.00955669	0.0576776	0.000323381	0.807087	0.0465015	0.299238	0.995078	0.0016169	1	0.186006	0.897713	1
Cyp11a1	0.375578	0.364765	-0.104966	-1.0828	-1.42846	0.00956089	0.0576776	0.510117	0.485775	0.845915	0.0509992	0.00723873	1	1	1	0.203997	0.0361937
Psme2b	0.163149	0.250565	0.180562	0.148613	-0.100641	0.00956875	0.0576913	0.0618407	0.00639389	0.0511129	0.146776	0.274743	0.204452	0.0319694	0.204452	0.293552	0.293552
Syt11	0.464241	0.143697	-0.0844275	0.0686115	0.114929	0.00958239	0.0577399	0.000912221	0.303678	0.568655	0.654543	0.438112	0.0045611	1	1	1	1
Gm5148	-0.0850396	0.444606	0.0379878	0.46501	-0.286788	0.00959096	0.0577579	0.635574	0.0125926	0.839908	0.0344652	0.131479	1	0.0629632	1	0.137861	0.394438
Rpl9	-0.239778	0.142081	0.363446	0.237723	0.30532	0.00961372	0.0578613	0.108543	0.351629	0.0211274	0.1586	0.0548041	0.32563	0.351629	0.105637	0.32563	0.219217
Fam69a	-0.342637	-0.199343	0.157473	-0.0936289	0.0436009	0.00962344	0.0578632	0.0136726	0.161858	0.281881	0.546314	0.764718	0.0683629	0.647433	0.845644	1	1
Arpp19	-0.367218	0.367071	0.223585	0.0412288	-0.2491	0.00962881	0.0578632	0.00897752	0.0131349	0.13727	0.801868	0.0969654	0.0448876	0.0525395	0.290896	0.801868	0.290896
Clic4	0.838484	-0.32414	-0.593101	0.18383	-0.447767	0.00963082	0.0578632	0.00258288	0.245794	0.0313212	0.554132	0.107526	0.0129144	0.491588	0.125285	0.554132	0.322578
Spata2	0.146528	-0.162192	-0.262298	-0.193786	0.102454	0.00965058	0.0579371	0.178679	0.142068	0.0225351	0.109074	0.371618	0.436296	0.436296	0.112675	0.436296	0.436296
Mphosph8	-0.466442	-0.594671	-0.0337171	-0.168479	0.0828558	0.00965552	0.0579371	0.0138005	0.00175303	0.861737	0.410257	0.680584	0.0552021	0.00876513	1	1	1
Gm15915	0.857384	0.874125	-0.994317	0.829745	-0.217494	0.00965992	0.0579371	0.0296033	0.0507383	0.0976199	0.126203	0.645538	0.148017	0.202953	0.29286	0.29286	0.645538
Foxp1	-0.168413	-0.441446	-0.294599	-0.39395	-0.0181529	0.00968367	0.0580415	0.266882	0.00585223	0.0772184	0.0324885	0.913201	0.533764	0.0292612	0.231655	0.129954	0.913201
Traf3ip3	-0.39035	-0.0494716	0.238705	-0.0358099	0.138403	0.00969386	0.0580415	0.000411534	0.673188	0.0480602	0.790048	0.246175	0.00205767	1	0.192241	1	0.738525
Ccdc22	0.454589	0.299067	-0.243059	0.123021	0.314027	0.00969415	0.0580415	0.00765535	0.0839576	0.204434	0.528415	0.0771114	0.0382768	0.308445	0.408867	0.528415	0.308445
Cenpl	-0.423533	-0.0536048	0.0355902	0.0229312	-0.0812138	0.00972637	0.0582007	0.000531918	0.647934	0.776486	0.859243	0.534337	0.00265959	1	1	1	1
Ndufa6	-0.038903	0.464903	0.225446	0.42542	0.109059	0.0097476	0.058294	0.792649	0.002419	0.15222	0.0129417	0.495578	0.991156	0.012095	0.456659	0.0517667	0.991156
Tubb1	0.832097	-0.496859	-0.669579	0.356438	-0.184694	0.0097634	0.0583548	0.00479617	0.0844103	0.0197642	0.27268	0.533767	0.0239809	0.253231	0.0790567	0.54536	0.54536
Yae1d1	-0.650757	-0.295452	0.271242	0.0537003	0.375789	0.0097813	0.058428	0.00989801	0.221544	0.261095	0.828857	0.145798	0.0494901	0.664632	0.664632	0.828857	0.583193
Igfbp7	0.678672	-0.229026	0.523854	0.231667	-1.9486	0.00982058	0.0586288	0.325427	0.768599	0.501248	0.767065	0.00912643	1	1	1	1	0.0456321
Cox7a2	0.297674	0.523811	0.0819327	0.506922	-0.289996	0.00984982	0.0587344	0.148675	0.0154974	0.703897	0.0351575	0.180886	0.446024	0.0774871	0.703897	0.14063	0.446024
Ube3b	0.551946	0.163603	-0.269458	-0.0117901	-0.0636102	0.00985291	0.0587344	0.00312886	0.396737	0.169299	0.955372	0.750091	0.0156443	1	0.677197	1	1
Lacc1	-0.6384	-0.678583	-0.300238	-0.058662	0.135037	0.00985815	0.0587344	0.00734771	0.00334166	0.185934	0.805197	0.57479	0.0293908	0.0167083	0.557801	1	1
Slc35a1	-0.463485	-0.344763	0.20227	-0.073149	0.0909045	0.00986097	0.0587344	0.00863571	0.0490783	0.262525	0.696879	0.625136	0.0431785	0.196313	0.787575	1	1
Ephb6	0.680198	0.161626	-0.331198	-0.0812469	-0.130709	0.00987647	0.0587654	0.000887152	0.476829	0.2163	0.771268	0.600111	0.00443576	1	0.8652	1	1
Atp2a3	0.798927	-0.27594	-0.496877	-0.247035	-0.314217	0.00987754	0.0587654	0.00552131	0.342917	0.0912901	0.456845	0.30508	0.0276065	0.915241	0.365161	0.915241	0.915241
Acot7	0.948873	0.64166	-0.356705	0.106204	-0.410746	0.00990957	0.0589221	0.00624584	0.0680916	0.353173	0.790197	0.273791	0.0312292	0.272366	0.821374	0.821374	0.821374
Snx30	-0.552728	-0.375182	-0.00148914	-0.127318	0.181795	0.00992478	0.0589786	0.00328164	0.0518817	0.99408	0.55481	0.366205	0.0164082	0.207527	1	1	1
Tnfsf13b	0.901532	0.852944	0.179501	0.208224	0.472164	0.00994653	0.0590459	0.00614822	0.00339714	0.635172	0.566356	0.255573	0.0245929	0.0169857	1	1	0.76672
Armc3	-0.328966	0.127545	0.471406	0.299448	0.0219873	0.00994751	0.0590459	0.0845154	0.435785	0.00704986	0.0897574	0.907441	0.338062	0.87157	0.0352493	0.338062	0.907441
Zrsr2	-0.357551	0.0540726	0.0789474	-0.153014	-0.12902	0.00995481	0.0590553	0.00129653	0.614204	0.482204	0.193272	0.262694	0.00648265	0.964407	0.964407	0.77309	0.788083
Zbtb44	0.496142	0.194353	-0.151507	0.190285	-0.154427	0.00996063	0.059056	0.00182438	0.232974	0.364973	0.294582	0.362188	0.00912192	0.931896	0.931896	0.931896	0.931896
Parp2	-0.259611	-0.394007	0.102981	-0.110024	0.0900982	0.00998424	0.059162	0.0496364	0.00341058	0.45792	0.456834	0.520254	0.198546	0.0170529	1	1	1
Sesn2	0.975243	0.609694	-0.266254	0.319525	0.649674	0.0100157	0.0592632	0.00314476	0.0572661	0.4734	0.392111	0.0820518	0.0157238	0.229064	0.784222	0.784222	0.246156
Cd19	-0.423386	-0.432295	0.223677	-0.153714	0.0468428	0.0100266	0.0592632	0.0208097	0.0220626	0.260675	0.485062	0.811333	0.104049	0.104049	0.782025	0.970125	0.970125
Zyx	1.29633	0.0373647	-0.722575	0.262617	-0.354792	0.0100285	0.0592632	0.00288008	0.930797	0.083595	0.58668	0.426513	0.0144004	1	0.33438	1	1
Mrps12	0.447231	0.377822	0.047767	0.213494	0.522309	0.0100344	0.0592632	0.0222537	0.069513	0.826634	0.344915	0.00375293	0.089015	0.208539	0.826634	0.68983	0.0187647
Hars2	-0.330024	-0.250367	0.129609	-0.112524	-0.0448431	0.0100388	0.0592632	0.00475718	0.0332099	0.285753	0.381539	0.71659	0.0237859	0.13284	0.857259	0.857259	0.857259
Lsm3	0.00751272	0.362098	0.444114	0.36272	-0.0825811	0.0100411	0.0592632	0.963417	0.0323988	0.0103409	0.0493917	0.635472	1	0.129595	0.0517043	0.148175	1
Atp5l	0.368031	0.708175	-0.48402	0.690133	-0.477407	0.0100525	0.0592632	0.18679	0.0119927	0.119148	0.028088	0.110442	0.331326	0.0599637	0.331326	0.112352	0.331326
Cpsf2	-0.201076	-0.476397	-0.201709	-0.230692	0.0709316	0.0100532	0.0592632	0.157319	0.00111226	0.180272	0.152137	0.637419	0.608546	0.00556132	0.608546	0.608546	0.637419
Tmem258	0.0271922	0.331544	0.278013	0.446583	-0.279381	0.010068	0.0592632	0.868537	0.0574147	0.114655	0.0202722	0.112904	0.868537	0.229659	0.338711	0.101361	0.338711
Ly6g6c	1.34354	0.248862	-0.63141	0.917418	-0.359394	0.0100696	0.0592632	0.00487432	0.614377	0.249576	0.0949147	0.48717	0.0243716	0.974339	0.748729	0.379659	0.974339
Txndc17	0.104307	0.29544	0.11052	0.211679	-0.184382	0.0100763	0.0592632	0.349602	0.00984087	0.348222	0.0909468	0.120973	0.696445	0.0492044	0.696445	0.363787	0.363787
Hist1h4i	1.00071	0.466883	-0.180693	0.972168	0.392072	0.0100819	0.0592632	0.00534807	0.206233	0.634897	0.0161559	0.316435	0.0267403	0.618698	0.634897	0.0646237	0.63287
Sh2d1a	-0.0213629	0.256316	0.485863	0.247675	-0.140472	0.0100872	0.0592632	0.898906	0.131287	0.00656705	0.177849	0.442714	0.898906	0.525148	0.0328353	0.533547	0.885428
Agap3	0.433008	0.0845884	-0.369269	0.251642	0.0909306	0.0100934	0.0592632	0.00799148	0.614103	0.0382226	0.168709	0.592387	0.0399574	1	0.152891	0.506127	1
Reep2	1.3628	0.506871	-0.376769	0.355883	-0.198937	0.0100941	0.0592632	0.00100532	0.218046	0.460404	0.485323	0.654805	0.00502659	0.872183	1	1	1
1700049G17Rik	-0.594289	-0.461735	0.2838	-0.290948	0.0948789	0.0100993	0.0592632	0.0113254	0.0457684	0.228825	0.238568	0.706938	0.056627	0.183074	0.686475	0.686475	0.706938
Mmadhc	-0.0724545	-0.032664	0.237628	0.103	-0.16199	0.0101036	0.0592632	0.380298	0.697214	0.00633299	0.263447	0.0664702	0.79034	0.79034	0.031665	0.79034	0.265881
Noc3l	-0.291097	-0.472864	-0.138535	-0.212682	0.17785	0.0101066	0.0592632	0.0509006	0.00145867	0.358292	0.184744	0.255973	0.203602	0.00729336	0.554231	0.554231	0.554231
Itga2	0.661562	0.0493136	-0.853923	0.00202086	-0.257614	0.0101101	0.0592632	0.0211342	0.872471	0.0112798	0.995499	0.430521	0.084537	1	0.056399	1	1
Cnr2	-0.136076	-0.246894	0.0563402	-0.100771	0.215352	0.010134	0.0593694	0.208244	0.027106	0.627341	0.428631	0.063717	0.624733	0.13553	0.857263	0.857263	0.254868
Il5ra	-0.811113	-0.769693	-0.194678	-0.504389	0.00201029	0.0101443	0.0593962	0.00625687	0.00983203	0.522289	0.113355	0.994777	0.0312844	0.0393281	1	0.340064	1
Erh	-0.315522	0.151249	0.29907	0.253152	-0.00321972	0.0101604	0.0594566	0.0252012	0.275342	0.0396103	0.0929698	0.982446	0.126006	0.550683	0.158441	0.278909	0.982446
Prokr1	1.09788	0.394678	-0.920138	0.614157	-0.199644	0.0101923	0.0595961	0.00118491	0.296588	0.0426014	0.173264	0.626611	0.00592453	0.593175	0.170406	0.519793	0.626611
Lsm10	0.322424	0.711861	0.114488	0.195384	-0.0924398	0.010202	0.0595961	0.105038	0.000197541	0.586174	0.362681	0.658317	0.420153	0.000987703	1	1	1
Hn1	0.612348	0.373058	-0.541605	0.20233	-0.128051	0.0102027	0.0595961	0.0258249	0.179769	0.0514511	0.511157	0.661643	0.129125	0.539308	0.205804	1	1
Egfl7	0.714834	0.0157005	0.109391	-0.10056	-2.41445	0.010208	0.0595961	0.333501	0.986147	0.90433	0.900414	0.00179542	1	1	1	1	0.00897708
Snrnp200	0.244916	-0.27932	-0.286081	-0.327661	0.0432592	0.0102141	0.0595961	0.0933325	0.0694893	0.0675439	0.0533441	0.783515	0.270176	0.270176	0.270176	0.266721	0.783515
Pros1	0.695013	-0.207161	-0.452205	0.504123	-0.476272	0.0102188	0.0595961	0.00527665	0.424223	0.0852595	0.0736236	0.0730213	0.0263832	0.424223	0.292085	0.292085	0.292085
4933434E20Rik	-0.169236	0.102067	0.223645	0.238396	0.053902	0.0102538	0.0597668	0.0809897	0.310766	0.0302448	0.0328629	0.60233	0.242969	0.621532	0.151224	0.151224	0.621532
Twf2	0.364255	0.170294	-0.15467	0.0545512	-0.0433732	0.0102746	0.0598541	0.00186562	0.160668	0.212203	0.683106	0.733439	0.00932811	0.642674	0.642674	1	1
Dazap1	-0.0898526	-0.119487	-0.292419	-0.111351	0.233909	0.0102808	0.0598569	0.342938	0.211211	0.00318493	0.290177	0.0190641	0.633632	0.633632	0.0159246	0.633632	0.0762566
Polb	-0.12469	0.0428349	0.314451	0.319611	0.05905	0.0103154	0.0600242	0.285943	0.715678	0.0102564	0.0130406	0.634768	0.857828	1	0.0512819	0.0521623	1
2310022A10Rik	0.336567	0.23134	-0.253411	0.068832	0.0857653	0.0103245	0.0600434	0.00962366	0.0792964	0.0684145	0.634697	0.517916	0.0481183	0.273658	0.273658	1	1
BC064078	0.471675	0.230198	-0.00539145	0.594689	-0.147841	0.0103825	0.0603469	0.0193645	0.2569	0.980448	0.00886511	0.508495	0.077458	0.7707	1	0.0443255	1
Ube3c	-0.180762	-0.209163	0.238887	-0.0699952	0.0174456	0.0103937	0.0603781	0.0360915	0.0156191	0.00849231	0.464027	0.848561	0.108275	0.0624766	0.0424616	0.928054	0.928054
Zfp946	-0.648414	-0.0156707	0.42831	0.202358	0.262885	0.010412	0.0604318	0.00982474	0.945432	0.0616474	0.391167	0.295451	0.0491237	0.945432	0.24659	0.886354	0.886354
Mical3	0.678735	0.186126	-0.25729	-0.0803453	-0.0405912	0.0104146	0.0604318	0.0011682	0.397271	0.289131	0.75241	0.862162	0.00584098	1	1	1	1
Tpr	0.11447	-0.524752	-0.446356	-0.471024	0.00230564	0.0104564	0.0606399	0.572201	0.011954	0.038177	0.0434192	0.991423	1	0.0597702	0.152708	0.152708	1
Slc22a4	0.761179	0.329168	0.124077	0.529247	0.378649	0.0104701	0.0606856	0.000513476	0.140777	0.626134	0.0410746	0.167739	0.00256738	0.422332	0.626134	0.164298	0.422332
Emc6	-0.270443	0.0409898	0.294456	0.145686	-0.0602796	0.0105222	0.0609532	0.0069543	0.678944	0.00439494	0.180099	0.56649	0.0278172	1	0.0219747	0.540297	1
sep-09	0.627012	0.260422	-0.401972	0.0482414	-0.196764	0.0105441	0.0610323	0.00103104	0.190615	0.040476	0.825949	0.327901	0.00515521	0.571845	0.161904	0.825949	0.655802
Tnfrsf4	0.282336	0.74143	0.449927	0.326049	-0.0802082	0.0105595	0.0610323	0.240131	0.00147674	0.0917395	0.226579	0.757323	0.679736	0.00738371	0.366958	0.679736	0.757323
Styk1	-0.0985756	0.294444	0.749637	0.3982	0.264321	0.0105626	0.0610323	0.623226	0.137164	0.00059928	0.069623	0.244252	0.623226	0.411493	0.0029964	0.278492	0.488504
6430548M08Rik	0.920103	0.316693	-0.398737	0.0558759	-0.0378285	0.0105642	0.0610323	0.000201789	0.222159	0.128076	0.841952	0.886492	0.00100895	0.666477	0.512303	1	1
Rhno1	-0.122624	-0.107126	0.111124	-0.130647	-0.219188	0.0105653	0.0610323	0.135787	0.182804	0.191012	0.142358	0.0103619	0.543147	0.543147	0.543147	0.543147	0.0518095
Chst10	0.621845	0.450661	0.185117	0.298349	0.22511	0.0105826	0.0610743	0.00209261	0.0299044	0.398962	0.190996	0.300534	0.010463	0.119618	0.601068	0.572987	0.601068
Fkbp5	1.31634	0.393473	0.212058	-0.0561602	-0.332835	0.0105874	0.0610743	0.000930005	0.334987	0.619528	0.90068	0.434517	0.00465003	1	1	1	1
Gab1	0.87771	-0.139624	-0.459875	0.0807175	-0.480729	0.010596	0.0610743	0.00530458	0.630397	0.181734	0.826335	0.158343	0.0265229	1	0.633374	1	0.633374
Ndufb9	0.595862	0.654318	0.0587709	0.482268	-0.173361	0.010602	0.0610743	0.0154748	0.0102892	0.819604	0.0843837	0.507851	0.0618993	0.0514462	1	0.253151	1
A930024E05Rik	-0.304675	-0.319168	0.299619	0.13205	0.347727	0.0106073	0.0610743	0.0849547	0.0531987	0.0882583	0.47385	0.0676314	0.270526	0.265993	0.270526	0.47385	0.270526
Stt3b	-0.215692	-0.46535	-0.134393	-0.380726	-0.00195619	0.010608	0.0610743	0.135178	0.00174621	0.383219	0.0233097	0.989832	0.405535	0.00873106	0.766438	0.0932389	0.989832
Ncstn	0.224757	-0.212734	-0.174406	-0.257425	-0.102172	0.0106271	0.0611479	0.025677	0.0415872	0.10396	0.0253517	0.346324	0.126759	0.126759	0.20792	0.126759	0.346324
Epc1	-0.167298	-0.207829	-0.0762107	-0.175301	0.0663991	0.0106369	0.0611479	0.0260323	0.00801372	0.342027	0.0431023	0.410228	0.104129	0.0400686	0.684054	0.129307	0.684054
Mtif3	-0.237375	0.0703669	0.225912	0.199024	0.0747574	0.0106385	0.0611479	0.0288125	0.494983	0.0367252	0.0744165	0.501936	0.144062	0.989967	0.146901	0.223249	0.989967
Slc7a6	-0.235095	-0.157366	0.290016	0.0808344	0.135002	0.0106731	0.0613127	0.0459418	0.186007	0.0187056	0.534355	0.288475	0.183767	0.558021	0.093528	0.576951	0.576951
Zfp157	-0.474608	-0.411131	0.129281	0.0357324	0.0989697	0.0106884	0.0613663	0.00907832	0.0240507	0.488545	0.855356	0.606581	0.0453916	0.096203	1	1	1
Lyve1	0.762495	-0.492938	-0.334878	0.0155808	-0.517283	0.0106958	0.0613745	0.0178141	0.106141	0.344956	0.966879	0.146049	0.0890703	0.424564	0.689911	0.966879	0.438146
Slc2a3	0.882641	-0.238044	-0.46661	0.15762	-0.413826	0.0107243	0.0614347	0.000918213	0.380104	0.075201	0.596309	0.119348	0.00459107	0.760208	0.300804	0.760208	0.358044
Rab29	0.124747	0.509305	0.297901	0.315716	0.059629	0.0107326	0.0614347	0.431664	0.00129188	0.0724653	0.0691272	0.725703	0.863328	0.0064594	0.276509	0.276509	0.863328
Tpm1	0.757862	0.339425	-0.58284	0.412701	-0.576478	0.0107337	0.0614347	0.00946393	0.244587	0.042746	0.195512	0.0525866	0.0473197	0.391023	0.170984	0.391023	0.170984
Gnal	-0.192002	-0.0388758	0.326464	-0.0245287	-0.0726154	0.0107356	0.0614347	0.0794831	0.713775	0.00336152	0.832871	0.527395	0.317933	1	0.0168076	1	1
Gnl3l	-0.259447	-0.317452	-0.0078672	-0.281627	0.220512	0.0107391	0.0614347	0.037076	0.0117234	0.951706	0.042127	0.0948297	0.148304	0.058617	0.951706	0.148304	0.189659
Rpl36	0.816501	0.980523	-1.59735	0.91239	0.600605	0.0107419	0.0614347	0.107117	0.0974726	0.0266457	0.13153	0.254943	0.38989	0.38989	0.133228	0.38989	0.38989
Vamp5	0.514321	0.685429	0.163102	0.0779903	-0.237331	0.0107724	0.0615526	0.0379658	0.00328402	0.5321	0.765684	0.353834	0.151863	0.0164201	1	1	1
Ldha	0.329839	0.265476	-0.114506	0.209447	-0.0412372	0.0107818	0.0615526	0.00859261	0.0393431	0.375445	0.151542	0.755757	0.042963	0.157373	0.750889	0.454627	0.755757
Sema4d	0.110403	-0.350671	-0.465059	-0.526967	-0.0874858	0.010783	0.0615526	0.559573	0.065944	0.0182475	0.0136094	0.660924	1	0.197832	0.0729902	0.0680468	1
Stat6	0.349099	-0.12077	-0.169499	-0.21702	-0.0371825	0.0107863	0.0615526	0.00090957	0.275445	0.131391	0.0816835	0.741968	0.00454785	0.55089	0.394174	0.326734	0.741968
Otub2	0.341097	-0.205218	-0.125511	-0.140208	-0.320879	0.010803	0.0616138	0.0212597	0.180193	0.434793	0.407741	0.053157	0.106299	0.540578	0.815482	0.815482	0.212628
Nelfb	0.10581	-0.135388	-0.0377168	-0.114753	-0.0910445	0.0108122	0.0616323	0.0379227	0.0116291	0.48907	0.0532534	0.0997116	0.151691	0.0581455	0.48907	0.15976	0.199423
Ppa1	0.333524	0.187434	0.226499	0.0365266	0.10535	0.0108241	0.0616665	0.00183528	0.0813258	0.0475793	0.758787	0.361931	0.00917641	0.243977	0.190317	0.758787	0.723862
Prmt10	-0.167365	-0.0448052	0.215375	-0.127376	0.00640082	0.0108415	0.0617051	0.0171495	0.520668	0.00309917	0.0977854	0.932148	0.0685979	1	0.0154958	0.293356	1
Csf1	0.609347	0.283251	-0.517078	-0.936043	-0.67236	0.0108428	0.0617051	0.105617	0.456603	0.19539	0.0278432	0.0933162	0.373265	0.456603	0.39078	0.139216	0.373265
Cd55	-0.83414	-0.480151	0.1598	-0.168724	0.153745	0.0108571	0.0617294	0.00592095	0.119872	0.630872	0.643917	0.63385	0.0296047	0.479488	1	1	1
Ylpm1	0.00376223	-0.535082	-0.317175	-0.377106	-0.127107	0.010859	0.0617294	0.982462	0.0020831	0.0753881	0.0471246	0.483104	0.982462	0.0104155	0.226164	0.188498	0.966208
Zfp574	0.439375	0.0264309	-0.689874	-0.151428	0.246671	0.0108776	0.0617464	0.0562791	0.91013	0.00714627	0.557994	0.276635	0.225116	1	0.0357314	1	0.829904
Dpf2	0.287	-0.228299	-0.252128	-0.180327	-0.11989	0.0108918	0.0617464	0.0281056	0.0933107	0.0692362	0.226492	0.394092	0.140528	0.279932	0.276945	0.452984	0.452984
Prim2	0.300287	-0.0491849	0.296535	-0.0864483	0.0140315	0.0108931	0.0617464	0.00285587	0.625971	0.00515096	0.439901	0.897302	0.0142794	1	0.0206038	1	1
Cnpy2	0.0128082	0.470759	0.366104	0.214039	0.12578	0.0109024	0.0617464	0.933817	0.00164951	0.020752	0.193536	0.430218	0.933817	0.00824754	0.0830079	0.580609	0.860436
I730030J21Rik	-0.568952	-0.311359	0.352756	0.0461033	-0.0146651	0.010904	0.0617464	0.00218979	0.0530193	0.0367081	0.787563	0.932345	0.0109489	0.159058	0.146832	1	1
Nme1	-0.000574287	0.458422	0.334676	0.487079	-0.00272251	0.0109076	0.0617464	0.997384	0.012986	0.0730875	0.0163015	0.988488	1	0.06493	0.219263	0.0652059	1
Klra1	-0.485069	0.377475	0.671276	0.285683	0.0173505	0.0109126	0.0617464	0.036166	0.0615972	0.00421605	0.221972	0.946603	0.144664	0.184791	0.0210802	0.443943	0.946603
Dvl3	-0.000962896	-0.226379	-0.338248	-0.109723	0.780781	0.0109196	0.0617464	0.996249	0.294002	0.115234	0.62725	0.000209119	1	0.882007	0.460937	1	0.0010456
Rpgrip1	-0.495434	-0.523513	0.030769	-0.118695	0.324909	0.0109203	0.0617464	0.0247725	0.0141623	0.884837	0.594207	0.158431	0.0990899	0.0708114	1	1	0.475293
Pik3c2b	-0.335135	-0.324554	-0.160091	-0.346625	0.297426	0.0109217	0.0617464	0.0612344	0.075741	0.395522	0.0843629	0.118029	0.306172	0.306172	0.395522	0.306172	0.306172
Abcg2	0.494256	0.215494	-0.0665244	0.0700027	-0.795538	0.0109834	0.0619846	0.0189516	0.315287	0.778333	0.776176	0.000977047	0.0758063	0.94586	1	1	0.00488524
Tomm20	-0.257126	0.291203	0.240252	0.198177	0.0422863	0.0109872	0.0619846	0.0863114	0.0467231	0.112362	0.205161	0.781806	0.345245	0.233615	0.345245	0.410323	0.781806
Grb2	0.130829	-0.104452	-0.21905	-0.155072	-0.0550405	0.0109883	0.0619846	0.0967992	0.207379	0.0092037	0.0989046	0.518549	0.387197	0.414757	0.0460185	0.387197	0.518549
Klk8	0.310258	0.859639	0.523649	0.532024	-0.0502917	0.01099	0.0619846	0.226425	0.000985357	0.0624458	0.0638574	0.85479	0.45285	0.00492678	0.249783	0.249783	0.85479
Zswim8	0.0449549	-0.211914	-0.351862	-0.277073	0.0772504	0.0109997	0.0619846	0.722847	0.102096	0.00842629	0.0504668	0.566463	1	0.306289	0.0421315	0.201867	1
Igip	-0.570149	-0.476821	0.277184	0.0542979	0.119192	0.0109998	0.0619846	0.0194233	0.0435014	0.250212	0.828709	0.63878	0.0971164	0.174006	0.750637	1	1
Smarcc1	0.0125177	-0.315254	-0.271928	-0.422064	-0.0271586	0.0110216	0.0620273	0.928476	0.026895	0.0634168	0.00709203	0.854722	1	0.10758	0.19025	0.0354601	1
2510009E07Rik	0.992615	-0.0967155	-0.40237	0.0864292	-0.323487	0.0110251	0.0620273	0.00112341	0.754386	0.258519	0.818396	0.373507	0.00561703	1	1	1	1
Ctdspl	1.20993	1.14965	0.459052	0.530613	0.753817	0.0110253	0.0620273	0.00224078	0.000935071	0.269578	0.208292	0.0792625	0.00896312	0.00467536	0.416583	0.416583	0.237788
Hdhd2	-0.233854	-0.14105	0.121607	0.0738425	0.148152	0.011053	0.0621492	0.0135023	0.127924	0.208129	0.464581	0.134531	0.0675113	0.511695	0.511695	0.511695	0.511695
Cltb	0.50047	0.503389	0.149023	0.103645	-0.119801	0.0110735	0.0622306	0.00959131	0.00666284	0.451134	0.611664	0.520789	0.0383652	0.0333142	1	1	1
Got2	0.501619	0.21956	-0.234838	-0.000118334	-0.0321114	0.0110815	0.0622419	0.0037574	0.217326	0.199756	0.999513	0.861964	0.018787	0.799025	0.799025	1	1
Entpd1	1.02383	0.660695	-0.21561	-0.0356287	0.148042	0.011153	0.0625444	0.00147741	0.0554891	0.525195	0.923263	0.662757	0.00738707	0.221956	1	1	1
sep-11	-0.152123	-0.368742	-0.199667	-0.461947	-0.231496	0.0111537	0.0625444	0.22311	0.00399281	0.12847	0.000858835	0.0788264	0.256941	0.0159712	0.256941	0.00429418	0.236479
Rps15a-ps4	-0.0954523	0.325681	0.522791	0.486988	0.385335	0.011154	0.0625444	0.623617	0.108086	0.0109993	0.0303743	0.0566143	0.623617	0.216171	0.0549963	0.121497	0.169843
Ap3b1	0.261583	-0.209956	-0.33041	-0.235788	-0.0322718	0.0111596	0.0625444	0.0627382	0.148963	0.0264257	0.139041	0.829906	0.250953	0.417124	0.132129	0.417124	0.829906
Msn	0.175592	-0.235825	-0.347225	-0.329114	0.032589	0.0111703	0.0625708	0.164401	0.0566098	0.00853766	0.0262612	0.801532	0.328801	0.169829	0.0426883	0.105045	0.801532
Tprkb	-0.323721	0.128402	0.272766	0.0102324	-0.0361796	0.0111795	0.0625827	0.0127123	0.315812	0.0400434	0.941609	0.789128	0.0635613	0.947437	0.160174	1	1
Chmp6	0.255172	0.370858	0.075868	0.337338	0.0902659	0.011188	0.0625827	0.0568768	0.00544348	0.591304	0.0200058	0.512464	0.17063	0.0272174	1	0.0800231	1
C3	1.27832	0.859615	-0.152287	0.181335	1.02995	0.0112005	0.0625827	0.00297187	0.0597971	0.737687	0.707809	0.0275407	0.0148593	0.179391	1	1	0.110163
Psmd4	0.851974	0.512749	-0.26977	0.548345	-0.275614	0.0112034	0.0625827	0.0135732	0.139653	0.436123	0.146843	0.441755	0.0678662	0.558612	0.872246	0.558612	0.872246
Inf2	1.27929	0.0902618	-0.880878	-0.0765816	-0.274294	0.0112072	0.0625827	0.00399562	0.844412	0.0651461	0.879006	0.565701	0.0199781	1	0.260585	1	1
Taz	-0.0978138	-0.121922	0.277289	-0.0324954	-0.0527965	0.0112087	0.0625827	0.250329	0.170177	0.00237672	0.740241	0.562386	0.750986	0.680709	0.0118836	1	1
Smim10l1	-0.394048	-0.0322332	0.264561	0.0528929	-0.121223	0.0112426	0.0627378	0.0159377	0.843361	0.11719	0.763045	0.48175	0.0796887	1	0.46876	1	1
Lrig2	-0.217168	-0.391143	-0.0227369	-0.162478	0.141275	0.0112576	0.0627875	0.0947449	0.00279789	0.865614	0.255414	0.30278	0.37898	0.0139894	0.865614	0.766241	0.766241
Sp100	0.418048	-0.14022	-0.0386339	-0.193108	-0.0313851	0.0112821	0.0628659	0.000236246	0.210983	0.741958	0.139473	0.782076	0.00118123	0.632949	1	0.55789	1
Sae1	0.131863	-0.0382577	0.0484204	-0.202017	-0.268862	0.0112854	0.0628659	0.154077	0.687765	0.622061	0.0543561	0.00672112	0.46223	1	1	0.217424	0.0336056
Anp32b	0.0981168	0.0231883	-0.0996589	0.00812693	-0.473637	0.0112899	0.0628659	0.384563	0.847057	0.411672	0.952862	6.40641e-05	1	1	1	1	0.000320321
Cope	0.469777	0.428225	-0.125653	0.256007	0.0663331	0.0113	0.0628887	0.00762019	0.0195682	0.501056	0.204612	0.729018	0.038101	0.0782729	1	0.613836	1
Hdc	1.9394	0.96109	-0.434256	0.0673603	0.0480903	0.0113172	0.0628895	0.00127715	0.128275	0.489288	0.919583	0.939563	0.00638576	0.513102	1	1	1
Pitpnm1	0.53309	0.133642	-0.440665	0.124985	0.205089	0.0113179	0.0628895	0.00210713	0.456214	0.0155849	0.524561	0.277829	0.0105356	0.912428	0.0623397	0.912428	0.833487
Polr3a	0.0369841	-0.442105	-0.00776282	-0.235119	0.130304	0.0113184	0.0628895	0.758954	0.000285191	0.950317	0.0770387	0.305294	1	0.00142595	1	0.308155	0.915881
Icos	0.0768049	0.180378	0.323996	-0.194578	-0.0378181	0.0113288	0.0629136	0.566888	0.186498	0.0232258	0.191338	0.797001	1	0.745992	0.116129	0.745992	1
Arhgef12	0.791629	-0.135542	-0.506567	-0.00523163	-0.329115	0.0113417	0.0629515	0.000791595	0.585418	0.0410429	0.984454	0.192246	0.00395798	1	0.164172	1	0.576737
Ctsb	1.33864	0.385513	-0.562173	0.0675763	-0.249064	0.0113501	0.062964	0.000312024	0.266249	0.101372	0.864584	0.48612	0.00156012	0.798746	0.405487	0.972239	0.972239
Atp6v0d1	0.638146	0.289352	-0.116369	0.0264876	-0.135739	0.0113599	0.0629777	0.00178286	0.174464	0.586738	0.908872	0.532767	0.00891429	0.697854	1	1	1
Trappc9	1.00045	0.137137	-0.632684	-0.175454	-0.167003	0.0113647	0.0629777	0.00461487	0.702574	0.100396	0.665294	0.655577	0.0230744	1	0.401585	1	1
Pex13	-0.349171	-0.141151	0.191115	-0.0133744	0.0129729	0.0113726	0.0629876	0.00283149	0.226537	0.111884	0.915628	0.916839	0.0141574	0.67961	0.447535	1	1
Scaf11	-0.162359	-0.31822	-0.257839	-0.4321	0.043702	0.0114287	0.0632642	0.243244	0.0283467	0.085408	0.00806537	0.769499	0.486488	0.113387	0.256224	0.0403268	0.769499
Usp32	0.613882	0.167897	-0.28865	0.0407308	-0.0984479	0.0114429	0.063309	0.000259399	0.331619	0.0971207	0.829432	0.572581	0.00129699	0.994858	0.388483	1	1
Ap2a2	0.565073	0.413516	-0.0144068	0.0524952	0.0919452	0.0114584	0.0633374	0.000656116	0.019661	0.935191	0.783285	0.607281	0.00328058	0.078644	1	1	1
Sqrdl	0.987886	0.759917	0.078944	0.180591	0.15634	0.0114602	0.0633374	0.00113991	0.0124477	0.806761	0.590906	0.641186	0.00569954	0.0497907	1	1	1
Marveld1	0.426866	0.0988817	-0.0543914	0.0551432	-0.398759	0.0114814	0.0633998	0.0165418	0.58385	0.777093	0.783007	0.0354844	0.0827088	1	1	1	0.141937
Mapk13	1.62387	1.18121	-0.169208	0.447128	0.544163	0.0114838	0.0633998	0.00231728	0.0150751	0.788366	0.456574	0.394142	0.0115864	0.0603004	1	1	1
Zfp831	-0.226881	-0.443829	-0.102104	-0.505074	0.00614296	0.0115013	0.0634627	0.162839	0.00815401	0.557855	0.00702427	0.971993	0.488516	0.0351213	1	0.0351213	1
Ece1	0.245859	-0.090836	-0.404253	-0.23817	-0.355752	0.0115077	0.0634644	0.155859	0.608568	0.0275508	0.213369	0.044745	0.467577	0.608568	0.137754	0.467577	0.17898
Mrpl11	-0.154813	0.456611	0.439242	0.247265	0.112498	0.01155	0.0635933	0.364513	0.00513565	0.0115811	0.166245	0.513764	0.729026	0.0256783	0.0463244	0.498734	0.729026
Timm22	-0.0431647	0.134055	0.396323	0.14605	0.121824	0.0115517	0.0635933	0.71188	0.239393	0.000959461	0.238961	0.318874	0.955846	0.955846	0.0047973	0.955846	0.955846
Gins3	-0.377783	-0.235679	0.14014	-0.00221911	-0.00466233	0.0115536	0.0635933	0.000986043	0.0261475	0.210596	0.98465	0.969068	0.00493021	0.10459	0.631787	1	1
Kif3c	0.426836	-0.163224	-0.271591	0.273758	0.088248	0.0115557	0.0635933	0.019019	0.377969	0.168202	0.176374	0.651888	0.0950948	0.755938	0.672806	0.672806	0.755938
1700048O20Rik	-0.283003	0.147437	0.64854	0.19082	0.317333	0.0115627	0.0635977	0.325974	0.585778	0.0196766	0.501003	0.267322	1	1	0.0983828	1	1
Ly6g6f	1.31147	0.553032	-0.446757	0.6626	-0.279697	0.0115731	0.0636215	0.0025911	0.215028	0.37639	0.201182	0.566891	0.0129555	0.804729	0.804729	0.804729	0.804729
Cd22	-0.494294	-0.448063	0.0416895	-0.362851	0.140033	0.0115949	0.0637075	0.017801	0.0368837	0.853847	0.139878	0.53306	0.089005	0.147535	1	0.419634	1
Zfp930	-0.683608	-0.253266	0.427826	0.249851	0.303383	0.0116035	0.0637209	0.0124766	0.34883	0.12406	0.39013	0.292698	0.0623828	0.878093	0.49624	0.878093	0.878093
Hibadh	-0.060423	-0.271902	0.0762778	0.0390383	-0.0472706	0.0116337	0.0638377	0.452113	0.000952399	0.368523	0.665246	0.581538	1	0.004762	1	1	1
Atr	-0.329922	-0.347769	0.110973	-0.198629	0.156814	0.0116371	0.0638377	0.0254782	0.0201899	0.471092	0.225253	0.318326	0.101913	0.100949	0.675759	0.675759	0.675759
Crtc1	0.268652	-0.165139	-0.364366	-0.317851	-0.277409	0.0116608	0.0639087	0.112028	0.332116	0.0408135	0.091247	0.10922	0.364988	0.364988	0.204067	0.364988	0.364988
Zbtb7b	0.244095	0.333226	-0.368468	0.277401	0.308709	0.0116658	0.0639087	0.118752	0.0403038	0.0260699	0.119733	0.0682544	0.237503	0.161215	0.13035	0.237503	0.204763
Appbp2	-0.201071	-0.269296	-0.137404	-0.22652	0.337672	0.0116735	0.0639087	0.111053	0.0311919	0.291191	0.10195	0.0116541	0.30585	0.124768	0.30585	0.30585	0.0582706
Tns1	0.560214	0.0414906	-0.800508	-0.256342	-0.660602	0.0116789	0.0639087	0.100696	0.89828	0.0378784	0.529755	0.0750339	0.302089	1	0.189392	1	0.300136
Furin	0.44022	0.488512	-0.57948	0.0905827	0.120215	0.011681	0.0639087	0.0318827	0.0224089	0.00781784	0.69923	0.591259	0.095648	0.0896356	0.0390892	1	1
Gimap4	-0.448318	0.0392803	0.368223	0.118065	0.0995501	0.0117008	0.0639831	0.00131571	0.779231	0.014591	0.491825	0.484637	0.00657856	1	0.0583642	1	1
Tcn2	0.857527	0.481723	-0.0864151	-0.0844809	0.0199706	0.0117346	0.0641179	0.00139759	0.0861204	0.760471	0.77979	0.944376	0.00698793	0.344482	1	1	1
Zfp748	-0.588212	-0.128671	0.345852	0.173473	0.406655	0.0117442	0.0641179	0.00837993	0.570522	0.142045	0.493264	0.0859339	0.0418996	0.986527	0.426134	0.986527	0.343736
P2rx1	1.13431	0.0236642	-0.736454	0.113562	-0.587235	0.0117486	0.0641179	0.00133472	0.947927	0.0371882	0.769081	0.107896	0.00667362	1	0.148753	1	0.323687
Nrgn	1.40116	0.229268	-1.63652	0.738406	0.0474712	0.0117502	0.0641179	0.0171513	0.67056	0.00156301	0.230088	0.940822	0.0686052	1	0.00781504	0.690263	1
Sugp2	-0.154275	-0.206308	0.00588485	0.0477455	0.290283	0.011771	0.0641978	0.15886	0.0604371	0.959174	0.692834	0.0114766	0.47658	0.241748	1	1	0.057383
Vps29	-0.0922765	0.170418	0.336804	0.323232	0.0964999	0.0118092	0.0643646	0.448894	0.172509	0.00888806	0.0185194	0.457579	0.897788	0.517526	0.0444403	0.0740776	0.897788
Tmem134	0.389222	0.50329	-0.0595643	0.41706	-0.222883	0.0118141	0.0643646	0.0538895	0.0162263	0.778936	0.0737688	0.308078	0.215558	0.0811315	0.778936	0.221306	0.616157
Trpm2	1.30309	0.992907	-0.015055	-0.0159345	0.390861	0.0118458	0.0644368	0.00103911	0.0165181	0.972188	0.971716	0.37824	0.00519556	0.0660723	1	1	1
Rab11b	0.457045	0.0303665	-0.290052	-0.0494351	-0.227036	0.0118465	0.0644368	0.00628863	0.861886	0.0984307	0.796055	0.205709	0.0314431	1	0.393723	1	0.617126
Egr1	-0.0580666	-0.00684517	-0.792	-1.00659	-1.49464	0.0118513	0.0644368	0.900482	0.988815	0.118088	0.0704142	0.00130722	1	1	0.354263	0.281657	0.0065361
Tti1	-0.0280398	-0.209223	-0.0111506	-0.132572	0.232482	0.0118578	0.0644368	0.778533	0.0366799	0.914245	0.224466	0.0271412	1	0.14672	1	0.673398	0.135706
Nhp2l1	-0.264475	-0.11526	0.272994	0.134767	-0.0553119	0.0118597	0.0644368	0.00683141	0.251659	0.00852689	0.228985	0.596106	0.0341571	0.686956	0.0341571	0.686956	0.686956
Nfatc1	0.146055	-0.160184	-0.354579	-0.270845	-0.0424049	0.0118647	0.0644368	0.237943	0.215357	0.0068311	0.0585076	0.750311	0.646071	0.646071	0.0341555	0.23403	0.750311
Cttn	0.919328	-0.0583396	-0.608852	0.360159	-0.360135	0.011892	0.0644873	0.0103555	0.871215	0.132488	0.393065	0.357469	0.0517774	1	0.529953	1	1
Sqle	-0.31079	-0.443036	0.0199866	-0.284537	-0.0353219	0.0118925	0.0644873	0.050282	0.00240302	0.897355	0.0763998	0.821843	0.201128	0.0120151	1	0.229199	1
Sucla2	-0.235241	0.0703445	0.283041	0.239083	-0.0476504	0.0118927	0.0644873	0.0614528	0.586199	0.0337662	0.0944497	0.720718	0.245811	1	0.168831	0.283349	1
Elf4	0.0211168	-0.307446	-0.335344	-0.339456	0.022242	0.0119473	0.0647493	0.875494	0.0273326	0.0191655	0.0286451	0.877027	1	0.109331	0.0958277	0.109331	1
Chac2	0.755253	0.222499	-0.386114	0.636218	-0.204281	0.011958	0.0647738	0.00244094	0.392808	0.167816	0.0270311	0.46086	0.0122047	0.785615	0.503447	0.108124	0.785615
Ppp2r3c	-0.223488	0.160201	0.39315	0.172395	0.205731	0.0119702	0.0648059	0.136397	0.277891	0.0107042	0.282878	0.201303	0.54559	0.603908	0.0535211	0.603908	0.603908
Trappc12	0.174321	-0.234979	-0.121493	-0.234322	-0.0333182	0.011998	0.064898	0.0913516	0.02613	0.266405	0.043683	0.762531	0.274055	0.13065	0.53281	0.174732	0.762531
Sptssa	-0.477933	0.104482	0.310521	0.238281	-0.0511346	0.0119998	0.064898	0.00844043	0.573377	0.105896	0.249257	0.790157	0.0422021	1	0.423585	0.747771	1
Ngfrap1	0.481119	0.368825	0.0293779	0.163591	-0.400774	0.0120088	0.064913	0.0217226	0.0754431	0.897214	0.484531	0.0720476	0.108613	0.28819	0.969061	0.969061	0.28819
Atn1	0.493195	-0.0667803	-0.576889	-0.229491	0.092796	0.0120264	0.0649738	0.0393433	0.783064	0.0237549	0.385283	0.703718	0.157373	1	0.118774	1	1
Ccdc127	-0.284631	-0.139819	0.111727	-0.0422136	0.287827	0.0120582	0.0651117	0.00643361	0.180648	0.300668	0.712382	0.00913343	0.032168	0.541945	0.601337	0.712382	0.0365337
2610301B20Rik	-0.295363	0.00840122	0.395839	0.106904	0.000198016	0.0120715	0.0651321	0.110839	0.962603	0.0314379	0.568561	0.999166	0.443357	1	0.157189	1	1
Prune	0.155449	-0.131762	-0.293039	-0.0711111	-0.205993	0.0120746	0.0651321	0.167284	0.245936	0.0129747	0.563576	0.0831543	0.501853	0.501853	0.0648737	0.563576	0.332617
Baz1b	0.00284825	-0.285187	-0.230593	-0.256711	-0.0310562	0.0120855	0.0651573	0.978242	0.0088252	0.0394139	0.0343613	0.783104	1	0.044126	0.137445	0.137445	1
Ccdc59	-0.398469	0.207925	0.265981	0.0399951	-0.230372	0.0121122	0.0651685	0.0152914	0.195764	0.109224	0.817561	0.171722	0.0764572	0.515166	0.436895	0.817561	0.515166
Rfc1	-0.456461	-0.31299	-0.132041	-0.384683	-0.022853	0.0121136	0.0651685	0.00871994	0.0762912	0.463416	0.0397764	0.898981	0.0435997	0.228874	0.926832	0.159106	0.926832
Fbxo25	-0.00552552	-0.207502	0.187915	-0.125766	-0.246998	0.0121195	0.0651685	0.958161	0.0483998	0.0855149	0.273365	0.0260163	0.958161	0.193599	0.256545	0.546731	0.130081
Gm166	1.02039	0.827486	-0.802113	0.396643	-0.368696	0.0121221	0.0651685	0.0291539	0.081179	0.166454	0.489622	0.480905	0.14577	0.324716	0.499363	0.96181	0.96181
Nxt1	-0.152647	0.241395	0.434622	0.232868	0.0417921	0.0121288	0.0651685	0.323978	0.0952256	0.00533574	0.143698	0.791228	0.647955	0.380902	0.0266787	0.431095	0.791228
Snapc5	-0.0208818	0.16711	0.277167	0.0874815	-0.262469	0.0121403	0.0651685	0.857663	0.146974	0.0207507	0.488906	0.0333919	0.977812	0.440921	0.103754	0.977812	0.133567
Mmp9	1.13353	0.601979	-1.05987	-0.698071	-0.162975	0.0121433	0.0651685	0.00772675	0.182007	0.0136999	0.146998	0.708511	0.0386337	0.440993	0.0547994	0.440993	0.708511
1700021K19Rik	-0.094256	-0.387155	-0.0416067	-0.252095	0.123583	0.0121448	0.0651685	0.457842	0.00315986	0.758868	0.0846804	0.364795	1	0.0157993	1	0.338722	1
Edrf1	-0.382989	-0.305336	0.104714	-0.0896528	0.0868265	0.0121476	0.0651685	0.00195273	0.0139013	0.412748	0.509187	0.505049	0.00976365	0.0556051	1	1	1
Atp5b	0.862941	0.375047	-0.24993	0.295473	-0.155858	0.0121511	0.0651685	0.00246423	0.169497	0.371714	0.35136	0.593194	0.0123211	0.677987	1	1	1
Pde4b	-0.409963	-0.2897	0.0202724	-0.105389	0.295381	0.0121569	0.0651685	0.01798	0.106736	0.912987	0.59999	0.108479	0.0898999	0.426945	1	1	0.426945
Pls3	0.431322	0.406295	0.11963	0.155481	-1.36057	0.0121866	0.0652634	0.319515	0.375485	0.809545	0.742061	0.00455171	1	1	1	1	0.0227585
Nsmce4a	-0.143725	0.17954	0.269121	0.173081	-0.0312781	0.0121872	0.0652634	0.106087	0.0526052	0.00468668	0.0996	0.743305	0.2988	0.210421	0.0234334	0.2988	0.743305
Nek9	0.201678	-0.0587703	-0.102141	-0.229829	0.0539214	0.0122238	0.0654254	0.00637115	0.452528	0.198512	0.00792453	0.496201	0.0318558	0.905056	0.595536	0.0318558	0.905056
Cnot1	0.0869517	-0.42152	-0.249776	-0.358565	0.155928	0.0122369	0.0654616	0.583349	0.0108122	0.141965	0.0520046	0.356898	0.713797	0.0540611	0.425895	0.208018	0.713797
Mapk3	0.571975	0.288754	-0.394653	0.00393225	-0.300488	0.0122442	0.0654672	0.0102017	0.219381	0.0922085	0.98778	0.210489	0.0510085	0.631467	0.368834	0.98778	0.631467
Slc35e1	0.266316	0.321774	0.0816382	-0.0794842	0.16714	0.0122802	0.0656257	0.0103566	0.00329702	0.461492	0.509893	0.133914	0.0414264	0.0164851	0.922985	0.922985	0.401742
Prpf38a	-0.337501	-0.140652	0.258062	-0.0147728	0.010793	0.012289	0.0656387	0.0101016	0.286709	0.0587846	0.918482	0.93772	0.050508	0.860127	0.235139	1	1
Vamp2	-0.161989	-0.30871	0.117668	-0.104611	-0.159967	0.0122967	0.0656461	0.114882	0.00464171	0.29003	0.389268	0.148413	0.45953	0.0232086	0.580059	0.580059	0.45953
Rab33b	-0.341055	0.0251248	0.0507173	-0.107669	0.0115214	0.0123064	0.0656637	8.47348e-05	0.771597	0.571803	0.257798	0.899721	0.000423674	1	1	1	1
Tprgl	0.62149	0.16488	-0.12297	0.280084	-0.207456	0.012316	0.0656811	0.00491039	0.464918	0.588976	0.265083	0.37009	0.0245519	1	1	1	1
Fchsd2	-0.768186	-0.668324	-0.21929	-0.505443	0.120579	0.0123417	0.0657117	0.0067956	0.0202981	0.470848	0.121548	0.690183	0.033978	0.0811922	0.941697	0.364644	0.941697
Ubxn2a	0.448801	0.130583	-0.409943	0.126196	0.0179641	0.012344	0.0657117	0.00243467	0.392894	0.00995325	0.452355	0.911346	0.0121734	1	0.039813	1	1
Arhgap25	-0.0768979	-0.15041	-0.13755	-0.333322	-0.113191	0.0123463	0.0657117	0.343806	0.0765154	0.113813	0.000401607	0.192731	0.385462	0.306062	0.341438	0.00200803	0.385462
Apol7c	0.578687	1.43202	1.64515	-0.7179	-0.260636	0.0123498	0.0657117	0.468392	0.0443296	0.0254487	0.342536	0.717567	1	0.177318	0.127244	1	1
Nxpe3	-0.380377	-0.455015	0.109826	-0.215188	0.195479	0.0123588	0.0657117	0.0346453	0.0144928	0.572311	0.304762	0.314058	0.138581	0.0724638	0.914285	0.914285	0.914285
Ccdc64	0.425791	-0.0343211	-0.139407	0.159864	0.425028	0.0123598	0.0657117	0.00783424	0.84894	0.471673	0.413214	0.0151919	0.0391712	1	1	1	0.0607676
Clip1	0.443405	0.246609	-0.212404	-0.208648	-0.0399212	0.0123851	0.0658122	0.00686217	0.14485	0.222983	0.261024	0.821114	0.0343109	0.579398	0.66895	0.66895	0.821114
Senp8	-0.573585	-0.417648	0.269083	-0.0731513	0.0742302	0.0124091	0.0658835	0.00248712	0.0194405	0.135922	0.698121	0.712598	0.0124356	0.077762	0.407765	1	1
Cbx5	-0.279591	-0.288568	0.0232825	-0.193179	0.275982	0.0124141	0.0658835	0.0534335	0.0506309	0.878457	0.23361	0.0724014	0.253155	0.253155	0.878457	0.46722	0.253155
Zfp526	0.465995	0.0831168	-0.331229	0.0583089	0.566017	0.0124176	0.0658835	0.0116398	0.67474	0.107208	0.782689	0.00492502	0.0465592	1	0.321625	1	0.0246251
Rb1	0.4414	0.15469	-0.255719	0.39739	-0.0953661	0.012459	0.0660533	0.00425445	0.324496	0.110067	0.0245876	0.549255	0.0212722	0.648993	0.3302	0.0983503	0.648993
Abhd8	0.500252	0.294308	-0.33776	0.220428	0.217467	0.0124624	0.0660533	0.00776286	0.158093	0.133622	0.321561	0.248715	0.0388143	0.534486	0.534486	0.534486	0.534486
Lamc1	0.6734	-0.160918	-0.375867	-0.18969	-0.0711173	0.012489	0.0661601	0.00488457	0.509721	0.150508	0.494477	0.7808	0.0244229	1	0.60203	1	1
Utp20	-0.151608	-0.502775	-0.184108	-0.372527	0.129603	0.0125035	0.066203	0.374999	0.00420621	0.296815	0.0496761	0.470834	0.890444	0.0210311	0.890444	0.198704	0.890444
Tagln	0.439181	-0.148741	0.0299926	-0.404232	-2.07772	0.0125116	0.0662104	0.401182	0.781918	0.957105	0.445186	7.32314e-05	1	1	1	1	0.000366157
4932443I19Rik	0.963111	-0.127251	-0.497054	0.551317	-0.271766	0.0125217	0.0662104	0.00544335	0.717333	0.242057	0.220332	0.527078	0.0272167	1	0.881327	0.881327	1
Cd4	0.489817	0.239171	0.0709473	-0.165424	-0.137749	0.0125282	0.0662104	0.00867944	0.207829	0.713331	0.41533	0.478527	0.0433972	0.831316	1	1	1
Mov10	0.698319	0.347325	-0.138411	-0.154589	0.068128	0.0125304	0.0662104	0.00189	0.126203	0.569839	0.547563	0.779602	0.00944998	0.504811	1	1	1
Vps39	-0.12508	-0.099477	0.0467513	-0.207829	0.0286061	0.0125546	0.0663044	0.0635953	0.146201	0.508451	0.00578494	0.689253	0.254381	0.438603	1	0.0289247	1
Cib3	3.40029	2.27255	1.65398	2.37678	2.23357	0.0125731	0.0663678	0.00126142	0.0285949	0.128348	0.028393	0.0354698	0.00630709	0.113572	0.128348	0.113572	0.113572
2010107E04Rik	0.087403	0.500625	0.118939	0.421772	-0.38402	0.0126029	0.0664911	0.669667	0.0180205	0.57325	0.073059	0.0696018	1	0.0901023	1	0.278407	0.278407
Atp6v0a2	0.407669	-0.0882082	-0.2004	-0.0985521	-0.0682972	0.0126184	0.0665393	0.00254409	0.532246	0.159563	0.521218	0.63526	0.0127204	1	0.638253	1	1
Zfp59	-0.201695	-0.322924	0.226792	-0.0848501	0.110245	0.0126259	0.0665446	0.136512	0.0143706	0.101575	0.559085	0.4518	0.409535	0.0718528	0.406299	0.9036	0.9036
Wbp5	-0.364584	-0.0710127	0.148471	0.276375	-0.255201	0.0126492	0.0666338	0.0194641	0.642191	0.35315	0.0949101	0.119711	0.0973204	0.706299	0.706299	0.37964	0.37964
Hnrnpul1	0.199365	-0.185804	-0.441169	-0.140614	0.068144	0.0126871	0.0667636	0.163622	0.209656	0.00370465	0.394734	0.660591	0.654488	0.654488	0.0185232	0.789469	0.789469
Tspo	0.928544	0.463068	-0.722735	0.598722	-0.0478614	0.0126921	0.0667636	0.00523889	0.169249	0.0298627	0.105278	0.894802	0.0261945	0.338498	0.119451	0.315833	0.894802
2510002D24Rik	-0.240138	-0.140934	0.344021	0.130105	-0.0398324	0.0126941	0.0667636	0.0650504	0.254041	0.00793004	0.333455	0.761516	0.260202	0.762124	0.0396502	0.762124	0.762124
Ero1lb	-0.377144	-0.11515	0.119744	-0.0529683	0.246737	0.0126997	0.0667636	0.000898854	0.338662	0.337981	0.699872	0.0446005	0.00449427	1	1	1	0.178402
Ice2	-0.459028	-0.420476	0.209692	-0.117136	0.197387	0.0127189	0.0668309	0.0163039	0.0275169	0.284302	0.571449	0.338355	0.0815197	0.110068	0.852905	0.852905	0.852905
Irak2	-0.174251	-0.385039	-0.183974	-0.170092	0.163139	0.0127582	0.0669932	0.181009	0.00387775	0.180668	0.248299	0.24234	0.722672	0.0193887	0.722672	0.722672	0.722672
Tbcd	0.480611	0.0993887	-0.0798477	-0.145709	-0.10239	0.0127628	0.0669932	0.00113155	0.509743	0.612012	0.384569	0.519847	0.00565775	1	1	1	1
U2af2	0.0726349	-0.116297	-0.27469	-0.127781	-0.0577708	0.0127871	0.0670695	0.407689	0.199336	0.00292429	0.198907	0.541291	0.815378	0.795626	0.0146214	0.795626	0.815378
Abca1	-0.499485	-0.448294	0.393918	-0.0627629	0.305766	0.0127903	0.0670695	0.0262213	0.0525412	0.106757	0.814047	0.201439	0.131106	0.210165	0.320272	0.814047	0.402877
Znhit1	0.77499	0.990673	0.0581576	0.246746	0.0895218	0.0128109	0.0671437	0.0220867	0.00173724	0.877057	0.49794	0.797714	0.0883467	0.00868619	1	1	1
Bmi1	-0.638908	-0.397764	0.273956	0.0212803	0.136401	0.0128258	0.0671549	0.00710458	0.101153	0.277977	0.93768	0.586105	0.0355229	0.404611	0.833931	1	1
Dnmt3a	0.0947909	-0.0850577	-0.29515	-0.165138	-0.0117069	0.0128305	0.0671549	0.320909	0.382898	0.00350465	0.121494	0.90854	0.962727	0.962727	0.0175232	0.485978	0.962727
Calhm2	-0.0736923	-0.271501	-0.434996	-0.173432	0.0721378	0.0128325	0.0671549	0.593892	0.0541725	0.00272839	0.262672	0.624	1	0.21669	0.0136419	0.788017	1
Rnf216	-0.0401844	-0.381638	-0.255179	-0.270291	-0.0352009	0.0128564	0.0672458	0.742437	0.00240194	0.048997	0.0511556	0.788586	1	0.0120097	0.195988	0.195988	1
Serac1	-0.401247	-0.166826	0.182636	-0.0507942	0.179791	0.0128889	0.0673487	0.0068755	0.227555	0.202058	0.739129	0.249636	0.0343775	0.808233	0.808233	0.808233	0.808233
Cenpk	0.282184	0.734179	-0.228226	0.634095	-0.0937963	0.0128935	0.0673487	0.261641	0.00700328	0.476974	0.0422695	0.769936	0.784922	0.0350164	0.953948	0.169078	0.953948
Eml2	0.376511	-0.0295506	-0.425927	-0.228399	-0.118976	0.0128956	0.0673487	0.0409845	0.872868	0.0275009	0.255617	0.518359	0.163938	1	0.137504	0.766851	1
Lrrc8a	-0.140269	0.00264285	-0.0714453	-0.0501224	0.36725	0.0129068	0.0673714	0.144031	0.977778	0.46749	0.626197	0.000174762	0.576125	1	1	1	0.000873811
Snn	-0.462193	-0.325892	0.0944225	-0.175606	-6.85939e-05	0.012913	0.0673714	0.00837004	0.0680119	0.615675	0.389736	0.999706	0.0418502	0.272048	1	1	1
Itga6	0.910046	-0.399309	-0.611746	0.130245	-0.475882	0.0129578	0.0675715	0.00293282	0.204934	0.0452684	0.703741	0.124289	0.0146641	0.409868	0.181073	0.703741	0.372868
Clec9a	-0.413005	-0.340471	-0.378667	0.119279	-0.684641	0.0129698	0.0675798	0.0587672	0.0989441	0.098785	0.608971	0.00556185	0.235069	0.296355	0.296355	0.608971	0.0278092
Arl2bp	0.405291	0.259171	-0.352447	0.0816808	-0.339041	0.0129725	0.0675798	0.0131418	0.121225	0.0362082	0.659906	0.0501888	0.0657091	0.24245	0.144833	0.659906	0.150566
Ap3s1	0.35707	0.29542	0.157346	0.426079	-0.25721	0.0129882	0.0676275	0.0464208	0.110239	0.406412	0.0344796	0.17944	0.185683	0.330718	0.406412	0.172398	0.358879
Vezt	-0.33235	0.053401	0.253752	0.0214617	0.165509	0.0130167	0.0677116	0.00988387	0.667339	0.051144	0.874322	0.216524	0.0494194	1	0.204576	1	0.649573
Nbn	-0.29435	-0.181068	0.199141	-0.0933573	-0.0431027	0.0130174	0.0677116	0.0107284	0.105165	0.0842939	0.437438	0.718454	0.0536418	0.337176	0.337176	0.874877	0.874877
Slfn8	0.0581726	-0.0425555	0.0947284	-0.152985	0.397529	0.0130493	0.0678432	0.618238	0.724389	0.443477	0.251166	0.00114442	1	1	1	1	0.00572208
Atf6b	0.216481	0.0252823	-0.290977	0.151674	0.318903	0.0130726	0.06793	0.0617016	0.831929	0.0180284	0.246702	0.0109745	0.185105	0.831929	0.0721134	0.493403	0.0548725
Mad2l1bp	0.407705	0.0864612	-0.0956778	0.154795	-0.129816	0.0131017	0.0680473	0.00303458	0.531634	0.511553	0.306134	0.371144	0.0151729	1	1	1	1
Pdcd5	-0.638429	0.12529	0.348006	0.135904	0.0786662	0.0131093	0.0680524	0.00529726	0.541502	0.110134	0.533369	0.722876	0.0264863	1	0.440536	1	1
Arglu1	-0.503783	-0.184124	0.287932	0.0841444	-0.104265	0.013133	0.0681415	0.000610852	0.247544	0.0750855	0.638048	0.499679	0.00305426	0.742631	0.300342	0.999358	0.999358
Dock5	0.570099	0.128213	-0.531156	-0.376587	-0.225529	0.013149	0.0681834	0.0168239	0.597569	0.03825	0.164868	0.388559	0.0841195	0.777118	0.153	0.494604	0.777118
Eif3k	0.350302	0.520386	-0.166997	0.495722	-0.254235	0.0131543	0.0681834	0.145492	0.0321032	0.494558	0.0699738	0.313378	0.436477	0.160516	0.626757	0.279895	0.626757
S100a13	0.397933	0.788325	0.324916	0.391438	-0.222176	0.0131711	0.0682363	0.111195	0.00243498	0.220378	0.16562	0.405383	0.444778	0.0121749	0.496859	0.496859	0.496859
Ube2m	0.742263	0.603541	-0.687091	0.475332	-0.441716	0.0132046	0.0683719	0.0631352	0.134862	0.087927	0.277446	0.296498	0.315676	0.404587	0.351708	0.554892	0.554892
Alas2	1.36409	0.44251	-1.04462	0.410353	-0.459178	0.0132105	0.0683719	0.0107802	0.381778	0.0466817	0.502363	0.407138	0.0539011	1	0.186727	1	1
[truncated: 8,349 more rows]

## Sheet: 2_WT_mdx++
gene	lfc.week6	lfc.week12	lfc.week18	lfc.week24	lfc.week30	p.global	p.adj.global	p.week6	p.week12	p.week18	p.week24	p.week30	p.adj.week6	p.adj.week12	p.adj.week18	p.adj.week24	p.adj.week30
Tlr1	-2.87803	-2.75637	-2.81964	-3.04138	-2.70889	3.86601e-11	5.915e-08	0	0	0	0	0	0	0	0	0	0
Hpgd	3.60464	4.20405	4.33936	4.6958	3.76991	6.96314e-10	5.3268e-07	0	0	0	0	0	0	0	0	0	0
Gm6548	0.473443	-0.105635	0.425649	0.261663	0.441271	1.77027e-07	8.63833e-05	1.14759e-05	0.334917	0.000191584	0.0344345	0.000593207	0.000103283	1	0.00153267	0.172172	0.00415245
Acss1	-0.123143	-0.289348	-0.38115	-0.317321	-0.292333	2.25839e-07	8.63833e-05	0.123718	0.000268744	2.92034e-06	0.000546384	0.00168103	0.430315	0.00188121	2.6283e-05	0.00327831	0.00840515
Kmo	-0.361861	-0.47555	-0.537957	-0.528583	-0.178987	9.83983e-07	0.000301099	0.00820409	0.000429837	8.1812e-05	0.000711528	0.244713	0.0328164	0.00300886	0.000654496	0.00426917	0.489426
Gnb4	0.0872211	0.34205	0.166427	0.179345	-0.756051	1.29763e-06	0.00030612	0.66199	0.131166	0.444865	0.453283	0.00182704	1	0.720736	1	1	0.0146163
Smpd5	0.47974	0.41845	0.326337	0.169973	0.531626	1.40055e-06	0.00030612	0.00376244	0.0155328	0.0963273	0.444149	0.00490354	0.0225746	0.0621311	0.288982	0.888298	0.0245177
Irf2bp2	-0.184448	-0.230747	-0.222875	-0.157197	-0.291855	1.89334e-06	0.000362101	0.0172842	0.00305601	0.00509242	0.0773536	0.00123714	0.0691369	0.0183361	0.0254621	0.232061	0.00989708
Myo6	0.835742	0.810836	0.863143	0.860862	0.584551	3.19677e-06	0.00054345	3.15679e-06	7.32488e-06	7.8315e-06	2.44533e-05	0.00595023	2.20976e-05	4.39493e-05	4.39493e-05	9.78131e-05	0.00595023
Cd59a	-3.16248	-2.61061	-2.67512	-1.31548	-2.60615	4.26426e-06	0.000652432	3.83551e-10	1.76963e-06	3.96001e-07	0.02462	4.03489e-06	3.83551e-09	8.84814e-06	2.77201e-06	0.02462	1.61396e-05
Chordc1	-0.992086	-1.04188	-0.873108	-0.989573	-1.14468	1.20072e-05	0.00142281	4.34277e-07	9.39369e-08	9.63108e-06	5.5325e-06	1.22624e-07	2.11846e-06	6.57558e-07	1.92622e-05	1.65975e-05	7.35746e-07
Igfbp4	0.815156	0.525887	0.89438	0.49164	0.0382077	1.24487e-05	0.00142281	3.79046e-05	0.00600119	2.82764e-06	0.0193223	0.858956	0.000303237	0.030006	2.54488e-05	0.0579669	1
Wdr33	-0.0110082	-0.273734	-0.14538	-0.337538	0.0999731	1.25449e-05	0.00142281	0.893105	0.000818494	0.0843102	0.000284742	0.293984	1	0.00736644	0.486035	0.00284742	0.93516
Ap1s3	-0.30267	-0.276676	-0.425607	-0.433556	-0.150658	1.30192e-05	0.00142281	0.0189443	0.0316655	0.00146482	0.00340054	0.317865	0.0947216	0.126662	0.0117185	0.0238038	0.953595
Mtss1	-0.19856	-0.40689	-0.312292	-0.398095	-0.404603	1.39749e-05	0.00142544	0.0687477	0.000163315	0.00461967	0.00127628	0.00111107	0.206243	0.00130652	0.0230983	0.0077775	0.0077775
Sec13	0.307699	0.0480476	0.291734	0.41465	0.119617	2.38515e-05	0.00218889	5.01574e-05	0.523811	0.000157813	7.70953e-07	0.163324	0.000451417	1	0.00126251	7.70953e-06	0.489973
Vnn3	0.813885	0.909599	0.623802	0.442063	1.54925	2.43211e-05	0.00218889	0.00261309	0.000415335	0.0307287	0.155013	2.85046e-06	0.0209047	0.00373801	0.122915	0.310027	2.85046e-05
Gm10336	-0.130258	-0.34066	-0.21836	-0.367528	0.0132486	3.054e-05	0.0025959	0.208134	0.00115588	0.0404196	0.00216758	0.913455	0.624402	0.010403	0.202098	0.0173407	1
Gpd1l	-0.118986	-0.228612	-0.292992	-0.437792	-0.225859	3.25873e-05	0.00262414	0.176545	0.00825498	0.000800065	1.15814e-05	0.0256201	0.363728	0.0495299	0.00663557	0.000115814	0.128101
Aven	0.291641	0.167263	0.547321	0.388275	-0.051042	3.93451e-05	0.0030099	0.0158257	0.176398	2.13186e-05	0.0050666	0.719717	0.0791287	0.529193	0.000213186	0.0354662	1
Gprasp1	-0.054244	-0.384364	-0.192436	-0.286855	-0.25178	4.67232e-05	0.00340412	0.611697	0.000399472	0.0841003	0.0202022	0.0463645	1	0.00359524	0.336401	0.161618	0.278187
Zfp623	0.171176	0.295303	0.364936	0.210706	0.319542	5.73354e-05	0.00398741	0.0640092	0.00165409	0.000218837	0.0508888	0.00328164	0.256037	0.0132327	0.00196953	0.254444	0.0229715
Rinl	0.209785	0.309051	0.198145	0.162781	0.101507	9.90528e-05	0.00658917	0.00836751	8.80687e-05	0.0161519	0.0711996	0.276064	0.066126	0.000809049	0.0969113	0.284799	0.828192
Serpinb9b	-0.481659	1.126	1.37183	0.592105	-0.0723076	0.000110598	0.00661449	0.129829	0.000893812	0.000341036	0.169058	0.887027	0.778975	0.0071505	0.00341036	0.778975	1
Ly6c2	0.78748	0.438664	0.820652	0.749517	0.958968	0.000113239	0.00661449	0.00553543	0.116423	0.0026538	0.0205786	0.00388752	0.0314188	0.34927	0.0238842	0.0823142	0.0311001
Tmed8	-0.205929	-0.301053	-0.270229	-0.131271	0.0555408	0.000114386	0.00661449	0.030826	0.00157154	0.00555228	0.231303	0.613088	0.15413	0.0155876	0.0333137	0.925212	0.925212
Zfp790	-0.246516	-0.0991512	-0.163431	-0.127665	0.027574	0.000116726	0.00661449	0.00259112	0.229841	0.0571643	0.173397	0.776553	0.02332	0.919366	0.342986	0.866983	1
Jak3	0.339692	-0.00211382	0.124154	0.0542859	0.782382	0.000140018	0.00764839	0.0660764	0.990936	0.530204	0.806629	0.000303306	0.396459	1	1	1	0.00272976
Rbp7	1.55416	2.03066	2.65005	2.78682	0.434234	0.000144969	0.00764839	0.0180253	0.0170599	0.00111369	0.000115857	0.604841	0.119419	0.119419	0.00890954	0.00115857	1
Ldhb	0.609683	0.570829	0.801744	0.572923	0.603894	0.000164736	0.0080318	0.000416081	0.00166812	4.49453e-05	0.00585994	0.00304105	0.00332865	0.0100087	0.000404508	0.0234398	0.0152053
Pnkp	0.364966	0.127447	0.23833	0.361842	0.526553	0.000167142	0.0080318	0.015301	0.396764	0.126956	0.0339436	0.00305498	0.107107	0.793528	0.380868	0.169718	0.0274948
Slc39a11	0.340482	0.332682	0.40149	0.567758	0.396528	0.000172378	0.0080318	0.00264937	0.00419584	0.00101475	1.55958e-05	0.00281663	0.0158962	0.0158962	0.00710323	0.000155958	0.0158962
Fbxo45	-0.0553039	-0.166024	-0.304566	-0.217262	-0.132398	0.000173235	0.0080318	0.458629	0.0274164	0.000106463	0.0110851	0.136046	0.917258	0.191915	0.00106463	0.088681	0.53925
Eci2	0.332003	0.140055	0.433914	0.477313	0.0636403	0.000178632	0.00803845	0.000760056	0.155677	2.33963e-05	1.82032e-05	0.579048	0.00608045	0.312737	0.000210566	0.000182032	0.579048
Ppm1l	-0.39305	-0.354524	-0.705796	-0.44626	-0.40745	0.000195282	0.00853661	0.0131514	0.0314903	4.85956e-05	0.0252509	0.0323328	0.118362	0.188942	0.000485956	0.176756	0.188942
Gpsm2	0.402479	0.704704	0.521482	0.423088	0.281615	0.000214707	0.00912506	0.00203233	6.69276e-07	0.000580118	0.0117231	0.0781557	0.012194	6.69276e-06	0.00406083	0.0586155	0.234467
Ssbp4	0.415753	0.0761511	0.121367	0.644765	0.737674	0.000230002	0.00927186	0.0875697	0.760687	0.644706	0.0254978	0.00783089	0.437848	1	1	0.178484	0.070478
Smyd2	0.591784	0.417143	0.699494	0.736512	0.0594664	0.000230282	0.00927186	0.00303582	0.0442553	0.0012114	0.000965212	0.788895	0.0182149	0.221276	0.00847978	0.0077217	1
Heatr6	-0.213505	-0.30742	-0.412354	-0.470095	-0.0656147	0.000244132	0.00954711	0.0448674	0.00415321	0.000207034	0.000142555	0.598717	0.179469	0.0249193	0.00186331	0.00142555	1
5830432E09Rik	0.589989	0.387677	0.351007	1.1391	0.411473	0.00025129	0.00954711	0.00127971	0.0349302	0.0760403	2.2989e-08	0.0645872	0.0115174	0.209581	0.312932	2.2989e-07	0.312932
Usp11	-0.0172294	-0.627837	-0.260456	-0.610647	-0.364465	0.000255838	0.00954711	0.90336	1.30001e-05	0.0800664	0.000301532	0.0276005	1	0.000130001	0.400332	0.00271379	0.165603
Irf4	-0.396027	-0.419707	-0.663047	-0.729535	-0.163144	0.000274808	0.00983694	0.00754659	0.00462846	1.37288e-05	2.08737e-05	0.347789	0.037733	0.0277707	0.000137288	0.000187863	0.695578
Rab37	0.420063	0.100032	0.181676	0.185726	-0.300428	0.000276463	0.00983694	0.000618109	0.415732	0.154381	0.177572	0.0322632	0.00556298	1	0.771907	0.771907	0.225842
Smim4	0.200748	0.697053	-0.0445325	0.828463	0.368277	0.000294448	0.0102387	0.370261	0.00457058	0.864163	0.0019994	0.145179	1	0.0365646	1	0.0179946	0.725894
Galk2	0.239137	0.129684	0.30132	0.470407	0.111074	0.000324383	0.0108852	0.00496161	0.13404	0.000925043	1.59693e-06	0.269972	0.0347313	0.536162	0.00832538	1.59693e-05	0.809917
Tpst2	0.23141	0.209891	0.152207	0.440464	0.209368	0.000327268	0.0108852	0.102057	0.140056	0.308637	0.00639593	0.208735	0.61234	0.700279	0.823044	0.0511674	0.823044
Zfp866	-0.120232	0.0319102	-0.315317	-0.431219	0.109233	0.000335703	0.0109282	0.234629	0.751802	0.00262148	0.000187645	0.352495	0.938514	1	0.0209719	0.00187645	1
Mef2c	-0.32082	-0.340804	-0.449325	-0.36432	-0.233739	0.000355351	0.0113268	0.0195531	0.012565	0.000724003	0.0223452	0.125371	0.0977653	0.0753902	0.00651603	0.0977653	0.376112
Snx5	-0.301734	-0.312919	-0.0531982	-0.110925	-0.409126	0.000396446	0.0122098	0.0144432	0.00955122	0.642125	0.433128	0.00223672	0.0866591	0.0764098	1	1	0.0223672
Diexf	-0.0842813	-0.0601136	-0.232387	-0.352155	-0.104905	0.000406955	0.0122098	0.223387	0.388605	0.00139219	1.50541e-05	0.197791	1	1	0.0111376	0.000150541	1
Atp1b3	0.353556	0.159174	0.296918	0.0551551	-0.091441	0.000411237	0.0122098	0.000729106	0.113091	0.0021007	0.628323	0.422356	0.00656195	0.565456	0.0168056	1	1
Tfec	0.636954	0.0372468	0.72689	1.25853	0.903531	0.000421235	0.0122098	0.00946242	0.882552	0.00881768	3.12678e-05	0.00415202	0.0617238	1	0.0617238	0.000312678	0.0332161
Cst7	0.333237	0.334609	0.607443	0.303161	-0.0762247	0.000422953	0.0122098	0.030021	0.0267771	0.00013318	0.0752261	0.658553	0.160662	0.160662	0.00119862	0.225678	1
Hmgcs1	-0.131724	-0.242544	-0.207379	-0.543653	-0.183786	0.00045995	0.0130197	0.22514	0.0261867	0.0646781	1.14261e-05	0.14134	0.28268	0.130934	0.194034	0.000102835	0.28268
Hsd11b1	0.279155	0.457953	0.408053	0.649261	0.191827	0.000468029	0.0130197	0.060995	0.00204962	0.00923627	0.000126467	0.277543	0.287711	0.0184466	0.0738901	0.00126467	0.555086
Abcg1	0.314068	0.368805	0.105464	-0.0172676	0.388198	0.000514757	0.0140639	0.00551058	0.000975776	0.36313	0.892582	0.00354066	0.0351688	0.00878199	0.72626	0.892582	0.0283253
Kif23	0.3138	0.683053	0.604694	0.0839623	0.720887	0.00053134	0.0142623	0.117255	0.000666503	0.00463983	0.725733	0.00218286	0.703529	0.00666503	0.0371186	1	0.0196458
Zfp84	-0.223831	-0.0906272	-0.2197	-0.378593	-0.187842	0.000577852	0.0152433	0.00622214	0.26776	0.00916328	3.90779e-05	0.0447039	0.043555	0.53552	0.0549797	0.000351701	0.223519
F13a1	1.17477	0.159082	1.05664	1.11206	0.97179	0.000593508	0.015391	0.000110655	0.605435	0.000293821	0.00114447	0.00563849	0.00110655	0.842964	0.00264439	0.00801131	0.0169155
Ptgr1	1.17149	0.596075	1.05503	1.11184	1.67521	0.000616373	0.0157175	0.000631876	0.0984156	0.00442367	0.00783628	0.000129116	0.00568689	0.295247	0.0286531	0.0313451	0.00129116
Armcx6	1.08581	0.0221961	0.576907	1.17215	0.0903056	0.000645384	0.0160929	0.000369492	0.945074	0.0889398	0.00157502	0.808321	0.00369492	1	0.385076	0.0126001	1
Bach2	-0.25068	-0.415508	-0.524906	-0.552857	-0.169691	0.000652129	0.0160929	0.106046	0.00685254	0.000836419	0.00178152	0.341744	0.424185	0.0411153	0.00752777	0.0142522	1
Spcs1	0.189285	0.0883639	0.413919	0.955394	-0.133072	0.000669647	0.0162629	0.286933	0.613991	0.0195845	3.37391e-06	0.509604	1	1	0.17626	3.37391e-05	1
Hcrtr2	-1.22298	-0.54298	-1.29112	-1.32326	-0.762727	0.000684321	0.0163595	2.68399e-05	0.0753173	3.3998e-05	0.000321473	0.0312079	0.000241559	0.0753173	0.000271984	0.00192884	0.0624157
Ufm1	0.034808	0.0109877	0.205566	0.286355	-0.139634	0.000720032	0.016498	0.663889	0.890541	0.0132084	0.00177766	0.135524	1	1	0.118876	0.0177766	0.948667
F10	1.21174	0.601165	1.20057	1.25408	1.58852	0.000722414	0.016498	0.000485913	0.080352	0.000979699	0.00134664	0.000120585	0.0038873	0.160704	0.00663244	0.00673321	0.00108527
Txndc12	0.14281	0.0690615	0.200074	0.095987	0.172909	0.000722463	0.016498	0.0158514	0.244154	0.00139764	0.159215	0.0138625	0.126812	0.952943	0.0139764	0.796075	0.124762
Zfp60	-0.222429	-0.153412	-0.249642	-0.2314	-0.160817	0.000755761	0.0170046	0.0446165	0.17221	0.0334096	0.0735058	0.233637	0.312315	0.688838	0.267277	0.367529	0.700911
Pycard	0.191613	0.38087	0.235465	0.968611	0.212811	0.000784094	0.0173864	0.306948	0.040461	0.226517	5.52454e-06	0.334078	1	0.323688	1	5.52454e-05	1
Myo5a	-0.375147	-0.26156	-0.290996	-0.181142	0.00386425	0.000809037	0.0176832	0.00183809	0.0292828	0.0178698	0.185228	0.977505	0.0165429	0.146414	0.107219	0.740911	1
Cisd1	0.238458	0.0895966	0.530542	0.178513	0.0706688	0.000832102	0.0179098	0.0480592	0.474826	3.66992e-05	0.213321	0.615283	0.336414	0.949652	0.000366992	0.786723	0.949652
Arhgap17	-0.166123	-0.31986	-0.324432	-0.399997	-0.032184	0.000852365	0.0179098	0.149616	0.00503737	0.00560967	0.00213283	0.809501	0.448847	0.0352616	0.0352616	0.0191955	1
Tm4sf1	1.28217	0.43158	1.58179	2.13616	-0.210062	0.000854519	0.0179098	0.0493919	0.503405	0.0114215	0.000818004	0.745096	0.345743	1	0.102794	0.00818004	1
Tspan31	0.132245	0.19914	0.377403	0.506282	0.416164	0.000875712	0.0179614	0.223172	0.0653757	0.000847823	3.59713e-05	0.00104917	0.72908	0.326878	0.0076304	0.000359713	0.00839333
Ap1s1	0.410049	0.193318	0.43142	0.613657	0.117277	0.000880459	0.0179614	0.00540308	0.190794	0.00504517	0.000183661	0.484666	0.030271	0.572383	0.030271	0.00165295	0.969332
Plin3	0.541065	0.0909935	0.120386	0.0673148	0.48176	0.000904273	0.0182044	0.000229266	0.533939	0.426714	0.689382	0.00274793	0.00229266	1	1	1	0.0219834
Ntpcr	0.317356	0.153152	0.488117	0.526449	0.356307	0.000945185	0.0185649	0.0132108	0.24076	0.000455591	0.000370833	0.0161158	0.0660539	0.481519	0.00364473	0.00333749	0.0660539
Bank1	-0.246989	-0.338748	-0.457553	-0.490916	-0.108246	0.000946448	0.0185649	0.121236	0.0327242	0.00290779	0.00769772	0.545313	0.484944	0.196345	0.0261701	0.0615817	1
Enox2	-0.152204	-0.371138	-0.213735	-0.171695	-0.0811226	0.00102581	0.019867	0.0617453	7.34163e-06	0.0116056	0.0646162	0.391624	0.185236	7.34163e-05	0.0580282	0.185236	0.391624
Tulp3	0.266452	0.0602354	-0.0461853	-0.194697	-0.457685	0.00105607	0.0201974	0.059019	0.685707	0.764575	0.252425	0.00511554	0.413133	1	1	1	0.0460399
Stau1	0.0564035	-0.154412	0.00593904	-0.121005	0.00666247	0.00110872	0.0209425	0.275892	0.00285419	0.911896	0.0408441	0.912499	1	0.0285419	1	0.289212	1
Slc15a3	0.568687	0.19319	0.419236	0.181086	0.963123	0.00112408	0.0209437	0.0240495	0.436709	0.113163	0.538848	0.00118296	0.192396	1	0.66114	1	0.0118296
Strbp	-0.501698	-0.258775	-0.364428	-0.366885	-0.245091	0.00114093	0.0209437	0.000468991	0.0693614	0.0133925	0.0258249	0.137533	0.00422091	0.277446	0.0803548	0.129124	0.4126
Chd8	0.024839	-0.27725	-0.310717	-0.538866	0.132749	0.00114985	0.0209437	0.863111	0.0543966	0.0337553	0.000953588	0.42507	1	0.380776	0.270042	0.00953588	1
Rab13	1.33572	0.233019	1.03817	1.31109	0.0705162	0.00117433	0.0210474	0.00051313	0.54154	0.00752195	0.00254985	0.868492	0.00410504	1	0.0376097	0.017849	1
Irf2	-0.0544974	-0.111031	-0.311303	-0.600624	-0.14998	0.00118305	0.0210474	0.646161	0.33903	0.00861934	5.5682e-06	0.268753	1	1	0.0689547	5.5682e-05	1
S100a16	0.877622	1.39049	2.38231	1.20384	-0.919127	0.00124231	0.0218475	0.213771	0.0841663	0.00214859	0.0993288	0.208747	0.626242	0.504998	0.0214859	0.504998	0.626242
Zbtb10	-0.481621	-0.163926	-0.296965	-0.484981	-0.481713	0.00128856	0.0224033	0.00187361	0.28871	0.0574749	0.00548041	0.00770034	0.0149889	0.57742	0.172425	0.0383629	0.0462021
Mrps14	0.0954	0.163682	0.207028	0.360513	-0.0970215	0.00130536	0.0224404	0.306588	0.0803196	0.0341837	0.000684313	0.375814	1	0.401598	0.27347	0.00684313	1
Slc41a2	-0.493385	-0.450063	-0.264129	-0.364644	-0.375022	0.00132029	0.0224449	0.0062032	0.00887421	0.11741	0.0442323	0.0446758	0.0372192	0.0443711	0.23482	0.176929	0.176929
Akr1c13	0.234107	0.285712	0.534551	0.853155	0.453091	0.00135529	0.0225393	0.232558	0.145935	0.0122942	5.15676e-05	0.0484271	0.778155	0.729674	0.0983533	0.000515676	0.290562
Aktip	-0.049931	-0.162606	-0.113261	-0.227419	-0.17624	0.00137609	0.0225393	0.539163	0.047772	0.187021	0.015524	0.0685822	1	0.382176	0.672561	0.139716	0.480075
Rbm22	0.00340689	-0.112794	0.0232133	-0.184608	-0.199213	0.00140463	0.0225393	0.958227	0.0805379	0.729569	0.0127081	0.0087874	1	0.402689	1	0.0889568	0.0790866
Tgm3	1.00313	0.683484	0.862963	0.448726	1.06955	0.00140559	0.0225393	0.000822892	0.0170226	0.00453728	0.170413	0.00136171	0.00822892	0.0851132	0.0272237	0.340826	0.0122554
Cpm	-0.394644	-0.254675	-0.430753	-0.582085	-0.279231	0.0014294	0.0225393	0.0093505	0.092395	0.00617334	0.000858876	0.114756	0.0602732	0.36958	0.0493867	0.00772988	0.36958
Dnajc13	0.0606783	-0.261748	-0.265474	-0.535486	0.110491	0.00143561	0.0225393	0.679087	0.0743284	0.0799406	0.00145711	0.516109	1	0.44597	0.44597	0.0145711	1
Hyls1	-0.218446	-0.394049	-0.273584	-0.273149	-0.29086	0.00144029	0.0225393	0.0752547	0.00164893	0.0335523	0.0564682	0.0458616	0.236806	0.0164893	0.234866	0.236806	0.236806
Cacna1d	-0.605975	-0.209473	-0.765401	-1.11742	-0.00537314	0.00144369	0.0225393	0.00839374	0.400821	0.00317637	0.000585353	0.985186	0.0616227	1	0.0285874	0.00585353	1
Fasl	-0.212797	0.891036	0.700723	-0.0122533	-0.256656	0.00146726	0.0226758	0.38243	0.000225274	0.00677223	0.966889	0.385454	1	0.00225274	0.047978	1	1
Bola2	0.00324197	0.55989	-0.0358603	1.06567	0.137868	0.00151066	0.0229327	0.990487	0.0445467	0.90246	0.000400799	0.650367	1	0.356373	1	0.00360719	1
Sema4f	0.59392	0.576051	0.273388	0.223864	0.18649	0.00151386	0.0229327	0.000844886	0.00273978	0.174011	0.338417	0.359019	0.00844886	0.0235085	0.522032	0.676833	0.676833
Ccdc53	0.185285	0.23122	0.342966	0.673257	-0.100789	0.00158548	0.0237823	0.168814	0.0864878	0.0160209	1.0317e-05	0.527948	0.633142	0.518927	0.144189	0.00010317	0.633142
Zfp318	-0.567597	-0.246739	-0.581423	-0.627555	-0.29335	0.0016373	0.0241274	0.00202793	0.173664	0.00165005	0.00277907	0.15956	0.0162234	0.638239	0.0148504	0.0194535	0.638239
Sipa1l1	0.0861274	-0.206467	-0.379308	-0.206796	0.231385	0.00166676	0.0241274	0.559583	0.162678	0.0134146	0.219914	0.180417	1	1	0.120731	1	1
Pogz	-0.218662	-0.187247	-0.298644	-0.20711	-0.211329	0.00166899	0.0241274	0.0511516	0.0966981	0.0105846	0.107914	0.108346	0.409213	0.676887	0.0952611	0.676887	0.676887
Dhx58	0.450382	0.347993	0.322071	0.375264	0.638159	0.00169682	0.0241274	0.0104863	0.049962	0.0887477	0.0659788	0.00250014	0.0838908	0.260467	0.263915	0.263915	0.0250014
Ndufa11	0.182149	0.282405	0.190209	0.719016	-0.0254724	0.00169937	0.0241274	0.289602	0.100687	0.287131	0.000163249	0.896013	1	0.604119	1	0.00163249	1
Sephs2	0.52247	0.323695	0.398271	0.308603	0.475185	0.00170311	0.0241274	0.00067062	0.0350973	0.0115763	0.0774966	0.00873281	0.0067062	0.175487	0.069458	0.269756	0.0611297
Ms4a8a	0.839713	0.430945	1.09091	0.647609	1.94141	0.00176644	0.0247904	0.0610284	0.321406	0.0178501	0.202106	0.000352332	0.366241	0.964218	0.142801	0.836962	0.00352332
Pip4k2c	-0.0953533	-0.081415	-0.242064	-0.402821	-0.155071	0.00178231	0.0247904	0.238622	0.314195	0.00408525	1.61217e-05	0.102327	0.954487	0.954487	0.0367673	0.000161217	0.716286
Bahd1	-0.271114	-0.173016	-0.567455	-0.408395	-0.332703	0.00181918	0.0250752	0.0425914	0.196021	4.35859e-05	0.00769239	0.0312843	0.212957	0.588064	0.000435859	0.0692315	0.187706
Zfp277	0.158368	0.0935503	0.401868	0.200864	0.261341	0.00192157	0.02625	0.0709382	0.288106	1.37064e-05	0.0446872	0.0117611	0.283753	0.320463	0.000137064	0.223436	0.105849
Htatip2	0.537015	0.207157	0.439872	0.696499	0.151216	0.00197538	0.0267463	0.000624197	0.187408	0.0071821	6.57139e-05	0.398446	0.00561777	0.562225	0.0430926	0.000657139	0.714715
Med23	-0.0260749	-0.150358	-0.289187	-0.582138	0.0204048	0.00201027	0.0269498	0.838249	0.245408	0.0305809	0.000115534	0.891296	1	0.808362	0.275228	0.00115534	1
Slfn1	0.187317	0.713043	0.582065	0.621454	0.668981	0.00204273	0.0269498	0.414912	0.00166361	0.00726986	0.0172188	0.00848214	0.829824	0.0166361	0.0654287	0.10535	0.0678571
Ralgps2	-0.233559	-0.34181	-0.336105	-0.422788	-0.132953	0.00204325	0.0269498	0.0938772	0.0139213	0.0143338	0.00870426	0.40009	0.375509	0.0974491	0.0974491	0.0696341	0.80018
Limd1	-0.120427	-0.0903193	-0.325249	-0.233569	0.0826858	0.00209248	0.0272019	0.184492	0.313239	0.000354098	0.0243485	0.437542	0.868798	0.939716	0.00354098	0.194788	0.939716
Trem2	0.811165	0.543992	0.899253	1.39675	1.81166	0.00211935	0.0272019	0.0431074	0.172155	0.0320483	0.000985074	2.40451e-05	0.258644	0.516466	0.224338	0.00880577	0.000240451
Hes1	-0.252799	-0.398354	-0.214145	-0.593512	-0.104255	0.0021359	0.0272019	0.123626	0.015981	0.195127	0.00249531	0.572419	0.494505	0.0878762	0.585381	0.0174671	1
Zfp418	-0.0648767	-0.0957272	-0.353088	-0.740496	0.162861	0.00214787	0.0272019	0.679203	0.54852	0.034141	0.000267809	0.403034	1	1	0.273128	0.00267809	1
Trim35	-0.0812281	-0.229594	-0.319471	-0.236379	-0.245666	0.00216019	0.0272019	0.377396	0.0123213	0.000752575	0.0258359	0.0230545	1	0.0985704	0.00752575	0.161382	0.161382
Aig1	0.27065	-0.0500051	0.277967	0.430018	0.0438624	0.00216904	0.0272019	0.0503845	0.719944	0.0511232	0.00410365	0.773328	0.403076	1	0.403076	0.0410365	1
Crtap	-0.0123337	-0.230371	0.120059	0.2219	-0.380443	0.00227275	0.0282708	0.915685	0.0548844	0.326575	0.0963567	0.00379592	0.979726	0.439075	0.979726	0.57814	0.0379592
Zmynd8	-0.107356	-0.0689542	-0.387437	-0.434124	0.019771	0.00230539	0.0284338	0.295149	0.500873	0.000273571	0.00022768	0.868626	1	1	0.00246214	0.0022768	1
4930523C07Rik	-0.177851	-0.0877105	-0.394362	-0.309427	-0.0238637	0.00232302	0.0284338	0.119198	0.435615	0.00061503	0.0173394	0.855939	0.595989	1	0.00553527	0.121376	1
Eml4	-0.164547	-0.187452	-0.32143	-0.522096	0.0072312	0.00237144	0.0287961	0.180964	0.123448	0.0102842	0.000184895	0.959407	0.865124	0.74069	0.0822734	0.00184895	0.959407
Eef1a1	0.0721502	0.197975	0.217699	0.44655	-0.0230933	0.00242138	0.0291076	0.464348	0.0425076	0.0194099	7.69815e-05	0.832659	1	0.297553	0.174689	0.000769815	1
Timm8a1	0.0264984	-0.125131	0.346288	0.668299	0.0385649	0.00243514	0.0291076	0.851846	0.38206	0.0245779	1.67817e-05	0.823657	1	1	0.221201	0.000167817	1
Lpp	-0.461581	-0.279615	-0.467648	-0.647184	0.16553	0.00245586	0.0291277	0.0186002	0.155132	0.0214331	0.00409605	0.466497	0.0944281	0.465395	0.0944281	0.0368644	0.932995
Slc12a7	0.430132	0.216993	-0.0252626	0.152576	0.234608	0.0024801	0.0291888	0.00169881	0.11177	0.859539	0.327536	0.142572	0.0169881	0.67062	1	1	0.712859
Zbp1	0.444468	0.332507	0.482636	0.394313	0.515468	0.00254911	0.029772	0.0173055	0.0687647	0.0103006	0.0584676	0.0160013	0.112009	0.233871	0.0927055	0.233871	0.112009
Ankle2	-0.10715	-0.174082	-0.172713	-0.249281	0.127658	0.00259891	0.0299022	0.223158	0.0460645	0.0511592	0.01222	0.20156	0.80624	0.322452	0.322452	0.0977602	0.80624
Xpo7	0.912665	0.380889	0.288331	0.24026	0.338356	0.00259934	0.0299022	0.00274236	0.195516	0.337817	0.46136	0.310891	0.0246812	1	1	1	1
Zbtb7a	-0.258651	0.0206362	-0.614109	-0.603339	0.170943	0.00264447	0.0301943	0.115567	0.900381	0.000335727	0.00193188	0.366806	0.808968	1	0.00335727	0.0173869	1
Btk	-0.000179074	-0.371649	-0.15327	-0.387367	-0.103571	0.00267354	0.0302812	0.99868	0.000596203	0.155617	0.00155076	0.398987	1	0.00596203	0.778083	0.0139569	1
Rcan1	0.0918635	0.060147	0.344657	0.368421	0.00509765	0.00269166	0.0302812	0.423857	0.602628	0.0043484	0.0047994	0.969393	1	1	0.043484	0.043484	1
Nxn	0.390616	0.198734	0.627313	0.548886	0.241987	0.00283012	0.0316065	0.0111171	0.212943	0.000126027	0.00183337	0.165948	0.0555854	0.66173	0.00126027	0.0128336	0.66173
Mdc1	-0.0847223	-0.251053	-0.2273	-0.1265	-0.0926467	0.00287886	0.0319178	0.373783	0.00844888	0.0212519	0.244982	0.404303	0.97993	0.0760399	0.170015	0.97993	0.97993
Surf4	0.262489	0.0554029	0.162044	0.161648	0.120243	0.00298139	0.0328168	0.000736826	0.472128	0.0365618	0.0674276	0.188801	0.00736826	1	0.219371	0.337138	0.755202
Tmem222	0.0782904	0.10997	0.197158	0.228311	-0.161077	0.00311499	0.0339803	0.434605	0.271823	0.0588931	0.0435167	0.164879	0.86921	0.815469	0.353359	0.304617	0.659514
Rfwd3	-0.20117	-0.27798	-0.0640492	-0.210598	-0.300593	0.00317211	0.0339803	0.0441082	0.00544191	0.537243	0.065404	0.0102427	0.308757	0.0489772	1	0.392424	0.0819413
Blk	-0.274925	-0.377517	-0.437437	-0.327545	-0.229668	0.00318009	0.0339803	0.0608176	0.00969682	0.00253871	0.0558173	0.176607	0.223269	0.0872714	0.0253871	0.223269	0.353214
Shfm1	0.144396	0.251563	0.314433	0.574313	0.374739	0.00318425	0.0339803	0.411475	0.142228	0.0724894	0.00387051	0.0729385	1	0.711138	0.579915	0.0348346	0.579915
9130401M01Rik	0.11072	0.140189	0.18435	0.331554	0.188278	0.00319815	0.0339803	0.294077	0.19882	0.103993	0.00623307	0.112661	1	0.994102	0.72795	0.0560976	0.72795
Lgals9	0.468778	0.124326	0.431916	0.0728407	0.25474	0.00329104	0.0347169	0.00235338	0.409082	0.00434616	0.663716	0.138041	0.0211804	1	0.0347693	1	0.552164
Leprotl1	0.197811	0.258221	0.0310162	-0.00875574	-0.00789309	0.00331285	0.0347169	0.0199627	0.0020512	0.715821	0.92548	0.934227	0.139739	0.020512	1	1	1
Dennd5b	-0.524653	-0.414261	-0.540974	-0.755035	-0.325185	0.00342851	0.0356383	0.00618322	0.0304429	0.00609389	0.000531198	0.13897	0.0365634	0.121772	0.0365634	0.00478078	0.277939
Gm2848	-0.508296	-0.370496	-0.582366	-0.569646	-0.193234	0.00344737	0.0356383	0.00723481	0.0471228	0.00299121	0.0133898	0.403547	0.0434088	0.169472	0.0239297	0.0669491	0.807094
Ints7	-0.182888	-0.445864	-0.284765	-0.342248	-0.129225	0.00351603	0.0361042	0.103189	7.68694e-05	0.0146895	0.00807552	0.325325	0.412754	0.000768694	0.102826	0.0726797	0.650649
Cmc1	-0.0147765	0.367112	0.524002	0.299056	-0.0775531	0.00370531	0.0377942	0.920044	0.0151238	0.00112989	0.0813395	0.668408	1	0.105866	0.0112989	0.488037	1
Mocs2	0.181869	0.183802	0.318695	0.130606	-0.18885	0.00379346	0.0381751	0.0383363	0.0380207	0.00062134	0.196285	0.0694571	0.304166	0.304166	0.0062134	0.785138	0.416743
Cd2bp2	0.07989	0.0558999	-0.000428939	-0.0337492	-0.145682	0.00382261	0.0381751	0.215066	0.384081	0.994807	0.638191	0.0468551	1	1	1	1	0.374841
Msrb3	0.876863	1.00326	1.10155	0.353634	-0.889233	0.00384396	0.0381751	0.103516	0.100613	0.0554397	0.549485	0.115901	0.603676	0.603676	0.443518	1	0.603676
Blvra	0.0994498	0.210626	0.494972	0.708922	0.181549	0.00385029	0.0381751	0.551995	0.204064	0.00505144	0.000129802	0.353779	1	1	0.045463	0.00129802	1
Srp72	0.175646	-0.0244088	0.0554409	0.0672839	0.225536	0.00386741	0.0381751	0.0389614	0.768321	0.509379	0.476627	0.0195279	0.311691	1	1	1	0.175751
Card6	-0.0861015	-0.26542	-0.444086	-0.456814	-0.0317247	0.00424469	0.0416306	0.587508	0.090787	0.00496574	0.0104766	0.86047	1	0.472053	0.0496574	0.0942892	1
Serpinb9	-0.0761274	0.409565	0.815324	0.473187	-0.0259455	0.00445016	0.0433678	0.735195	0.0677077	0.000479079	0.0613103	0.921476	1	0.490483	0.00479079	0.490483	1
Impa2	0.135693	0.170777	0.269047	0.313445	0.492553	0.00451507	0.0437219	0.338824	0.244785	0.0743688	0.058544	0.00139768	1	0.979139	0.446213	0.409808	0.0139768
Sec16a	0.00814638	-0.324911	-0.23864	-0.340588	0.141837	0.00454945	0.0437703	0.948827	0.0105054	0.0679663	0.0185804	0.339627	1	0.0945483	0.407798	0.148643	1
Naa35	-0.0573405	-0.259286	-0.0555784	-0.219698	-0.0730211	0.00457728	0.0437703	0.462422	0.000952923	0.496251	0.0145289	0.427387	1	0.00952923	1	0.116231	1
3300005D01Rik	-0.110579	-0.798316	-0.372022	-0.255061	-0.127957	0.00465107	0.0441961	0.570982	0.000162321	0.104121	0.304693	0.614175	1	0.00162321	0.832966	1	1
Csnk1g3	-0.236508	-0.222182	-0.225239	-0.344902	-0.208674	0.00469245	0.0441961	0.0515757	0.0644385	0.0674955	0.0131235	0.132993	0.309454	0.322192	0.322192	0.118111	0.39898
Rab3gap2	-0.156544	-0.182093	-0.132991	-0.437961	0.00474354	0.00472498	0.0441961	0.111748	0.06498	0.192002	0.000105677	0.966806	0.510313	0.38988	0.576007	0.00105677	1
Lincred1	1.93256	2.17201	2.23873	2.74931	2.49828	0.00473735	0.0441961	0.00132228	0.0018254	0.00133155	0.000219633	0.000148335	0.00528912	0.00528912	0.00528912	0.00175706	0.00148335
Slc38a1	-0.0900772	-0.147483	-0.412379	-0.208879	-0.117332	0.00487447	0.0448912	0.436157	0.198859	0.000366166	0.113437	0.373366	1	1	0.00366166	0.794061	1
Pias1	-0.034399	-0.092349	-0.299359	-0.29571	-0.0567722	0.00490144	0.0448912	0.669933	0.251198	0.000351847	0.00139039	0.548353	1	1	0.00351847	0.0125135	1
Glipr2	0.377384	0.180894	0.429256	0.612114	0.239624	0.00492691	0.0448912	0.0281361	0.295057	0.0115457	0.00178662	0.223921	0.168817	0.895684	0.0808202	0.0160796	0.895684
Rasl10a	1.86637	0.447559	1.26868	1.17071	1.12709	0.0049317	0.0448912	0.00235954	0.451539	0.0446045	0.124441	0.0996959	0.0141573	0.451539	0.178418	0.299088	0.299088
Eif2b1	0.0674187	-0.115758	-0.0130395	-0.324934	0.103038	0.00498633	0.0448912	0.418492	0.170812	0.882635	0.0011716	0.294851	1	1	1	0.011716	1
Emilin1	0.531401	0.191476	0.328131	0.253505	0.942592	0.00498979	0.0448912	0.104463	0.591057	0.379674	0.593716	0.00764287	0.62678	1	1	1	0.0687858
Gzmb	0.242502	0.636654	1.03152	0.22727	-0.00478674	0.00501725	0.0448912	0.32655	0.00976324	6.58972e-05	0.422066	0.986938	0.979649	0.0683427	0.000658972	0.979649	0.986938
Dnm2	0.145376	-0.0656924	-0.136022	-0.196325	0.325864	0.00509697	0.0453393	0.249369	0.599734	0.280635	0.163333	0.0301304	1	1	1	0.979998	0.271173
Apopt1	0.0792336	0.0703378	0.299911	0.278569	-0.149802	0.00529961	0.0468694	0.42104	0.483742	0.00380438	0.013018	0.19162	1	1	0.0380438	0.117162	1
Esco2	-0.162669	0.942953	0.473128	1.74961	0.36546	0.00534979	0.0469233	0.719052	0.0745445	0.332016	0.00218888	0.482716	1	0.521811	1	0.0218888	1
Uqcrfs1	0.160083	0.0937316	0.304737	0.277867	-0.0375558	0.00536704	0.0469233	0.0679946	0.28015	0.000740027	0.0054256	0.714384	0.499592	0.871713	0.00740027	0.0488304	0.871713
Rps6ka2	0.510673	0.422974	0.306867	-0.149945	0.588609	0.00544161	0.0473049	0.0162231	0.050333	0.176404	0.576189	0.0195181	0.134643	0.251665	0.705615	1	0.136627
Tomm7	0.264261	0.182955	0.286457	0.543629	-0.134057	0.0056677	0.0489566	0.0595075	0.189369	0.0472337	0.000660041	0.410664	0.425103	0.757475	0.425103	0.00660041	0.757475
Dhrs7	0.215041	0.371127	0.395462	0.0307467	0.589041	0.00569561	0.0489566	0.224055	0.0349153	0.0324933	0.879236	0.00488366	1	0.292439	0.292439	1	0.0488366
Commd1	0.102984	0.0118665	0.271753	0.319164	0.118446	0.00576616	0.0491152	0.409713	0.925865	0.0387367	0.024955	0.412423	1	1	0.309894	0.224595	1
Bmx	0.870564	0.680225	0.785209	0.34139	1.08156	0.00580839	0.0491152	0.00275143	0.0158594	0.0104966	0.310055	0.00221676	0.0247628	0.111016	0.0839729	0.930164	0.0221676
Diap3	-1.1323	0.891945	0.227976	1.28208	-0.0931763	0.00581036	0.0491152	0.0209819	0.0489505	0.632864	0.0156282	0.867728	0.188837	0.391604	1	0.156282	1
1110034G24Rik	-0.0102436	0.452879	0.389394	1.37527	0.132087	0.00599158	0.0501753	0.97282	0.134697	0.213526	4.25418e-05	0.701621	1	0.942878	1	0.000425418	1
Tyms	0.187389	0.51006	0.532545	0.891607	0.361145	0.0060207	0.0501753	0.566393	0.138713	0.121743	0.0131597	0.316898	1	0.852201	0.852201	0.118437	1
Srp9	-0.0680323	0.0428563	0.355951	0.418042	-0.318823	0.00603416	0.0501753	0.660233	0.779981	0.0253748	0.0180587	0.0757173	1	1	0.202999	0.162528	0.530021
Lgals1	0.401442	0.1884	0.716619	0.951851	0.32676	0.00615521	0.0509053	0.122059	0.464459	0.00615227	0.00136533	0.281387	0.610297	1	0.0492182	0.0136533	1
Naca	-0.0542924	0.216281	0.265078	0.496958	-0.117773	0.00638307	0.0520568	0.675813	0.091519	0.0388672	0.000747352	0.421257	1	0.640633	0.349805	0.00747352	1
Zfp607	-0.357706	0.145155	-0.263454	-0.358525	0.119627	0.00643225	0.0520568	0.0138844	0.332312	0.0914179	0.0390317	0.50255	0.124959	1	0.457089	0.273222	1
Ly6a	0.445869	0.213896	0.64409	0.600982	0.24958	0.00647379	0.0520568	0.0189563	0.25184	0.00043061	0.00507131	0.230455	0.0837653	0.460911	0.0043061	0.0349789	0.460911
Pgd	0.445851	0.205829	0.23713	0.149607	0.595369	0.00647788	0.0520568	0.0187139	0.28278	0.212183	0.486691	0.00965506	0.130997	1	1	1	0.0868955
Btbd19	0.0721825	0.11437	0.188698	0.132395	-0.331492	0.00649582	0.0520568	0.492089	0.283812	0.090034	0.26512	0.00634586	1	1	0.630238	1	0.0634586
Med25	0.170092	-0.0422416	-0.147129	-0.127176	0.540115	0.00649908	0.0520568	0.403052	0.842282	0.499738	0.620131	0.0142491	1	1	1	1	0.113993
Tmem135	-0.15072	-0.222046	-0.0912358	-0.18344	-0.0360076	0.00653262	0.0520568	0.0697725	0.00790107	0.291511	0.054056	0.711898	0.418635	0.0632086	0.902441	0.378392	1
Parl	0.118975	0.0601381	0.550171	0.231462	0.0688741	0.00659649	0.0521849	0.300675	0.601488	4.83967e-06	0.0759589	0.609512	1	1	4.83967e-05	0.607671	1
Cyp51	-0.267839	-0.425347	-0.174001	-0.242854	-0.12378	0.00661691	0.0521849	0.0367404	0.000996472	0.193867	0.0971855	0.411696	0.183702	0.00896825	0.387734	0.291556	0.411696
Cpq	0.620483	0.161875	0.45365	1.06245	0.255597	0.00666145	0.0522667	0.030452	0.58136	0.11801	0.000648226	0.408658	0.243616	1	0.697009	0.00648226	1
Hdac9	-0.610785	-0.226631	-0.451856	-0.657472	-0.451539	0.00679951	0.0530778	0.00390612	0.284328	0.0371632	0.00568257	0.0635299	0.0273428	0.339951	0.185816	0.0340954	0.25412
Rala	-0.0153333	-0.144292	0.097824	-0.0299181	-0.0555476	0.00683735	0.0531023	0.863544	0.104894	0.286909	0.768698	0.590599	1	0.839156	1	1	1
A430078G23Rik	-0.186547	-0.225182	-0.398296	-0.195746	0.0916986	0.00688958	0.0532376	0.292705	0.203835	0.0307194	0.334068	0.658319	1	1	0.276475	1	1
Casz1	-0.331854	-0.217221	-0.536964	-0.497622	-0.338166	0.00703532	0.0540906	0.0367352	0.196021	0.00083379	0.0104636	0.0514871	0.220411	0.400947	0.0083379	0.0732454	0.257435
Rab3d	0.557179	0.508269	0.423869	0.445839	0.500926	0.00709479	0.0542751	0.00398621	0.00773662	0.0354323	0.0417382	0.0262203	0.0398621	0.0696296	0.141729	0.141729	0.131102
Btrc	-0.105368	-0.352887	-0.245147	-0.479614	-0.22929	0.00715413	0.0544568	0.37924	0.00400636	0.0515971	0.000701633	0.100853	1	0.0320509	0.309582	0.00701633	0.423387
Dnajc15	0.265509	0.291782	0.559207	1.028	0.190936	0.0072303	0.0547368	0.247648	0.202491	0.0203336	8.96766e-05	0.480336	1	1	0.183002	0.000896766	1
Amica1	0.568323	0.760166	0.651824	0.494575	1.10285	0.00726246	0.0547368	0.0382629	0.00544762	0.0228868	0.112225	0.000728091	0.229577	0.0490286	0.160208	0.355359	0.00728091
Mgll	0.747632	0.380634	0.998011	0.716831	-0.151261	0.00735236	0.0547802	0.0896961	0.412661	0.0274546	0.13905	0.748925	0.717569	1	0.247091	0.973349	1
Klhl25	0.523641	0.174707	0.175999	0.107844	0.209335	0.00739248	0.0547802	0.00254898	0.320471	0.337929	0.588152	0.290687	0.0229408	1	1	1	1
Ly6c1	0.666295	0.51477	1.49621	0.881449	-0.360441	0.00742485	0.0547802	0.0818668	0.188839	0.000315701	0.0466824	0.429202	0.491201	0.766853	0.00315701	0.373459	0.857753
Dok1	0.33113	0.073346	0.123207	0.624149	0.130443	0.00745426	0.0547802	0.0249337	0.620209	0.424099	0.000176607	0.445925	0.174536	1	1	0.00176607	1
Coa4	0.164894	0.177526	0.181128	0.634013	0.360632	0.00746455	0.0547802	0.334173	0.318113	0.323886	0.000757452	0.0590281	1	1	1	0.00712546	0.472225
Sh3pxd2a	-0.238599	-0.237934	-0.561874	-0.528517	-0.160171	0.00749415	0.0547802	0.134781	0.136387	0.000720295	0.00408421	0.390124	0.808686	0.808686	0.00720295	0.0367579	1
Ssr4	0.189252	0.218856	0.339609	0.750716	0.11808	0.00751886	0.0547802	0.237929	0.169146	0.0380829	5.10039e-05	0.529436	0.80558	0.80558	0.304663	0.000510039	1
Htt	0.0553177	-0.0464522	-0.136299	-0.108873	0.127622	0.00760007	0.0549681	0.604315	0.664028	0.224644	0.375979	0.310676	1	1	1	1	1
Inpp5f	0.00316323	-0.227476	-0.00236239	-0.194356	0.117852	0.0076165	0.0549681	0.974374	0.0204173	0.98129	0.0806192	0.29697	1	0.204173	1	0.644954	1
Ankhd1	-0.180288	-0.233161	-0.269402	-0.475144	0.288504	0.00766	0.0550225	0.247947	0.134876	0.0926775	0.00740268	0.110222	0.99179	0.67438	0.648742	0.0740268	0.661331
Tbc1d2	0.586329	0.325302	-0.167228	-0.257743	1.11097	0.00771661	0.0551702	0.0820292	0.348559	0.655866	0.593293	0.00236281	0.656233	1	1	1	0.0236281
Tmem206	-0.246153	-0.350225	-0.142658	-0.383954	-0.0682099	0.00781468	0.0556115	0.0223945	0.00142921	0.207541	0.00240847	0.590753	0.179156	0.0142921	0.622623	0.0216762	1
Tmem38a	0.675902	0.690368	0.594525	0.539944	1.02733	0.00786979	0.0557443	0.00709969	0.00573452	0.0318752	0.056575	0.000562184	0.0567975	0.0516107	0.194983	0.281403	0.00562184
Mfsd10	0.0228393	0.201113	-0.266168	0.428244	0.267459	0.00793007	0.0559125	0.898866	0.288339	0.170044	0.0422439	0.167585	1	1	1	0.380195	1
Gbf1	0.0770633	-0.360843	-0.349909	-0.463347	0.219314	0.00806161	0.0565792	0.662354	0.0420808	0.0569412	0.0233329	0.287832	1	0.336647	0.398588	0.209996	1
Xpa	0.334793	0.124677	0.29877	0.142548	-0.0782901	0.00822151	0.0572142	0.00481689	0.304981	0.0170586	0.29705	0.573102	0.0461902	1	0.136468	1	1
Eno1b	0.427545	-0.0788438	-0.117462	-0.138497	0.504304	0.00822688	0.0572142	0.0711903	0.735811	0.636833	0.621786	0.0661744	0.51786	1	1	1	0.51786
Arfgef2	-0.223671	-0.132468	-0.318114	-0.359307	-0.167803	0.0083496	0.0574954	0.0446131	0.234157	0.0057911	0.00463735	0.193622	0.267679	0.836943	0.0463288	0.0417361	0.836943
Stra13	0.193769	0.140459	0.41923	0.588392	-0.0865703	0.00835781	0.0574954	0.236948	0.389948	0.0145403	0.00124342	0.648352	1	1	0.130862	0.0124342	1
1110037F02Rik	0.0120261	-0.125005	-0.265833	-0.497024	-0.0064917	0.00838005	0.0574954	0.920579	0.296842	0.0321983	0.000292655	0.963006	1	1	0.257586	0.00292655	1
4930426D05Rik	-0.144345	-0.917732	-0.359548	-0.545429	-0.363036	0.00846388	0.0577174	0.534882	0.000184147	0.143519	0.0541726	0.204109	1	0.00184147	0.717593	0.379208	0.717593
Csrnp2	-0.271443	-0.203683	-0.331427	-0.553926	0.142197	0.00848786	0.0577174	0.0639311	0.178577	0.0388199	0.00377011	0.421899	0.447518	0.958179	0.310559	0.0377011	1
Khk	0.173838	0.223458	0.399707	0.571418	0.276239	0.00860966	0.0580861	0.386343	0.262588	0.0541992	0.00957099	0.210281	1	1	0.379394	0.0861389	1
Ccl4	-0.0603282	0.361544	0.225223	0.0957238	-1.32888	0.00861801	0.0580861	0.894117	0.396398	0.626716	0.84527	0.00733872	1	1	1	1	0.0660485
Fam174b	0.72743	-0.237156	0.55557	0.58622	-0.288668	0.00870474	0.0583844	0.00949861	0.395521	0.0538761	0.059293	0.360369	0.0949861	1	0.377133	0.377133	1
Dgat2	0.677969	0.415424	0.909013	0.954589	1.32713	0.00873858	0.0583844	0.0911854	0.26602	0.0223056	0.0269779	0.00259619	0.364742	0.79806	0.171811	0.171811	0.0259619
Atg9a	0.237358	-0.12805	0.111373	0.13227	0.513602	0.00879931	0.0584331	0.145356	0.434904	0.515697	0.482043	0.00743631	0.752444	1	1	1	0.0625563
Rps2	-0.214544	0.314178	0.253931	0.645694	-0.0998716	0.00882225	0.0584331	0.241241	0.0794751	0.149062	0.00167312	0.630146	1	0.635801	0.894369	0.0167312	1
Pdcd11	-0.12664	-0.217998	-0.372168	-0.379524	-0.105294	0.00906607	0.0596732	0.372762	0.125935	0.0119101	0.0206224	0.523948	1	0.800583	0.119101	0.164979	1
Psma7	0.249398	0.172206	0.443776	0.577948	0.278598	0.00910165	0.0596732	0.114284	0.27195	0.00517999	0.00168406	0.133688	0.685706	0.81585	0.0414399	0.0151566	0.685706
Prkdc	-0.126482	-0.188353	-0.231361	-0.238702	0.101034	0.00912648	0.0596732	0.268988	0.100799	0.0513526	0.0644505	0.444736	1	0.604795	0.44023	0.451154	1
Setbp1	-0.806058	-0.125698	-0.540974	-0.616527	-0.164932	0.00917892	0.0597606	0.000975584	0.601122	0.0268197	0.0223444	0.544458	0.00975584	1	0.156411	0.156411	1
Arhgap1	0.411862	0.020669	0.0125121	-0.0686274	0.00809203	0.00926739	0.0598824	0.00046159	0.859241	0.917069	0.605335	0.953208	0.0046159	1	1	1	1
Chid1	0.220692	0.123558	0.315397	0.452926	0.251465	0.009329	0.0598824	0.0774968	0.333582	0.0195467	0.0018386	0.0904669	0.449227	1	0.156373	0.018386	0.449227
Polr1a	0.179147	-0.148281	-0.151152	-0.329793	0.15725	0.0093332	0.0598824	0.187376	0.277541	0.289901	0.0385744	0.324299	1	1	1	0.34717	1
Lpgat1	-0.450638	-0.162111	-0.313211	-0.444776	-0.127512	0.00935504	0.0598824	0.00137577	0.247716	0.0287032	0.00539656	0.426977	0.0110062	0.990862	0.143516	0.0377759	1
Ndufb8	0.268704	0.204508	0.515446	0.817447	0.124807	0.00941578	0.0598824	0.175209	0.302341	0.0128917	0.000278476	0.590798	0.905813	0.907023	0.103134	0.00278476	1
Pitrm1	0.310927	-0.14329	0.0296959	-0.0145387	0.0941439	0.00944875	0.0598824	0.0144937	0.26602	0.823892	0.920944	0.524546	0.115949	1	1	1	1
Yipf6	-0.363571	0.0579696	-0.0785195	-0.296642	-0.0615352	0.00947315	0.0598824	0.00499718	0.653774	0.558082	0.0436389	0.683351	0.0449746	1	1	0.305473	1
Llph	-0.268422	0.0534222	0.250641	0.203566	-0.288051	0.00951074	0.0598824	0.0861012	0.734707	0.120633	0.241177	0.114679	0.774911	1	0.917431	1	0.917431
Parp11	-0.178487	-0.190822	-0.262427	-0.410665	-0.0399543	0.00986315	0.0618468	0.152304	0.128377	0.0445121	0.00455235	0.786382	0.641886	0.641886	0.294845	0.0409711	1
Adh5	0.18658	0.0367614	0.251915	0.148934	-0.0841326	0.00993037	0.0620141	0.0140255	0.62533	0.00113819	0.0831695	0.335942	0.126229	1	0.0113819	0.582186	1
Cstb	0.346128	0.025502	0.497578	0.755732	0.59804	0.0100591	0.0625626	0.105796	0.907081	0.0295027	0.00181914	0.015417	0.634778	1	0.206519	0.0181914	0.123336
Mydgf	0.195398	0.271738	0.401064	0.615728	0.159862	0.010126	0.0627241	0.253046	0.115302	0.027692	0.00122571	0.414293	1	0.632423	0.193844	0.0122571	1
Rbm12	-0.171919	-0.178665	-0.169824	-0.267048	-0.00630572	0.0103876	0.0640846	0.126099	0.112626	0.145882	0.0378118	0.961965	0.675756	0.675756	0.675756	0.340306	1
Fam32a	0.0875337	0.326097	0.0897634	0.721123	0.166737	0.0104615	0.0641281	0.591137	0.0393174	0.565931	8.79398e-05	0.369747	1	0.314539	1	0.000879398	1
Ccdc6	-0.000699297	-0.113964	-0.128682	-0.0758927	-0.27029	0.0104785	0.0641281	0.993939	0.218663	0.180398	0.471513	0.0120398	1	1	1	1	0.108358
Luc7l3	-0.534251	-0.0178206	-0.139599	-0.233846	-0.200907	0.0106967	0.0652032	0.009652	0.929017	0.493758	0.322458	0.381311	0.09652	1	1	1	1
Dusp7	-0.0396585	0.113217	-0.506855	-0.406208	-0.00379466	0.0108387	0.0656215	0.769247	0.400986	0.000379411	0.00969686	0.980859	1	1	0.00379411	0.0872717	1
Pou2f2	-0.299159	-0.140293	-0.587212	-0.70984	0.280722	0.0108511	0.0656215	0.192867	0.546604	0.013896	0.009567	0.289345	1	1	0.125064	0.09567	1
Tmem9b	-0.0278377	0.253766	0.281471	0.333817	-0.218721	0.0110403	0.0665029	0.841463	0.0658465	0.0479224	0.0341684	0.172596	1	0.460925	0.38338	0.307515	0.569134
Ppp1r10	-0.00311073	-0.277415	-0.35105	-0.300605	0.10216	0.0111052	0.0666313	0.983112	0.059984	0.0219244	0.0757769	0.550686	1	0.479872	0.19732	0.530439	1
Maged2	1.06594	0.326694	0.848035	1.20388	0.160817	0.0112409	0.067182	0.00472223	0.387835	0.0323532	0.00513495	0.710495	0.0354056	0.775671	0.129413	0.0354056	0.775671
Ipo4	0.204561	-0.136214	-0.115218	-0.0739647	0.189577	0.011299	0.0672662	0.119289	0.31781	0.414906	0.643506	0.206162	0.715736	1	1	1	1
Myeov2	0.395677	0.11424	0.422968	0.796476	-0.159425	0.0113489	0.0673015	0.0551593	0.579578	0.0503125	0.000667955	0.510755	0.452812	1	0.452812	0.00667955	1
Ndufb3	0.206539	0.0993698	0.301538	0.455717	-0.192961	0.0115992	0.0685201	0.097668	0.425291	0.0205872	0.00132537	0.18853	0.615391	0.942648	0.185285	0.0132537	0.942648
Ezh1	0.137975	-0.328905	-0.235798	-0.276327	-0.00861566	0.0117507	0.0691484	0.262596	0.00781014	0.0631528	0.0495621	0.952644	1	0.0781014	0.44207	0.396497	1
P4hb	0.326869	0.0126137	0.341895	0.274894	0.291964	0.0119461	0.0699158	0.00785114	0.917618	0.00487401	0.0500617	0.0442699	0.0628091	1	0.0487401	0.265619	0.265619
Ubap2l	-0.023286	-0.202203	-0.194492	-0.563198	0.14384	0.0119725	0.0699158	0.866997	0.143108	0.171057	0.000355192	0.381305	1	1	1	0.00355192	1
Gnpat	-0.0663311	-0.156035	-0.215831	-0.372674	-0.0708337	0.0122443	0.0712309	0.48139	0.0952557	0.0246133	0.000415174	0.509708	1	0.66679	0.22152	0.00415174	1
Igbp1	0.0317642	0.207661	0.292235	0.339052	-0.0239623	0.0123778	0.0714608	0.766345	0.0468775	0.00637635	0.0052827	0.84509	1	0.328142	0.0573871	0.052827	1
Atp1a1	0.203833	0.0621653	0.242509	-0.0208194	0.368985	0.0124174	0.0714608	0.0982257	0.605492	0.0378128	0.878593	0.00938187	0.491128	1	0.276388	1	0.0844368
Acadl	0.0241368	-0.270384	0.0210665	-0.214198	-0.223647	0.0124239	0.0714608	0.791044	0.00302572	0.82339	0.0402904	0.0356973	1	0.0302572	1	0.322323	0.321276
Kynu	-0.206744	-0.255406	-0.367924	-0.29757	-0.0327428	0.0125346	0.0718277	0.177221	0.0999427	0.0213676	0.0909717	0.855985	0.886105	0.636802	0.192308	0.636802	0.992202
Timm17a	0.177107	0.0788189	0.235841	0.151287	-0.234936	0.0126517	0.0719848	0.0588826	0.40395	0.017481	0.160748	0.032994	0.412179	1	0.157329	0.964485	0.263952
Hdac4	0.275685	0.158226	0.108593	0.256387	0.643227	0.0126561	0.0719848	0.157513	0.41311	0.597428	0.253998	0.00517351	0.860975	1	1	1	0.0465616
Msra	0.392526	0.1823	0.240318	0.264068	0.395367	0.0128944	0.0730036	0.0111217	0.235684	0.139993	0.135084	0.0284878	0.100095	0.707051	0.675419	0.675419	0.227902
Inpp5k	0.207101	-0.134533	-0.136687	-0.133975	0.115946	0.0129307	0.0730036	0.0151189	0.113447	0.116931	0.168812	0.251769	0.151189	0.676434	0.676434	0.676434	0.676434
Faim	-0.103896	0.0355246	0.00193596	-0.0915768	-0.310923	0.0130248	0.0732645	0.199358	0.663467	0.981849	0.32679	0.00101805	1	1	1	1	0.00916246
Gtf2h5	0.145297	0.0734408	0.323532	0.380399	-0.140221	0.0131034	0.0734365	0.218743	0.534519	0.00900038	0.00446728	0.311792	1	1	0.0810034	0.0446728	1
Usp24	-0.123506	-0.152025	-0.294449	-0.301367	0.0628567	0.013326	0.0744118	0.339831	0.235922	0.025025	0.0399705	0.672871	1	1	0.225225	0.319764	1
Smg6	-0.0615142	-0.179135	-0.259576	-0.572357	-0.115535	0.0134023	0.0745654	0.634341	0.169004	0.0550048	0.000167048	0.445337	1	1	0.495043	0.00167048	1
E430025E21Rik	0.12685	-0.301879	-0.151703	-0.275973	0.0772497	0.013511	0.0748981	0.279158	0.0105773	0.214659	0.0415838	0.57482	1	0.105773	1	0.332671	1
Rpl27a	-0.121229	-0.086479	0.413272	0.271811	-0.282678	0.0135939	0.0750856	0.432409	0.576075	0.0102862	0.120856	0.118628	1	1	0.102862	0.94902	0.94902
Casc3	0.102043	-0.219849	-0.0926208	-0.246244	-0.0272781	0.0137518	0.0756502	0.217602	0.00790431	0.278382	0.00933364	0.779374	1	0.0790431	1	0.0840028	1
2010111I01Rik	0.298782	-0.00995665	0.247836	0.438722	-0.191301	0.013795	0.0756502	0.0362495	0.94449	0.104977	0.00634187	0.253625	0.289996	1	0.629862	0.0634187	1
Mrpl20	0.0906916	0.249965	0.21	0.994361	0.0460098	0.0140632	0.0767128	0.674083	0.245278	0.351575	4.87459e-05	0.855318	1	1	1	0.000487459	1
Zmym3	0.0944248	-0.269834	-0.235155	-0.233714	-0.0609674	0.0140891	0.0767128	0.360922	0.0105796	0.0319986	0.0539234	0.615837	1	0.105796	0.255989	0.377464	1
Ripk2	-0.119945	-0.0598563	-0.102305	-0.267547	0.0137353	0.0142606	0.077235	0.214704	0.539235	0.313249	0.0157502	0.903295	1	1	1	0.126001	1
Zfp395	-0.0853301	-0.25042	-0.359028	-0.634507	-0.239886	0.0142859	0.077235	0.581739	0.114349	0.0277611	0.000929931	0.177971	1	0.800444	0.24985	0.00929931	0.889853
Ifi27l2a	0.39354	0.944614	0.551746	1.51159	1.08141	0.0143898	0.0774811	0.336338	0.0151022	0.14911	0.000869473	0.016762	0.447331	0.120818	0.447331	0.00782526	0.120818
Acad9	0.0956063	-0.218415	-0.0774134	-0.0154362	-0.105977	0.0144328	0.0774811	0.160692	0.00149352	0.279483	0.843012	0.188247	1	0.0149352	1	1	1
Aatk	0.678496	0.455551	-0.0116576	0.110977	1.75371	0.0147014	0.0786472	0.0981497	0.273733	0.979533	0.83824	9.49629e-05	0.883347	1	1	1	0.000949629
Gfm2	-0.0779362	-0.303149	-0.223731	-0.283106	0.0754658	0.0148597	0.0792172	0.457966	0.00432241	0.0429843	0.0203373	0.542083	1	0.0432241	0.292851	0.162699	1
Mgst3	0.527935	0.21894	0.526988	0.935879	0.144759	0.0151207	0.0803287	0.112787	0.521561	0.13222	0.0117304	0.695873	0.893666	1	0.893666	0.105574	1
Atp5c1	0.135267	0.0227609	0.417678	0.552215	0.193772	0.0153154	0.08089	0.346595	0.872167	0.00276679	0.000977157	0.237265	1	1	0.0249011	0.00977157	1
Lhfp	0.666047	-0.144509	0.286447	0.920776	-0.200053	0.0153502	0.08089	0.0278628	0.635126	0.359426	0.00675253	0.562764	0.222902	1	1	0.0675253	1
Prrc2b	0.025053	-0.205142	-0.306661	-0.432231	-0.0302425	0.015385	0.08089	0.856964	0.138015	0.0292965	0.00613855	0.852757	1	0.966107	0.263668	0.0613855	1
Ogdh	0.428891	-0.175873	0.0558714	-0.279116	0.19511	0.0155292	0.0809564	0.0327865	0.378059	0.783929	0.216581	0.413981	0.262292	1	1	1	1
Scnn1a	0.58055	0.643086	0.811719	0.338563	1.17514	0.0155517	0.0809564	0.106749	0.0635339	0.0302728	0.405875	0.00465275	0.579633	0.444738	0.272456	1	0.0465275
Fcer2a	-0.0882986	-0.488241	-0.384375	-0.366972	-0.0356203	0.0155563	0.0809564	0.634269	0.00822499	0.0295236	0.0874041	0.866726	1	0.0822499	0.265712	0.524424	1
2500002B13Rik	-0.0701975	0.583698	0.555599	1.62104	0.387573	0.0157437	0.081654	0.877223	0.181661	0.218556	0.000940512	0.448507	1	1	1	0.00940512	1
Rasgrp3	-0.279575	-0.229203	-0.326441	-0.34442	0.0168773	0.0158084	0.0817125	0.0838412	0.148883	0.0454208	0.060911	0.927045	0.419206	0.595534	0.363367	0.365466	1
Arf6	-0.160328	-0.157805	-0.0327124	-0.17113	-0.17662	0.0160384	0.0823744	0.177934	0.181887	0.775965	0.212059	0.185215	1	1	1	1	1
Brca2	-0.168084	-0.157708	-0.387351	-0.212367	0.140758	0.0160959	0.0823744	0.218325	0.258077	0.00715598	0.175621	0.374048	1	1	0.0715598	1	1
Upf3b	-0.358428	-0.12851	0.0101315	-0.355073	-0.339786	0.0161197	0.0823744	0.0167918	0.394192	0.948206	0.039142	0.0565855	0.167918	0.965876	0.965876	0.352278	0.352278
Rabgap1l	-0.391596	-0.128187	-0.23939	-0.219528	-0.142112	0.0162	0.0823744	0.022341	0.444003	0.140441	0.26887	0.446215	0.178728	1	0.842648	1	1
Pomp	0.0477713	0.0775359	0.525311	0.327192	0.00501428	0.0162058	0.0823744	0.725518	0.569072	0.000154714	0.0368454	0.974682	1	1	0.00154714	0.294763	1
Fcrla	-0.266156	-0.386949	-0.264104	-0.353988	-0.378309	0.0162595	0.0823744	0.0592844	0.0057137	0.0515143	0.0305906	0.0175916	0.257571	0.0514233	0.257571	0.183544	0.140732
Mettl4	-0.413504	-0.00480807	-0.151891	-0.395002	-0.0714202	0.016426	0.0829432	0.00672219	0.975422	0.353665	0.0315535	0.706446	0.0604997	1	1	0.252428	1
Slc35b1	0.187518	0.082845	0.229114	0.309108	0.118564	0.0168313	0.08471	0.0463493	0.380337	0.0199495	0.00377927	0.277378	0.324445	1	0.159596	0.0340134	1
Hivep2	-0.270708	-0.268144	-0.364088	-0.414759	-0.222859	0.0169417	0.084863	0.0550072	0.0551397	0.0116472	0.00919655	0.168137	0.284343	0.284343	0.0815303	0.0735724	0.504411
H2-Ob	-0.36196	-0.280737	-0.351951	-0.181673	-0.431891	0.0169726	0.084863	0.0456904	0.113592	0.0332375	0.386675	0.0286136	0.274143	0.344999	0.232662	0.749373	0.228909
Hepacam2	-0.442403	-0.332805	-0.434738	-0.0122757	-0.301687	0.0171233	0.0853376	0.039884	0.124454	0.0454125	0.95767	0.21422	0.319072	0.622269	0.319072	1	0.85688
Nedd4l	0.118409	-0.198792	-0.179187	-0.528994	-0.00999227	0.017271	0.0857942	0.352915	0.123274	0.177312	0.000536336	0.946576	1	0.96871	0.96871	0.00536336	1
Ccl22	1.2248	2.77862	1.98785	1.9523	0.646498	0.017409	0.0861999	0.159363	0.00332788	0.0233936	0.0111133	0.429044	0.478089	0.0299509	0.116968	0.0777931	0.858089
Rnf4	0.015684	-0.025263	-0.0496001	-0.194966	-0.060216	0.0176052	0.0868902	0.772586	0.639686	0.366699	0.00141356	0.332048	1	1	1	0.0141356	1
Ssbp2	0.209818	0.143453	-0.182936	0.139419	-0.308731	0.017785	0.0874952	0.0338621	0.159522	0.0820782	0.22313	0.0074926	0.304759	1	0.656626	1	0.074926
Sdf2l1	0.34575	0.227746	0.443111	0.727795	0.649248	0.0181603	0.0890555	0.0952813	0.275852	0.0396683	0.0015734	0.00472762	0.571688	1	0.277678	0.015734	0.037821
1810030O07Rik	0.0707276	-0.0956163	0.0349753	-0.185663	-0.0168506	0.0182668	0.0892914	0.271431	0.136427	0.598937	0.011109	0.821578	1	1	1	0.099981	1
Il9r	-0.0542275	0.945584	0.25684	1.09478	0.80432	0.0184018	0.0896649	0.891453	0.0229951	0.552868	0.0115858	0.0714628	1	0.183961	1	0.115858	0.357314
Ndufaf7	0.150509	0.0275388	0.365599	0.375832	0.383941	0.0190161	0.0921318	0.271549	0.84116	0.0107868	0.0155456	0.0171055	1	1	0.107868	0.124365	0.124365
Lpcat4	0.0856191	0.439546	0.0778386	0.328509	0.337904	0.0190285	0.0921318	0.614945	0.0130284	0.672228	0.105403	0.0763223	1	0.117255	1	0.630003	0.577186
D930015E06Rik	-0.0941073	-0.250949	-0.19985	-0.450827	0.0635448	0.0191161	0.0921911	0.470227	0.0527554	0.127241	0.00236764	0.677577	1	0.474799	0.763447	0.0236764	1
Zbtb21	-0.34309	-0.0462925	-0.155158	0.0684015	-0.0513883	0.0191613	0.0921911	0.000843126	0.656462	0.149026	0.559399	0.668146	0.00843126	1	0.894154	1	1
Atp5j	0.15798	0.0793002	0.570829	0.553848	0.00323748	0.0194379	0.093229	0.389761	0.663342	0.00204957	0.0091974	0.9877	1	1	0.0204957	0.0827766	1
Tceanc2	0.10878	0.0428669	-0.045173	0.0882289	0.046865	0.0199126	0.0950678	0.0474742	0.436204	0.432673	0.160901	0.46722	0.427268	1	1	1	1
Pi4kb	-0.0334122	-0.246995	-0.150403	-0.162414	-0.0165024	0.0199536	0.0950678	0.718786	0.00759596	0.113712	0.12273	0.878198	1	0.0759596	0.795982	0.795982	1
Zdhhc7	0.173398	0.0825802	-0.0505011	0.305906	0.159264	0.0200077	0.0950678	0.133199	0.473795	0.675169	0.0200145	0.242997	0.932395	1	1	0.18013	1
Actg1	0.468304	0.0517628	0.591159	0.596701	-0.0680406	0.0201346	0.0953745	0.0386464	0.818171	0.00674934	0.0161878	0.786677	0.270525	1	0.0674934	0.129502	1
Atp6v1e1	0.240549	0.0335718	0.267193	0.0395564	0.17702	0.0203374	0.0960376	0.0276082	0.757302	0.0153328	0.748652	0.161275	0.193258	1	0.153328	1	0.806374
Tigd2	-0.174513	-0.110751	0.0204956	-0.0135981	-0.203286	0.0204625	0.0960556	0.108937	0.30714	0.855835	0.912647	0.110811	0.871497	1	1	1	0.871497
Srcap	-0.0951371	-0.182152	-0.228224	-0.265801	0.121428	0.0204667	0.0960556	0.452337	0.146505	0.0751085	0.0641805	0.411877	1	0.828976	0.52576	0.513444	1
Pde7a	-0.28257	-0.148435	-0.204176	-0.0587013	-0.27122	0.0206662	0.0966952	0.0493043	0.297271	0.156822	0.724822	0.0973692	0.394434	1	0.784109	1	0.644461
D6Wsu163e	0.0603502	-0.154852	-0.074863	-0.218791	0.012818	0.0211146	0.0982178	0.34929	0.0182043	0.270536	0.00426481	0.867239	1	0.163839	1	0.0426481	1
Limk1	0.189118	0.0383352	-0.0298921	-0.0915058	0.313853	0.02112	0.0982178	0.146999	0.773616	0.831021	0.566703	0.0333917	0.734994	1	1	1	0.300526
Rmi1	-0.343156	-0.16982	-0.212101	-0.21918	-0.263723	0.0213533	0.0990018	0.0121368	0.215355	0.137209	0.161039	0.102766	0.109231	0.548835	0.548835	0.548835	0.513831
Sh3kbp1	0.141705	-0.201655	-0.113217	-0.481659	-0.110257	0.0214424	0.0991146	0.267641	0.108389	0.367809	0.000680978	0.446354	1	0.867115	1	0.00680978	1
Mrps35	-0.499764	0.485901	0.427894	0.28295	-0.432471	0.0215534	0.0993275	0.0793721	0.084681	0.131376	0.343312	0.166908	0.65332	0.65332	0.788253	1	0.834538
Pkp4	0.405625	0.191787	0.983279	0.385809	-0.38309	0.021619	0.0993305	0.138722	0.495975	0.000526908	0.227986	0.231074	1	1	0.00526908	1	1
Rab8a	0.0489829	0.102026	0.0491153	0.143432	-0.0221988	0.0218376	0.100011	0.466338	0.127149	0.454761	0.0635952	0.77405	1	0.762894	1	0.508761	1
1700029J07Rik	-0.317863	-0.929504	-0.583558	-0.383349	-0.0680051	0.0218977	0.100011	0.243035	0.000642514	0.0388975	0.206696	0.83571	1	0.00642514	0.31118	1	1
Aldh1b1	0.690571	0.284336	0.386428	0.143423	0.69632	0.0219743	0.100061	0.00622019	0.276872	0.16684	0.659406	0.0126698	0.0622019	1	0.834201	1	0.114028
Zmym1	-0.220926	-0.102112	-0.226393	-0.17082	-0.206132	0.0222933	0.100364	0.105544	0.465162	0.115195	0.282021	0.21899	0.73881	1	0.73881	1	1
Opn3	-0.539343	-0.292648	-0.320818	-0.72324	-0.360703	0.0223064	0.100364	0.0154119	0.218587	0.189799	0.0136046	0.195884	0.123295	0.801883	0.801883	0.122441	0.801883
Snrnp25	0.187137	0.449684	0.009506	1.12299	-0.0255125	0.0223444	0.100364	0.526278	0.133904	0.975733	0.000733565	0.94034	1	0.803423	1	0.00733565	1
Tmem50a	0.178169	0.114973	0.0386252	0.0885214	-0.183484	0.0224356	0.100364	0.0380032	0.17256	0.642025	0.357637	0.0591217	0.342029	1	1	1	0.472974
Rab36	0.788195	0.264706	0.601074	0.788172	0.579173	0.0224433	0.100364	0.00157562	0.321763	0.0295866	0.0132201	0.0602521	0.0157562	0.321763	0.118346	0.0661006	0.120504
Xpo5	0.17654	-0.126973	-0.299153	-0.336581	0.0852718	0.022467	0.100364	0.198399	0.359838	0.0388611	0.0365697	0.597755	1	1	0.329127	0.329127	1
Dlg4	0.722503	0.433249	0.603642	0.772014	0.515807	0.0224998	0.100364	0.0136521	0.148084	0.0540566	0.0294919	0.132694	0.0955644	0.265389	0.16217	0.117967	0.265389
Ptpn1	0.132872	-0.00723892	0.048056	-0.0481753	0.415165	0.0226304	0.100653	0.47353	0.968754	0.791839	0.816001	0.0626903	1	1	1	1	0.501522
Cox7b	0.334095	0.392417	0.495215	1.15594	0.397768	0.0228363	0.101066	0.232494	0.146406	0.0678256	0.000179148	0.197598	0.929302	0.878436	0.474779	0.00179148	0.929302
Sfswap	-0.038986	-0.199298	-0.298188	-0.305369	0.0365735	0.0228555	0.101066	0.753171	0.110107	0.0215202	0.0341589	0.799887	1	0.750964	0.193682	0.273271	1
Abca3	0.0762747	-0.119903	-0.202639	-0.0890017	0.425403	0.0232685	0.10214	0.620873	0.43785	0.209312	0.616073	0.0192015	1	1	1	1	0.172813
Mak16	0.0156476	-0.124162	-0.0368753	-0.214615	-0.0217124	0.0232803	0.10214	0.832217	0.0939481	0.633066	0.0118802	0.803887	1	0.657636	1	0.106922	1
D3Ertd751e	-0.476937	0.14487	-0.389291	-0.296787	-0.198829	0.0232986	0.10214	0.0163923	0.471183	0.0626763	0.190058	0.406393	0.147531	1	0.376058	0.800713	1
Ccs	0.308892	0.249922	0.267523	0.62561	0.0173386	0.0235978	0.103156	0.0713263	0.15244	0.135225	0.00106993	0.92768	0.499284	0.81135	0.81135	0.0106993	1
Hbq1b	0.0863911	1.03608	0.574544	1.46946	0.322496	0.0238074	0.103776	0.847045	0.0202469	0.210641	0.00308917	0.534256	1	0.142361	1	0.0308917	1
Bbs9	-0.190006	-0.183336	-0.0526407	-0.0990543	-0.364487	0.0240505	0.104167	0.0534602	0.0659803	0.614799	0.388991	0.00167478	0.427682	0.461862	1	1	0.0167478
Selplg	0.183469	0.332667	0.071182	0.101056	0.441621	0.0241346	0.104167	0.362358	0.0964624	0.711869	0.65689	0.0711556	1	0.675237	1	1	0.640401
Seh1l	-0.174244	-0.0581095	-0.117678	-0.142116	-0.0550295	0.0241734	0.104167	0.0474166	0.50511	0.190215	0.153107	0.584682	0.331916	1	0.800989	0.800989	1
Chil3	0.98977	1.00529	1.35649	1.52191	2.40653	0.0242115	0.104167	0.104463	0.0873046	0.0153773	0.0272552	0.000385178	0.273165	0.273165	0.138396	0.190786	0.00385178
Hmgb3	0.182396	0.170566	0.138493	-0.150085	-0.730549	0.0242375	0.104167	0.269567	0.322169	0.44024	0.459547	0.000301112	1	1	1	1	0.00301112
Fam111a	-0.102062	-0.118193	0.0139134	-0.19767	0.233494	0.0246409	0.105374	0.283031	0.210691	0.880901	0.0670875	0.0286146	1	1	1	0.5367	0.257531
Zfp932	-0.67183	-0.274632	-0.303965	-0.395917	-0.369785	0.024656	0.105374	0.00175959	0.202233	0.176895	0.106959	0.154773	0.0175959	0.491381	0.491381	0.491381	0.491381
Slc9a3r2	0.910901	0.919199	2.00876	0.692367	-0.558025	0.0254438	0.108164	0.184425	0.244633	0.00627086	0.382968	0.442577	1	1	0.0627086	1	1
Nol11	0.0967065	-0.0966122	-0.204923	-0.377858	-0.0140647	0.0254504	0.108164	0.430143	0.437025	0.115079	0.00908135	0.923489	1	1	0.920635	0.0908135	1
Gmeb2	-0.0245741	-0.156544	-0.176889	-0.107837	-0.157907	0.0256234	0.10846	0.708196	0.0171118	0.00936215	0.149133	0.0389167	0.982754	0.136895	0.0842594	0.596531	0.272417
Endou	-0.334491	-0.975158	-0.60697	-0.666398	-0.882287	0.0256619	0.10846	0.202934	0.000456118	0.0264073	0.0405706	0.00682214	0.405868	0.00456118	0.132036	0.162282	0.047755
Rps21	-0.532037	0.508248	-0.605495	0.88132	-0.190305	0.0261298	0.110134	0.145152	0.142381	0.077076	0.0374201	0.670087	0.996665	0.996665	0.616608	0.336781	1
Cmpk2	0.36309	0.319481	0.142325	-0.128114	0.491818	0.0263162	0.110203	0.0229769	0.0439074	0.388964	0.477994	0.00776546	0.183815	0.307352	1	1	0.0698891
Cdc20	0.252133	0.0399462	0.26284	-0.291324	-0.240696	0.0263683	0.110203	0.0892315	0.801422	0.0982652	0.130387	0.149975	0.803084	1	0.803084	0.912712	0.912712
Nnt	-0.0568193	-0.532114	-0.179378	-0.529362	-0.272736	0.0263955	0.110203	0.745021	0.00251222	0.315317	0.00609709	0.157846	1	0.0251222	1	0.0548738	1
Xkrx	-0.334038	-0.467558	-0.817424	-0.628189	-0.50625	0.0264344	0.110203	0.126376	0.0329477	0.000290631	0.0102317	0.0407929	0.379127	0.197686	0.00290631	0.0818538	0.203964
Tamm41	0.129158	0.139667	0.407316	0.213355	-0.132392	0.0271035	0.112686	0.296069	0.268525	0.0017101	0.130856	0.341544	1	1	0.017101	0.915995	1
Tceal8	-0.0410047	0.485741	0.280127	1.33406	0.568349	0.0271868	0.112726	0.905147	0.195161	0.452831	0.00120179	0.147773	1	1	1	0.0120179	1
Adk	0.383126	0.299878	0.162866	0.148512	0.0902115	0.0278329	0.114836	0.00290545	0.0273832	0.247392	0.339735	0.558743	0.026149	0.219066	1	1	1
Iqsec1	-0.154684	-0.30859	-0.333182	-0.327167	0.135598	0.0278458	0.114836	0.215985	0.0138393	0.00980236	0.0224236	0.368706	1	0.124554	0.0980236	0.179389	1
Rtp4	0.640994	0.935583	0.777101	0.531264	1.06475	0.028016	0.115227	0.0409904	0.00215238	0.0132785	0.116133	0.00245301	0.204952	0.0193714	0.0796711	0.205634	0.0196241
Klhl42	-0.206167	0.00892412	-0.43577	-0.241793	0.0191849	0.0282923	0.116051	0.126162	0.946978	0.00183633	0.116895	0.903017	0.714345	1	0.0183633	0.714345	1
Tmem43	0.349653	0.167288	0.467855	0.345853	0.342039	0.0285451	0.11657	0.0308629	0.304317	0.00457171	0.0594312	0.075016	0.246903	0.912952	0.0457171	0.356587	0.37508
Mgmt	0.568495	0.169668	0.154707	1.13046	-0.212164	0.0285814	0.11657	0.0713385	0.602473	0.6464	0.00156904	0.544128	0.570708	1	1	0.0156904	1
Arih2	0.103584	-0.0501406	-0.0687821	0.13154	-0.0756894	0.0287564	0.11657	0.101694	0.423496	0.286436	0.0656949	0.301654	0.813554	1	1	0.591254	1
Cd63	0.144813	-0.117711	0.0335314	-0.109355	-0.398994	0.028791	0.11657	0.589314	0.643691	0.899367	0.702652	0.164544	1	1	1	1	1
Tmem101	-0.0565314	0.0689401	0.0868259	0.385105	-0.165471	0.0287996	0.11657	0.735004	0.691941	0.624979	0.0383096	0.370336	1	1	1	0.344786	1
Kdm4a	0.0471658	-0.12297	-0.26755	-0.532983	-0.0804412	0.0289125	0.116614	0.736474	0.378707	0.0654285	0.000945646	0.625581	1	1	0.523428	0.00945646	1
Rasgef1b	-0.282211	-0.258808	-0.0786536	-0.512572	0.0306978	0.028963	0.116614	0.0498469	0.0705809	0.595843	0.00184461	0.854176	0.348928	0.423485	1	0.0184461	1
Rpl7a	0.165279	0.14832	0.220463	0.463078	0.0165022	0.0290905	0.11682	0.13249	0.169439	0.0459239	0.000186125	0.896292	1	1	0.413315	0.00186125	1
Ttll1	0.749955	-0.120685	0.212859	0.357416	0.286138	0.0292039	0.116847	0.00767117	0.676201	0.469234	0.285004	0.371631	0.0690406	1	1	1	1
Gxylt1	-0.400998	-0.017735	-0.273046	-0.114378	-0.270269	0.0292501	0.116847	0.00651568	0.903784	0.0723569	0.489965	0.110785	0.0651568	1	0.434141	1	0.553924
Vti1b	-0.0577861	-0.116557	0.410723	0.491974	-0.188572	0.0296659	0.118038	0.690879	0.422175	0.00635705	0.00332224	0.266894	1	1	0.0572135	0.0332224	1
Psma2	0.120504	0.150132	0.362479	0.486766	-0.102792	0.0297022	0.118038	0.372665	0.262144	0.00743944	0.00190031	0.509292	1	1	0.066955	0.0190031	1
Smad1	0.0389494	-0.128067	-0.0860885	-0.294576	-0.402236	0.0301497	0.119432	0.786135	0.380358	0.560465	0.0663986	0.0123496	1	1	1	0.46479	0.111146
Por	0.172802	0.146319	0.0475443	0.138918	0.480777	0.0302908	0.119432	0.370633	0.447511	0.814073	0.530963	0.0357147	1	1	1	1	0.321432
Trit1	-0.0197707	-0.27677	0.00764189	-0.112013	-0.150733	0.0304934	0.119432	0.819832	0.00165786	0.93326	0.262498	0.140796	1	0.0165786	1	1	1
Ttc9c	-0.16209	-0.0558388	-0.104222	-0.206719	0.0836721	0.0305057	0.119432	0.118798	0.588648	0.328312	0.0785698	0.48423	0.712786	1	1	0.549989	1
Hemgn	0.436841	0.383699	0.619469	1.5377	0.718746	0.0305329	0.119432	0.337225	0.414215	0.199481	0.00288828	0.16446	1	1	0.986758	0.0288828	0.986758
2810025M15Rik	0.616334	0.359429	1.38913	1.15181	-0.192162	0.0306232	0.119432	0.15739	0.427843	0.00230465	0.0168226	0.697193	1	1	0.0230465	0.151404	1
Stk40	0.263049	0.288624	0.0888728	0.159088	0.513664	0.0306963	0.119432	0.142097	0.105873	0.633521	0.43632	0.0161763	0.710484	0.635238	1	1	0.161763
Oas3	0.975783	0.515437	0.679069	0.425811	1.10041	0.0307187	0.119432	0.0116461	0.177428	0.087061	0.318934	0.0111091	0.0888725	0.532284	0.348244	0.637867	0.0888725
Kmt2b	0.01878	-0.273365	-0.375021	-0.24297	0.163902	0.0307558	0.119432	0.905152	0.0822772	0.0208336	0.176607	0.380861	1	0.57594	0.208336	1	1
Cpne2	0.844414	0.636555	0.494697	0.150941	0.811472	0.0309259	0.119789	0.0397539	0.0928374	0.244047	0.768097	0.0627327	0.357786	0.464187	0.97619	1	0.376396
C130074G19Rik	0.794578	0.863834	1.89524	0.375433	-1.32949	0.0310125	0.119821	0.268497	0.276357	0.0120717	0.637171	0.101986	1	1	0.120717	1	0.713899
Aacs	-0.0283387	-0.323245	-0.435281	-0.343213	-0.00168574	0.0316151	0.121828	0.868178	0.0651444	0.017522	0.0927212	0.992995	1	0.521155	0.157698	0.556327	1
Ulk1	0.348826	0.0876933	0.235323	0.00707927	0.477314	0.0317204	0.121828	0.052721	0.627788	0.216696	0.97328	0.0238365	0.421768	1	0.866783	1	0.214529
Oas1g	1.39308	1.53774	2.06573	1.87848	3.28709	0.0317708	0.121828	0.0363492	0.031511	0.0133477	0.023641	0.000931741	0.118205	0.118205	0.0807029	0.118205	0.00867101
Bola3	-0.219954	0.454906	0.570085	1.35049	0.178231	0.0322377	0.122987	0.610553	0.246254	0.157415	0.0030806	0.710591	1	1	1	0.030806	1
Ifit3b	0.767996	1.20139	1.04163	0.461401	0.736748	0.0322739	0.122987	0.0452731	0.00308157	0.0209503	0.314699	0.139625	0.271639	0.0277341	0.146652	0.944096	0.558499
Fli1	-0.166879	-0.226082	-0.15113	-0.00335314	-0.189929	0.0323143	0.122987	0.225359	0.0980055	0.258318	0.983119	0.209969	1	0.784044	1	1	1
Rpl4	-0.120145	0.218507	0.205195	0.411042	-0.146819	0.032583	0.123702	0.39465	0.117983	0.121081	0.0125232	0.351272	1	0.943865	0.943865	0.125232	1
Gm4956	-0.291431	0.556138	0.777464	0.130334	-0.22407	0.0326677	0.123717	0.22133	0.0248921	0.00434971	0.657133	0.488518	1	0.224029	0.0434971	1	1
Ccnk	0.0245397	-0.211961	-0.162926	-0.462219	0.0422133	0.0327602	0.12372	0.83125	0.0663976	0.174528	0.000554108	0.755105	1	0.597579	1	0.00554108	1
Smim7	0.111723	0.0903731	0.16523	0.523046	0.0254449	0.0328302	0.12372	0.375421	0.466905	0.189969	0.000291296	0.861976	1	1	1	0.00291296	1
Galnt10	0.222655	0.0991038	-0.095776	-0.0302992	0.149914	0.0335941	0.126287	0.0597011	0.395387	0.425227	0.819107	0.275799	0.417907	1	1	1	1
Abhd5	0.383841	0.314076	0.379236	0.726344	0.529124	0.0341112	0.127917	0.0283142	0.077191	0.0383029	0.000211094	0.00778115	0.1982	0.385955	0.229818	0.00211094	0.0700303
Wdr3	0.0299153	-0.206915	-0.0386296	-0.119221	0.0840559	0.0342773	0.128226	0.757298	0.0311805	0.697156	0.276698	0.45317	1	0.311805	1	1	1
Eps15l1	0.0495748	-0.10469	-0.0786366	-0.282031	0.0688448	0.0349539	0.130438	0.57607	0.237202	0.393383	0.0055984	0.509203	1	1	1	0.0503856	1
Btbd1	-0.195206	-0.109081	0.0640467	-0.0206952	-0.0926877	0.0353283	0.131514	0.0705514	0.307351	0.559989	0.867333	0.454415	0.634963	1	1	1	1
Pbx1	0.549392	0.363155	0.32111	0.0159128	0.763647	0.0355416	0.131869	0.0373998	0.147379	0.226663	0.956907	0.0108768	0.336598	1	1	1	0.108768
Cd69	-0.511088	-0.146576	-0.379883	-0.299818	-0.420334	0.0357305	0.131869	0.0389213	0.547278	0.116785	0.288738	0.12651	0.350292	1	0.817495	0.866213	0.817495
Nap1l4	0.191025	-0.0485762	0.020171	0.121633	-0.0260146	0.0357338	0.131869	0.00361934	0.45233	0.756531	0.0979961	0.72941	0.0361934	1	1	0.783969	1
Slc27a4	0.211945	0.00940542	0.257664	0.122833	0.294544	0.0357685	0.131869	0.258104	0.95977	0.186337	0.564897	0.170963	1	1	1	1	1
Hist3h2a	0.353464	0.375818	-0.178842	0.649968	0.113632	0.0364638	0.133921	0.266914	0.275749	0.613743	0.0966357	0.739694	1	1	1	0.869722	1
Exoc1	0.00581417	-0.150088	-0.111332	-0.220566	0.16663	0.0365001	0.133921	0.946193	0.0825676	0.216377	0.0265599	0.101505	1	0.660541	1	0.265599	0.710537
Gipc1	0.416897	0.205876	0.0327264	0.544396	0.195275	0.0368257	0.134746	0.0777036	0.415406	0.900164	0.0597918	0.468855	0.621628	1	1	0.538126	1
Fam63a	0.538623	0.0545837	0.428626	0.491795	0.156149	0.0369009	0.134746	0.00403501	0.769779	0.0246797	0.0181656	0.467113	0.0403501	1	0.127159	0.127159	1
Rpain	0.155417	0.132407	0.426755	0.784676	0.038628	0.0373471	0.13593	0.451411	0.522109	0.0524745	0.000616146	0.874535	1	1	0.472271	0.00616146	1
Tspan8	0.602627	0.946172	0.82854	1.71933	0.964706	0.037403	0.13593	0.2861	0.139125	0.186995	0.0110672	0.134192	0.939343	0.939343	0.939343	0.110672	0.939343
Mllt11	-0.18567	-0.117216	-0.176426	-0.0361221	-0.178498	0.0375252	0.136051	0.15407	0.380625	0.202118	0.809917	0.258308	1	1	1	1	1
Lgals3bp	0.803213	0.2221	0.771919	0.355012	0.451378	0.0380966	0.137796	0.013361	0.482632	0.0178585	0.317682	0.226681	0.0935269	0.953047	0.107151	0.953047	0.906723
Rere	-0.180818	-0.297905	-0.41179	-0.354203	-0.122067	0.0382346	0.137969	0.150894	0.0166067	0.00125145	0.0133027	0.410355	0.754471	0.132854	0.0125145	0.119725	0.82071
F830002L21Rik	0.402816	0.780591	0.494247	1.56862	0.329133	0.038916	0.139811	0.431321	0.129806	0.348553	0.00564788	0.566805	1	0.817961	1	0.0564788	1
C87436	-0.231218	-0.0415551	-0.174937	-0.14664	-0.00302194	0.0389277	0.139811	0.00331787	0.597603	0.0327162	0.102602	0.973617	0.0331787	1	0.264035	0.615614	1
Nfx1	-0.0183488	-0.211396	-0.0843502	-0.169494	-0.0864932	0.0390614	0.139962	0.799169	0.00319393	0.248608	0.037624	0.297118	1	0.0319393	1	0.300992	1
[truncated: 1,105 more rows]

## Sheet: 3_WT_mdx+-
gene	lfc.week6	lfc.week12	lfc.week18	lfc.week24	lfc.week30	p.global	p.adj.global	p.week6	p.week12	p.week18	p.week24	p.week30	p.adj.week6	p.adj.week12	p.adj.week18	p.adj.week24	p.adj.week30
[truncated: 1,532 more rows]
