# Supplementary material for: Peripheral blood transcriptome profiling enables monitoring disease progression in dystrophic mice and patients
Source: EMBO Mol Med. 2021 Mar 10;13(4):e13328. doi: 10.15252/emmm.202013328 (PMC8033515; doi:10.15252/emmm.202013328)
Supplement: Supplementary file 5 — Dataset EV4 [file EMMM-13-e13328-s008.xlsx]

## Sheet: description
Dataset EV4. Integration of the muscle and blood signatures
Tab	Content
1_WGCNA_muscle_modules	WGCNA modules of coexpressed genes in muscle
2_WGCNA_blood_modules	WGCNA modules of coexpressed genes in blood

## Sheet: 1_WGCNA_muscle_modules
Gene	Module name
1110038B12Rik	black
1500017E21Rik	black
1810032O08Rik	black
2610206C17Rik	black
4632427E13Rik	black
4930511M06Rik	black
9330188P03Rik	black
AI662270	black
Actr3	black
Acvr1	black
Acvr2b	black
Adamts5	black
Adgrg3	black
Adh1	black
Adm	black
Akirin2	black
Aldh1a2	black
Aldh1a3	black
Alg14	black
Alg5	black
Angptl4	black
Ankrd10	black
Ano6	black
Anxa6	black
Apobec2	black
Arpc5	black
Atf6	black
Atic	black
Atoh8	black
Atp1b3	black
Atp6v0a4	black
Baz1a	black
Bcl2l11	black
Bcl3	black
Bmp4	black
Brd2	black
Bst1	black
Btla	black
C920009B18Rik	black
Capza1	black
Card14	black
Casp1	black
Casp8	black
Cav3	black
Ccl4	black
Ccl6	black
Ccl9	black
Ccr1	black
Ccr2	black
Ccr5	black
Cct3	black
Cd209d	black
Cd244	black
Cd63	black
Cdk8	black
Cebpd	black
Ces2c	black
Cfh	black
Chmp3	black
Ckap4	black
Clec4n	black
Clec5a	black
Cmtm6	black
Cobl	black
Copb1	black
Cpd	black
Cpne1	black
Creb3l2	black
Csf1	black
Csf2rb	black
Csf2rb2	black
Ctdsp2	black
Ctgf	black
Ctla2a	black
Ctsl	black
Ctxn3	black
Cxcr5	black
Cyth3	black
D19Bwg1357e	black
Dab2	black
Dcstamp	black
Ddx39	black
Derl2	black
Dio3	black
Dnajb11	black
Dram1	black
Dse	black
Dusp2	black
Dusp4	black
Eaf1	black
Edem1	black
Eif4ebp1	black
Ell	black
Elmsan1	black
Enpp1	black
Entpd1	black
Erh	black
Etv6	black
Exosc2	black
Ext1	black
F2rl1	black
F630028O10Rik	black
Fam111a	black
Fblim1	black
Fetub	black
Fosb	black
Fosl1	black
Frmd6	black
Fsd1l	black
Fzd4	black
Gadd45b	black
Gadl1	black
Ggh	black
Gins1	black
Gja5	black
Glrx3	black
Gm12185	black
Gm13889	black
Gm14005	black
Gm15915	black
Gm16675	black
Gm1966	black
Gm4841	black
Gm5150	black
Gm527	black
Gpr35	black
Grrp1	black
H3f3b	black
Halr1	black
Has2	black
Helb	black
Hhatl	black
Hmox1	black
Hoxa1	black
Hp	black
Hsbp1l1	black
Hsf2bp	black
Hsp90b1	black
Icam1	black
Id1	black
Ier2	black
Ifitm2	black
Ifitm3	black
Ifitm6	black
Igtp	black
Il17ra	black
Il1r2	black
Il1rl1	black
Il1rn	black
Il4ra	black
Ing1	black
Inhbb	black
Ip6k3	black
Iqgap1	black
Isy1	black
Itgav	black
Itih4	black
Kcnq5	black
Kdelr2	black
Kdm6b	black
Kif18a	black
Klf5	black
Klhl40	black
Kng2	black
Kpnb1	black
Lilr4b	black
Lilrb4a	black
Lima1	black
Lman1l	black
Lmo7	black
Lnx2	black
Lox	black
Loxl4	black
Lrrc32	black
Lrrcc1	black
Ltb4r1	black
Ltbr	black
Ly6c2	black
Lyve1	black
Malt1	black
Man1a	black
Man2a1	black
Manf	black
Map2k3	black
Map2k3os	black
Map3k14	black
Map3k7cl	black
Mb21d1	black
Mcfd2	black
Mcrs1	black
Mcu	black
Mefv	black
Mex3c	black
Mgat2	black
Mid1	black
Mir24-2	black
Mmp3	black
Mmp8	black
Mmrn1	black
Mnd1	black
Mov10l1	black
Mrc1	black
Mrgprb1	black
Mrgprx2	black
Mrvi1	black
Ms4a2	black
Ms4a4c	black
Mss51	black
Mthfs	black
Mustn1	black
Myod1	black
Nab2	black
Nasp	black
Nek6	black
Nlrp3	black
Nnmt	black
Noc4l	black
Nol9	black
Npl	black
Ntn4	black
Nup62	black
Nxpe5	black
Olr1	black
Osm	black
P2rx5	black
Panx1	black
Parp3	black
Pcdh18	black
Pdgfb	black
Pdpn	black
Pfkfb4	black
Pgm1	black
Phactr4	black
Plac8	black
Plekhg6	black
Plet1	black
Plod2	black
Pole3	black
Polr1e	black
Pop1	black
Ppbp	black
Pqlc1	black
Prg4	black
Pros1	black
Pus7l	black
Rab44	black
Rab8b	black
Rbbp4	black
Rbm17	black
Rbm8a	black
Rela	black
Rgs18	black
Ripk2	black
Rnf149	black
Ros1	black
Rpain	black
Rpl13	black
Rpl17	black
Rpl23	black
Rpl35	black
Rpl35a	black
Rpl39	black
Rpl5	black
Rpl7l1	black
Rpl9	black
Rps12	black
Rps13	black
Rps18	black
Rps27a	black
Rrad	black
S100a10	black
Sbno2	black
Scgb3a1	black
Sec61b	black
Serp1	black
Serpina3c	black
Serpina3m	black
Serpina3n	black
Serpinb1a	black
Serpinb6b	black
Serpinb8	black
Sertad1	black
Sf3b6	black
Sh3bgrl	black
Sh3bp2	black
Sirpb1b	black
Six2	black
Slc18a1	black
Slc23a3	black
Slc25a24	black
Slc25a37	black
Slc35e4	black
Slc39a1	black
Slc43a1	black
Smim3	black
Smn1	black
Snai2	black
Snhg4	black
Snora16a	black
Snora31	black
Snora65	black
Snord22	black
Snord52	black
Snord72	black
Snord99	black
Snrpe	black
Snrpg	black
Soat2	black
Sphk1	black
Spsb1	black
Spsb2	black
Srsf5	black
Ss18	black
Ssr4	black
St3gal1	black
Stat3	black
Stom	black
Stt3a	black
Stx11	black
Syt15	black
Tbca	black
Tbx20	black
Tfec	black
Tgfbr2	black
Tgfbr3	black
Tgm1	black
Tgm2	black
Timeless	black
Timp1	black
Tmbim1	black
Tmem120a	black
Tmem128	black
Tmem165	black
Tmem252	black
Tmem43	black
Tnfaip2	black
Tnfrsf1a	black
Tnip2	black
Tnip3	black
Toporsos	black
Tpd52	black
Tpm3	black
Trex1	black
Tsc22d1	black
Ttc13	black
Tuba1c	black
Tubb4b	black
Txn1	black
Uck2	black
Ugdh	black
Usp12	black
Utp23	black
Vcan	black
Vrk3	black
Yrdc	black
Zc3h12a	black
Zc3h12d	black
Zdhhc18	black
Zfp697	black
Zfp951	black
Zfyve1	black
Znf41-ps	black
Zscan29	black
Zswim4	black
0610007P14Rik	blue
1110037F02Rik	blue
1190002N15Rik	blue
1200014J11Rik	blue
1300002E11Rik	blue
1600002H07Rik	blue
1700001K19Rik	blue
1700007J10Rik	blue
1700012D01Rik	blue
1700029I15Rik	blue
1700030K09Rik	blue
1700048M11Rik	blue
1700061G19Rik	blue
1700109K24Rik	blue
1700120K04Rik	blue
1810010D01Rik	blue
1810010H24Rik	blue
1810055G02Rik	blue
2010107G23Rik	blue
2210018M11Rik	blue
2310035C23Rik	blue
2310045N01Rik	blue
2310068J16Rik	blue
2410089E03Rik	blue
2410131K14Rik	blue
2610005L07Rik	blue
2610020C07Rik	blue
2610035D17Rik	blue
2700038G22Rik	blue
2700049A03Rik	blue
2700054A10Rik	blue
2700062C07Rik	blue
2810002D19Rik	blue
2810403A07Rik	blue
2810410L24Rik	blue
3110002H16Rik	blue
3110021A11Rik	blue
3110057O12Rik	blue
3632451O06Rik	blue
4632415L05Rik	blue
4732471J01Rik	blue
4831440E17Rik	blue
4833420G17Rik	blue
4921507L20Rik	blue
4921507P07Rik	blue
4921531C22Rik	blue
4921536K21Rik	blue
4930404I05Rik	blue
4930413G21Rik	blue
4930430F08Rik	blue
4930473A02Rik	blue
4930479D17Rik	blue
4930506C21Rik	blue
4930526I15Rik	blue
4930539J05Rik	blue
4930557K07Rik	blue
4930563E22Rik	blue
4930579G18Rik	blue
4932438A13Rik	blue
4933407K13Rik	blue
4933408B17Rik	blue
5031425E22Rik	blue
5031434O11Rik	blue
5430405H02Rik	blue
5430416N02Rik	blue
5830415F09Rik	blue
5830444B04Rik	blue
5930438M14Rik	blue
6030419C18Rik	blue
6230400D17Rik	blue
6430548M08Rik	blue
6430573F11Rik	blue
6820431F20Rik	blue
9030624J02Rik	blue
9130019O22Rik	blue
9130019P16Rik	blue
9130221H12Rik	blue
9130401M01Rik	blue
9230112J17Rik	blue
9330020H09Rik	blue
9330136K24Rik	blue
9330151L19Rik	blue
9430015G10Rik	blue
9530062K07Rik	blue
9530077C05Rik	blue
9930104L06Rik	blue
A230046K03Rik	blue
A230072C01Rik	blue
A330023F24Rik	blue
A330074K22Rik	blue
A430033K04Rik	blue
A630072M18Rik	blue
A630089N07Rik	blue
A830082N09Rik	blue
A930006K02Rik	blue
A930013F10Rik	blue
A930015D03Rik	blue
A930024E05Rik	blue
AA465934	blue
AA986860	blue
AI118078	blue
AI414108	blue
AI450353	blue
AU022252	blue
AW046200	blue
AW549877	blue
AW554918	blue
Aaas	blue
Aacs	blue
Aak1	blue
Aars2	blue
Abca2	blue
Abca3	blue
Abca7	blue
Abcb1a	blue
Abcc10	blue
Abcc5	blue
Abcc8	blue
Abcg1	blue
Abcg4	blue
Abhd14b	blue
Abhd16a	blue
Abhd3	blue
Ablim1	blue
Ablim3	blue
Abtb1	blue
Acbd4	blue
Acd	blue
Acin1	blue
Ackr1	blue
Ackr4	blue
Acot8	blue
Acrbp	blue
Acsbg1	blue
Acsf3	blue
Actr5	blue
Adam11	blue
Adam1a	blue
Adam22	blue
Adam23	blue
Adam4	blue
Adamts10	blue
Adamts6	blue
Adat1	blue
Adat3	blue
Adck5	blue
Adcy1	blue
Add3	blue
Adgrf4	blue
Adora1	blue
Adprhl2	blue
Adrbk1	blue
Adrbk2	blue
Afap1l2	blue
Aff4	blue
Aftph	blue
Agap1	blue
Agap3	blue
Agbl2	blue
Agbl5	blue
Aggf1	blue
Ago1	blue
Ago2	blue
Ago3	blue
Agpat5	blue
Ahcyl1	blue
Ahdc1	blue
Aig1	blue
Ak4	blue
Akap10	blue
Akap12	blue
Akap17b	blue
Akap7	blue
Akap8	blue
Akap8l	blue
Akap9	blue
Aldh18a1	blue
Aldh1l2	blue
Aldh3a2	blue
Aldh7a1	blue
Aldh9a1	blue
Aldoc	blue
Alg1	blue
Alg10b	blue
Alg12	blue
Alkbh1	blue
Alkbh4	blue
Alkbh6	blue
Alms1	blue
Als2	blue
Alx4	blue
Amica1	blue
Amigo3	blue
Ammecr1l	blue
Ampd2	blue
Amt	blue
Anapc1	blue
Anapc11	blue
Ank2	blue
Ank3	blue
Ankdd1b	blue
Ankhd1	blue
Ankrd11	blue
Ankrd12	blue
Ankrd26	blue
Ankrd37	blue
Ankrd52	blue
Ankrd54	blue
Ankrd61	blue
Anks1	blue
Anks3	blue
Anks6	blue
Ankzf1	blue
Ano8	blue
Anp32a	blue
Ap1g1	blue
Ap1g2	blue
Ap3d1	blue
Ap4m1	blue
Ap5b1	blue
Apbb3	blue
Apc2	blue
Aph1b	blue
Aplp2	blue
Appbp2	blue
Appl2	blue
Aqp4	blue
Aqr	blue
Arf2	blue
Arglu1	blue
Arhgap21	blue
Arhgap26	blue
Arhgap5	blue
Arhgef11	blue
Arhgef18	blue
Arhgef26	blue
Arhgef3	blue
Arhgef7	blue
Arid1a	blue
Arid1b	blue
Arid2	blue
Arid3a	blue
Arid4a	blue
Arid4b	blue
Arl4c	blue
Arl5b	blue
Arntl	blue
Arv1	blue
Arvcf	blue
Asap2	blue
Ash1l	blue
Asic1	blue
Astn2	blue
Asun	blue
Asxl1	blue
Asxl2	blue
Atad3aos	blue
Atad5	blue
Atf7ip	blue
Atg14	blue
Atg16l1	blue
Atg16l2	blue
Atg2a	blue
Atg2b	blue
Atg4b	blue
Atm	blue
Atn1	blue
Atp11a	blue
Atp13a1	blue
Atp1a1	blue
Atp1b2	blue
Atp2a2	blue
Atp2a3	blue
Atp2b3	blue
Atrip	blue
Atrx	blue
Atxn2l	blue
Axin1	blue
Azin2	blue
B230307C23Rik	blue
B3gnt5	blue
B4galnt2	blue
B4galt3	blue
B4galt7	blue
B930041F14Rik	blue
B930059L03Rik	blue
BC005561	blue
BC017158	blue
BC026585	blue
BC029214	blue
BC068281	blue
Bace1	blue
Bahcc1	blue
Bambi	blue
Banp	blue
Baz1b	blue
Baz2a	blue
Baz2b	blue
Bbx	blue
Bcar1	blue
Bcl2l15	blue
Bcl7b	blue
Bcl9l	blue
Bend6	blue
Bicd1	blue
Birc6	blue
Blcap	blue
Blm	blue
Bmp1	blue
Bmp8a	blue
Boc	blue
Bod1l	blue
Bora	blue
Bpnt1	blue
Bptf	blue
Brca2	blue
Brd3	blue
Brd4	blue
Brd8	blue
Brpf1	blue
Brpf3	blue
Brwd1	blue
Brwd3	blue
Bsn	blue
Btbd3	blue
Btbd7	blue
Bub3	blue
C030016D13Rik	blue
C030034I22Rik	blue
C330007P06Rik	blue
C77080	blue
C87436	blue
C8g	blue
Cabp4	blue
Cacna1a	blue
Cacna1c	blue
Cacna1d	blue
Cacna1g	blue
Cacna2d2	blue
Cacnb4	blue
Cacng7	blue
Cactin	blue
Cad	blue
Cadm3	blue
Cadps2	blue
Camk4	blue
Camkk2	blue
Camsap2	blue
Camta1	blue
Capn10	blue
Capn15	blue
Car15	blue
Car4	blue
Car7	blue
Car8	blue
Car9	blue
Casc3	blue
Caskin1	blue
Casp2	blue
Casp8ap2	blue
Cbx7	blue
Cc2d1a	blue
Cc2d2a	blue
Ccar2	blue
Ccdc120	blue
Ccdc137	blue
Ccdc142	blue
Ccdc163	blue
Ccdc166	blue
Ccdc167	blue
Ccdc186	blue
Ccdc22	blue
Ccdc28b	blue
Ccdc38	blue
Ccdc73	blue
Ccdc74a	blue
Ccdc82	blue
Ccdc84	blue
Ccdc85b	blue
Ccdc9	blue
Ccdc93	blue
Ccdc94	blue
Ccndbp1	blue
Ccne2	blue
Ccnj	blue
Ccnt1	blue
Ccnt2	blue
Ccr10	blue
Ccser1	blue
Cd2bp2	blue
Cd47	blue
Cda	blue
Cdan1	blue
Cdc14b	blue
Cdc23	blue
Cdc42bpa	blue
Cdc42bpg	blue
Cdc42ep1	blue
Cdc42ep4	blue
Cdc7	blue
Cdh1	blue
Cdk12	blue
Cdk16	blue
Cdk19	blue
Cdk3-ps	blue
Cdk5rap2	blue
Cdkl1	blue
Cdr2l	blue
Cds1	blue
Cdyl2	blue
Celsr3	blue
Cemip	blue
Cenpc1	blue
Cenpo	blue
Cenpt	blue
Cep126	blue
Cep131	blue
Cep135	blue
Cep152	blue
Cep164	blue
Cep170	blue
Cep192	blue
Cep250	blue
Cep295	blue
Cep44	blue
Cep57	blue
Cep72	blue
Cep76	blue
Cep78	blue
Cep85l	blue
Cep89	blue
Cep95	blue
Cep97	blue
Cerk	blue
Cers6	blue
Cgnl1	blue
Champ1	blue
Chchd7	blue
Chd2	blue
Chd4	blue
Chd6	blue
Chd7	blue
Chd8	blue
Chd9	blue
Cherp	blue
Chfr	blue
Chka	blue
Chl1	blue
Chn2	blue
Chrd	blue
Chrnb2	blue
Chtf8	blue
Cic	blue
Cir1	blue
Cirbp	blue
Cish	blue
Ciz1	blue
Ckap5	blue
Ckb	blue
Clasrp	blue
Clcn2	blue
Clcn5	blue
Cldn12	blue
Clic3	blue
Clip3	blue
Clmp	blue
Clstn3	blue
Cml1	blue
Cmtr1	blue
Cnksr3	blue
Cnnm3	blue
Cnot10	blue
Cnot3	blue
Cnot6	blue
Cnr1	blue
Cntfr	blue
Cntnap1	blue
Cntrl	blue
Cntrob	blue
Cog1	blue
Cog3	blue
Coil	blue
Col17a1	blue
Col18a1	blue
Col20a1	blue
Col27a1	blue
Col4a6	blue
Corin	blue
Coro2b	blue
Cpsf1	blue
Cpsf4	blue
Cpsf4l	blue
Cpsf6	blue
Cpsf7	blue
Cramp1l	blue
Creb1	blue
Creb5	blue
Crebbp	blue
Crebzf	blue
Crmp1	blue
Crtc2	blue
Crtc3	blue
Cry2	blue
Csad	blue
Csdc2	blue
Csnk1d	blue
Csnk1e	blue
Csnk1g1	blue
Cspp1	blue
Cstf2	blue
Cstf2t	blue
Cstf3	blue
Ctbp2	blue
Ctc1	blue
Ctdp1	blue
Ctdspl2	blue
Ctns	blue
Ctps2	blue
Ctsf	blue
Ctu1	blue
Cwf19l1	blue
Cxxc1	blue
Cxxc5	blue
Cyp26b1	blue
Cyp2d22	blue
Cyp2j9	blue
Cyp2t4	blue
Cyp4f13	blue
D030028A08Rik	blue
D10Wsu102e	blue
D2Wsu81e	blue
D330041H03Rik	blue
D330050I16Rik	blue
D430041D05Rik	blue
D630045J12Rik	blue
D8Ertd82e	blue
D930015M05Rik	blue
D930016D06Rik	blue
Dab2ip	blue
Dact1	blue
Dalrd3	blue
Dbi	blue
Dbndd1	blue
Dbr1	blue
Dcaf15	blue
Dcaf17	blue
Dcbld1	blue
Dcdc2b	blue
Dclre1b	blue
Dcp1a	blue
Dcp2	blue
Dda1	blue
Ddb2	blue
Ddhd2	blue
Ddt	blue
Ddx11	blue
Ddx17	blue
Ddx19b	blue
Ddx26b	blue
Ddx27	blue
Ddx39b	blue
Ddx42	blue
Ddx46	blue
Ddx51	blue
Ddx55	blue
Deaf1	blue
Dedd2	blue
Dennd5a	blue
Dennd6b	blue
Dffb	blue
Dgat1	blue
Dgcr14	blue
Dgcr2	blue
Dgcr8	blue
Dgkd	blue
Dgkg	blue
Dgkq	blue
Dgkz	blue
Dhrs13	blue
Dhx16	blue
Dhx37	blue
Dhx38	blue
Dhx8	blue
Dhx9	blue
Dido1	blue
Diexf	blue
Dimt1	blue
Dip2b	blue
Diras2	blue
Disc1	blue
Dixdc1	blue
Dlg5	blue
Dmap1	blue
Dmp1	blue
Dmtf1	blue
Dmxl2	blue
Dnah17	blue
Dnajc13	blue
Dnajc17	blue
Dnajc24	blue
Dnase1l2	blue
Dnd1	blue
Dnm1	blue
Dnm3	blue
Dnmt1	blue
Dnmt3a	blue
Doc2b	blue
Doc2g	blue
Dock4	blue
Dock9	blue
Dolpp1	blue
Donson	blue
Dopey1	blue
Dopey2	blue
Dot1l	blue
Dpf3	blue
Dph2	blue
Dpm2	blue
Dpp6	blue
Dpp7	blue
Dpy19l4	blue
Dqx1	blue
Drg2	blue
Dstyk	blue
Dtymk	blue
Dus3l	blue
Dusp11	blue
Dusp15	blue
Dusp5	blue
Dusp8	blue
Dut	blue
Dvl2	blue
Dvl3	blue
Dynlt1a	blue
E130102H24Rik	blue
E130308A19Rik	blue
E130309D02Rik	blue
E2f5	blue
E330033B04Rik	blue
E4f1	blue
Ebf1	blue
Ece2	blue
Edc3	blue
Edc4	blue
Edrf1	blue
Efhd1	blue
Efr3b	blue
Eftud2	blue
Ehmt1	blue
Eif2ak3	blue
Eif2ak4	blue
Eif4h	blue
Elac1	blue
Elavl1	blue
Elk1	blue
Elmo2	blue
Elmo3	blue
Elmod3	blue
Elovl6	blue
Elp4	blue
Elp6	blue
Emc1	blue
Emc8	blue
Emilin3	blue
Eml3	blue
Eml5	blue
Eml6	blue
Enho	blue
Enkd1	blue
Enthd2	blue
Ep400	blue
Epb41l4b	blue
Epha1	blue
Epha3	blue
Ephb2	blue
Epn2	blue
Eps15l1	blue
Eps8	blue
Ept1	blue
Erc1	blue
Ercc2	blue
Ercc3	blue
Ercc4	blue
Ercc5	blue
Ercc8	blue
Eri2	blue
Ermard	blue
Espn	blue
Etaa1	blue
Etv1	blue
Ewsr1	blue
Exoc1	blue
Exoc8	blue
Exosc10	blue
Exosc8	blue
Extl2	blue
Faap20	blue
Fads6	blue
Fam107a	blue
Fam107b	blue
Fam109a	blue
Fam120aos	blue
Fam129c	blue
Fam131b	blue
Fam133b	blue
Fam13a	blue
Fam13b	blue
Fam160b1	blue
Fam173a	blue
Fam174b	blue
Fam178a	blue
Fam181b	blue
Fam184a	blue
Fam184b	blue
Fam193a	blue
Fam193b	blue
Fam208a	blue
Fam208b	blue
Fam20a	blue
Fam21	blue
Fam213a	blue
Fam214a	blue
Fam219b	blue
Fam221a	blue
Fam222b	blue
Fam53b	blue
Fam53c	blue
Fam63a	blue
Fam63b	blue
Fam69b	blue
Fam73b	blue
Fam78b	blue
Fam98c	blue
Fan1	blue
Fancc	blue
Fancf	blue
Fancg	blue
Fancl	blue
Fancm	blue
Farsa	blue
Fat1	blue
Fbl	blue
Fbrsl1	blue
Fbxl12	blue
Fbxl18	blue
Fbxo21	blue
Fbxo27	blue
Fbxo38	blue
Fbxo42	blue
Fbxw11	blue
Fbxw8	blue
Fdx1l	blue
Fdxr	blue
Fem1c	blue
Fen1	blue
Fez1	blue
Fgd1	blue
Fgd3	blue
Fgd6	blue
Fgf14	blue
Fgf7	blue
Fgf9	blue
Fgfbp3	blue
Fip1l1	blue
Firre	blue
Flnb	blue
Flt3	blue
Flt3l	blue
Flywch2	blue
Fmnl2	blue
Fn3k	blue
Fnbp1	blue
Fnbp4	blue
Fnip2	blue
Fntb	blue
Foxn3	blue
Foxo3	blue
Foxp4	blue
Foxred2	blue
Frat1	blue
Frmd4a	blue
Frs2	blue
Frs3os	blue
Fry	blue
Ftx	blue
Fubp1	blue
Fuk	blue
Fus	blue
Fut11	blue
Fyn	blue
Fzd1	blue
G2e3	blue
G6pdx	blue
Gabpb1	blue
Gabpb2	blue
Gabra1	blue
Gabrb2	blue
Gabrd	blue
Gak	blue
Gal3st3	blue
Galnt7	blue
Galt	blue
Gan	blue
Gapdhs	blue
Gapvd1	blue
Garnl3	blue
Gas7	blue
Gas8	blue
Gatad2b	blue
Gbp6	blue
Gcfc2	blue
Gclm	blue
Gcn1l1	blue
Gdap10	blue
Gdf10	blue
Gdpd5	blue
Gfod1	blue
Gfod2	blue
Gga1	blue
Gga3	blue
Ggact	blue
Ggcx	blue
Ggnbp2os	blue
Ggps1	blue
Gigyf1	blue
Gin1	blue
Git2	blue
Glcci1	blue
Glce	blue
Gldc	blue
Glg1	blue
Gli1	blue
Gli2	blue
Gls2	blue
Gltscr1	blue
Gltscr1l	blue
Glyr1	blue
Gm10069	blue
Gm10516	blue
Gm10560	blue
Gm11744	blue
Gm11944	blue
Gm12359	blue
Gm13483	blue
Gm14057	blue
Gm14137	blue
Gm14305	blue
Gm14634	blue
Gm14827	blue
Gm15455	blue
Gm15612	blue
Gm15800	blue
Gm15816	blue
Gm16023	blue
Gm16386	blue
Gm16793	blue
Gm16861	blue
Gm16907	blue
Gm16973	blue
Gm1821	blue
Gm2011	blue
Gm20219	blue
Gm3435	blue
Gm35612	blue
Gm3704	blue
Gm38426	blue
Gm4532	blue
Gm4787	blue
Gm5141	blue
Gm6654	blue
Gm8615	blue
Gm9833	blue
Gm9958	blue
Gmeb2	blue
Gmppa	blue
Gnai1	blue
Gnmt	blue
Gnptg	blue
Golga1	blue
Golga7b	blue
Gon4l	blue
Gorab	blue
Gorasp1	blue
Gosr1	blue
Gpatch8	blue
Gpc6	blue
Gpkow	blue
Gpm6b	blue
Gpr137c	blue
Gpr162	blue
Gpr173	blue
Gpr19	blue
Gpr37l1	blue
Gpr63	blue
Gpr68	blue
Gpr85	blue
Gprc5b	blue
Gpsm1	blue
Gramd1b	blue
Grb2	blue
Grin2c	blue
Grin3b	blue
Gripap1	blue
Grk4	blue
Grk5	blue
Gsap	blue
Gss	blue
Gsta3	blue
Gstcd	blue
Gstt1	blue
Gtf2f1	blue
Gtf2ird2	blue
Gtf3c2	blue
Gtf3c4	blue
Gtf3c5	blue
Gtpbp1	blue
Gtpbp3	blue
Gtpbp6	blue
Guca1b	blue
Gxylt1	blue
H2afy2	blue
H2afz	blue
Hars2	blue
Haus5	blue
Hcfc1	blue
Hcn1	blue
Hdac10	blue
Hdac5	blue
Hdac6	blue
Hdac8	blue
Hdhd3	blue
Heatr1	blue
Heatr5b	blue
Heatr6	blue
Hectd3	blue
Helq	blue
Helz	blue
Herc1	blue
Hexim2	blue
Hgh1	blue
Hic2	blue
Hid1	blue
Hif1a	blue
Hinfp	blue
Hipk1	blue
Hipk2	blue
Hirip3	blue
Hjurp	blue
Hmbox1	blue
Hmces	blue
Hmg20a	blue
Hmgcll1	blue
Hmgxb4	blue
Hnrnpa0	blue
Hnrnpd	blue
Hnrnph3	blue
Hnrnpl	blue
Hnrnpu	blue
Hnrnpul2	blue
Homer3	blue
Hopx	blue
Hpcal1	blue
Hps4	blue
Hps5	blue
Hrsp12	blue
Hs3st1	blue
Hsd11b1	blue
Hspa14	blue
Hspa4l	blue
Htt	blue
Hunk	blue
Huwe1	blue
Hyal1	blue
Hykk	blue
Hyls1	blue
Ice1	blue
Icmt	blue
Icosl	blue
Iffo2	blue
Ifit3	blue
Ifit3b	blue
Ifitm10	blue
Ift172	blue
Ift80	blue
Igf1r	blue
Igf2bp3	blue
Igflr1	blue
Ighmbp2	blue
Iglon5	blue
Ik	blue
Il16	blue
Il18bp	blue
Il20rb	blue
Ilf2	blue
Ilf3	blue
Ilvbl	blue
Imp4	blue
Inadl	blue
Inha	blue
Ino80d	blue
Ino80dos	blue
Inpp1	blue
Inpp4a	blue
Inpp5a	blue
Inpp5b	blue
Inpp5e	blue
Inpp5f	blue
Inpp5j	blue
Ints1	blue
Ints10	blue
Ints6	blue
Ip6k1	blue
Ipo8	blue
Ipo9	blue
Iqcc	blue
Irf2bp1	blue
Irs2	blue
Irx5	blue
Ist1	blue
Itfg2	blue
Itga3	blue
Itgb1bp1	blue
Itm2b	blue
Itpk1	blue
Itpr1	blue
Itpr3	blue
Izumo4	blue
Jarid2	blue
Jmjd1c	blue
Jmjd8	blue
Jpx	blue
Kank2	blue
Kank4	blue
Kansl1	blue
Kat5	blue
Kat6a	blue
Kat7	blue
Katnb1	blue
Kbtbd11	blue
Kcna1	blue
Kcna2	blue
Kcnc1	blue
Kcnc3	blue
Kcnd3	blue
Kcnk1	blue
Kcnk3	blue
Kcnq1ot1	blue
Kcnrg	blue
Kcnt1	blue
Kctd12	blue
Kctd2	blue
Kctd6	blue
Kdm2a	blue
Kdm3b	blue
Kdm4a	blue
Kdm4b	blue
Kdm4c	blue
Kdm5a	blue
Kdm5c	blue
Kdm5d	blue
Khnyn	blue
Khsrp	blue
Kif13b	blue
Kif19a	blue
Kif22	blue
Kif26b	blue
Kifc5b	blue
Kirrel3	blue
Kiss1r	blue
Kit	blue
Klc4	blue
Klf7	blue
Klhdc4	blue
Klhl11	blue
Klhl17	blue
Klhl25	blue
Klhl3	blue
Klhl36	blue
Klhl4	blue
Klhl42	blue
Kmt2a	blue
Kmt2b	blue
Kmt2c	blue
Kmt2d	blue
Kmt2e	blue
Kri1	blue
Krt222	blue
Krtcap3	blue
Lamb3	blue
Lat	blue
Lcat	blue
Lcmt2	blue
Lcor	blue
Ldb1	blue
Leng8	blue
Leng9	blue
Letm2	blue
Lgi4	blue
Lime1	blue
Limk2	blue
Lin7a	blue
Lincppara	blue
Lingo3	blue
Llgl1	blue
Lman2l	blue
Lmbrd1	blue
Lmln	blue
Lmnb2	blue
Lnpep	blue
Lonrf3	blue
Lpcat1	blue
Lpgat1	blue
Lrch1	blue
Lrch3	blue
Lrig2	blue
Lrp1	blue
Lrp8	blue
Lrrc1	blue
Lrrc16a	blue
Lrrc16b	blue
Lrrc29	blue
Lrrc3b	blue
Lrrc45	blue
Lrrc47	blue
Lrrc49	blue
Lrrc51	blue
Lrrc8a	blue
Lrrn1	blue
Lrrtm3	blue
Lrwd1	blue
Lsamp	blue
Lsm11	blue
Lsm14b	blue
Lsm7	blue
Ltbp2	blue
Luc7l3	blue
Lurap1	blue
Luzp1	blue
Lxn	blue
Ly6g5b	blue
Lypd6	blue
Lyst	blue
Lzts2	blue
Mab21l1	blue
Mab21l2	blue
Macf1	blue
Mad1l1	blue
Madd	blue
Magef1	blue
Mamdc4	blue
Maml2	blue
Maml3	blue
Mamld1	blue
Man1c1	blue
Man2c1	blue
Map3k12	blue
Map3k13	blue
Map3k2	blue
Map3k5	blue
Map4k2	blue
Map4k4	blue
Mapk11	blue
Mapk7	blue
Mapkbp1	blue
Mapre2	blue
Mapt	blue
March4	blue
Marveld2	blue
Mast1	blue
Mau2	blue
Max	blue
Maz	blue
Mbd1	blue
Mbd4	blue
Mbd6	blue
Mbip	blue
Mbtd1	blue
Mbtps1	blue
Mcc	blue
Mcf2l	blue
Mcm3ap	blue
Mcm9	blue
Mcoln1	blue
Mctp1	blue
Mdc1	blue
Mdk	blue
Mdm1	blue
Mdm4	blue
Mdn1	blue
Mecp2	blue
Med1	blue
Med12	blue
Med12l	blue
Med13l	blue
Med15	blue
Med17	blue
Med18	blue
Med23	blue
Megf10	blue
Megf11	blue
Megf8	blue
Meis1	blue
Meis3	blue
Mepce	blue
Mesdc1	blue
Metrn	blue
Mettl17	blue
Mettl25	blue
Mettl3	blue
Mettl6	blue
Mfap3	blue
Mfhas1	blue
Mfsd7c	blue
Mgat3	blue
Mgat5	blue
Mib2	blue
Mical2	blue
Mical3	blue
Micu3	blue
Miip	blue
Mipol1	blue
Mir1249	blue
Mir3060	blue
Mir7666	blue
Mirg	blue
Mirlet7d	blue
Mitd1	blue
Mkrn2os	blue
Mkrn3	blue
Mlh1	blue
Mllt6	blue
Mlph	blue
Mlst8	blue
Mlx	blue
Mmel1	blue
Mmp23	blue
Mms19	blue
Mob3b	blue
Mon1a	blue
Mon2	blue
Morc2a	blue
Morc2b	blue
Morn1	blue
Mphosph6	blue
Mphosph8	blue
Mphosph9	blue
Mpnd	blue
Mpp3	blue
Mpp4	blue
Mpp7	blue
Mprip	blue
Mpv17l2	blue
Mpzl1	blue
Mpzl3	blue
Mrgbp	blue
Mrgprf	blue
Mroh1	blue
Mrs2	blue
Msantd1	blue
Msantd2	blue
Msh5	blue
Msh6	blue
Mtbp	blue
Mtcl1	blue
Mtcp1	blue
Mterf1a	blue
Mterf1b	blue
Mtf1	blue
Mthfd1l	blue
Mthfsd	blue
Mtmr4	blue
Mtor	blue
Mtss1	blue
Mtss1l	blue
Mtus2	blue
Mtx3	blue
Muc2	blue
Mus81	blue
Mutyh	blue
Mxd1	blue
Mxd4	blue
Mybl1	blue
Mycbp2	blue
Myef2	blue
Myg1	blue
Myh10	blue
Myh7b	blue
Myo19	blue
Myo1a	blue
Myo9b	blue
Mysm1	blue
N4bp2	blue
N4bp2l1	blue
N4bp2l2	blue
Naa40	blue
Nacc2	blue
Nadsyn1	blue
Nat10	blue
Nbeal1	blue
Nbeal2	blue
Ncapd2	blue
Ncapd3	blue
Ncoa1	blue
Ncoa5	blue
Ncoa6	blue
Ncoa7	blue
Ndor1	blue
Ndrg3	blue
Nek2	blue
Nelfa	blue
Neto2	blue
Neu1	blue
Neurl4	blue
Nfat5	blue
Nfrkb	blue
Nfx1	blue
Ngfr	blue
Ngrn	blue
Nhlrc2	blue
Nhsl1	blue
Nipal2	blue
Nktr	blue
Nmnat2	blue
Noc2l	blue
Nol10	blue
Notum	blue
Nova1	blue
Noxo1	blue
Noxred1	blue
Npat	blue
Npdc1	blue
Npff	blue
Nphp3	blue
Nptx1	blue
Nr2c2	blue
Nr4a2	blue
Nrep	blue
Nrf1	blue
Nrg4	blue
Nrip2	blue
Nrxn2	blue
Nsd1	blue
Nsg1	blue
Nsun5	blue
Ntmt1	blue
Ntn1	blue
Ntrk3	blue
Nubp2	blue
Nudt5	blue
Numa1	blue
Nup107	blue
Nup155	blue
Nup188	blue
Nup205	blue
Nup210l	blue
Nup214	blue
Nup50	blue
Nup85	blue
Nvl	blue
Nxt2	blue
Oas1b	blue
Oaz3	blue
Odf2	blue
Ogfod2	blue
Ogt	blue
Ophn1	blue
Opn3	blue
Osbp2	blue
Osbpl7	blue
Osgin2	blue
Ovgp1	blue
P3h3	blue
Pabpn1	blue
Paf1	blue
Pafah1b3	blue
Pagr1a	blue
Palb2	blue
Pan2	blue
Pan3	blue
Papd5	blue
Papd7	blue
Pappa	blue
Paqr8	blue
Pard6a	blue
Pard6g	blue
Parp12	blue
Parp2	blue
Parp4	blue
Particl	blue
Parva	blue
Patz1	blue
Pax3	blue
Paxbp1	blue
Paxip1	blue
Pbx3	blue
Pcbp3	blue
Pcbp4	blue
Pcdhb11	blue
Pcdhb12	blue
Pcdhb14	blue
Pcdhb15	blue
Pcdhb16	blue
Pcdhb18	blue
Pcdhb19	blue
Pcdhb4	blue
Pcdhga10	blue
Pcdhga11	blue
Pcdhga12	blue
Pcdhga3	blue
Pcdhga4	blue
Pcdhga7	blue
Pcdhgb1	blue
Pcdhgb2	blue
Pcdhgb4	blue
Pcdhgb5	blue
Pcdhgb6	blue
Pcdhgb7	blue
Pcdhgc3	blue
Pcf11	blue
Pcgf1	blue
Pcgf2	blue
Pcgf6	blue
Pcid2	blue
Pcif1	blue
Pck2	blue
Pclo	blue
Pcnxl3	blue
Pcsk4	blue
Pcsk6	blue
Pcsk7	blue
Pcyox1l	blue
Pcyt2	blue
Pdcd11	blue
Pde1c	blue
Pde3a	blue
Pde3b	blue
Pde5a	blue
Pde9a	blue
Pdpr	blue
Peak1	blue
Peg13	blue
Peg3	blue
Peli2	blue
Per1	blue
Per2	blue
Per3	blue
Pet100	blue
Pex1	blue
Pex26	blue
Pex5	blue
Pex6	blue
Pfas	blue
Pgap3	blue
Pggt1b	blue
Phc2	blue
Phc3	blue
Phex	blue
Phf1	blue
Phf12	blue
Phf20	blue
Phf21a	blue
Phf21b	blue
Phf3	blue
Phf8	blue
Phkg2	blue
Phrf1	blue
Pi4k2a	blue
Pi4kb	blue
Pias3	blue
Pias4	blue
Pigb	blue
Pigf	blue
Pigh	blue
Pigo	blue
Pigq	blue
Pigs	blue
Pik3c2a	blue
Pik3r3	blue
Pip5k1b	blue
Pip5k1c	blue
Pitpnm1	blue
Pitpnm3	blue
Pkd1	blue
Pkib	blue
Pkp3	blue
Pkp4	blue
Plat	blue
Plcb4	blue
Plcd3	blue
Plce1	blue
Plcxd2	blue
Pld5	blue
Plekha5	blue
Plekha8	blue
Plekhg3	blue
Plekhg4	blue
Plekhj1	blue
Plekhn1	blue
Plk3	blue
Plk5	blue
Plxdc1	blue
Plxna3	blue
Plxnb2	blue
Pmel	blue
Pms1	blue
Pms2	blue
Pnisr	blue
Pnldc1	blue
Pnn	blue
Pnpla3	blue
Pnpla6	blue
Poc5	blue
Podxl2	blue
Pogk	blue
Pogz	blue
Pola1	blue
Pold1	blue
Pole	blue
Polg	blue
Polg2	blue
Polq	blue
Polr2a	blue
Polr3a	blue
Polrmt	blue
Pomt1	blue
Pomt2	blue
Porcn	blue
Pou2f1	blue
Pou2f2	blue
Ppapdc2	blue
Ppargc1b	blue
Ppef2	blue
Ppfia1	blue
Ppfia4	blue
Ppih	blue
Ppm1d	blue
Ppox	blue
Ppp1cc	blue
Ppp1r12b	blue
Ppp1r16b	blue
Ppp1r35	blue
Ppp1r8	blue
Ppp2r1b	blue
Ppp2r3d	blue
Ppp2r5b	blue
Ppp4r4	blue
Ppp5c	blue
Pqbp1	blue
Pqlc2	blue
Pram1	blue
Prdm10	blue
Prdm15	blue
Prdm8	blue
Prex2	blue
Prickle4	blue
Prim1	blue
Prkcg	blue
Prkcz	blue
Prkra	blue
Prmt6	blue
Proca1	blue
Prom1	blue
Proser1	blue
Proser2	blue
Prox1	blue
Prpf38a	blue
Prpf38b	blue
Prpf40b	blue
Prpf4b	blue
Prpf8	blue
Prpsap1	blue
Prr12	blue
Prr14l	blue
Prrc2c	blue
Prrt1	blue
Prrt2	blue
Prrt4	blue
Psd2	blue
Psip1	blue
Ptar1	blue
Ptbp2	blue
Ptcd1	blue
Ptch1	blue
Ptch2	blue
Ptchd1	blue
Ptpn22	blue
Ptpn23	blue
Ptpre	blue
Ptprr	blue
Ptpru	blue
Ptprz1	blue
Puf60	blue
Pura	blue
Pvrl1	blue
Pvrl4	blue
Pwwp2a	blue
Pxk	blue
Pxylp1	blue
Qrich1	blue
Qtrt1	blue
R3hcc1	blue
Rab23	blue
Rab27a	blue
Rab30	blue
Rab37	blue
Rab40c	blue
Rab4a	blue
Rabl2	blue
Rad51c	blue
Rad54l	blue
Rad54l2	blue
Rad9a	blue
Radil	blue
Ralgds	blue
Ralgps1	blue
Raly	blue
Ranbp17	blue
Ranbp3	blue
Rasa3	blue
Rbak	blue
Rbbp5	blue
Rbbp6	blue
Rbfox2	blue
Rbks	blue
Rbm10	blue
Rbm12	blue
Rbm12b1	blue
Rbm12b2	blue
Rbm14	blue
Rbm26	blue
Rbm33	blue
Rbm43	blue
Rbm4b	blue
Rbm5	blue
Rbm6	blue
[truncated: 12,180 more rows]

## Sheet: 2_WGCNA_blood_modules
Gene	Module name
0610009B22Rik	black
0610043K17Rik	black
1700012D14Rik	black
1700019G17Rik	black
1700020D05Rik	black
1700021K19Rik	black
1700026L06Rik	black
1700027J07Rik	black
1700048M11Rik	black
1700109H08Rik	black
1700110C19Rik	black
1810014B01Rik	black
1810046K07Rik	black
2210408I21Rik	black
2310015A10Rik	black
2310057M21Rik	black
2410089E03Rik	black
2410131K14Rik	black
2610020C07Rik	black
2610301B20Rik	black
3000002C10Rik	black
3110001I22Rik	black
3110052M02Rik	black
3425401B19Rik	black
3830406C13Rik	black
4632404H12Rik	black
4632428C04Rik	black
4921507L20Rik	black
4921507P07Rik	black
4921524J17Rik	black
4930417O13Rik	black
4930431P03Rik	black
4930451G09Rik	black
4930513N10Rik	black
4930538K18Rik	black
4930539E08Rik	black
4930562F07Rik	black
4930594C11Rik	black
4931414P19Rik	black
4931428F04Rik	black
5430405H02Rik	black
5430427O19Rik	black
5730488B01Rik	black
5930430L01Rik	black
6030458C11Rik	black
6330409D20Rik	black
6330415G19Rik	black
9030404E10Rik	black
9130023H24Rik	black
9330151L19Rik	black
9430065F17Rik	black
9430091E24Rik	black
A130010J15Rik	black
A330023F24Rik	black
A530072M11Rik	black
A630072M18Rik	black
AW146154	black
Abca5	black
Acat1	black
Acsl3	black
Acss1	black
Actl6a	black
Adam6b	black
Adamts14	black
Adat1	black
Adgra2	black
Ado	black
Adpgk	black
Aff3	black
Agrp	black
Aim2	black
Akap8	black
Alg12	black
Alg14	black
Alg6	black
Ankrd16	black
Ankrd6	black
Ap3s2	black
Apobec2	black
Arhgap27os3	black
Arid3b	black
Arl14ep	black
Arl6ip1	black
Armc9	black
Asb13	black
Asb14	black
Ascl4	black
Asic1	black
Aspm	black
Atm	black
Atp6v1c1	black
Atp8a1	black
Atpaf1	black
Atr	black
B230217O12Rik	black
B3gnt5	black
B4galt7	black
BC024978	black
BC037704	black
BC049715	black
BC065397	black
Bach2	black
Bach2os	black
Bank1	black
Bbs10	black
Bbs4	black
Bcar3	black
Bcl11a	black
Bcl2a1b	black
Bcl7a	black
Bend3	black
Bhlhb9	black
Bora	black
Brca1	black
Brca2	black
Brcc3	black
Brd8	black
Brd9	black
Brip1	black
Brox	black
Brwd1	black
Btla	black
Btnl1	black
C030016D13Rik	black
C030034I22Rik	black
C030039L03Rik	black
C130026I21Rik	black
C330013E15Rik	black
C530005A16Rik	black
C920006O11Rik	black
Cab39l	black
Cables2	black
Cabp4	black
Cahm	black
Caprin2	black
Cbwd1	black
Ccdc116	black
Ccdc132	black
Ccdc14	black
Ccdc157	black
Ccdc17	black
Ccdc171	black
Ccdc18	black
Ccdc32	black
Ccdc39	black
Ccdc59	black
Ccdc73	black
Ccdc84	black
Ccne1	black
Ccnj	black
Ccnl1	black
Ccnl2	black
Cd200	black
Cd22	black
Cd38	black
Cd55	black
Cdc16	black
Cdc20b	black
Cdc7	black
Cdh22	black
Cdh24	black
Cdkl3	black
Cdkl4	black
Cenpl	black
Cenpq	black
Cep41	black
Cep44	black
Cep55	black
Cep57l1	black
Cep70	black
Cep72	black
Cep78	black
Cep83os	black
Cfap36	black
Cfap74	black
Chek1	black
Chic1	black
Chil5	black
Chst3	black
Ciita	black
Cklf	black
Cldn34c1	black
Clec11a	black
Clic3	black
Clk4	black
Clptm1l	black
Cmah	black
Cnbd2	black
Cntd1	black
Coil	black
Colgalt1	black
Coq3	black
Corin	black
Cpsf7	black
Cr2	black
Crebzf	black
Crisp3	black
Csde1	black
Csnk1g3	black
Csnk2a2	black
Ctso	black
Cxadr	black
Cybrd1	black
Cyp2r1	black
Cyp51	black
D030056L22Rik	black
D330041H03Rik	black
D3Ertd751e	black
D6Wsu163e	black
D730005E14Rik	black
Dazap1	black
Dbndd1	black
Dclk2	black
Dctd	black
Ddx11	black
Ddx17	black
Ddx19b	black
Ddx20	black
Ddx5	black
Ddx59	black
Depdc1a	black
Derl2	black
Det1	black
Diexf	black
Dis3	black
Dnajb11	black
Dnajb5	black
Dnajc24	black
Dnajc8	black
Dph6	black
Dpm1	black
Dtwd2	black
Dus4l	black
Dync2h1	black
Dzank1	black
E030024N20Rik	black
E130112N10Rik	black
E330033B04Rik	black
Edaradd	black
Eef2kmt	black
Efcab5	black
Egfl6	black
Ehhadh	black
Eif2s2	black
Elmod3	black
Endov	black
Enpp1	black
Eny2	black
Eral1	black
Ercc5	black
Ero1lb	black
Etaa1	black
Exo1	black
Exoc1	black
Exosc9	black
F420014N23Rik	black
Fam167a	black
Fam175a	black
Fam19a3	black
Fam204a	black
Fam212b	black
Fam214a	black
Fam26f	black
Fam69a	black
Fanca	black
Fastkd1	black
Fbxo47	black
Fbxo5	black
Fcamr	black
Fchsd2	black
Ficd	black
Fignl1	black
Fkbp3	black
Fli1	black
Fnbp4	black
Fndc7	black
Foxm1	black
Ftx	black
Fundc1	black
Galnt12	black
Gapdhs	black
Gbp4	black
Gbp8	black
Gfm2	black
Ggcx	black
Ggnbp2	black
Gid8	black
Gimap4	black
Gimap6	black
Gins2	black
Glis3	black
Glt8d1	black
Gm10548	black
Gm10767	black
Gm11201	black
Gm12185	black
Gm12359	black
Gm12504	black
Gm13807	black
Gm14137	black
Gm15326	black
Gm15408	black
Gm15880	black
Gm16023	black
Gm16861	black
Gm16973	black
Gm19557	black
Gm19710	black
Gm20300	black
Gm20337	black
Gm2848	black
Gm29811	black
Gm3604	black
Gm4787	black
Gm5127	black
Gm6034	black
Gm614	black
Gm6297	black
Gm6623	black
Gm6654	black
Gm684	black
Gm9054	black
Gmeb1	black
Gnpat	black
Gnpda2	black
Gnpnat1	black
Golga1	black
Gorab	black
Gpr137b	black
Gpr155	black
Grin3b	black
Gripap1	black
Grk4	black
Grpel2	black
Gtf2h2	black
Gtf3c2	black
Gtpbp10	black
Gtpbp4	black
Guf1	black
H2-Eb2	black
Hace1	black
Hdhd2	black
Heatr6	black
Hells	black
Hif3a	black
Hinfp	black
Hirip3	black
Hmg20a	black
Hmgcll1	black
Hmgn2	black
Hn1l	black
Hoxb3	black
Hspbap1	black
Htra2	black
Hvcn1	black
Ice2	black
Icosl	black
Ier5	black
Ifit1bl1	black
Ift81	black
Ift88	black
Igf2bp3	black
Il10rb	black
Il17c	black
Inpp1	black
Iqcb1	black
Irf4	black
Itga10	black
Ivns1abp	black
Kcnab1	black
Kcnb1	black
Kcnc3	black
Kcnj1	black
Kcnq1ot1	black
Kctd15	black
Kctd18	black
Khdrbs1	black
Kin	black
Klhl17	black
Klra9	black
Klrb1	black
Klri2	black
Kmo	black
Krba1	black
Krt10	black
Krt222	black
Kynu	black
L2hgdh	black
Lax1	black
Letm2	black
Lmbrd1	black
Lmnb2	black
Lpxn	black
Lrrc20	black
Lsmem1	black
Luc7l2	black
Luc7l3	black
Lypd6b	black
Lyrm7	black
Lyrm9	black
Magi2	black
Mak16	black
Map3k19	black
Map4k2	black
Map9	black
Mapk8ip3	black
Marf1	black
Mark3	black
Marveld2	black
Mast4	black
Mccc1	black
Mcm8	black
Mcoln3	black
Med27	black
Med6	black
Mef2c	black
Mettl2	black
Mettl3	black
Mir1898	black
Mir3064	black
Mir466i	black
Mir6385	black
Mir6516	black
Mir7094-2	black
Mitd1	black
Mkrn2	black
Mlst8	black
Mms22l	black
Mndal	black
Mphosph9	black
Mpv17	black
Mpv17l	black
Mrgbp	black
Mrpl1	black
Mrpl39	black
Mrps22	black
Ms4a1	black
Msantd2	black
Msh3	black
Mtap	black
Mterf1a	black
Mterf3	black
Mtif2	black
Mtmr4	black
Mtmr7	black
Mtss1	black
Mtx3	black
Mylip	black
N6amt1	black
Nab2	black
Nanos1	black
Nars2	black
Nat2	black
Ncapg2	black
Ncbp2	black
Ndufaf5	black
Neat1	black
Nek1	black
Nek4	black
Neo1	black
Neu1	black
Neurod4	black
Nfe2l3	black
Nlrp10	black
Nmd3	black
Nr2c1	black
Nrip2	black
Nrip3	black
Nup155	black
Nup35	black
Nup37	black
Nup54	black
Nup85	black
Nup93	black
Nupl2	black
Nxf1	black
Ofd1	black
Ogt	black
Olfr99	black
Omg	black
Opn3	black
Osgepl1	black
Pank4	black
Parp2	black
Pcgf6	black
Pcmtd1	black
Pcyox1l	black
Pde7a	black
Pex12	black
Pex2	black
Pfdn4	black
Pfkfb2	black
Pgap1	black
Pgk2	black
Phf11a	black
Phka1	black
Phospho2	black
Pias1	black
Pias2	black
Pigg	black
Pigr	black
Pik3c2b	black
Pikfyve	black
Pip4k2c	black
Pkib	black
Plaa	black
Plcd4	black
Pms2	black
Poc1b	black
Poli	black
Polr2k	black
Pomk	black
Pou2af1	black
Pou6f1	black
Ppargc1a	black
Ppifos	black
Ppip5k1	black
Ppm1e	black
Ppp3cc	black
Prdm9	black
Prim1	black
Prmt3	black
Prox2	black
Prpf40b	black
Pskh1	black
Pspc1	black
Ptcd3	black
Ptchd1	black
Ptges	black
Ptpdc1	black
Ptprv	black
Pus10	black
Pus3	black
Pvt1	black
Pxk	black
Qpctl	black
Rab12	black
Rad17	black
Rad51d	black
Rad9b	black
Rag1	black
Ralgps2	black
Ranbp3l	black
Rasgrp3	black
Rbm28	black
Rbm33	black
Rbm44	black
Rbm45	black
Rbm5	black
Rbmx	black
Rcbtb1	black
Rccd1	black
Rdh13	black
Rdh9	black
Rft1	black
Rgs13	black
Ric8b	black
Rnase6	black
Rnf113a2	black
Rnf145	black
Rnf170	black
Rnf215	black
Rnf41	black
Rnf8-cmtr1	black
Rnu73b	black
Rpap2	black
Rpgrip1l	black
Rraga	black
Rsrc2	black
Rundc1	black
Rwdd4a	black
S1pr3	black
Sap30bp	black
Sapcd1	black
Sass6	black
Scarna9	black
Scml4	black
Sco1	black
Sec22b	black
Secisbp2	black
Sema4g	black
Sema5a	black
Senp8	black
Serf1	black
Serpinb7	black
Sfmbt1	black
Sgol1	black
Sgol2a	black
Sh3bp2	black
Sh3pxd2a	black
Shmt1	black
Sike1	black
Slamf6	black
Slc10a1	black
Slc14a1	black
Slc16a4	black
Slc22a5	black
Slc25a18	black
Slc25a40	black
Slc26a11	black
Slc28a2	black
Slc30a5	black
Slc30a9	black
Slc35a1	black
Slc35g2	black
Slc37a1	black
Slc38a6	black
Slc38a9	black
Slc41a2	black
Slc4a10	black
Slc4a1ap	black
Slc6a12	black
Slco5a1	black
Smug1	black
Snapin	black
Snip1	black
Snn	black
Snora5c	black
Snord12	black
Snord15b	black
Snord17	black
Snord22	black
Snord96a	black
Snx2	black
Snx25	black
Sox5	black
Sox5os3	black
Spata9	black
Spice1	black
Spin2c	black
Srl	black
Srsf10	black
Srsf11	black
Srsf5	black
Sspn	black
St6gal1	black
Stambpl1	black
Stt3b	black
Stx16	black
Stx17	black
Styk1	black
Sugp2	black
Sumo2	black
Surf6	black
Swap70	black
Taf5	black
Tagap1	black
Tapt1	black
Tbccd1	black
Tbrg3	black
Tcaim	black
Tdo2	black
Tex9	black
Tfam	black
Tfb1m	black
Tfb2m	black
Tgif2	black
Them4	black
Thoc1	black
Thoc7	black
Tia1	black
Tigd2	black
Timm21	black
Timm22	black
Tkfc	black
Tmem120b	black
Tmem126a	black
Tmem161b	black
Tmem175	black
Tmem186	black
Tmem194b	black
Tmem206	black
Tmem62	black
Tmem69	black
Tmem87b	black
Tmlhe	black
Tnip2	black
Tnn	black
Toe1	black
Tomt	black
Top3b	black
Traf3ip2	black
Traf3ip3	black
Trim15	black
Trim34a	black
Trim34b	black
Trim59	black
Trim7	black
Trip4	black
Trmt2b	black
Trnt1	black
Trpm1	black
Trub2	black
Ttc21b	black
Tti2	black
Tub	black
Tvp23a	black
Txndc16	black
Tyw3	black
Ube2n	black
Ube4bos3	black
Ubox5	black
Ubp1	black
Uggt2	black
Uimc1	black
Usp16	black
Utp15	black
Vamp1	black
Vangl2	black
Vbp1	black
Vezt	black
Vps33b	black
Vwa7	black
Wars2	black
Wdr11	black
Wdr35	black
Wdr43	black
Wdr59	black
Wdr5b	black
Xrcc2	black
Xylb	black
Yipf2	black
Zbed3	black
Zbtb10	black
Zc3h11a	black
Zc3h7a	black
Zc3hav1l	black
Zcchc4	black
Zdhhc24	black
Zfc3h1	black
Zfp101	black
Zfp113	black
Zfp128	black
Zfp239	black
Zfp27	black
Zfp280b	black
Zfp317	black
Zfp318	black
Zfp354b	black
Zfp36l1	black
Zfp383	black
Zfp420	black
Zfp426	black
Zfp438	black
Zfp493	black
Zfp551	black
Zfp563	black
Zfp566	black
Zfp58	black
Zfp59	black
Zfp599	black
Zfp60	black
Zfp606	black
Zfp619	black
Zfp626	black
Zfp7	black
Zfp764	black
Zfp773	black
Zfp788	black
Zfp846	black
Zfp870	black
Zfp90	black
Zfp93	black
Zfp934	black
Zfp948	black
Zfp950	black
Zfp952	black
Zfp963	black
Zkscan3	black
Zkscan5	black
Zmat1	black
Zmym5	black
Znf41-ps	black
Znhit3	black
Zpbp	black
Zranb2	black
Zufsp	black
0610040J01Rik	blue
1110008F13Rik	blue
1600010M07Rik	blue
1600014C10Rik	blue
1700001L05Rik	blue
1700020L24Rik	blue
1700071M16Rik	blue
1700112E06Rik	blue
1810011H11Rik	blue
1810013L24Rik	blue
1810043G02Rik	blue
1810055G02Rik	blue
1810062G17Rik	blue
2310022A10Rik	blue
2310040G24Rik	blue
2610507I01Rik	blue
3110082I17Rik	blue
4632428N05Rik	blue
4833418N02Rik	blue
4930404I05Rik	blue
4930404N11Rik	blue
4930459C07Rik	blue
4930480K23Rik	blue
4930581F22Rik	blue
4933408B17Rik	blue
4933417D19Rik	blue
4933432I03Rik	blue
4933433G19Rik	blue
5031439G07Rik	blue
5430425K12Rik	blue
5730508B09Rik	blue
5830416P10Rik	blue
5830432E09Rik	blue
6330416G13Rik	blue
6430548M08Rik	blue
6530402F18Rik	blue
9030617O03Rik	blue
9330133O14Rik	blue
9330159M07Rik	blue
9330179D12Rik	blue
9430038I01Rik	blue
9530077C05Rik	blue
9830107B12Rik	blue
A130077B15Rik	blue
A530013C23Rik	blue
A530064D06Rik	blue
AA467197	blue
AB124611	blue
AF251705	blue
AI607873	blue
AI839979	blue
AU019990	blue
Aacs	blue
Aars2	blue
Aatk	blue
Abca9	blue
Abcc4	blue
Abcc5	blue
Abcd2	blue
Abhd5	blue
Abi3	blue
Abr	blue
Abtb2	blue
Acaa1b	blue
Acad8	blue
Acap3	blue
Acer3	blue
Acot1	blue
Acot10	blue
Acox3	blue
Acp2	blue
Acpp	blue
Acta2	blue
Acvrl1	blue
Adam11	blue
Adam15	blue
Adam19	blue
Adam8	blue
Adamts10	blue
Adap1	blue
Adck4	blue
Adgre5	blue
Adgrg5	blue
Adipor2	blue
Adssl1	blue
Agap1	blue
Agl	blue
Agpat2	blue
Agpat5	blue
Agps	blue
Agrn	blue
Agtrap	blue
Ahnak	blue
Aicda	blue
Aif1	blue
Aifm2	blue
Ak8	blue
Akap1	blue
Akr1c13	blue
Akt1	blue
Alas1	blue
Alcam	blue
Aldh1b1	blue
Aldh3b1	blue
Aldh5a1	blue
Alox5ap	blue
Amdhd2	blue
Amer2	blue
Amica1	blue
Amot	blue
Amotl2	blue
Ampd3	blue
Amz1	blue
Ang	blue
Angptl7	blue
Ankdd1b	blue
Ankrd13a	blue
Ankrd13d	blue
Ankrd22	blue
Ankrd33b	blue
Ankrd66	blue
Anxa1	blue
Anxa11	blue
Anxa2	blue
Anxa3	blue
Anxa4	blue
Anxa5	blue
Aoah	blue
Ap1s2	blue
Ap2a2	blue
Ap3m1	blue
Apba1	blue
Apbb1ip	blue
Aph1b	blue
Aph1c	blue
Aplp2	blue
Apobr	blue
Apoc1	blue
Apoc2	blue
Apoe	blue
App	blue
Appbp2os	blue
Arg2	blue
Arhgap19	blue
Arhgap24	blue
Arhgap27	blue
Arhgap39	blue
Arhgap9	blue
Arhgef10l	blue
Arhgef37	blue
Arhgef4	blue
Arl11	blue
Arl4c	blue
Armc7	blue
Armcx3	blue
Armcx4	blue
Arpc1b	blue
Arpc4	blue
Arrdc3	blue
Arrdc4	blue
Arsg	blue
Arsi	blue
Asah1	blue
Asb7	blue
Asns	blue
Asprv1	blue
Asxl1	blue
Atf3	blue
Atf6	blue
Atg4c	blue
Atox1	blue
Atp10a	blue
Atp11a	blue
Atp1a3	blue
Atp6ap2	blue
Atp6v1a	blue
Atp6v1b2	blue
Atp6v1e1	blue
Atp8b4	blue
Atrnl1	blue
Atxn10	blue
Aurkb	blue
B230118H07Rik	blue
B230208H11Rik	blue
B3gnt4	blue
B430212C06Rik	blue
B430306N03Rik	blue
B4galt5	blue
B4galt6	blue
BC100530	blue
BC147527	blue
Bad	blue
Bak1	blue
Bambi	blue
Batf	blue
Batf2	blue
Bcl3	blue
Bcl6	blue
Bco2	blue
Bex6	blue
Bfsp1	blue
Bid	blue
Bin3	blue
Bmf	blue
Bmpr1a	blue
Bmpr2	blue
Bmx	blue
Bnip2	blue
Brat1	blue
Bri3bp	blue
Brpf1	blue
Bst1	blue
C130050O18Rik	blue
C1galt1c1	blue
C1ra	blue
C1rl	blue
C2cd2l	blue
C3	blue
C5ar1	blue
C5ar2	blue
Cabyr	blue
Cacna1f	blue
Cacnb3	blue
Camkk2	blue
Cap1	blue
Car9	blue
Card10	blue
Card9	blue
Cask	blue
Casp1	blue
Casp4	blue
Cbfa2t3	blue
Cbr3	blue
Cbx8	blue
Ccdc109b	blue
Ccdc126	blue
Ccdc146	blue
Ccdc180	blue
Ccdc22	blue
Ccdc57	blue
Ccdc63	blue
Ccdc86	blue
Ccdc88b	blue
Ccdc97	blue
Ccno	blue
Ccpg1os	blue
Ccr1	blue
Ccr2	blue
Cd101	blue
Cd14	blue
Cd177	blue
Cd244	blue
Cd300a	blue
Cd300lb	blue
Cd300ld	blue
Cd300lf	blue
Cd300lg	blue
Cd302	blue
Cd33	blue
Cd36	blue
Cd44	blue
Cd68	blue
Cd80	blue
Cd93	blue
Cdc42	blue
Cdc42bpb	blue
Cdc42ep2	blue
Cdc42ep4	blue
Cdk20	blue
Cdk2ap2	blue
Cdkn1a	blue
Ceacam10	blue
Ceacam18	blue
Ceacam19	blue
Cebpb	blue
Cebpd	blue
Cebpg	blue
Celsr3	blue
Cep19	blue
Cers2	blue
Cers6	blue
Ces1d	blue
Cetn4	blue
Cfap126	blue
Cfap45	blue
Cfb	blue
Cfh	blue
Cfp	blue
Chac1	blue
Chid1	blue
Chil1	blue
Chil3	blue
Chmp6	blue
Chrm3	blue
Chst1	blue
Chst11	blue
Cib2	blue
Ckb	blue
Clcn6	blue
Clcn7	blue
Cldn15	blue
Clec10a	blue
Clec12a	blue
Clec4a1	blue
Clec4a2	blue
Clec4a3	blue
Clec4a4	blue
Clec4b1	blue
Clec4d	blue
Clec4e	blue
Clec4n	blue
Clec5a	blue
Clec7a	blue
Clip1	blue
Cln3	blue
Cln5	blue
Cln6	blue
Cln8	blue
Clvs1	blue
Cmip	blue
Cmklr1	blue
Cmpk2	blue
Cmtm3	blue
Cmtm6	blue
Cmya5	blue
Coa4	blue
Comt	blue
Coprs	blue
Coro1b	blue
Cotl1	blue
Cpd	blue
Cpne2	blue
Crispld2	blue
Cryba4	blue
Csad	blue
Csf1r	blue
Csf2ra	blue
Csf3r	blue
Cstb	blue
Ctdspl	blue
Ctnnbip1	blue
Ctnnd1	blue
Ctnnd2	blue
Ctsa	blue
Ctss	blue
Cul9	blue
Cxcr1	blue
Cxcr2	blue
Cyb5d2	blue
Cyb5r1	blue
Cybb	blue
Cyp27a1	blue
Cyp4f16	blue
Cyp4v3	blue
Cyp4x1	blue
Cyp7b1	blue
Cysltr1	blue
Cyth4	blue
D1Ertd622e	blue
D630023F18Rik	blue
D7Ertd143e	blue
Daglb	blue
Dbi	blue
Dcakd	blue
Dcxr	blue
Ddx60	blue
Dedd2	blue
Def8	blue
Degs1	blue
Dennd2a	blue
Dennd5a	blue
Depdc7	blue
Dfna5	blue
Dgat1	blue
Dgat2	blue
Dgkg	blue
Dgkh	blue
Dhdds	blue
Dhrs7	blue
Dhrs9	blue
Dhx58	blue
Diap2	blue
Dleu2	blue
Dlst	blue
Dmxl2	blue
Dna2	blue
Dnaaf3	blue
Dnah2	blue
Dnajb14	blue
Dnal4	blue
Dock1	blue
Dock4	blue
Dpep2	blue
Dram1	blue
Dscr3	blue
Dse	blue
Dtx4	blue
Dusp1	blue
Dusp22	blue
Dync2li1	blue
Dynlt1a	blue
E130317F20Rik	blue
E230016K23Rik	blue
E230029C05Rik	blue
Ear2	blue
Ebi3	blue
Echs1	blue
Edem2	blue
Eepd1	blue
Efcab11	blue
Efhd2	blue
Egfl8	blue
Ehbp1l1	blue
Eif2ak2	blue
Eif4h	blue
Elac1	blue
Ell	blue
Emb	blue
Emilin1	blue
Emilin2	blue
Enoph1	blue
Entpd1	blue
Entpd3	blue
Epha1	blue
Espl1	blue
Espn	blue
Ethe1	blue
Ets2	blue
Etv6	blue
Evi2a	blue
Ext1	blue
F10	blue
F13a1	blue
F630028O10Rik	blue
F8	blue
Fabp5	blue
Fabp7	blue
Fam109a	blue
Fam122a	blue
Fam129b	blue
Fam151b	blue
Fam160a2	blue
Fam187b	blue
Fam196b	blue
Fam20a	blue
Fam20c	blue
Fam21	blue
Fam213b	blue
Fam217b	blue
Fam222b	blue
Fam227a	blue
Fam32a	blue
Fam83f	blue
Fam96a	blue
Fam98c	blue
Fas	blue
Fbxl15	blue
Fbxl22	blue
Fbxl5	blue
Fbxo10	blue
Fbxo18	blue
Fbxo31	blue
Fbxw17	blue
Fcer1g	blue
Fcgr1	blue
Fcgr3	blue
Fcgr4	blue
Fcnb	blue
Fer1l5	blue
Fes	blue
Fgd4	blue
Fgl2	blue
Fgr	blue
Fhod1	blue
Fkbp1b	blue
Fkbpl	blue
Flot1	blue
Flot2	blue
Fmn1	blue
Fn1	blue
Fndc3b	blue
Fnip2	blue
Fos	blue
Fosl2	blue
Foxd4	blue
Fpr1	blue
Fpr2	blue
Frmd4a	blue
Frrs1	blue
Fscn2	blue
Fuca1	blue
Fuca2	blue
Fuom	blue
Furin	blue
Fxyd5	blue
Fxyd7	blue
Fyb	blue
Fzd1	blue
G0s2	blue
Galc	blue
Gale	blue
Galk2	blue
Galm	blue
Galns	blue
Galnt3	blue
Galnt6	blue
Galnt9	blue
Gamt	blue
Gapdh	blue
Gas2l3	blue
Gas7	blue
Gatm	blue
Gatsl2	blue
Gbp10	blue
Gca	blue
Gcnt2	blue
Gdf9	blue
Gdpd3	blue
Gdpd5	blue
Get4	blue
Gga1	blue
Ggh	blue
Ggt5	blue
Gk	blue
Gla	blue
Glipr1	blue
Glipr2	blue
Glrx	blue
Glud1	blue
Gm10872	blue
Gm1123	blue
Gm13154	blue
Gm14085	blue
Gm15417	blue
Gm17455	blue
Gm21188	blue
Gm2a	blue
Gm5086	blue
Gm5150	blue
Gm5416	blue
Gm5483	blue
Gm7694	blue
Gm9733	blue
Gmppb	blue
Gng10	blue
Gngt2	blue
Gorasp1	blue
Gpcpd1	blue
Gpi1	blue
Gpr108	blue
Gpr137b-ps	blue
Gpr141	blue
Gpr160	blue
Gpr182	blue
Gpr35	blue
Gpsm2	blue
Gpsm3	blue
Gpt2	blue
Gria3	blue
Grm1	blue
Grn	blue
Gsdmd	blue
Gspt2	blue
Gsr	blue
Gstm4	blue
Gsto1	blue
Guca1a	blue
Gusb	blue
Gyg	blue
H13	blue
H2-Q10	blue
H2afz	blue
H6pd	blue
Hal	blue
Haus8	blue
Hcar2	blue
Hdac4	blue
Hecw2	blue
Hexim1	blue
Hfe	blue
Hgsnat	blue
Hip1	blue
Hjurp	blue
Hk3	blue
Hlx	blue
Hmgcl	blue
Hmmr	blue
Hmox1	blue
Hnmt	blue
Hnrnpll	blue
Hopx	blue
Hp	blue
Hpn	blue
Hrh2	blue
Hsd17b11	blue
Hsd3b7	blue
Icam1	blue
Idh1	blue
Ifi204	blue
Ifi27l2a	blue
Ifi30	blue
Ifi47	blue
Ifih1	blue
Ifit1bl2	blue
Ifit3b	blue
Ifitm2	blue
Ifitm3	blue
Ifitm5	blue
Ifitm6	blue
Ifnar2	blue
Ifngr1	blue
Ifngr2	blue
Ifnlr1	blue
Igf1r	blue
Igfbp6	blue
Igsf6	blue
Ikbkap	blue
Il13ra1	blue
Il15	blue
Il17ra	blue
Il18	blue
Il18bp	blue
Il18rap	blue
Il1b	blue
Il1bos	blue
Il1f9	blue
Il1r2	blue
Il1rap	blue
Il1rn	blue
Il27	blue
Il6ra	blue
Il9r	blue
Impa2	blue
Ino80e	blue
Inpp4a	blue
Ip6k1	blue
Ip6k3	blue
Ipcef1	blue
Ipmk	blue
Iqgap1	blue
Iqsec1	blue
Iqsec2	blue
Irak4	blue
Irg1	blue
Itfg3	blue
Itga5	blue
Itga8	blue
Itgam	blue
Itgax	blue
Itgb2	blue
Itgb2l	blue
Itprip	blue
Itpripl1	blue
Itpripl2	blue
Jag1	blue
Junb	blue
Kcnab3	blue
Kcne3	blue
Kcnh2	blue
Kcnj16	blue
Kcnk6	blue
Kcnrg	blue
Kctd11	blue
Kctd20	blue
Kdm6b	blue
Kdm7a	blue
Khdc3	blue
Khk	blue
Kif1b	blue
Kif23	blue
Kif7	blue
Kifc3	blue
Kiss1r	blue
Klhdc10	blue
Klhdc2	blue
Klhl18	blue
Klhl2	blue
Klhl36	blue
Klra17	blue
Klra2	blue
Kpna2	blue
Krt7	blue
Krt86	blue
LOC100038947	blue
LOC100504703	blue
Lamp2	blue
Lasp1	blue
Lbp	blue
Lcn2	blue
Lcp1	blue
Ldhal6b	blue
Ldhb	blue
Lgals1	blue
Lgals3	blue
Lifr	blue
Lilr4b	blue
Lilra6	blue
Lilrb4a	blue
Lima1	blue
Limk1	blue
Lin28a	blue
Lins1	blue
Lipa	blue
Lman2	blue
Lmf1	blue
Lmnb1	blue
Lonrf3	blue
Lpcat2	blue
Lpcat4	blue
Lrg1	blue
Lrp1	blue
Lrp4	blue
Lrp5	blue
Lrpap1	blue
Lrrc25	blue
Lrrc27	blue
Lrrc56	blue
Lrrc8d	blue
Lrsam1	blue
Lrwd1	blue
Lsm10	blue
Lsp1	blue
Lsr	blue
Lst1	blue
Ltb4r1	blue
Ltbr	blue
Lxn	blue
Ly6c2	blue
Ly6g	blue
Ly96	blue
Lyz1	blue
Lyz2	blue
Man1c1	blue
Man2b1	blue
Man2b2	blue
Map2k3os	blue
Map3k12	blue
Map3k15	blue
Map3k5	blue
Map7d1	blue
Mapk13	blue
Mapk14	blue
Mapkapk2	blue
Marcks	blue
Mark2	blue
Mb21d1	blue
Mbd6	blue
Mbp	blue
Mcemp1	blue
Mcfd2	blue
Mcl1	blue
Mcmdc2	blue
Med22	blue
Med25	blue
Mefv	blue
Megf8	blue
Met	blue
Metrnl	blue
Mettl9	blue
Mfsd1	blue
Mfsd5	blue
Mfsd6	blue
Mfsd6l	blue
Mfsd7a	blue
Mfsd7b	blue
Mfsd9	blue
Mgam	blue
Mgst1	blue
Mib2	blue
Midn	blue
Milr1	blue
Mir22hg	blue
Mir23a	blue
Mir3061	blue
Mir7115	blue
Mitf	blue
Mkl1	blue
Mlkl	blue
Mmgt1	blue
Mmp8	blue
Mmp9	blue
Mnda	blue
Mob3b	blue
Mocos	blue
Mocs1	blue
Mpeg1	blue
Mpzl3	blue
Mrgpra2b	blue
Mrpl33	blue
Ms4a4a	blue
Ms4a6c	blue
Ms4a6d	blue
Ms4a7	blue
Ms4a8a	blue
Msantd3	blue
Msl1	blue
Msmo1	blue
Msr1	blue
Msra	blue
Msrb1	blue
Mst1r	blue
Mtap7d3	blue
Mtfr2	blue
Mthfd2	blue
Mtl5	blue
Mtmr10	blue
Mtus1	blue
Mtus2	blue
Muc1	blue
Mvd	blue
Mvp	blue
Mx1	blue
Mx2	blue
Mxd1	blue
Myadm	blue
Mybpc3	blue
Myd88	blue
Myl2	blue
Myo1a	blue
Myo1f	blue
Myo9b	blue
Myof	blue
N4bp1	blue
Naa60	blue
Naaa	blue
Nadk	blue
Nagpa	blue
Naip2	blue
Nampt	blue
Nat8l	blue
Nbeal2	blue
Ncf2	blue
Nckap5l	blue
Nckipsd	blue
Ndel1	blue
Ndst2	blue
Ndufaf7	blue
Neil3	blue
Nek9	blue
Nfam1	blue
Nfe2l2	blue
Nfic	blue
Nim1k	blue
Nipal1	blue
Nisch	blue
Nkiras2	blue
Nlgn2	blue
Nln	blue
Nlrp12	blue
Nlrp1a	blue
Nlrp1b	blue
Nlrp3	blue
Nme4	blue
Nmnat1	blue
Noct	blue
Nod2	blue
Nostrin	blue
Notch1	blue
Notch4	blue
Npc2	blue
Nrros	blue
Nt5dc2	blue
Ntng2	blue
Ntpcr	blue
Nucb2	blue
Nudt22	blue
Nudt4	blue
Numbl	blue
Nupr1	blue
Nxn	blue
Nxpe5	blue
Oaf	blue
Oas1a	blue
Oas1g	blue
Oas2	blue
Oasl2	blue
Obfc1	blue
Ocel1	blue
Ocstamp	blue
Olfm1	blue
Olfm4	blue
Olr1	blue
Orai1	blue
Osbpl9	blue
Oscp1	blue
Osgin1	blue
Ostf1	blue
Otof	blue
Otud3	blue
P2rx7	blue
P2ry13	blue
P2ry6	blue
P4hb	blue
Pabpc1l	blue
Pacs2	blue
Padi3	blue
Padi4	blue
Pak1	blue
Palm	blue
Papss2	blue
Paqr3	blue
Parp12	blue
Parp8	blue
Pbx1	blue
Pbx2	blue
Pctp	blue
Pcyox1	blue
Pcyt1a	blue
Pde1b	blue
Pde4a	blue
Pde8a	blue
Pdhx	blue
Pdxk	blue
Peak1	blue
Peli2	blue
Per2	blue
Pfkfb4	blue
Pgam1	blue
Pgd	blue
Pglyrp1	blue
Pglyrp4	blue
Pgm1	blue
Pgs1	blue
Phf10	blue
Phf11d	blue
Phf20	blue
Phyh	blue
Pi16	blue
Pias4	blue
Picalm	blue
Pid1	blue
Pik3cd	blue
Pik3cg	blue
Pik3r2	blue
Pik3r6	blue
Pilra	blue
Pilrb1	blue
Pilrb2	blue
Pip5k1c	blue
Pirb	blue
Pisd	blue
Pitpna	blue
Piwil2	blue
Pkd2	blue
Pkdcc	blue
Pla2g4a	blue
Pla2g7	blue
Plac8	blue
Platr7	blue
Plau	blue
Plaur	blue
Plbd1	blue
Plcb1	blue
Pld1	blue
Pld4	blue
Plec	blue
Plekhg1	blue
Plekhg6	blue
Plekhm2	blue
Plin2	blue
Plin3	blue
Plin5	blue
Plod1	blue
Plod3	blue
Plp2	blue
Plscr1	blue
Plscr3	blue
Plxna4os1	blue
Plxnb2	blue
Plxnb3	blue
Pnkp	blue
Pnp	blue
Pnpla7	blue
Pofut2	blue
Por	blue
Pot1b	blue
Ppapdc1b	blue
Ppapdc3	blue
Ppard	blue
Ppfia4	blue
Ppm1h	blue
Ppp1r12c	blue
Ppp1r2-ps3	blue
Ppp1r3b	blue
Ppp1r3d	blue
Ppp2cb	blue
Ppt1	blue
Ppt2	blue
Pqlc1	blue
Pqlc3	blue
Pram1	blue
Prdx5	blue
Preb	blue
Prickle3	blue
Prkra	blue
Proz	blue
Prps1l1	blue
Prr33	blue
Prrg2	blue
Prrt3	blue
Prtn3	blue
Prune2	blue
Psap	blue
Psd2	blue
Psma7	blue
Pstpip1	blue
Ptafr	blue
Ptger2	blue
Ptgfrn	blue
Ptgr1	blue
Ptgs2os2	blue
Ptov1	blue
Ptpn6	blue
Ptpro	blue
Ptrhd1	blue
Purg	blue
Pvr	blue
Pvrl4	blue
Pwwp2b	blue
Pxn	blue
Pygl	blue
Qprt	blue
Rab11fip1	blue
Rab11fip5	blue
Rab29	blue
Rab31	blue
Rab32	blue
Rab3d	blue
Rab7	blue
Rab7b	blue
Rab8b	blue
Ralb	blue
Rap2b	blue
Rara	blue
Rasgrp4	blue
Rassf4	blue
Rbfa	blue
Rbks	blue
Rbm47	blue
Rdh12	blue
Reep3	blue
Relt	blue
Rem1	blue
Renbp	blue
Retn	blue
Retnlg	blue
Retsat	blue
Rgs14	blue
Rgs19	blue
Rgs2	blue
Rgs3	blue
Rhbdf2	blue
Rhou	blue
Rhov	blue
Rin2	blue
Rinl	blue
Rnd1	blue
Rnd3	blue
Rnf128	blue
Rnf130	blue
Rnf149	blue
Rnf166	blue
Rnf217	blue
Rnh1	blue
Rnpep	blue
Rpl3l	blue
Rps6ka1	blue
Rps6ka2	blue
Rps6ka4	blue
Rrbp1	blue
Rsg1	blue
Rsph3a	blue
Rspo1	blue
Rtp4	blue
Rufy4	blue
Rusc2	blue
Rwdd2a	blue
S100a11	blue
S100a4	blue
S100a6	blue
S100a8	blue
S100a9	blue
S1pr2	blue
Saa3	blue
Samhd1	blue
Sap30	blue
Sat1	blue
Sbno2	blue
Scarb1	blue
Scarf1	blue
Scel	blue
Scn2b	blue
Scnn1a	blue
Scrg1	blue
Sdc3	blue
Sdf2l1	blue
Sec14l1	blue
Sec22c	blue
Sec24d	blue
Selplg	blue
Sema4a	blue
Sema6b	blue
Sephs2	blue
Sepn1	blue
Sepp1	blue
sep-05	blue
Serpinb8	blue
Sesn2	blue
Sestd1	blue
Setd8	blue
Sfmbt2	blue
Sfxn5	blue
Sgk3	blue
Sgms2	blue
Sgsm3	blue
Sgtb	blue
Sh2b2	blue
Sh2d1b1	blue
Sh2d3c	blue
Sh3bp1	blue
Sh3pxd2b	blue
Sh3tc1	blue
Shb	blue
Shc1	blue
Shfm1	blue
Shtn1	blue
Siglec1	blue
Siglece	blue
Sirpa	blue
Sirpb1a	blue
Sirpb1b	blue
Slc11a1	blue
Slc12a5	blue
Slc12a9	blue
Slc13a3	blue
Slc15a2	blue
Slc15a3	blue
Slc16a3	blue
Slc16a5	blue
Slc22a15	blue
Slc22a18	blue
Slc22a20	blue
Slc22a21	blue
Slc22a4	blue
Slc25a13	blue
Slc25a43	blue
Slc25a44	blue
Slc25a45	blue
Slc25a5	blue
Slc26a6	blue
Slc26a8	blue
Slc27a4	blue
Slc2a6	blue
Slc31a1	blue
Slc31a2	blue
Slc35a5	blue
Slc35c2	blue
Slc35e1	blue
Slc35f5	blue
Slc35f6	blue
Slc36a1	blue
Slc37a3	blue
Slc39a11	blue
Slc40a1	blue
Slc43a2	blue
Slc46a1	blue
Slc7a11	blue
Slc7a7	blue
Slc8a1	blue
Slc8b1	blue
Slc9a3r1	blue
Slc9b1	blue
Slco3a1	blue
Slco4a1	blue
Slfn1	blue
Slfn4	blue
Slfn5	blue
Slpi	blue
Smarcad1	blue
Smim13	blue
Smim5	blue
Smo	blue
Smpdl3a	blue
Snord89	blue
Snta1	blue
Sntb2	blue
Snx1	blue
Snx18	blue
Snx20	blue
Snx21	blue
Snx27	blue
Soat1	blue
Soat2	blue
Socs3	blue
Sorl1	blue
Sort1	blue
Spatc1	blue
Spg21	blue
Spi1	blue
Spic	blue
Spink2	blue
Spryd3	blue
Sptlc2	blue
Sqrdl	blue
Srd5a1	blue
Srgap2	blue
Srpk2	blue
Ssbp4	blue
Ssc4d	blue
St3gal3	blue
St3gal4	blue
Stag3	blue
Stard3	blue
Stard5	blue
Stard8	blue
Stat3	blue
Stat5b	blue
Stat6	blue
Steap3	blue
Stfa1	blue
Stfa2	blue
Stfa2l1	blue
[truncated: 11,201 more rows]
