# Supplementary material for: Peripheral blood transcriptome profiling enables monitoring disease progression in dystrophic mice and patients
Source: EMBO Mol Med. 2021 Mar 10;13(4):e13328. doi: 10.15252/emmm.202013328 (PMC8033515; doi:10.15252/emmm.202013328)
Supplement: Supplementary file 6 — Dataset EV5 [file EMMM-13-e13328-s006.xlsx]

## Sheet: description
Dataset EV5. Correlation between selected WGCNA blood module hubs and muscle eigengenes
Tab	Content
1_blood_green+magenta	Correlation between selected WGCNA blood module hubs and muscle eigengenes
2_blood_greenyellow+cyan	Correlation between selected WGCNA blood module hubs and muscle eigengenes

## Sheet: 1_blood_green+magenta
blood.module	blood.hub	muscle.module	correlation	p.value
green	Tuba4a	yellow	0.392	0.1333
green	Tuba4a	black	0.377	0.1505
green	Tuba4a	pink	0.309	0.2444
green	Tuba4a	magenta	-0.6	0.014
green	Tuba4a	tan	-0.382	0.1447
magenta	Atp5a1	yellow	0.431	0.0955
magenta	Atp5a1	black	0.492	0.0532
magenta	Atp5a1	pink	0.426	0.0995
magenta	Atp5a1	magenta	-0.637	0.008
magenta	Atp5a1	tan	-0.42	0.1053

## Sheet: 2_blood_greenyellow+cyan
blood.module	blood.hub	muscle.module	correlation	p.value
greenyellow	H2-Ob	yellow	-0.398	0.1269
greenyellow	H2-Ob	tan	0.534	0.0332
greenyellow	H2-Ob	magenta	0.512	0.0424
cyan	Cnep1r1	yellow	-0.662	0.0052
cyan	Cnep1r1	tan	0.749	0.0008
cyan	Cnep1r1	magenta	0.779	0.0004
