# Supplementary material for: Peripheral blood transcriptome profiling enables monitoring disease progression in dystrophic mice and patients
Source: EMBO Mol Med. 2021 Mar 10;13(4):e13328. doi: 10.15252/emmm.202013328 (PMC8033515; doi:10.15252/emmm.202013328)
Supplement: Supplementary file 7 — Dataset EV6 [file EMMM-13-e13328-s004.xlsx]

## Sheet: description
Dataset EV6. Cross-correlation for selected WGCNA blood and muscle hub genes
Tab	Content
1_blood_green+magenta	Cross-correlation for selected WGCNA blood and muscle hub genes
2_blood_greenyellow+cyan	Cross-correlation for selected WGCNA blood and muscle hub genes

## Sheet: 1_blood_green+magenta
blood.module	blood.hub	muscle.module	muscle.hub	correlation	p.value
green	Tuba4a	yellow	Ctsh	0.348	0.1869
green	Tuba4a	yellow	Fyb	0.31	0.2419
green	Tuba4a	yellow	Apoe	-0.008	0.9761
green	Tuba4a	yellow	Arhgap30	0.342	0.1953
green	Tuba4a	yellow	Syk	0.384	0.1422
green	Tuba4a	black	Ckap4	0.287	0.2805
green	Tuba4a	black	Dse	0.43	0.0962
green	Tuba4a	black	Smim3	0.294	0.2687
green	Tuba4a	black	Eaf1	0.405	0.1197
green	Tuba4a	black	Casp1	0.239	0.373
green	Tuba4a	pink	Litaf	0.334	0.2063
green	Tuba4a	pink	Tmem173	0.312	0.2398
green	Tuba4a	pink	Asah1	0.28	0.2935
green	Tuba4a	pink	Cd44	0.314	0.2355
green	Tuba4a	pink	Plek	0.253	0.3446
green	Tuba4a	magenta	Ccnc	-0.424	0.1013
green	Tuba4a	magenta	Api5	-0.338	0.2006
green	Tuba4a	magenta	Mier3	-0.51	0.0434
green	Tuba4a	magenta	Thoc2	-0.59	0.0161
green	Tuba4a	magenta	Rlim	-0.189	0.4839
green	Tuba4a	tan	Wdr37	-0.348	0.187
green	Tuba4a	tan	Parp6	-0.436	0.0916
green	Tuba4a	tan	Asrgl1	-0.428	0.0982
green	Tuba4a	tan	Umad1	-0.398	0.1272
green	Tuba4a	tan	Kitl	-0.316	0.2326
magenta	Atp5a1	yellow	Ctsh	0.395	0.1304
magenta	Atp5a1	yellow	Fyb	0.381	0.1459
magenta	Atp5a1	yellow	Apoe	-0.011	0.9664
magenta	Atp5a1	yellow	Arhgap30	0.418	0.107
magenta	Atp5a1	yellow	Syk	0.466	0.0688
magenta	Atp5a1	black	Ckap4	0.359	0.1722
magenta	Atp5a1	black	Dse	0.488	0.0549
magenta	Atp5a1	black	Smim3	0.354	0.1785
magenta	Atp5a1	black	Eaf1	0.482	0.0585
magenta	Atp5a1	black	Casp1	0.341	0.1965
magenta	Atp5a1	pink	Litaf	0.464	0.0702
magenta	Atp5a1	pink	Tmem173	0.436	0.0916
magenta	Atp5a1	pink	Asah1	0.355	0.1769
magenta	Atp5a1	pink	Cd44	0.449	0.0813
magenta	Atp5a1	pink	Plek	0.378	0.1486
magenta	Atp5a1	magenta	Ccnc	-0.464	0.0703
magenta	Atp5a1	magenta	Api5	-0.35	0.1843
magenta	Atp5a1	magenta	Mier3	-0.551	0.0269
magenta	Atp5a1	magenta	Thoc2	-0.631	0.0088
magenta	Atp5a1	magenta	Rlim	-0.128	0.6361
magenta	Atp5a1	tan	Wdr37	-0.313	0.2383
magenta	Atp5a1	tan	Parp6	-0.458	0.0745
magenta	Atp5a1	tan	Asrgl1	-0.461	0.0723
magenta	Atp5a1	tan	Umad1	-0.401	0.124
magenta	Atp5a1	tan	Kitl	-0.41	0.1144

## Sheet: 2_blood_greenyellow+cyan
blood.module	blood.hub	muscle.module	muscle.hub	correlation	p.value
greenyellow	H2-Ob	yellow	Ctsh	-0.317	0.2313
greenyellow	H2-Ob	yellow	Fyb	-0.333	0.2075
greenyellow	H2-Ob	yellow	Apoe	-0.099	0.7165
greenyellow	H2-Ob	yellow	Arhgap30	-0.359	0.172
greenyellow	H2-Ob	yellow	Syk	-0.353	0.1801
greenyellow	H2-Ob	tan	Wdr37	0.592	0.0157
greenyellow	H2-Ob	tan	Parp6	0.524	0.0374
greenyellow	H2-Ob	tan	Asrgl1	0.511	0.0431
greenyellow	H2-Ob	tan	Umad1	0.587	0.0167
greenyellow	H2-Ob	tan	Kitl	0.492	0.0529
greenyellow	H2-Ob	magenta	Ccnc	0.176	0.5143
greenyellow	H2-Ob	magenta	Api5	0.1	0.7135
greenyellow	H2-Ob	magenta	Mier3	0.239	0.3722
greenyellow	H2-Ob	magenta	Thoc2	0.108	0.69
greenyellow	H2-Ob	magenta	Rlim	0.112	0.6785
cyan	Cnep1r1	yellow	Ctsh	-0.582	0.0181
cyan	Cnep1r1	yellow	Fyb	-0.574	0.02
cyan	Cnep1r1	yellow	Apoe	-0.168	0.5346
cyan	Cnep1r1	yellow	Arhgap30	-0.609	0.0123
cyan	Cnep1r1	yellow	Syk	-0.636	0.0081
cyan	Cnep1r1	tan	Wdr37	0.727	0.0014
cyan	Cnep1r1	tan	Parp6	0.739	0.0011
cyan	Cnep1r1	tan	Asrgl1	0.735	0.0012
cyan	Cnep1r1	tan	Umad1	0.767	0.0005
cyan	Cnep1r1	tan	Kitl	0.649	0.0066
cyan	Cnep1r1	magenta	Ccnc	0.281	0.292
cyan	Cnep1r1	magenta	Api5	0.222	0.4097
cyan	Cnep1r1	magenta	Mier3	0.411	0.1139
cyan	Cnep1r1	magenta	Thoc2	0.397	0.1283
cyan	Cnep1r1	magenta	Rlim	0.082	0.7616
