# Supplementary material for: Peripheral blood transcriptome profiling enables monitoring disease progression in dystrophic mice and patients
Source: EMBO Mol Med. 2021 Mar 10;13(4):e13328. doi: 10.15252/emmm.202013328 (PMC8033515; doi:10.15252/emmm.202013328)
Supplement: Supplementary file 8 — Dataset EV7 [file EMMM-13-e13328-s002.xlsx]

## Sheet: description
Dataset EV7. Exon skipping percentages in the DMDTreat dataset
Tab	Content
1_exon_skipping	Exon skipping percentages in the DMDTreat dataset

## Sheet: 1_exon_skipping
	Normal transcript	Exon skipping	Total (nmol/L)	% Exon skipping
Q mdx 313 PMO	2.4	3.5	5.9	59.322
Q mdx 500 PMO	6	3.7	9.7	38.1443
Q mdx 574 PMO	3.6	6.2	9.8	63.2653
Q mdx 645 PMO	3.8	12.2	16	76.25
Q mdx 312 PS49	8.6	0.5	9.1	5.49451
Q mdx 429 PS49	6.4	0.1	6.5	1.53846
Q mdx 502 PS49	3.7	0.8	4.5	17.7778
Q mdx 617 PS49	2.9	0	2.9	0
Q mdx 659 PS49	8.4	0.3	8.7	3.44828
