# Supplementary material for: Peripheral blood transcriptome profiling enables monitoring disease progression in dystrophic mice and patients
Source: EMBO Mol Med. 2021 Mar 10;13(4):e13328. doi: 10.15252/emmm.202013328 (PMC8033515; doi:10.15252/emmm.202013328)
Supplement: Supplementary file 9 — Dataset EV8 [file EMMM-13-e13328-s007.xlsx]

## Sheet: description
Dataset EV8. Results of the analysis of the MoTreat dataset
Tab	Content
1_omnibus test	Results of the omnibus test on differences between the PMO, PS49 and placebo groups
2_PS49 vs placebo	Results of the test on differences between the PS49 and placebo groups
3_PMO vs placebo	Results of the test on differences between the PMO and placebo groups

## Sheet: 1_omnibus test
Gene	logFC.groupPS49	logFC.groupPMO	logCPM	F	PValue	FDR
Ifit3	3.05039	-0.268302	6.7937	58.6367	2.51782e-07	9.9454e-05
Ifit3b	3.05273	-0.0364865	4.93493	36.4953	3.96155e-06	0.000782406
Zbp1	1.45951	-0.0455164	6.12995	29.5636	1.27028e-05	0.00163969
Oas1a	2.01117	-0.220619	6.20392	26.9888	2.07491e-05	0.00163969
Usp18	2.01071	-0.196047	5.18662	26.9872	2.07556e-05	0.00163969
Ifi27l2a	1.82889	-0.351992	8.59032	24.051	3.81098e-05	0.00250889
Oas1g	3.01798	-0.701884	4.40444	22.6117	5.24533e-05	0.00272827
Ly6c2	1.81544	-0.0535489	7.82189	22.3836	5.52561e-05	0.00272827
Dhx58	1.64417	0.217117	5.16095	21.0097	7.62852e-05	0.00334807
Rtp4	2.05496	0.00164755	5.88897	19.4076	0.000113457	0.00448156
Ifit1	1.72969	-1.00344	7.2107	16.6582	0.000238225	0.00855443
Xaf1	1.50756	-0.332934	5.48053	16.0601	0.000283203	0.00932209
Slfn1	1.03778	-0.0387977	7.14875	13.6453	0.000598264	0.018178
BC147527	0.801179	-0.404198	4.93061	11.7617	0.00114365	0.0322673
Gzmb	1.03171	-0.0512705	4.73383	9.37346	0.00288189	0.0758897
Slc15a3	1.24124	0.236742	5.06578	8.86404	0.00357285	0.0882049
Irf7	1.662	-0.463123	10.452	7.03271	0.00823944	0.191446
Rnaset2b	-0.240777	-0.95043	3.99091	5.97682	0.0140572	0.308478
Ddx47	0.540541	0.378452	5.76408	5.60234	0.0171739	0.357036
Gzma	0.659854	-0.0301739	7.29146	5.20346	0.0214031	0.41233
Hepacam2	-1.66592	-1.13771	2.81292	5.1609	0.0219213	0.41233
Ptgr1	0.735957	-1.63579	2.61504	4.87287	0.0258338	0.433178
Pycard	-0.0508243	-0.790993	5.70497	4.86115	0.0260093	0.433178
1110037F02Rik	0.0330636	0.662329	5.04914	4.81831	0.0266624	0.433178
Psma7	0.242444	-0.427823	7.30617	4.76803	0.0274531	0.433178
Shfm1	0.288585	-0.290686	6.40987	4.70319	0.028513	0.433178
Prdx1	0.0423495	-0.520345	6.83461	4.43953	0.0333364	0.4877
Dnajc15	-0.0800942	-0.656355	4.72276	4.33578	0.0354873	0.500624
Tmem101	0.905543	0.334476	3.11865	4.16144	0.0394713	0.524309
Prf1	0.767552	0.352661	5.11781	4.14711	0.0398209	0.524309
AW112010	0.234037	-0.361691	5.63931	3.91662	0.0459668	0.585706
Nop58	-0.627551	-0.855297	6.27744	3.82907	0.0485825	0.588434
Higd1a	0.139949	-0.656624	3.25685	3.81046	0.0491603	0.588434
2700097O09Rik	-1.24933	-1.0965	2.98446	3.6888	0.0531382	0.604126
Lpcat4	0.519804	0.382391	4.72038	3.66729	0.0538795	0.604126
Isg15	1.20751	-0.410891	10.525	3.57549	0.0571794	0.604126
H13	0.504907	0.0488284	6.7034	3.55447	0.0579675	0.604126
9130401M01Rik	0.402351	0.724335	4.33836	3.53614	0.0586646	0.604126
Cma1	-0.292415	-1.89274	3.666	3.51072	0.0596479	0.604126
Atp6v1e1	0.437637	0.00784441	6.33207	3.36846	0.0655123	0.646934
Klrg1	1.02043	-0.600529	2.76742	3.32103	0.0676132	0.651396
Klra7	0.747134	0.0330599	3.07581	3.23821	0.0714698	0.666098
Mdc1	-0.353069	0.29143	4.49933	3.14727	0.076	0.666098
Abhd5	-0.379006	-0.740239	4.74788	3.06919	0.0801538	0.666098
Comt	-1.11673	-1.19789	5.05941	3.05949	0.0806879	0.666098
Ndufv2	-0.196148	-0.508745	5.74427	3.05611	0.0808753	0.666098
Ssr4	-0.224993	-0.588121	6.0274	3.0553	0.0809201	0.666098
Trim12a	0.236764	-0.26541	6.33893	3.03461	0.0820768	0.666098
Pogz	0.332758	0.680935	3.87314	3.02484	0.0826299	0.666098
Lgals1	0.244484	-0.741544	7.61738	2.96447	0.0861423	0.667299
Chil3	0.971252	0.0764968	7.71355	2.95476	0.0867231	0.667299
Amica1	0.810676	0.530249	5.28869	2.91287	0.0892814	0.667299
Chchd3	-0.541433	-0.37603	5.9622	2.85916	0.0926892	0.667299
Nmi	0.520971	0.0784365	5.42996	2.83308	0.0943983	0.667299
Mak16	-0.482088	-0.904004	4.13419	2.82146	0.0951709	0.667299
Bank1	-0.535061	-0.34251	7.43565	2.797	0.0968218	0.667299
Trub2	0.608807	0.370123	3.68881	2.78422	0.0976977	0.667299
Igfbp4	-0.453483	-0.297329	7.49017	2.76954	0.0987149	0.667299
Impa2	0.58804	0.859148	2.95194	2.73046	0.101482	0.667299
Setd1a	0.00418966	0.503557	5.04403	2.72863	0.101615	0.667299
Syt14	-0.717985	-0.992362	3.41919	2.68609	0.104734	0.667299
Dph6	-0.29728	-0.855252	3.04495	2.66556	0.106279	0.667299
Gm2848	0.874579	0.703925	3.36549	2.66357	0.10643	0.667299
Parp4	-0.47016	-0.115542	4.49558	2.59859	0.111503	0.688184
Blvra	0.127518	-0.56635	3.88743	2.55774	0.114834	0.69784
Tmem206	0.37644	0.706596	3.74532	2.52993	0.117168	0.701234
Tyms	-1.41519	-0.708236	2.90277	2.46502	0.12283	0.716313
Lpp	-0.692934	-1.00462	4.74474	2.45825	0.123439	0.716313
Acmsd	-0.957816	-0.174405	4.83634	2.43966	0.125128	0.716313
Urb1	-0.656189	-0.050964	3.27181	2.37792	0.13093	0.728621
Mrpl20	-0.00121088	-0.392659	5.00385	2.37754	0.130967	0.728621
Oas3	1.00898	-0.0588407	7.15769	2.3211	0.136546	0.749104
Llph	-0.145687	-0.6183	3.58539	2.25723	0.143191	0.760854
Crispld2	1.31882	0.915841	4.18438	2.24798	0.144183	0.760854
Stra13	-0.446772	-0.409868	4.69885	2.24536	0.144466	0.760854
Mtss1	-0.541927	-0.338998	5.24519	2.19527	0.149995	0.77958
Cyp51	-0.764569	-0.593023	3.57881	2.17563	0.152229	0.780915
Commd1	0.00569411	-0.467393	4.37367	2.15085	0.155103	0.785458
Hes1	0.360594	-0.84264	3.47598	2.11864	0.158932	0.794658
Tmem104	0.443508	-0.114967	3.90091	2.06861	0.165096	0.807893
Usp11	-0.511724	-0.0472779	3.94299	2.06407	0.165669	0.807893
Adal	-0.710301	0.0231597	2.54669	1.97896	0.176845	0.851875
Pomp	0.318426	-0.0434534	6.30837	1.93183	0.183404	0.861003
Zfp790	0.464079	0.886723	2.83451	1.9127	0.186147	0.861003
Arfgef2	-0.314358	0.0703773	4.63147	1.909	0.186683	0.861003
Trrap	0.0676968	0.512136	5.27517	1.90367	0.187459	0.861003
Ripk2	-0.137498	0.405981	3.3058	1.87118	0.192264	0.866255
Ddx28	0.58876	0.261986	3.6584	1.80733	0.202125	0.866255
Srd5a3	0.331776	0.123484	4.58305	1.77514	0.207318	0.866255
Cox7b	-0.275745	-0.497688	6.70512	1.76951	0.208241	0.866255
Rere	-0.407703	0.111465	6.4497	1.7635	0.209233	0.866255
Pnkp	0.454585	0.336747	6.4153	1.75461	0.210708	0.866255
Mydgf	0.21811	-0.235361	4.59583	1.74206	0.212813	0.866255
Fam65a	-0.40537	-0.0261234	4.43454	1.72766	0.215259	0.866255
Nxn	0.321358	-0.244542	3.15382	1.71043	0.218225	0.866255
Vnn3	0.652218	0.397443	3.44431	1.70439	0.219278	0.866255
Pdcd11	-0.0658568	0.233537	5.38763	1.70221	0.219658	0.866255
Rab3d	0.41623	0.220893	4.61974	1.67675	0.224163	0.866255
Tmcc2	0.448124	-0.138362	7.31647	1.66984	0.225405	0.866255
Nab2	-0.336838	0.257483	4.12862	1.65921	0.22733	0.866255
Tagap	-0.210296	0.164074	6.01609	1.65335	0.228398	0.866255
Sdf2l1	0.0611655	-0.601748	4.29447	1.64441	0.230041	0.866255
Scnn1a	0.698081	0.702477	4.51915	1.6427	0.230357	0.866255
Ctsf	-0.893612	-0.0737132	6.0675	1.63756	0.231309	0.866255
Arid3b	0.0793503	0.470294	4.78771	1.63286	0.232183	0.866255
Gfm2	-0.616279	-0.392498	4.20853	1.63136	0.232463	0.866255
Bola2	-0.00700146	-0.435605	5.37406	1.55194	0.247848	0.899993
Smim4	0.20238	-0.31722	3.63862	1.55097	0.248043	0.899993
Vwa9	0.348032	0.465511	4.06551	1.54944	0.248352	0.899993
Klrb1c	0.501984	-0.0465821	4.73494	1.53558	0.251162	0.901902
Bmx	0.66258	0.023704	3.46511	1.50202	0.258118	0.918529
Parl	0.601264	0.101084	4.62259	1.46776	0.265451	0.936189
Atp5c1	0.0742627	-0.236939	6.74532	1.44195	0.271134	0.947768
Nsa2	-0.20489	-0.412512	7.64886	1.40077	0.280491	0.967639
Smpd5	0.44178	1.01226	2.36411	1.39549	0.281718	0.967639
Parp11	0.484998	0.714874	3.82384	1.33551	0.296093	0.973416
Usp24	-0.424072	-0.263749	5.3373	1.32708	0.29818	0.973416
Dgat2	0.703124	0.14152	4.8002	1.32695	0.298213	0.973416
Alg5	-0.10629	-0.359665	4.61027	1.31708	0.300678	0.973416
Aig1	-0.840245	-0.322333	2.01402	1.31036	0.30237	0.973416
Ifi27	0.217209	-0.538269	7.15773	1.30435	0.303891	0.973416
Rbm12	-0.274467	0.17335	4.01825	1.30305	0.304221	0.973416
2500002B13Rik	-0.750717	-0.426621	6.28609	1.28266	0.309461	0.973416
Myeov2	-0.13688	-0.415307	4.73401	1.27883	0.310455	0.973416
Fam168b	0.130144	0.433799	6.55247	1.27201	0.312238	0.973416
A430078G23Rik	0.135459	0.394453	5.34092	1.27032	0.31268	0.973416
Ccdc6	0.283247	0.367248	4.13077	1.26674	0.313622	0.973416
Dnajc13	0.0430571	0.40415	4.80555	1.22591	0.324595	0.973416
Hmbs	0.381805	-0.355682	5.79417	1.22095	0.325959	0.973416
E2f6	-0.714246	-0.180714	2.27618	1.21686	0.327086	0.973416
Mcoln2	-0.664967	0.0518038	3.18126	1.19252	0.333898	0.973416
Rbm22	0.33083	0.554246	4.96717	1.18689	0.335496	0.973416
Prdx4	0.135368	-0.353949	3.90257	1.17281	0.339532	0.973416
Psmb7	0.171188	-0.217252	6.1814	1.16993	0.340366	0.973416
Hdac4	0.452936	0.569384	5.12259	1.16848	0.340785	0.973416
Sec16a	-0.0143121	0.314551	5.19209	1.16331	0.342288	0.973416
Bahd1	-0.083794	0.241991	4.96621	1.15827	0.34376	0.973416
Ncoa7	-1.05243	-0.609386	7.25961	1.15403	0.345005	0.973416
Kif23	0.27985	0.719007	4.18073	1.15307	0.345288	0.973416
Pigx	0.266442	-0.0406559	4.36425	1.13453	0.350793	0.973416
Ndufb8	0.455309	0.110408	6.03031	1.11013	0.358192	0.973416
Slc39a11	-0.372271	-0.133184	3.67534	1.10959	0.358358	0.973416
Anapc1	-0.155429	0.197117	5.08895	1.10949	0.358389	0.973416
Aoah	0.702357	0.4867	2.07146	1.07642	0.368715	0.973416
Siglecg	-0.362321	0.00483535	6.9024	1.06676	0.371795	0.973416
Ccnb2	-0.492527	-0.761194	2.7255	1.06504	0.372349	0.973416
Vti1b	-0.303226	-0.124388	5.71095	1.05741	0.374807	0.973416
Tspan31	-0.0637336	-0.52544	4.49288	1.04617	0.378461	0.973416
Chid1	0.297159	-0.287328	3.0922	1.04608	0.378491	0.973416
Pbx1	0.257169	0.594109	4.05165	1.04607	0.378493	0.973416
Ercc3	0.239779	0.346798	4.53973	1.03988	0.380525	0.973416
Ndufaf7	0.655376	0.356822	4.07495	1.03737	0.381353	0.973416
Ssr1	0.0274585	-0.236094	5.87991	1.03146	0.383308	0.973416
Prmt3	0.0838145	0.341125	4.08067	1.02994	0.383811	0.973416
Fcf1	-0.00507117	-0.452444	4.00429	1.02948	0.383966	0.973416
Tnfrsf22	-0.101577	0.53598	2.55219	1.02806	0.384438	0.973416
Sec61b	0.335642	0.212156	5.94403	1.01641	0.388339	0.977031
Rab8a	0.141966	-0.115237	7.3403	0.992456	0.396507	0.986123
Acss1	-0.43743	-0.369761	5.50945	0.976136	0.402184	0.986123
Add1	0.161594	0.351155	8.07739	0.967243	0.405317	0.986123
Nusap1	-0.327416	-0.493092	7.48248	0.963673	0.406582	0.986123
Rprd1b	-0.227615	0.0718912	4.46224	0.954722	0.409776	0.986123
Cyp4b1-ps2	-0.757054	-0.578441	5.5616	0.951952	0.41077	0.986123
Klra9	0.14552	-0.299798	3.38223	0.949523	0.411644	0.986123
Slc35a2	0.502516	0.295417	3.56512	0.946715	0.412657	0.986123
Pcna	0.00344663	-0.322114	5.66739	0.937285	0.41608	0.986123
Psat1	0.12246	-0.365232	3.38018	0.934989	0.416918	0.986123
Xpc	-0.151533	0.171841	5.13313	0.887075	0.434864	0.986482
Rab3gap1	-0.195993	0.152332	4.91786	0.879868	0.43764	0.986482
Serpinb9b	0.514499	-0.435535	2.2228	0.877333	0.438621	0.986482
Parp1	-0.197172	0.148004	7.0891	0.867219	0.44256	0.986482
AW011738	0.655543	0.213492	5.03054	0.858977	0.445801	0.986482
Ezh1	-0.12818	0.110285	5.6745	0.851723	0.448675	0.986482
Siae	-0.152056	0.419025	3.73535	0.851564	0.448739	0.986482
Naca	-0.148841	-0.304103	6.51507	0.850061	0.449337	0.986482
Elmo1	-0.209354	0.138554	5.61807	0.833514	0.455986	0.986482
Rnaseh2b	0.141945	-0.276094	3.4214	0.830201	0.457331	0.986482
Kdm1a	-0.100584	0.191453	5.01018	0.816076	0.463116	0.986482
Diexf	0.0436936	-0.283609	3.86487	0.80496	0.467727	0.986482
Arhgap17	0.0355129	0.332235	6.02048	0.803326	0.46841	0.986482
Bnip3l	-0.609625	-0.621367	12.9362	0.800759	0.469484	0.986482
Tmem38a	0.576211	0.4144	2.70366	0.792444	0.472984	0.986482
Cmc1	0.399439	-0.460848	2.64617	0.78209	0.477383	0.986482
Ppp2r1b	-0.229681	0.0540877	4.31631	0.780456	0.478081	0.986482
Usp19	0.156914	0.269528	6.34685	0.779805	0.47836	0.986482
Myo6	-0.688731	-0.505691	4.5698	0.778968	0.478719	0.986482
Stk40	0.284888	0.350524	6.61749	0.775039	0.480406	0.986482
Eif2b1	-0.272017	-0.199178	4.22759	0.769441	0.482821	0.986482
Mpst	-0.338543	-0.118047	5.33979	0.757775	0.487901	0.986482
Ost4	-0.177963	-0.442949	7.57754	0.756172	0.488603	0.986482
Rundc1	0.557957	0.149401	3.60039	0.754448	0.48936	0.986482
Med23	-0.321656	0.137354	3.25466	0.752138	0.490377	0.986482
Setbp1	-0.261971	0.19009	3.02804	0.744737	0.49365	0.986482
D930015E06Rik	0.313117	0.390553	6.33648	0.74384	0.494049	0.986482
Zswim4	0.422212	0.254857	4.55938	0.742859	0.494485	0.986482
Rmdn1	-0.264897	-0.517573	2.85399	0.726989	0.501602	0.986482
Pip4k2c	0.0506949	0.216819	5.15777	0.724734	0.502623	0.986482
Cd2bp2	0.210432	0.153067	5.6828	0.723853	0.503023	0.986482
Gpr183	-0.135495	0.161512	5.49995	0.715293	0.506923	0.986482
Memo1	-0.414912	-0.398721	8.3165	0.71362	0.50769	0.986482
Mocs1	0.0980164	-0.177354	5.16224	0.710892	0.508943	0.986482
Polr3g	0.51085	0.109689	2.13684	0.703601	0.512308	0.986482
March5	-0.392855	-0.322228	7.41668	0.686809	0.520156	0.986482
Tmed8	0.00165268	0.385652	4.28556	0.686478	0.520312	0.986482
Pole3	-0.312361	0.234668	3.6086	0.686358	0.520369	0.986482
Irf2bpl	-0.146142	0.26501	5.07319	0.68274	0.522079	0.986482
H2afz	0.319102	0.419753	3.52874	0.66521	0.530456	0.986482
Trem2	0.349434	-0.0325213	3.38487	0.661825	0.532091	0.986482
Ccdc137	-0.36497	-0.0607829	3.29392	0.660349	0.532805	0.986482
E430025E21Rik	-0.068375	0.189791	4.58261	0.657777	0.534054	0.986482
Xpo5	-0.304675	-0.0842608	3.97347	0.657036	0.534414	0.986482
Xpa	-0.0755547	-0.374757	3.83706	0.653484	0.536145	0.986482
Bola3	-0.505725	-0.320589	8.75973	0.643092	0.541246	0.986482
Rpl4	-0.12527	-0.262213	10.5851	0.637049	0.544238	0.986482
Vamp1	-0.434125	0.212419	4.23748	0.631269	0.547117	0.986482
Ntpcr	0.136134	-0.186092	3.74421	0.626886	0.549313	0.986482
Xkrx	0.191401	0.482284	3.74921	0.619819	0.552874	0.986482
Eef1a1	-0.289755	-0.255833	12.5934	0.615762	0.55493	0.986482
Invs	-0.140651	0.370791	2.45621	0.613333	0.556165	0.986482
Ppm1l	-0.854849	-0.685236	1.58057	0.609395	0.558175	0.986482
Htt	-0.165298	-0.323103	4.56488	0.609251	0.558248	0.986482
Nanos1	-0.717488	-0.318126	2.26063	0.608698	0.558532	0.986482
Atp5f1	0.0104397	-0.16163	6.61513	0.60262	0.561652	0.986482
Tbccd1	-0.376325	0.153371	2.88014	0.600532	0.562728	0.986482
Stau1	-0.283519	-0.0818936	4.80765	0.598459	0.563799	0.986482
Ms4a8a	-0.388339	-1.02006	3.30925	0.597264	0.564418	0.986482
Mrps35	0.430305	0.214109	3.23234	0.57271	0.577301	0.988343
Fasl	-0.896028	-0.920639	1.76902	0.569186	0.579178	0.988343
Msra	0.146131	-0.114816	4.5899	0.556367	0.586064	0.988343
Cd69	-0.0588439	0.323311	5.61088	0.553147	0.587809	0.988343
Ogfrl1	0.417899	-0.056155	7.70078	0.537599	0.596316	0.988343
Hddc2	0.312293	-0.209095	3.09913	0.536323	0.597021	0.988343
Irf4	-0.260414	0.115738	4.89449	0.533246	0.598724	0.988343
Rab3gap2	0.132777	0.251601	4.39998	0.532625	0.599068	0.988343
Dhrs7	0.26292	0.189692	5.29526	0.532471	0.599153	0.988343
Tspan8	-0.155401	-0.545767	3.40149	0.530989	0.599976	0.988343
Slc38a1	-0.298291	-0.179211	5.96532	0.528515	0.601353	0.988343
Cby1	0.146783	0.359086	4.05685	0.523941	0.603907	0.988343
Smim7	-0.155449	0.19659	6.06643	0.51766	0.607435	0.988343
Rsad2	0.353632	-0.420174	12.5796	0.513009	0.610063	0.988343
Aqr	0.0412994	0.288138	5.00817	0.508844	0.612428	0.988343
Kcnb1	-0.617995	-0.221124	1.49968	0.507079	0.613432	0.988343
Rpain	0.0947034	0.314599	3.92192	0.504886	0.614684	0.988343
F10	0.207577	-0.26549	6.93789	0.504187	0.615083	0.988343
Nfx1	-0.124783	-0.253194	5.53782	0.486434	0.625331	0.988343
Gpd1l	-0.257414	-0.181431	5.85071	0.482966	0.627356	0.988343
Ndufa11	0.240013	-0.0831602	5.30846	0.48089	0.628571	0.988343
6530402F18Rik	-0.147288	-0.307756	2.96657	0.480134	0.629014	0.988343
Zfp959	-0.253138	0.24547	3.20346	0.474124	0.632552	0.988343
Fech	-0.380732	-0.319033	12.3164	0.474089	0.632572	0.988343
Uqcrh	-0.290731	-0.375886	8.54106	0.467515	0.636468	0.988343
Gm867	-0.572719	-0.346129	3.95548	0.460342	0.64075	0.988343
Cenpv	-0.0265639	-0.338259	2.70581	0.457371	0.642533	0.988343
Ahcyl1	-0.319803	-0.370978	4.72177	0.456497	0.643059	0.988343
Ube2b	-0.0620914	-0.30926	9.52031	0.447787	0.648325	0.988343
Nsf	-0.172448	0.0721817	5.19209	0.443665	0.650835	0.988343
Hivep2	-0.261616	0.103645	5.44803	0.441529	0.65214	0.988343
Gprasp1	-0.308624	-0.224338	3.39836	0.440611	0.652701	0.988343
Csnk1g3	-0.240661	-0.0819121	4.73973	0.440452	0.652798	0.988343
Rpa1	-0.166904	-0.187875	6.2977	0.435885	0.655602	0.988343
Cdr2	-0.339798	-0.203897	10.4017	0.424682	0.662537	0.988343
Nup188	0.0418825	0.277909	4.28142	0.40614	0.674201	0.988343
Sdhaf1	0.189238	-0.0953284	3.73095	0.405464	0.674631	0.988343
Psmd5	-0.145231	-0.241429	4.64916	0.405282	0.674746	0.988343
Hbq1b	0.394715	0.123951	6.52401	0.405113	0.674854	0.988343
Pias1	0.155805	0.089879	5.10176	0.401142	0.677386	0.988343
Gda	-0.345529	-0.392083	10.8714	0.399807	0.678239	0.988343
1810030O07Rik	0.0930809	0.18469	4.52363	0.399485	0.678445	0.988343
Cmc2	0.149388	0.507632	4.62164	0.39277	0.682758	0.988343
Gpc1	0.13897	-0.474215	3.32826	0.391876	0.683335	0.988343
Lyrm7	-0.333156	0.00922942	2.5179	0.391666	0.683471	0.988343
Tgif1	0.184935	0.276375	4.70005	0.385141	0.687697	0.988343
Ap1s1	0.181645	-0.0471666	5.52401	0.38118	0.690278	0.988343
Dnaaf5	-0.245039	-0.323916	3.21307	0.379083	0.691649	0.988343
Sugt1	0.000599083	-0.194059	5.15135	0.371055	0.696925	0.988343
Selenbp1	-0.406282	-0.242621	6.23378	0.368421	0.698666	0.988343
Ddx18	-0.101915	-0.267267	5.32863	0.366613	0.699864	0.988343
Mrpl41	0.227106	0.0879313	3.88259	0.362869	0.702353	0.988343
Snca	0.198377	-0.0988059	11.5885	0.356384	0.706687	0.988343
Gnpat	-0.251023	-0.0216424	5.19732	0.340391	0.717509	0.988343
Snrnp27	-0.0965479	-0.372439	5.56653	0.331743	0.72344	0.988343
Sh3kbp1	-0.155944	-0.0169953	6.57783	0.326403	0.72713	0.988343
Snrnp25	0.0287116	0.268976	5.56906	0.326287	0.727211	0.988343
Ldhb	0.0542888	-0.319876	3.33307	0.324001	0.728798	0.988343
Mrps31	-0.0839562	-0.327973	2.92948	0.323834	0.728914	0.988343
Trim35	-0.384232	-0.102629	5.07627	0.323008	0.729488	0.988343
Coa4	-0.206515	0.0594293	2.71323	0.316853	0.733785	0.988343
Gypa	-0.163382	-0.387527	9.09658	0.313851	0.735891	0.988343
Acadl	-0.0108886	-0.186433	5.14398	0.313116	0.736408	0.988343
Sec23b	0.104042	0.197878	4.31974	0.309713	0.738805	0.988343
D6Wsu163e	-0.384614	-0.258673	3.14835	0.302155	0.744163	0.988343
Tmem9b	0.0449415	0.236805	5.6205	0.300812	0.74512	0.988343
Zfp318	-0.241772	-0.203036	6.34534	0.298877	0.746501	0.988343
Nudt4	-0.285979	-0.0838422	7.0101	0.295616	0.748834	0.988343
Heatr6	-0.162779	0.0657125	5.05297	0.291853	0.751538	0.988343
Brca2	-0.150271	0.203147	2.7073	0.283531	0.757557	0.988343
Copa	-0.13818	-0.168358	6.74268	0.283265	0.757751	0.988343
Fcrla	-0.144135	-0.0383465	7.00441	0.278194	0.761447	0.988343
Rnf4	0.0633628	0.197776	5.30758	0.27312	0.765165	0.988343
Ube2r2	-0.370892	-0.442126	11.7603	0.272027	0.765969	0.988343
Tars	0.130692	-0.0517468	4.7715	0.268988	0.768209	0.988343
Mef2c	0.0581977	-0.0930073	7.26485	0.266901	0.769752	0.988343
Btrc	-0.0917238	0.0891384	3.98162	0.266233	0.770247	0.988343
Hmgcs1	-0.511208	-0.413785	3.33309	0.261955	0.773423	0.988343
Wdr33	0.202097	0.159472	5.58245	0.261364	0.773863	0.988343
5830432E09Rik	-0.505068	-0.387452	1.86388	0.258028	0.776351	0.988343
Tgm3	0.188073	-0.380322	2.01927	0.256033	0.777844	0.988343
Nup88	-0.153535	-0.295272	4.9085	0.253938	0.779415	0.988343
Prkdc	-0.389077	-0.211162	3.96915	0.252439	0.780541	0.988343
Ghitm	-0.201909	-0.260391	10.4925	0.248116	0.7838	0.988343
Chordc1	0.118078	-0.168944	4.44345	0.240926	0.789255	0.988343
Slamf6	-0.192032	-0.0351787	4.91901	0.239473	0.790362	0.988343
Trim10	-0.298977	-0.291816	8.75983	0.236494	0.792638	0.988343
4930426D05Rik	-0.182949	-0.24871	2.64621	0.234841	0.793905	0.988343
Chd8	-0.159942	-0.137793	7.45021	0.232213	0.795923	0.988343
Tcp11l2	0.0468516	0.163932	6.05461	0.222602	0.803354	0.988343
Rbm12b1	-0.270443	-0.372675	2.70483	0.219395	0.805852	0.988343
Cst7	0.0318867	-0.211696	3.65932	0.217296	0.807491	0.988343
Rfwd3	0.00245366	-0.136975	4.22699	0.20995	0.813259	0.988343
Cpm	-0.154443	-0.103196	4.69759	0.207819	0.814941	0.988343
Cisd1	0.454548	0.190928	3.18648	0.206874	0.815688	0.988343
Kmo	-0.16887	0.0606815	5.46349	0.198728	0.822162	0.988343
Fam118a	-0.46302	-0.338976	2.67575	0.195748	0.824545	0.988343
Dbr1	-0.277787	-0.117837	3.28731	0.195705	0.824579	0.988343
Gale	0.144918	0.242041	3.29836	0.193226	0.826568	0.988343
Naa35	0.120367	0.0935583	4.34448	0.190824	0.8285	0.988343
Zfp60	-0.0202489	0.429868	2.43246	0.188002	0.830776	0.988343
Ap5b1	0.437708	0.160941	2.54347	0.186082	0.832329	0.988343
Zfp456	-0.151686	-0.450064	2.15482	0.18578	0.832573	0.988343
Cdkn2aipnl	-0.0939998	-0.036195	5.27135	0.181032	0.836429	0.988343
Pi4kb	-0.10483	-0.0711974	5.64283	0.169317	0.846031	0.988343
Eif4a1	-0.0624749	-0.14688	5.58294	0.16343	0.850904	0.988343
Wdr3	-0.136881	-0.0325621	4.67114	0.15836	0.855127	0.988343
Glrx5	0.217141	0.287974	9.51714	0.152136	0.860344	0.988343
Fam32a	0.160531	0.110096	8.04298	0.15047	0.861747	0.988343
Npepps	0.0873438	-0.141171	6.82469	0.149184	0.862831	0.988343
Exoc1	0.0845543	0.246421	4.19191	0.147585	0.864182	0.988343
Serpinb9	-0.0996574	-0.13696	3.86002	0.144628	0.866686	0.988343
Frat1	0.140056	-0.00636041	4.2091	0.142389	0.868587	0.988343
Zranb1	0.0964543	-0.0175447	4.99118	0.137084	0.873112	0.988343
Fbxo45	-0.356908	-0.30984	2.97908	0.134184	0.875597	0.988343
Tspo2	-0.113191	0.199939	8.11702	0.132052	0.87743	0.988343
Nap1l4	-0.0674212	-0.0825635	6.70192	0.131882	0.877576	0.988343
Gpsm2	0.345842	0.0749591	1.95113	0.130615	0.878667	0.988343
Zfp639	0.0691832	0.168515	3.30851	0.129501	0.879627	0.988343
Heatr5b	0.251715	0.232628	3.15145	0.127243	0.881578	0.988343
Nol11	-0.0521966	0.105156	3.37626	0.124211	0.884205	0.988343
Ccdc23	0.0921825	0.177092	5.25661	0.121828	0.886277	0.988343
Hdac9	-0.402208	-0.214881	2.5052	0.121735	0.886357	0.988343
Mrpl3	0.0168607	-0.0834686	4.34136	0.120526	0.88741	0.988343
Aktip	0.113132	0.124558	3.52243	0.119829	0.888018	0.988343
Rps14	0.153566	0.0458113	11.0837	0.118402	0.889264	0.988343
Clec4g	-0.212463	0.0361965	3.11508	0.116524	0.890907	0.988343
Sephs2	-0.0589219	-0.0911066	5.67939	0.114682	0.892521	0.988343
Ints7	0.178271	0.179671	4.43161	0.111567	0.895259	0.988343
Ttc9c	-0.0741882	0.101678	4.00364	0.109861	0.896763	0.988343
1110012L19Rik	0.145273	0.00675928	3.0323	0.109524	0.897061	0.988343
Gm10336	-0.209846	-0.192146	2.40901	0.109082	0.89745	0.988343
Card6	-0.179833	-0.117525	5.93378	0.107659	0.898708	0.988343
Zfp395	-0.00255935	0.119509	3.9681	0.105332	0.900768	0.988343
Scimp	0.123718	0.135501	2.74553	0.0966175	0.908534	0.989096
Dhrs11	-0.228188	-0.0687262	9.41135	0.0961351	0.908966	0.989096
Pik3c3	-0.0465526	0.0353227	5.07573	0.0961342	0.908967	0.989096
Acad9	-0.169009	-0.0712642	3.73404	0.0926294	0.912114	0.989599
Rinl	-0.000986082	0.0813369	5.60992	0.0900474	0.91444	0.989599
Slc35b1	0.0173482	0.10759	4.95596	0.0817621	0.92195	0.989849
Ccdc174	-0.107822	-0.0197807	4.74516	0.0812521	0.922415	0.989849
Atic	-0.0459284	-0.0884888	5.29483	0.0799715	0.923583	0.989849
Metap2	-0.247918	-0.0715891	8.3605	0.0787545	0.924694	0.989849
Nek3	-0.15099	-0.300961	1.82946	0.0735007	0.92951	0.991624
Bbs9	0.00433532	0.0991593	3.69062	0.0714766	0.931373	0.991624
Irf2	-0.00904354	0.0487536	6.45012	0.058024	0.943865	0.993167
Zmym3	-0.0346132	-0.112505	3.49406	0.054619	0.947057	0.993167
Cir1	0.15263	0.209679	7.51538	0.0539402	0.947695	0.993167
Mpc2	-0.118248	-0.114754	6.89517	0.0524576	0.94909	0.993167
Isca1	-0.113333	-0.0623656	11.4766	0.0503985	0.951031	0.993167
4933427D14Rik	0.0222115	-0.181878	2.33176	0.0489636	0.952387	0.993167
Gmeb2	0.133334	0.0498825	4.27193	0.0479317	0.953363	0.993167
Rbm45	0.077777	0.0353144	4.45253	0.0412793	0.959683	0.993167
Dph5	-0.0958605	-0.0922586	3.27901	0.0410289	0.959922	0.993167
Tusc1	-0.0825628	-0.0291887	3.42999	0.0408099	0.960131	0.993167
Btk	0.0238162	-0.0235323	6.65728	0.0374255	0.963367	0.993167
Fbxo7	0.0544203	-0.0392548	6.60041	0.0361663	0.964574	0.993167
Khk	-0.0728272	-0.135157	5.30283	0.0326331	0.967971	0.993167
BC023829	0.0811956	-0.104417	3.27032	0.0271919	0.973228	0.993167
Akr1c13	-0.00613195	-0.127631	2.43318	0.0227688	0.977526	0.993167
Trmt1l	-0.00459344	0.0410373	4.67229	0.0221764	0.978104	0.993167
Foxo4	0.0696996	-0.00576685	7.80914	0.0207369	0.979508	0.993167
Rps2	0.00143233	-0.0460724	9.91719	0.0201576	0.980074	0.993167
Smg8	0.124912	0.120731	3.26148	0.019624	0.980596	0.993167
Esco2	0.0112945	-0.0373937	3.44497	0.00619112	0.993831	0.999793
Bach2	-0.00588487	0.0176779	5.64199	0.00459715	0.995415	0.999793
AI662270	-0.0374382	-0.0534393	10.441	0.0032245	0.996781	0.999793
Snx15	-0.0167359	0.0220236	8.23567	0.00245942	0.997544	0.999793
Eci2	0.00383053	-0.000555455	4.93302	0.000206822	0.999793	0.999793

## Sheet: 2_PS49 vs placebo
Gene	logFC	logCPM	F	PValue	FDR
BC147527	0.801179	4.93061	9.60306	0.00826387	0.00826387
Dhx58	1.64417	5.16095	31.5711	7.6567e-05	0.000191044
Ifi27l2a	1.82889	8.59032	25.796	0.000196639	0.000344119
Ifit1	1.72969	7.2107	12.3695	0.00366628	0.0039483
Ifit3	3.05039	6.7937	65.305	1.71315e-06	2.39841e-05
Ifit3b	3.05273	4.93493	43.7415	1.49625e-05	0.000104738
Ly6c2	1.81544	7.82189	28.3347	0.000127744	0.000255487
Oas1a	2.01117	6.20392	31.1328	8.18759e-05	0.000191044
Oas1g	3.01798	4.40444	22.432	0.000365176	0.000511246
Rtp4	2.05496	5.88897	24.9316	0.000229277	0.000356653
Slfn1	1.03778	7.14875	18.144	0.000884646	0.00112591
Usp18	2.01071	5.18662	31.5061	7.73288e-05	0.000191044
Xaf1	1.50756	5.48053	17.0694	0.00112678	0.00131458
Zbp1	1.45951	6.12995	38.3289	2.94426e-05	0.000137399

## Sheet: 3_PMO vs placebo
Gene	logFC	logCPM	F	PValue	FDR
BC147527	-0.404198	4.93061	2.44929	0.141041	0.906681
Dhx58	0.217117	5.16095	0.572426	0.462482	0.906681
Ifi27l2a	-0.351992	8.59032	1.01291	0.332157	0.906681
Ifit1	-1.00344	7.2107	4.2888	0.0583437	0.816811
Ifit3	-0.268302	6.7937	0.582474	0.458662	0.906681
Ifit3b	-0.0364865	4.93493	0.00691329	0.934973	0.996762
Ly6c2	-0.0535489	7.82189	0.0261697	0.873917	0.996762
Oas1a	-0.220619	6.20392	0.398994	0.53831	0.906681
Oas1g	-0.701884	4.40444	1.29369	0.275436	0.906681
Rtp4	0.00164755	5.88897	1.71018e-05	0.996762	0.996762
Slfn1	-0.0387977	7.14875	0.0258483	0.874686	0.996762
Usp18	-0.196047	5.18662	0.316851	0.582866	0.906681
Xaf1	-0.332934	5.48053	0.85556	0.371454	0.906681
Zbp1	-0.0455164	6.12995	0.0385877	0.847236	0.996762
