# Supplementary material for: Peripheral blood transcriptome profiling enables monitoring disease progression in dystrophic mice and patients
Source: EMBO Mol Med. 2021 Mar 10;13(4):e13328. doi: 10.15252/emmm.202013328 (PMC8033515; doi:10.15252/emmm.202013328)
Supplement: Supplementary file 10 — Dataset EV9 [file EMMM-13-e13328-s003.xlsx]

## Sheet: description
Dataset EV9. Results of the analysis of the DMDMex dataset
Tab	Content
1_global_test	Results of the omnibus test on differences due to group or treatment in the DMDMex dataset
2_test_group	Results of the test on group differences
3_overlap_with_mouse	Overlap between the lists of genes differentially expressed in mdx mice and in DMD patients
4_test_treatment	Results of the test on the effect of treatment with steroids

## Sheet: 1_global_test
genes	logFC.groupDMD	logFC.groupDMD.age	logFC.treatment	logCPM	F	PValue	FDR
ENSG00000184371	-0.642	-0.07	0.015	4.12	64.46	4.29e-18	5.35641e-14
ENSG00000212802	0.404	0.064	0.02	7.15	46.74	3.26466e-15	2.03584e-11
ENSG00000232888	0.294	0.082	-0.117	6.84	42.35	2.23007e-14	9.27115e-11
ENSG00000138623	0.096	-0.081	-0.364	4.2	41.14	3.88031e-14	1.20988e-10
ENSG00000283633	-1.681	-0.016	0.042	2.41	40.21	5.98376e-14	1.49259e-10
ENSG00000213553	0.183	0.075	0.03	8.18	39.75	7.4341e-14	1.49654e-10
ENSG00000147677	0.234	0.038	-0.018	7.98	39.44	8.60876e-14	1.49654e-10
ENSG00000175061	0.009	0.12	0.069	7.02	39.21	9.59933e-14	1.49654e-10
ENSG00000117091	0.186	0.062	0.082	7.36	38.81	1.16471e-13	1.61403e-10
ENSG00000139239	0.255	0.064	-0.004	7.65	38.35	1.45115e-13	1.80987e-10
ENSG00000276231	-0.702	-0.023	-0.315	4.2	37.81	1.88888e-13	2.14165e-10
ENSG00000228929	0.622	0.065	-0.05	5.17	36.65	3.3488e-13	3.48052e-10
ENSG00000240376	0.349	0.114	-0.1	5.97	36.33	3.94063e-13	3.78058e-10
ENSG00000183134	-0.013	-0.129	-0.793	4.23	36.08	4.45705e-13	3.82766e-10
ENSG00000108298	0.54	0.039	-0.063	10.58	35.82	5.09242e-13	3.82766e-10
ENSG00000112759	-0.481	-0.064	-0.62	4.53	35.78	5.1793e-13	3.82766e-10
ENSG00000089157	0.238	0.075	-0.039	10.01	35.69	5.42947e-13	3.82766e-10
ENSG00000185834	0.55	0.047	-0.014	6.46	35.55	5.83004e-13	3.82766e-10
ENSG00000110700	0.335	0.091	-0.075	9.2	35.55	5.8311e-13	3.82766e-10
ENSG00000174748	0.307	0.062	-0.054	9.53	35.31	6.60557e-13	4.03027e-10
ENSG00000166016	-0.319	-0.078	-0.206	2.58	35.11	7.29579e-13	4.03027e-10
ENSG00000197958	0.39	0.063	-0.025	8.91	35.11	7.30726e-13	4.03027e-10
ENSG00000218227	0.551	0.037	-0.048	6.95	35.08	7.43235e-13	4.03027e-10
ENSG00000196205	0.273	0.076	0.062	9.89	34.75	8.78723e-13	4.56643e-10
ENSG00000237506	0.431	0.052	0.056	3.66	33.89	1.37408e-12	6.85499e-10
ENSG00000234648	-0.401	0.146	0.073	6.09	33.76	1.47088e-12	6.97039e-10
ENSG00000229638	0.125	0.091	0.039	8.56	33.72	1.50899e-12	6.97039e-10
ENSG00000100316	0.218	0.081	0.001	10.88	33.33	1.84819e-12	8.23236e-10
ENSG00000174444	0.12	0.096	-0.013	10.59	32.54	2.81635e-12	1.21123e-09
ENSG00000142937	0.452	0.105	-0.142	10	32.29	3.23036e-12	1.25744e-09
ENSG00000142534	0.367	0.071	-0.106	10.46	32.26	3.27973e-12	1.25744e-09
ENSG00000165175	-0.078	-0.072	0.139	6.69	32.24	3.31986e-12	1.25744e-09
ENSG00000165702	-1.64	0.011	-0.163	3.84	32.24	3.32709e-12	1.25744e-09
ENSG00000162736	-0.026	-0.073	0.07	6.86	32.12	3.53907e-12	1.29821e-09
ENSG00000217716	0.638	0.119	-0.118	5.48	32.04	3.69174e-12	1.31553e-09
ENSG00000156508	0.313	0.074	0.019	11.82	31.94	3.90605e-12	1.35323e-09
ENSG00000180370	-0.2	-0.074	0.147	7.59	31.72	4.40787e-12	1.48581e-09
ENSG00000220472	0.524	0.054	-0.034	4.69	31.56	4.80749e-12	1.55589e-09
ENSG00000230207	0.02	0.105	-0.019	5.1	31.54	4.86527e-12	1.55589e-09
ENSG00000188846	0.31	0.07	-0.089	9.05	31.45	5.10188e-12	1.59077e-09
ENSG00000230202	0.218	0.057	-0.001	7.91	31.33	5.44794e-12	1.63226e-09
ENSG00000105640	0.402	0.047	-0.089	8.19	31.31	5.50999e-12	1.63226e-09
ENSG00000104408	-0.018	0.131	0.01	8.08	31.27	5.62757e-12	1.63226e-09
ENSG00000234782	0.411	0.157	-0.033	5.13	31.22	5.80289e-12	1.64485e-09
ENSG00000171858	0.321	0.171	-0.097	8.28	31.01	6.50848e-12	1.80386e-09
ENSG00000103355	-0.145	-0.174	-0.758	4.05	30.95	6.7377e-12	1.8268e-09
ENSG00000138430	-0.113	0.074	0.08	5.14	30.9	6.92763e-12	1.83833e-09
ENSG00000260401	-0.803	-0.024	-0.355	2.92	30.63	8.05298e-12	2.08386e-09
ENSG00000144895	-0.043	0.082	0.108	6.36	30.57	8.33419e-12	2.08386e-09
ENSG00000171490	0.053	0.062	-0.076	7.02	30.56	8.35416e-12	2.08386e-09
ENSG00000122406	0.238	0.118	-0.126	9.69	30.44	8.95209e-12	2.18922e-09
ENSG00000051382	-0.212	-0.053	0.185	5.27	30.39	9.23296e-12	2.21449e-09
ENSG00000162434	0.052	-0.063	0	8.8	30.32	9.56397e-12	2.23945e-09
ENSG00000230897	0.321	0.163	-0.116	3.63	30.3	9.69614e-12	2.23945e-09
ENSG00000218426	0.421	0.084	-0.071	7.96	30.2	1.02588e-11	2.29747e-09
ENSG00000213280	0.169	0.187	-0.278	1.69	30.19	1.03158e-11	2.29747e-09
ENSG00000054118	0.014	-0.043	-0.046	7.41	29.85	1.25115e-11	2.7376e-09
ENSG00000225093	0.193	0.077	0.074	4.96	29.6	1.44142e-11	3.09954e-09
ENSG00000032444	-0.18	-0.028	-0.145	7.07	29.57	1.46805e-11	3.10331e-09
ENSG00000122359	-0.053	-0.078	0.2	8.87	29.53	1.4972e-11	3.11218e-09
ENSG00000114573	-0.46	-0.069	0.254	6.69	29.5	1.52793e-11	3.12398e-09
ENSG00000134419	0.413	0.172	-0.194	6.5	29.44	1.57627e-11	3.12934e-09
ENSG00000239559	1.241	0.044	-0.337	2.81	29.44	1.58073e-11	3.12934e-09
ENSG00000283041	0.216	0.063	0.029	8.61	29.34	1.67212e-11	3.25855e-09
ENSG00000213315	0.411	0.159	-0.065	2.66	29.13	1.88309e-11	3.59039e-09
ENSG00000161016	0.481	0.033	-0.051	10.39	29.12	1.89998e-11	3.59039e-09
ENSG00000242477	-0.004	0.127	-0.021	2.52	29.05	1.98173e-11	3.68898e-09
ENSG00000008988	0.558	0.117	-0.197	9.45	28.72	2.39825e-11	4.39867e-09
ENSG00000249264	0.679	0.076	-0.224	2.58	28.62	2.5328e-11	4.57813e-09
ENSG00000091181	-0.811	-0.067	-0.796	3.58	28.51	2.70637e-11	4.82198e-09
ENSG00000198839	0.331	0.061	0.003	4.09	28.43	2.84176e-11	4.99189e-09
ENSG00000122547	0.132	-0.123	0.131	5.02	28.29	3.08006e-11	5.19022e-09
ENSG00000225200	0.534	0.103	-0.154	4.76	28.28	3.09055e-11	5.19022e-09
ENSG00000149273	0.346	0.067	-0.03	10.55	28.26	3.13972e-11	5.19022e-09
ENSG00000228502	0.591	0.071	-0.167	2.61	28.24	3.16188e-11	5.19022e-09
ENSG00000167380	0.203	0.076	-0.199	4.6	28.24	3.16274e-11	5.19022e-09
ENSG00000196588	0.088	-0.077	0.076	7.17	28.2	3.24023e-11	5.24833e-09
ENSG00000137154	0.394	0.142	-0.156	10.5	28.06	3.52755e-11	5.64046e-09
ENSG00000240616	0.171	0.135	-0.004	3.22	28.03	3.58913e-11	5.66628e-09
ENSG00000083845	0.434	0.055	-0.065	9.66	28.01	3.63951e-11	5.67399e-09
ENSG00000241061	0.421	0.107	-0.141	3.77	27.97	3.71133e-11	5.71453e-09
ENSG00000008083	0.068	-0.081	0.022	6.36	27.9	3.87442e-11	5.8929e-09
ENSG00000142541	0.459	0.061	-0.037	10.15	27.86	3.95912e-11	5.94917e-09
ENSG00000119541	-0.031	-0.049	0.059	6.6	27.78	4.14758e-11	6.12761e-09
ENSG00000178464	0.357	0.049	-0.031	6.89	27.77	4.17613e-11	6.12761e-09
ENSG00000152207	-0.333	-0.042	-0.533	3.59	27.72	4.29767e-11	6.23262e-09
ENSG00000236439	0.535	0.21	-0.206	4.97	27.64	4.50626e-11	6.43162e-09
ENSG00000169918	0.645	0.02	0.092	3.23	27.63	4.53803e-11	6.43162e-09
ENSG00000010404	0.086	-0.097	0.215	7.79	27.61	4.61097e-11	6.46158e-09
ENSG00000242071	0.311	0.032	0.007	8.11	27.56	4.7423e-11	6.57178e-09
ENSG00000119760	0.064	0.033	-0.011	6.05	27.52	4.85392e-11	6.65254e-09
ENSG00000105193	0.42	0.058	-0.088	9.84	27.5	4.9156e-11	6.66385e-09
ENSG00000165914	-1.211	-0.022	0.22	2.24	27.41	5.16864e-11	6.93153e-09
ENSG00000243680	1.372	0.046	-0.466	1.67	27.32	5.47541e-11	7.2037e-09
ENSG00000131469	0.319	0.183	-0.175	8.92	27.31	5.48711e-11	7.2037e-09
ENSG00000145592	0.814	0.058	-0.183	9.37	27.3	5.54619e-11	7.20543e-09
ENSG00000083099	0.233	0.054	-0.037	4.5	27.28	5.61019e-11	7.20929e-09
ENSG00000250182	0.129	0.088	0.03	3.88	27.26	5.66477e-11	7.20929e-09
ENSG00000168028	0.101	0.092	0.013	9.28	27.14	6.08385e-11	7.66442e-09
ENSG00000100814	-0.126	0.088	-0.077	4.48	27.12	6.18383e-11	7.71248e-09
ENSG00000198131	0.243	0.031	-0.131	4.28	26.83	7.33e-11	9.00026e-09
ENSG00000130699	0.274	-0.079	0.018	4.91	26.83	7.3607e-11	9.00026e-09
ENSG00000140259	-0.169	-0.015	-0.054	5.23	26.75	7.70702e-11	9.23457e-09
ENSG00000218175	0.557	0.053	-0.228	4.94	26.74	7.76789e-11	9.23457e-09
ENSG00000236801	-0.011	0.188	-0.231	3.17	26.74	7.77445e-11	9.23457e-09
ENSG00000167173	-0.172	-0.107	0.187	7.7	26.69	7.98501e-11	9.39519e-09
ENSG00000237668	0.617	0.21	-0.34	2.84	26.67	8.10546e-11	9.44779e-09
ENSG00000183283	-0.068	-0.069	0.137	9.62	26.57	8.61031e-11	9.94331e-09
ENSG00000106560	-0.239	0.125	0.029	6.8	26.54	8.7783e-11	1.00326e-08
ENSG00000142512	0.105	-0.088	-0.378	6.63	26.52	8.84853e-11	1.00326e-08
ENSG00000266094	0.047	-0.058	0.074	8.97	26.47	9.12145e-11	1.02489e-08
ENSG00000142192	-0.694	-0.017	0.074	5.9	26.4	9.54545e-11	1.06295e-08
ENSG00000234009	0.443	0.107	-0.178	4.8	26.33	9.93964e-11	1.09706e-08
ENSG00000196531	0.393	0.033	-0.117	9.53	26.26	1.03913e-10	1.13684e-08
ENSG00000198373	0.085	-0.095	0.109	7.02	26.22	1.06319e-10	1.15305e-08
ENSG00000132005	0.022	-0.081	0.085	5.24	26.19	1.08502e-10	1.16658e-08
ENSG00000196850	-0.128	-0.041	0.116	6.38	26.17	1.09719e-10	1.16958e-08
ENSG00000100345	-0.135	-0.086	0.095	10.13	26.12	1.12991e-10	1.19016e-08
ENSG00000106868	0.083	-0.061	-0.14	4.81	26.12	1.13558e-10	1.19016e-08
ENSG00000168710	0.168	-0.058	0.023	6.38	26.06	1.1782e-10	1.21808e-08
ENSG00000185414	0.16	0.041	0.014	4.51	26.05	1.18175e-10	1.21808e-08
ENSG00000153561	0.218	-0.08	0.095	6.61	25.99	1.22696e-10	1.25431e-08
ENSG00000224032	0.173	0.086	-0.148	4.06	25.68	1.48366e-10	1.50441e-08
ENSG00000185896	0.059	-0.074	-0.014	7.69	25.58	1.58208e-10	1.59127e-08
ENSG00000116016	-0.653	-0.058	-0.115	1.77	25.49	1.67319e-10	1.66944e-08
ENSG00000214535	0.232	0.216	-0.085	5.49	25.44	1.72658e-10	1.70378e-08
ENSG00000241511	-0.383	0.264	-0.04	4.08	25.43	1.73492e-10	1.70378e-08
ENSG00000224631	0.168	0.166	-0.196	7.76	25.4	1.76531e-10	1.71006e-08
ENSG00000242299	0.271	0.165	-0.184	6.93	25.4	1.76874e-10	1.71006e-08
ENSG00000231500	0.124	0.172	-0.119	10.08	25.36	1.81992e-10	1.746e-08
ENSG00000137054	0.296	0.033	-0.069	4.29	25.3	1.88579e-10	1.77945e-08
ENSG00000163938	-0.229	0.135	-0.191	5.58	25.29	1.89112e-10	1.77945e-08
ENSG00000156482	0.143	0.112	0.005	8.54	25.29	1.89759e-10	1.77945e-08
ENSG00000244313	0.421	0.13	-0.116	7.72	25.27	1.91907e-10	1.78398e-08
ENSG00000146677	0.73	0.056	-0.118	5.98	25.26	1.93102e-10	1.78398e-08
ENSG00000095303	-1.365	0.038	-0.083	5.8	25.23	1.96369e-10	1.79228e-08
ENSG00000143748	0.166	0.037	-0.119	4.52	25.23	1.96875e-10	1.79228e-08
ENSG00000107949	-0.13	0.099	-0.232	4.65	25.18	2.03662e-10	1.83034e-08
ENSG00000164587	0.341	0.095	-0.048	9.71	25.17	2.03991e-10	1.83034e-08
ENSG00000117543	0.249	0.102	-0.072	4.52	25.13	2.09508e-10	1.85482e-08
ENSG00000144713	0.446	0.074	-0.059	9.84	25.13	2.10322e-10	1.85482e-08
ENSG00000196290	0.212	0.044	-0.072	4.51	25.12	2.11181e-10	1.85482e-08
ENSG00000185808	0.016	0.085	-0.227	3.17	25.09	2.14868e-10	1.87401e-08
ENSG00000124214	-0.023	-0.054	0.081	6.22	25.05	2.20368e-10	1.89954e-08
ENSG00000213442	0.31	0.05	-0.048	8.83	25.05	2.20841e-10	1.89954e-08
ENSG00000205927	-0.488	-0.117	-0.739	2.03	24.98	2.29959e-10	1.93525e-08
ENSG00000219928	0.162	0.207	-0.205	4.29	24.98	2.30779e-10	1.93525e-08
ENSG00000163602	-0.214	-0.05	0.117	6.29	24.96	2.33335e-10	1.93525e-08
ENSG00000155438	0.001	0.095	-0.089	4.35	24.96	2.33519e-10	1.93525e-08
ENSG00000166340	-0.252	-0.043	-0.041	7.58	24.96	2.33637e-10	1.93525e-08
ENSG00000177731	-0.097	-0.061	0.125	8.06	24.95	2.34303e-10	1.93525e-08
ENSG00000237214	0.836	0.034	-0.148	2.04	24.9	2.41713e-10	1.9738e-08
ENSG00000066084	0.072	-0.076	0.074	6.35	24.9	2.42136e-10	1.9738e-08
ENSG00000249855	0.383	0.077	-0.134	1.94	24.89	2.44114e-10	1.97384e-08
ENSG00000173226	-0.152	0.08	-0.136	5.18	24.87	2.46437e-10	1.97384e-08
ENSG00000147010	0.034	-0.069	0.072	7.66	24.87	2.46888e-10	1.97384e-08
ENSG00000108946	-0.195	-0.068	0.188	7.94	24.78	2.61296e-10	2.07572e-08
ENSG00000114686	-0.207	0.127	-0.037	5.07	24.77	2.63033e-10	2.0763e-08
ENSG00000162244	0.525	0.032	-0.086	9.02	24.72	2.7213e-10	2.12144e-08
ENSG00000106829	-0.16	-0.062	0.145	6.47	24.72	2.72154e-10	2.12144e-08
ENSG00000131203	-2.281	0.101	-0.846	2.3	24.65	2.83695e-10	2.19767e-08
ENSG00000242083	0.405	0.029	0.016	2.89	24.62	2.88926e-10	2.22437e-08
ENSG00000204387	-0.026	0.105	-0.011	6.59	24.61	2.9199e-10	2.23417e-08
ENSG00000137547	-0.027	0.092	-0.163	4.12	24.58	2.9774e-10	2.26428e-08
ENSG00000115935	-0.041	-0.063	0.142	9.17	24.56	3.00638e-10	2.27246e-08
ENSG00000215021	0.093	0.03	-0.019	7.54	24.53	3.05961e-10	2.29876e-08
ENSG00000155111	0.038	-0.086	0.077	5.46	24.46	3.21169e-10	2.37747e-08
ENSG00000229994	0.289	0.12	-0.171	4.06	24.45	3.21639e-10	2.37747e-08
ENSG00000055044	-0.09	0.113	-0.125	5.67	24.45	3.23268e-10	2.37747e-08
ENSG00000198755	0.22	0.077	-0.055	9.46	24.44	3.24062e-10	2.37747e-08
ENSG00000147654	0.031	0.066	-0.084	4.19	24.37	3.38584e-10	2.46949e-08
ENSG00000213741	0.327	0.178	-0.196	8.8	24.32	3.5163e-10	2.53654e-08
ENSG00000113734	-0.058	0.084	-0.051	2.79	24.31	3.52256e-10	2.53654e-08
ENSG00000129657	-0.467	-0.089	0.213	8.43	24.31	3.53879e-10	2.53654e-08
ENSG00000196670	0.385	0.046	-0.07	5.06	24.29	3.57242e-10	2.54601e-08
ENSG00000133112	0.232	0.167	-0.099	10.36	24.25	3.67666e-10	2.59552e-08
ENSG00000163219	0.065	-0.08	0.099	8.7	24.24	3.68351e-10	2.59552e-08
ENSG00000147403	0.431	0.042	-0.083	10.81	24.23	3.72132e-10	2.59782e-08
ENSG00000143499	0.131	0.048	0.009	5.36	24.22	3.72844e-10	2.59782e-08
ENSG00000182899	0.171	0.163	-0.179	8.46	24.18	3.82402e-10	2.64962e-08
ENSG00000119396	-0.105	-0.024	0.025	7.01	24.11	4.01121e-10	2.74944e-08
ENSG00000172809	0.573	0.028	-0.124	8.89	24.11	4.01217e-10	2.74944e-08
ENSG00000148730	-0.017	-0.058	0.138	7.93	24.08	4.07656e-10	2.7783e-08
ENSG00000116871	0.121	-0.082	0.054	7.82	24.07	4.11092e-10	2.78649e-08
ENSG00000188554	0.004	-0.061	0.119	7.46	24.06	4.14243e-10	2.79267e-08
ENSG00000172081	0.058	-0.104	0.144	8.88	24.04	4.20343e-10	2.81856e-08
ENSG00000114391	0.228	0.141	-0.175	8.01	24.01	4.27192e-10	2.84111e-08
ENSG00000136149	0.762	0.068	-0.229	3.76	24	4.29678e-10	2.84111e-08
ENSG00000189343	0.031	0.063	-0.01	7.45	24	4.31761e-10	2.84111e-08
ENSG00000143947	0.346	0.145	-0.206	8.74	23.99	4.32819e-10	2.84111e-08
ENSG00000075624	-0.002	-0.085	0.061	12.94	23.87	4.68239e-10	3.05753e-08
ENSG00000116962	-1.541	0.053	-0.607	2.48	23.86	4.70726e-10	3.05776e-08
ENSG00000248049	0.024	0.062	-0.023	3.19	23.84	4.76758e-10	3.07962e-08
ENSG00000217027	-0.001	0.187	-0.012	3.53	23.83	4.7903e-10	3.07962e-08
ENSG00000197971	0.258	-0.116	0.222	8.36	23.81	4.85679e-10	3.10584e-08
ENSG00000123505	-0.191	-0.043	0.137	6.9	23.81	4.8809e-10	3.10584e-08
ENSG00000183386	-0.219	-0.088	0.017	5.66	23.8	4.91243e-10	3.11004e-08
ENSG00000219023	-0.375	0.286	-0.161	2.94	23.76	5.02511e-10	3.15002e-08
ENSG00000184922	-0.143	-0.075	0.124	9.1	23.76	5.02608e-10	3.15002e-08
ENSG00000129824	0.178	0.066	-0.08	8.26	23.73	5.13292e-10	3.20003e-08
ENSG00000223803	0.905	0.085	-0.186	2.56	23.72	5.15721e-10	3.20003e-08
ENSG00000135336	0.046	0.068	-0.092	4.51	23.57	5.68526e-10	3.51022e-08
ENSG00000143486	0.018	0.041	0.043	6.07	23.54	5.80698e-10	3.56771e-08
ENSG00000118181	0.299	0.127	-0.121	8.59	23.43	6.25215e-10	3.82239e-08
ENSG00000122376	-0.133	0.086	0.013	4.94	23.41	6.30419e-10	3.83541e-08
ENSG00000137720	0.021	0.111	0.135	2.44	23.38	6.46044e-10	3.91139e-08
ENSG00000240087	-0.096	0.118	-0.002	2.12	23.36	6.52445e-10	3.93106e-08
ENSG00000249353	-0.056	0.095	-0.019	6.15	23.3	6.8054e-10	4.08062e-08
ENSG00000234882	0.476	0.047	0.018	1.81	23.28	6.85778e-10	4.09236e-08
ENSG00000100784	-0.191	-0.046	0.12	5.36	23.28	6.89632e-10	4.09576e-08
ENSG00000107290	-0.101	-0.035	-0.041	7.69	23.25	7.03528e-10	4.15848e-08
ENSG00000136942	0.081	0.157	-0.148	8.24	23.21	7.20885e-10	4.24098e-08
ENSG00000114520	0.065	0.089	-0.025	4.43	23.16	7.46149e-10	4.369e-08
ENSG00000129757	0.715	-0.088	-1.508	3.92	23.13	7.58324e-10	4.41954e-08
ENSG00000173145	-0.251	0.106	-0.077	4.36	23.12	7.65062e-10	4.43807e-08
ENSG00000005059	-0.002	0.068	-0.051	6.36	23.08	7.83781e-10	4.52561e-08
ENSG00000166441	0.226	0.103	-0.129	9.2	23.03	8.09401e-10	4.64282e-08
ENSG00000236552	0.211	0.086	-0.021	9.58	23.03	8.11526e-10	4.64282e-08
ENSG00000169964	0.153	0.059	-0.079	4.7	22.96	8.48768e-10	4.83372e-08
ENSG00000226360	0.41	0.063	-0.046	5.64	22.93	8.63782e-10	4.89686e-08
ENSG00000204628	0.239	0.028	-0.011	10.56	22.87	9.02472e-10	5.09305e-08
ENSG00000089693	-0.051	-0.069	0.133	7.27	22.8	9.41038e-10	5.28677e-08
ENSG00000236762	0.341	0.053	-0.006	2.15	22.79	9.47825e-10	5.30102e-08
ENSG00000168016	-0.377	-0.055	-0.003	7.63	22.77	9.60443e-10	5.34083e-08
ENSG00000078369	0.029	-0.059	0.045	8.61	22.76	9.67042e-10	5.34083e-08
ENSG00000233476	0.17	0.086	-0.033	5.81	22.76	9.67789e-10	5.34083e-08
ENSG00000015285	-0.178	-0.083	0.153	8.44	22.75	9.74652e-10	5.35501e-08
ENSG00000143727	-0.066	0.062	-0.048	5.87	22.74	9.84649e-10	5.3862e-08
ENSG00000234287	0.124	0.231	-0.222	6.13	22.68	1.02179e-09	5.55008e-08
ENSG00000196267	0.676	-0.013	-0.128	3.66	22.68	1.02351e-09	5.55008e-08
ENSG00000130255	0.37	0.052	-0.096	8.72	22.65	1.04048e-09	5.60703e-08
ENSG00000074201	0.032	0.074	-0.087	6.01	22.65	1.04413e-09	5.60703e-08
ENSG00000268027	-0.107	0.13	-0.012	4.99	22.64	1.0475e-09	5.60703e-08
ENSG00000105053	0.174	-0.062	0.077	6.27	22.63	1.05683e-09	5.61584e-08
ENSG00000103381	-0.365	-0.089	0.201	8.61	22.62	1.06158e-09	5.61584e-08
ENSG00000163001	0.253	0.07	-0.095	4.12	22.62	1.06265e-09	5.61584e-08
ENSG00000105708	0.039	0.084	-0.099	4.57	22.61	1.07263e-09	5.64467e-08
ENSG00000248333	0.079	-0.04	-0.151	5.83	22.59	1.08556e-09	5.68867e-08
ENSG00000152454	0.535	0.026	-0.297	2.95	22.53	1.13099e-09	5.90195e-08
ENSG00000105202	0.118	0.065	-0.055	7.35	22.52	1.13831e-09	5.91541e-08
ENSG00000110871	-0.347	0.119	-0.035	4.34	22.49	1.1572e-09	5.98862e-08
ENSG00000103653	0.195	-0.07	-0.055	8.79	22.48	1.17141e-09	6.00144e-08
ENSG00000235174	0.011	0.278	-0.259	7.07	22.47	1.1739e-09	6.00144e-08
ENSG00000108175	-0.13	-0.085	0.111	6.37	22.47	1.17773e-09	6.00144e-08
ENSG00000239246	0.434	0.134	-0.162	2.44	22.47	1.17892e-09	6.00144e-08
ENSG00000169251	-0.136	0.095	0.026	4.63	22.44	1.19811e-09	6.07431e-08
ENSG00000151876	0.08	0.089	-0.138	3.29	22.42	1.21251e-09	6.12245e-08
ENSG00000243199	0.192	0.118	-0.157	6.14	22.41	1.22111e-09	6.13788e-08
ENSG00000130985	-0.012	-0.071	0.059	8.1	22.41	1.22541e-09	6.13788e-08
ENSG00000180104	0.011	-0.046	0.024	6.7	22.37	1.25599e-09	6.24198e-08
ENSG00000277998	0.103	0.133	-0.154	4.37	22.37	1.2562e-09	6.24198e-08
ENSG00000149269	-0.589	-0.046	0.169	7.61	22.33	1.28805e-09	6.34798e-08
ENSG00000116584	0.075	-0.065	0.112	8.09	22.33	1.28933e-09	6.34798e-08
ENSG00000182578	-0.062	-0.08	-0.305	7.08	22.33	1.2928e-09	6.34798e-08
ENSG00000135148	-0.891	0.011	0.015	6.87	22.31	1.3074e-09	6.39126e-08
ENSG00000089009	0.122	0.125	-0.18	8.42	22.31	1.31187e-09	6.39126e-08
ENSG00000085185	-0.016	-0.109	0.282	4.15	22.29	1.32536e-09	6.43185e-08
ENSG00000240036	0.519	0.112	-0.189	3.34	22.25	1.35763e-09	6.53605e-08
ENSG00000183779	0.035	-0.065	-0.741	3.28	22.25	1.3619e-09	6.53605e-08
ENSG00000101849	-0.07	-0.09	0.227	6.71	22.24	1.36757e-09	6.53605e-08
ENSG00000205531	0.23	0.029	-0.078	7.52	22.24	1.36779e-09	6.53605e-08
ENSG00000133641	0.076	0.074	0.016	3.56	22.18	1.42928e-09	6.80379e-08
ENSG00000049167	-0.194	0.094	0.049	2.54	22.13	1.48038e-09	7.02027e-08
ENSG00000124383	0.007	0.066	-0.121	5.17	22.1	1.50352e-09	7.103e-08
ENSG00000132824	0.02	-0.055	0.104	7.4	22.08	1.5282e-09	7.19237e-08
ENSG00000225178	0.158	0.085	0.033	7.49	22.07	1.54118e-09	7.22598e-08
ENSG00000135090	0.151	-0.057	-0.021	6.69	22.05	1.55449e-09	7.22598e-08
ENSG00000172046	0.005	-0.057	0.132	6.88	22.05	1.55609e-09	7.22598e-08
ENSG00000130475	0.308	-0.082	0.087	6.86	22.05	1.55852e-09	7.22598e-08
ENSG00000128513	-0.213	0.089	-0.005	4.61	22.04	1.57257e-09	7.26205e-08
ENSG00000096872	-0.072	0.14	-0.237	2.56	22.03	1.57795e-09	7.26205e-08
ENSG00000165861	0.148	-0.073	0.086	5.09	21.98	1.63325e-09	7.48895e-08
ENSG00000181524	-0.042	0.158	-0.118	5.75	21.96	1.65487e-09	7.56028e-08
ENSG00000170266	-0.097	-0.055	0.052	5.75	21.93	1.69307e-09	7.70654e-08
ENSG00000197122	-1.012	0.022	-0.179	4.5	21.9	1.72257e-09	7.81233e-08
ENSG00000171608	0.202	-0.095	0.182	9.35	21.84	1.79992e-09	8.13354e-08
ENSG00000012822	-0.211	-0.034	0.144	7.53	21.78	1.86992e-09	8.41936e-08
ENSG00000071127	0.114	-0.059	0.031	9	21.73	1.93108e-09	8.66345e-08
ENSG00000144589	-0.15	-0.019	-0.07	5.7	21.71	1.96063e-09	8.76449e-08
ENSG00000197961	0.17	0.049	-0.144	5.19	21.7	1.97107e-09	8.77972e-08
ENSG00000181163	-0.08	0.103	-0.061	7.74	21.7	1.97989e-09	8.7876e-08
ENSG00000120333	-0.062	0.064	-0.039	4.53	21.69	1.9876e-09	8.79053e-08
ENSG00000167110	-0.253	-0.032	0.07	5.51	21.68	2.00475e-09	8.83508e-08
ENSG00000166783	0.085	-0.072	0.112	7.62	21.67	2.02305e-09	8.88432e-08
ENSG00000237676	0.477	0.118	-0.25	1.75	21.65	2.04298e-09	8.92213e-08
ENSG00000229754	-1.824	0.071	-0.191	3.87	21.65	2.04597e-09	8.92213e-08
ENSG00000113068	0.256	0.019	-0.048	4.9	21.61	2.10799e-09	9.16055e-08
ENSG00000243829	0.525	0.03	-0.036	3.57	21.59	2.13001e-09	9.20131e-08
ENSG00000239900	-0.059	0.054	-0.079	5.92	21.59	2.13353e-09	9.20131e-08
ENSG00000176209	0.448	0.041	-0.224	3.92	21.57	2.15266e-09	9.20131e-08
ENSG00000137492	0.196	0.024	0.065	6.41	21.57	2.15414e-09	9.20131e-08
ENSG00000273611	0.06	0.091	-0.103	4.44	21.57	2.15425e-09	9.20131e-08
ENSG00000197756	0.46	0.046	-0.15	9.61	21.53	2.22113e-09	9.45458e-08
ENSG00000151332	-0.524	0.133	-0.104	3.36	21.51	2.24527e-09	9.50766e-08
ENSG00000204267	-0.707	0.015	-0.096	6.58	21.51	2.24885e-09	9.50766e-08
ENSG00000168818	0.006	0.036	-0.057	4.88	21.48	2.2912e-09	9.65398e-08
ENSG00000103197	-0.095	-0.044	0.06	6.48	21.47	2.30517e-09	9.67427e-08
ENSG00000259877	0.463	0.051	-0.025	2.87	21.47	2.31152e-09	9.67427e-08
ENSG00000120832	0.254	0.049	-0.111	3.61	21.46	2.33212e-09	9.72783e-08
ENSG00000148303	0.232	0.042	-0.049	9.64	21.4	2.41891e-09	1.00562e-07
ENSG00000231767	-0.029	0.177	-0.17	5.15	21.39	2.43923e-09	1.0107e-07
ENSG00000143149	0.134	-0.065	0.039	6.02	21.36	2.49272e-09	1.02908e-07
ENSG00000232573	0.294	0.083	-0.126	8.43	21.36	2.50009e-09	1.02908e-07
ENSG00000125898	0.132	-0.059	-0.253	5.89	21.34	2.52741e-09	1.03494e-07
ENSG00000214194	0.002	0.138	-0.04	2.96	21.34	2.53091e-09	1.03494e-07
ENSG00000080608	0.014	0.089	-0.168	4.3	21.33	2.54857e-09	1.03875e-07
ENSG00000167785	-0.018	0.061	-0.001	4.69	21.3	2.60275e-09	1.05738e-07
ENSG00000135250	0.032	-0.06	0.097	6.61	21.28	2.64029e-09	1.0687e-07
ENSG00000065970	-0.041	-0.053	0.086	5.63	21.27	2.64917e-09	1.0687e-07
ENSG00000090020	-0.02	-0.087	0.175	5.39	21.27	2.65632e-09	1.0687e-07
ENSG00000109756	-0.231	-0.08	0.201	5.62	21.25	2.68428e-09	1.07647e-07
ENSG00000140263	-0.176	-0.059	0.068	3.52	21.23	2.72776e-09	1.09041e-07
ENSG00000184992	0.003	-0.031	-0.168	4.7	21.17	2.83586e-09	1.12999e-07
ENSG00000225159	-0.149	0.108	-0.031	1.96	21.17	2.84865e-09	1.13148e-07
ENSG00000130592	-0.131	-0.084	0.179	10.19	21.13	2.91553e-09	1.15437e-07
ENSG00000156256	-0.205	0.11	-0.054	5.73	21.1	2.97618e-09	1.17465e-07
ENSG00000134107	0.733	-0.139	0.007	6.31	21.08	3.03279e-09	1.1901e-07
ENSG00000198918	0.11	0.248	-0.25	4.02	21.07	3.03942e-09	1.1901e-07
ENSG00000005339	-0.031	-0.096	0.192	7.43	21.07	3.04396e-09	1.1901e-07
ENSG00000130433	-0.587	-0.052	-1.181	1.68	21.05	3.08271e-09	1.20149e-07
ENSG00000105366	-0.68	-0.084	-0.716	3.03	21.02	3.14159e-09	1.22062e-07
ENSG00000213885	0.25	0.063	0.025	3.45	21.02	3.15875e-09	1.22347e-07
ENSG00000149782	-0.185	-0.038	-0.062	4.18	21.01	3.18251e-09	1.22886e-07
ENSG00000166226	-0.008	0.088	-0.1	6.33	20.99	3.21527e-09	1.23768e-07
ENSG00000166200	-0.21	0.113	0.049	5.23	20.98	3.24953e-09	1.24702e-07
ENSG00000145425	-0.075	0.231	-0.135	6.33	20.96	3.27792e-09	1.25406e-07
ENSG00000108561	-0.208	0.071	-0.049	6.22	20.95	3.31038e-09	1.25945e-07
ENSG00000227081	-0.153	0.249	-0.187	8.21	20.95	3.31222e-09	1.25945e-07
ENSG00000104973	0.024	-0.106	0.177	7.05	20.94	3.32998e-09	1.26236e-07
ENSG00000137871	-0.137	0.08	0.012	5.06	20.87	3.50518e-09	1.32141e-07
ENSG00000111540	0.137	-0.065	0.128	7.77	20.87	3.50696e-09	1.32141e-07
ENSG00000198464	0.204	0.081	-0.147	4.15	20.85	3.53646e-09	1.32852e-07
ENSG00000080824	0.002	0.113	-0.189	8.73	20.82	3.61298e-09	1.35319e-07
ENSG00000124201	-0.235	-0.064	0.066	7.23	20.79	3.68928e-09	1.37763e-07
ENSG00000084676	0.138	-0.097	0.084	6.8	20.78	3.7116e-09	1.38078e-07
ENSG00000114942	0.106	0.21	-0.217	7.27	20.77	3.74708e-09	1.38078e-07
ENSG00000166716	0.167	-0.082	0.095	6.9	20.77	3.75226e-09	1.38078e-07
ENSG00000147121	0.169	0.048	-0.075	4.08	20.77	3.75249e-09	1.38078e-07
ENSG00000134287	0.002	-0.078	0.106	7.04	20.77	3.75308e-09	1.38078e-07
ENSG00000183718	0.284	0.054	-0.113	5.34	20.76	3.77579e-09	1.38505e-07
ENSG00000111679	0.13	-0.067	-0.021	9.38	20.74	3.8396e-09	1.40433e-07
ENSG00000160211	-0.149	-0.088	0.165	7.32	20.73	3.86756e-09	1.41042e-07
ENSG00000131504	-0.097	-0.075	0.067	8.11	20.72	3.89164e-09	1.41506e-07
ENSG00000176095	0.111	-0.086	0.156	6.75	20.7	3.9356e-09	1.42688e-07
ENSG00000273841	-0.313	0.125	-0.032	4.48	20.67	4.0126e-09	1.44926e-07
ENSG00000224411	-0.433	0.142	0.029	3.31	20.67	4.02056e-09	1.44926e-07
ENSG00000123146	-0.162	-0.086	-0.058	9.34	20.66	4.0489e-09	1.45414e-07
ENSG00000133393	-0.027	0.06	-0.078	4.69	20.66	4.05742e-09	1.45414e-07
ENSG00000134072	-0.415	-0.024	-0.174	2.42	20.64	4.09615e-09	1.46382e-07
ENSG00000163110	-0.261	-0.028	0.036	4.78	20.63	4.13546e-09	1.47364e-07
ENSG00000150776	-0.041	0.061	-0.078	5.01	20.59	4.24159e-09	1.50715e-07
ENSG00000251369	0.505	0.048	-0.199	4.53	20.56	4.34593e-09	1.53984e-07
ENSG00000156273	-0.627	-0.041	0.16	7.17	20.54	4.39771e-09	1.55377e-07
ENSG00000048828	-0.168	-0.035	0.125	7.56	20.53	4.42292e-09	1.55827e-07
ENSG00000235297	0.414	0.067	-0.061	5.47	20.52	4.45816e-09	1.56626e-07
ENSG00000118515	-0.307	-0.062	0.064	6.46	20.51	4.50066e-09	1.57675e-07
ENSG00000181222	-0.249	-0.072	0.132	7.66	20.5	4.52686e-09	1.58149e-07
ENSG00000153015	0.088	0.064	-0.104	3.78	20.49	4.57356e-09	1.58849e-07
ENSG00000088766	-0.216	0.075	0.074	4.98	20.48	4.58471e-09	1.58849e-07
ENSG00000165119	-0.024	-0.038	0.031	9.3	20.48	4.58513e-09	1.58849e-07
ENSG00000163519	0.236	0.088	0.227	5.14	20.47	4.62664e-09	1.59319e-07
ENSG00000232472	-0.132	0.246	-0.209	6.14	20.46	4.64844e-09	1.59319e-07
ENSG00000182774	0.124	0.215	-0.357	7.61	20.46	4.64976e-09	1.59319e-07
ENSG00000146223	0.181	0.018	-0.074	6.42	20.46	4.64978e-09	1.59319e-07
ENSG00000107099	-0.092	-0.077	0.16	8.56	20.45	4.70131e-09	1.60643e-07
ENSG00000110046	-0.505	-0.065	0.237	6.81	20.43	4.75628e-09	1.61767e-07
ENSG00000072110	-0.122	-0.107	0.395	8.64	20.43	4.76015e-09	1.61767e-07
ENSG00000237991	0.661	0.092	-0.106	1.64	20.41	4.83307e-09	1.63799e-07
ENSG00000244716	-0.212	0.285	-0.266	4.33	20.4	4.85707e-09	1.64166e-07
ENSG00000162086	0.122	0.056	-0.125	4.82	20.39	4.88019e-09	1.64502e-07
ENSG00000116514	-0.224	-0.084	0.207	6.92	20.37	4.96904e-09	1.67046e-07
ENSG00000132471	-0.255	-0.067	0.232	8.12	20.36	4.98893e-09	1.67263e-07
ENSG00000169567	-0.149	0.16	-0.048	6.68	20.36	5.01067e-09	1.67542e-07
ENSG00000264247	0.272	0.039	-0.148	4.55	20.32	5.12127e-09	1.70782e-07
ENSG00000112306	0.319	0.076	-0.14	10.2	20.32	5.14206e-09	1.71018e-07
ENSG00000161905	-0.686	-0.074	-0.977	4.53	20.27	5.31689e-09	1.76362e-07
ENSG00000064601	-0.534	-0.031	0.127	6.9	20.26	5.35222e-09	1.77063e-07
ENSG00000166037	-0.07	0.07	-0.007	5.82	20.23	5.48126e-09	1.80677e-07
ENSG00000137076	-0.21	-0.092	0.14	9.51	20.23	5.49043e-09	1.80677e-07
ENSG00000087116	0.179	-0.003	6.362	2.25	20.22	5.52246e-09	1.81253e-07
ENSG00000171863	0.01	0.238	-0.237	7.48	20.21	5.56917e-09	1.82306e-07
ENSG00000263266	-0.346	0.29	-0.142	7.03	20.2	5.60286e-09	1.82929e-07
ENSG00000031691	-0.132	0.153	-0.055	2.21	20.19	5.62937e-09	1.83315e-07
ENSG00000131759	-0.182	-0.091	0.187	7.43	20.17	5.69807e-09	1.85069e-07
ENSG00000122026	-0.236	0.169	-0.3	3.98	20.17	5.71851e-09	1.8525e-07
ENSG00000164346	-0.162	0.128	-0.092	5.98	20.15	5.7956e-09	1.87261e-07
ENSG00000113384	-0.036	-0.037	0.07	6.42	20.14	5.82888e-09	1.8785e-07
ENSG00000100564	0.157	0.035	-0.064	4.26	20.13	5.87795e-09	1.88943e-07
ENSG00000173905	-0.411	-0.004	-0.227	2.72	20.12	5.92083e-09	1.89832e-07
ENSG00000163811	-0.095	0.065	-0.083	5.25	20.11	5.96448e-09	1.90741e-07
ENSG00000167182	0.209	-0.088	0.151	5.73	20.1	6.01745e-09	1.91899e-07
ENSG00000105821	-0.157	0.082	-0.142	4.34	20.09	6.03146e-09	1.91899e-07
ENSG00000011260	0.041	0.044	-0.091	5.54	20.08	6.06909e-09	1.92605e-07
ENSG00000071994	0.114	0.032	-0.047	6.11	20.06	6.16518e-09	1.95158e-07
ENSG00000129245	0.056	-0.047	0.078	5.32	20.04	6.24046e-09	1.97041e-07
ENSG00000196693	0.139	0.037	0.055	5.55	20.03	6.31401e-09	1.98859e-07
ENSG00000124831	-0.038	-0.056	0.057	7.98	20.01	6.39254e-09	2.00826e-07
ENSG00000187534	-0.299	-0.046	0.281	4.46	19.99	6.47766e-09	2.02988e-07
ENSG00000198393	0.175	0.042	-0.082	4.76	19.98	6.52134e-09	2.03845e-07
ENSG00000178429	-0.829	0.361	-0.208	4.73	19.97	6.56436e-09	2.04647e-07
ENSG00000149806	0.359	0.072	-0.072	8.07	19.97	6.57982e-09	2.04647e-07
ENSG00000077420	0.23	-0.129	0.238	8.29	19.94	6.74015e-09	2.09112e-07
ENSG00000100605	-0.24	-0.075	0.144	7.7	19.91	6.87464e-09	2.12756e-07
ENSG00000185608	0.01	0.111	-0.137	3.63	19.9	6.90966e-09	2.1331e-07
ENSG00000103056	-0.177	-0.067	-0.303	4.93	19.88	6.9989e-09	2.15532e-07
ENSG00000174837	-0.548	-0.054	-0.216	5.46	19.88	7.04055e-09	2.1628e-07
ENSG00000278845	-0.167	0.08	-0.065	4.6	19.87	7.06642e-09	2.16542e-07
ENSG00000100749	-0.093	0.107	-0.091	3.8	19.86	7.12648e-09	2.17538e-07
ENSG00000165121	0.41	0.04	-0.251	2.53	19.85	7.14892e-09	2.17538e-07
ENSG00000189043	-0.409	0.189	-0.032	5.57	19.85	7.15126e-09	2.17538e-07
ENSG00000126777	-0.189	0.102	-0.062	6.45	19.84	7.22389e-09	2.19056e-07
ENSG00000214784	-0.625	0.339	-0.105	3.06	19.83	7.26367e-09	2.19056e-07
ENSG00000104324	-0.365	-0.056	0.21	5.99	19.83	7.26712e-09	2.19056e-07
ENSG00000127527	0.254	-0.087	0.051	6.21	19.83	7.27143e-09	2.19056e-07
ENSG00000164691	0.019	-0.062	0.1	8.68	19.78	7.55799e-09	2.2714e-07
ENSG00000130402	0.112	-0.113	0.147	7.95	19.76	7.65188e-09	2.29409e-07
ENSG00000153815	-0.2	-0.071	0.062	6.65	19.72	7.85822e-09	2.35031e-07
ENSG00000100461	0.038	-0.062	0.056	7.31	19.71	7.92993e-09	2.35831e-07
ENSG00000135185	0.013	0.078	-0.107	5.21	19.71	7.94089e-09	2.35831e-07
ENSG00000134330	0.099	0.063	-0.025	4.47	19.71	7.94172e-09	2.35831e-07
ENSG00000180376	-0.236	0.103	0.013	4.71	19.68	8.0745e-09	2.39205e-07
ENSG00000120262	-0.627	-0.034	-0.071	1.74	19.65	8.24698e-09	2.43283e-07
ENSG00000128951	-0.312	0.109	-0.1	5.48	19.65	8.25377e-09	2.43283e-07
ENSG00000177885	0.164	-0.084	0.069	8.89	19.65	8.28579e-09	2.43283e-07
ENSG00000126461	0.157	-0.071	0.018	6.22	19.65	8.2902e-09	2.43283e-07
ENSG00000140575	-0.201	-0.082	0.158	8.9	19.64	8.31306e-09	2.43382e-07
ENSG00000115216	0.018	-0.036	0.008	7.06	19.64	8.34403e-09	2.43387e-07
ENSG00000166913	0.06	-0.054	0.012	8.94	19.64	8.35227e-09	2.43387e-07
ENSG00000180964	-0.039	0.095	0.008	4.05	19.63	8.39069e-09	2.43936e-07
ENSG00000129691	-0.025	-0.032	0.035	5.72	19.57	8.76514e-09	2.5423e-07
ENSG00000060339	0.004	0.049	-0.129	6.11	19.55	8.88084e-09	2.56988e-07
ENSG00000138071	-0.291	-0.034	0.139	8.92	19.52	9.05807e-09	2.6151e-07
ENSG00000156675	0.128	-0.153	0.283	7.49	19.49	9.24263e-09	2.66222e-07
ENSG00000197081	-0.419	-0.099	0.315	8.55	19.48	9.33539e-09	2.68035e-07
ENSG00000099995	0.144	-0.089	0.098	7.53	19.48	9.34856e-09	2.68035e-07
ENSG00000114107	-0.602	0.172	-0.028	2.08	19.46	9.46558e-09	2.70768e-07
ENSG00000159399	-0.704	-0.055	0.451	6.03	19.45	9.57872e-09	2.72477e-07
ENSG00000196782	-0.335	-0.1	0.341	4.18	19.44	9.58195e-09	2.72477e-07
ENSG00000131408	-0.047	-0.046	0.077	6.87	19.44	9.61066e-09	2.72477e-07
ENSG00000179820	-0.209	-0.089	0.152	7.71	19.44	9.6322e-09	2.72477e-07
ENSG00000171310	0.112	-0.093	0.13	7.14	19.44	9.63456e-09	2.72477e-07
ENSG00000005801	0.161	0.049	-0.109	4.51	19.43	9.66798e-09	2.72803e-07
ENSG00000167526	0.427	0.039	-0.085	11.17	19.41	9.82595e-09	2.76635e-07
ENSG00000143549	-0.068	-0.037	0.029	9.37	19.39	9.94701e-09	2.78845e-07
ENSG00000109272	-1.304	-0.064	-0.044	1.48	19.39	9.94915e-09	2.78845e-07
ENSG00000121864	0.031	0.046	-0.021	4.66	19.39	1.00024e-08	2.79709e-07
ENSG00000228205	0.508	0.05	-0.063	4.34	19.37	1.01141e-08	2.814e-07
ENSG00000068120	-0.195	-0.021	0.041	6.21	19.37	1.01269e-08	2.814e-07
ENSG00000234797	-0.28	0.3	-0.189	7.22	19.37	1.01306e-08	2.814e-07
ENSG00000168961	-0.345	-0.027	-0.38	7.05	19.36	1.01858e-08	2.82304e-07
ENSG00000075239	-0.076	0.108	-0.184	4.13	19.34	1.03268e-08	2.85577e-07
ENSG00000174500	-0.004	0.071	0.042	4.47	19.32	1.05185e-08	2.90236e-07
ENSG00000115762	-0.129	-0.031	0.077	7.31	19.3	1.06146e-08	2.91556e-07
ENSG00000187109	0.197	0.047	-0.16	8.85	19.3	1.06238e-08	2.91556e-07
ENSG00000138399	-0.436	0.112	-0.027	4.34	19.3	1.06365e-08	2.91556e-07
ENSG00000213763	-0.304	-0.072	0.347	4.04	19.3	1.06624e-08	2.91625e-07
ENSG00000130939	0.036	-0.068	0.138	6.01	19.29	1.07245e-08	2.92683e-07
ENSG00000171475	0.105	-0.076	0.077	6.24	19.28	1.07691e-08	2.93259e-07
ENSG00000174946	0.03	0.07	0.157	4.98	19.28	1.08014e-08	2.93496e-07
ENSG00000197008	0.318	0.068	-0.185	3.21	19.27	1.08786e-08	2.94953e-07
ENSG00000087589	0.025	-0.115	0.307	5.66	19.26	1.09564e-08	2.96417e-07
ENSG00000197841	0.063	0.115	-0.104	3.97	19.22	1.12397e-08	3.03423e-07
ENSG00000169508	0.218	0.065	-0.051	6.22	19.21	1.13828e-08	3.06092e-07
ENSG00000235065	-0.337	0.196	-0.078	1.99	19.2	1.14158e-08	3.06092e-07
ENSG00000142892	0.084	0.054	0.044	4.91	19.2	1.14365e-08	3.06092e-07
ENSG00000110944	0.157	0.08	0.134	2.97	19.2	1.14579e-08	3.06092e-07
ENSG00000078804	0.407	-0.162	0.077	4.72	19.2	1.14613e-08	3.06092e-07
ENSG00000197894	0.161	0.047	-0.024	5.97	19.19	1.15077e-08	3.06469e-07
ENSG00000067560	-0.168	-0.048	0.071	9.54	19.19	1.15245e-08	3.06469e-07
ENSG00000174238	0.003	-0.075	0.118	6.89	19.18	1.16262e-08	3.08516e-07
ENSG00000250317	-0.174	0.131	-0.127	3.47	19.17	1.16942e-08	3.0966e-07
ENSG00000227615	0.016	0.102	0.044	7.47	19.14	1.19025e-08	3.14508e-07
ENSG00000099331	-0.054	-0.064	0.083	8.34	19.14	1.19832e-08	3.1597e-07
ENSG00000185641	0.242	0.142	-0.167	6.08	19.13	1.20339e-08	3.16639e-07
ENSG00000063245	0.031	-0.061	0.094	6.82	19.12	1.21192e-08	3.17942e-07
ENSG00000221944	-0.13	0.138	-0.142	2.95	19.12	1.21414e-08	3.17942e-07
ENSG00000090263	-0.02	0.14	-0.19	3.71	19.12	1.21599e-08	3.17942e-07
ENSG00000111364	-0.012	0.045	-0.021	4.81	19.1	1.23117e-08	3.21237e-07
ENSG00000137818	0.396	0.036	-0.045	10.7	19.09	1.24104e-08	3.23138e-07
ENSG00000169740	0.502	0.073	-0.236	3.86	19.08	1.24659e-08	3.23904e-07
ENSG00000089902	-0.172	-0.069	0.185	6.14	19.07	1.25242e-08	3.24745e-07
ENSG00000126822	0.076	-0.095	0.175	7.57	19.06	1.26523e-08	3.27385e-07
ENSG00000116857	0.456	0.011	-0.046	4.8	19.05	1.27643e-08	3.28609e-07
ENSG00000171206	0.261	-0.094	0.113	7.08	19.05	1.2776e-08	3.28609e-07
ENSG00000111252	-0.071	-0.05	-0.038	7.27	19.05	1.27915e-08	3.28609e-07
ENSG00000023445	0.606	0.032	-0.269	7.39	19.04	1.28071e-08	3.28609e-07
ENSG00000107625	0.03	0.064	-0.08	5.4	19.04	1.28313e-08	3.28609e-07
ENSG00000137038	0.006	0.089	-0.012	4.84	19.04	1.28882e-08	3.28993e-07
ENSG00000165629	-0.244	0.115	-0.06	6.32	19.03	1.28991e-08	3.28993e-07
ENSG00000143368	0.02	-0.056	0.046	6.43	19	1.32043e-08	3.36089e-07
ENSG00000147065	0.158	-0.105	0.103	10.27	19	1.32402e-08	3.36317e-07
ENSG00000166224	0.098	-0.046	-0.031	5.62	18.99	1.3341e-08	3.38189e-07
ENSG00000196417	0.025	0.055	0.035	3.89	18.97	1.3508e-08	3.41728e-07
ENSG00000105373	0.22	0.039	0.015	9.63	18.97	1.3544e-08	3.41944e-07
ENSG00000108559	0.216	0.04	-0.175	5.6	18.93	1.38662e-08	3.49373e-07
ENSG00000152582	-0.275	0.104	0.131	3.13	18.92	1.40135e-08	3.52371e-07
ENSG00000070081	0.008	0.109	-0.128	5.39	18.91	1.41192e-08	3.53609e-07
ENSG00000226525	0.023	0.262	-0.247	3.51	18.91	1.41194e-08	3.53609e-07
ENSG00000204420	-1.658	0.031	-0.106	3.91	18.9	1.42674e-08	3.56599e-07
ENSG00000241741	0.139	0.05	-0.074	5.09	18.87	1.45074e-08	3.61572e-07
ENSG00000180855	-0.342	0.112	0.008	2.11	18.87	1.45243e-08	3.61572e-07
ENSG00000024048	-0.081	-0.068	0.147	7.4	18.87	1.45568e-08	3.61657e-07
ENSG00000237550	-0.358	0.268	-0.17	7.35	18.86	1.45979e-08	3.61958e-07
ENSG00000136715	0.006	-0.07	0.122	5.1	18.85	1.4712e-08	3.63482e-07
ENSG00000214485	-0.533	0.285	-0.188	5.74	18.85	1.47176e-08	3.63482e-07
ENSG00000196182	-0.023	-0.087	0.154	8.17	18.82	1.50461e-08	3.70859e-07
ENSG00000133612	-0.711	0.032	-0.011	5.01	18.81	1.51845e-08	3.73534e-07
ENSG00000110880	-0.064	-0.078	0.096	6.81	18.79	1.53995e-08	3.78075e-07
ENSG00000082397	-0.908	0.003	-0.227	4	18.79	1.54657e-08	3.78956e-07
ENSG00000162378	0.129	-0.077	0.159	4.96	18.78	1.55602e-08	3.80522e-07
ENSG00000168071	-0.442	-0.018	-0.03	8.45	18.77	1.56178e-08	3.81184e-07
ENSG00000044574	-0.761	0.022	-0.123	7.97	18.77	1.56743e-08	3.81816e-07
ENSG00000136897	-0.09	0.117	-0.129	4.44	18.7	1.65026e-08	4.005e-07
ENSG00000072786	0.246	-0.085	0.046	9.06	18.7	1.65055e-08	4.005e-07
ENSG00000189164	0.301	0.034	-0.035	2.82	18.66	1.69411e-08	4.10271e-07
ENSG00000100077	-0.159	-0.008	-0.261	5.66	18.66	1.69914e-08	4.10691e-07
ENSG00000163785	0.004	0.046	0.018	5.27	18.61	1.76023e-08	4.23514e-07
ENSG00000178950	-0.066	-0.037	0.001	7.5	18.61	1.76034e-08	4.23514e-07
ENSG00000114446	0.016	0.134	-0.32	4.28	18.61	1.76238e-08	4.23514e-07
ENSG00000140006	-0.036	0.103	-0.067	3.97	18.6	1.7735e-08	4.25368e-07
ENSG00000130713	0.041	0.051	-0.11	4.98	18.59	1.79112e-08	4.28768e-07
ENSG00000119318	-0.114	-0.053	0.182	6.63	18.58	1.80009e-08	4.30091e-07
ENSG00000233954	-0.478	0.173	0.008	3.53	18.57	1.81451e-08	4.32675e-07
ENSG00000156469	0.043	0.086	-0.154	3.88	18.57	1.81785e-08	4.32675e-07
ENSG00000044115	0.01	-0.086	-0.06	6.36	18.55	1.83675e-08	4.36229e-07
ENSG00000116898	-0.064	0.06	-0.061	4.91	18.55	1.83977e-08	4.36229e-07
ENSG00000225573	0.634	0.114	-0.231	2.39	18.52	1.87757e-08	4.44033e-07
ENSG00000127184	0	0.196	-0.162	6.36	18.52	1.87981e-08	4.44033e-07
ENSG00000185869	0.362	0.048	-0.11	2.27	18.51	1.89238e-08	4.45766e-07
ENSG00000160255	0.182	-0.098	0.085	10.6	18.51	1.89429e-08	4.45766e-07
ENSG00000198618	-0.085	0.094	-0.138	6.67	18.5	1.90587e-08	4.46488e-07
ENSG00000107341	0.09	-0.091	0.137	7.33	18.5	1.90738e-08	4.46488e-07
ENSG00000198740	-0.115	-0.047	0.055	6.22	18.5	1.90893e-08	4.46488e-07
ENSG00000177954	-0.341	0.241	-0.196	7.08	18.5	1.91168e-08	4.46488e-07
ENSG00000122034	0.084	0.055	-0.119	7.15	18.49	1.91853e-08	4.47251e-07
ENSG00000118816	-0.068	-0.038	0.076	8.76	18.49	1.9263e-08	4.48223e-07
ENSG00000147419	-0.283	0.082	0.012	4.52	18.47	1.94688e-08	4.51389e-07
ENSG00000175224	0.107	-0.059	0.084	6.8	18.47	1.94714e-08	4.51389e-07
ENSG00000159917	0.167	0.042	-0.073	3.22	18.46	1.97177e-08	4.5625e-07
ENSG00000106591	-0.099	0.114	-0.14	4.54	18.45	1.98204e-08	4.57777e-07
ENSG00000116698	0.012	-0.052	0.083	6.8	18.43	2.00421e-08	4.62042e-07
ENSG00000138385	-0.145	0.118	-0.191	5.14	18.43	2.01257e-08	4.62355e-07
ENSG00000103187	-0.065	-0.07	0.044	10.31	18.43	2.01298e-08	4.62355e-07
ENSG00000137815	0.121	-0.046	-0.003	6.18	18.42	2.01813e-08	4.62686e-07
ENSG00000137970	-0.213	0.252	-0.225	6.26	18.42	2.02269e-08	4.62881e-07
ENSG00000104131	0.005	0.045	-0.084	5.55	18.4	2.05868e-08	4.70253e-07
ENSG00000198695	-0.593	-0.069	0.343	8.52	18.39	2.06542e-08	4.7093e-07
ENSG00000224415	0.629	0.025	-0.061	2.01	18.39	2.07384e-08	4.71989e-07
ENSG00000269335	-0.079	-0.057	0.129	4.09	18.38	2.0795e-08	4.72414e-07
ENSG00000256537	0.153	0.056	-0.181	4.27	18.38	2.08525e-08	4.72859e-07
ENSG00000136243	-0.168	0.062	-0.056	4.92	18.37	2.09651e-08	4.7455e-07
ENSG00000144840	0.126	0.038	0.006	4.7	18.37	2.10615e-08	4.75868e-07
ENSG00000156639	0.101	-0.09	0.193	6.67	18.36	2.1217e-08	4.78514e-07
ENSG00000161011	-0.059	-0.058	0.189	7.34	18.33	2.16538e-08	4.87485e-07
ENSG00000197746	-0.197	-0.07	-0.004	11.14	18.32	2.1775e-08	4.89109e-07
ENSG00000257511	0.267	0.046	-0.081	2.82	18.32	2.18316e-08	4.89109e-07
ENSG00000081913	-0.38	-0.078	0.276	3.69	18.32	2.18436e-08	4.89109e-07
ENSG00000251022	-0.11	0.078	-0.063	5.07	18.3	2.20518e-08	4.92332e-07
ENSG00000188536	-1.801	-0.054	0.782	8.98	18.3	2.20856e-08	4.92332e-07
ENSG00000229119	0.268	0.086	-0.174	5.39	18.3	2.2106e-08	4.92332e-07
ENSG00000100109	0.139	-0.064	-0.04	5.58	18.28	2.2476e-08	4.99614e-07
ENSG00000111678	0.605	0.045	-0.071	4.32	18.28	2.25131e-08	4.99614e-07
ENSG00000177889	-0.023	0.048	-0.028	6.37	18.26	2.28373e-08	5.05909e-07
ENSG00000110696	-0.095	0.075	-0.069	6.74	18.25	2.29499e-08	5.06755e-07
ENSG00000104047	-0.381	0.1	-0.135	3.68	18.25	2.29567e-08	5.06755e-07
ENSG00000136527	-0.131	0.052	-0.05	7.2	18.24	2.30733e-08	5.08427e-07
ENSG00000175886	0	0.061	0.024	3.51	18.24	2.31359e-08	5.08909e-07
ENSG00000130479	0.051	-0.081	0.132	5.44	18.23	2.33058e-08	5.11742e-07
ENSG00000043462	-0.124	-0.047	0.184	8.24	18.22	2.34983e-08	5.15062e-07
ENSG00000170889	0.313	0.047	-0.003	10.09	18.22	2.35589e-08	5.15485e-07
ENSG00000167987	-0.069	-0.075	0.159	5.23	18.21	2.36244e-08	5.16014e-07
ENSG00000235552	0.113	0.13	-0.237	6.67	18.2	2.3778e-08	5.18461e-07
ENSG00000214389	-0.676	0.329	-0.129	6.43	18.17	2.44259e-08	5.31657e-07
ENSG00000139679	-0.365	0.154	-0.012	5.8	18.15	2.4803e-08	5.38925e-07
ENSG00000197555	-0.334	-0.052	0.027	6.55	18.13	2.51158e-08	5.44642e-07
ENSG00000155906	-0.039	0.053	0.015	3.48	18.13	2.51535e-08	5.44642e-07
ENSG00000171365	-0.879	0.039	-0.052	2.82	18.12	2.52466e-08	5.45712e-07
ENSG00000185291	-0.56	0.005	-0.399	4.19	18.11	2.53843e-08	5.47714e-07
ENSG00000101577	-0.324	-0.024	0.074	7.38	18.11	2.54522e-08	5.47714e-07
ENSG00000182557	-0.402	-0.031	-0.116	3.64	18.11	2.5471e-08	5.47714e-07
ENSG00000198771	-0.207	-0.028	-0.001	7.94	18.11	2.5542e-08	5.4776e-07
ENSG00000186591	0.075	-0.05	0.067	6.79	18.11	2.55609e-08	5.4776e-07
ENSG00000213598	-1.037	0.444	-0.265	3.46	18.1	2.56573e-08	5.48881e-07
ENSG00000254087	-0.201	-0.092	0.18	9.09	18.1	2.57366e-08	5.49636e-07
ENSG00000186468	0.021	0.102	-0.065	7.49	18.07	2.61494e-08	5.56775e-07
ENSG00000105887	-0.238	-0.038	0.089	7.74	18.07	2.61602e-08	5.56775e-07
ENSG00000219451	-1.32	0.406	-0.289	1.28	18.07	2.62246e-08	5.57194e-07
ENSG00000104231	-0.358	0.12	-0.009	4.42	18.05	2.65532e-08	5.63216e-07
ENSG00000127337	0.296	0.061	-0.043	3.55	18.05	2.666e-08	5.64136e-07
ENSG00000180257	0.167	0.067	-0.114	3.48	18.05	2.6687e-08	5.64136e-07
ENSG00000163788	0.12	-0.053	0.085	7.12	18.04	2.67629e-08	5.64674e-07
ENSG00000035141	-0.187	0.08	-0.166	4.98	18.04	2.6803e-08	5.64674e-07
ENSG00000185650	0.507	-0.12	0.084	8.88	17.99	2.78095e-08	5.84891e-07
ENSG00000162851	-0.012	0.067	-0.14	3.63	17.98	2.81283e-08	5.90599e-07
ENSG00000253676	-0.085	-0.089	0.187	5.62	17.97	2.8183e-08	5.90754e-07
ENSG00000170876	0.005	-0.065	0.108	6.93	17.96	2.84903e-08	5.96192e-07
ENSG00000158710	-0.013	-0.089	0.081	10.39	17.96	2.85978e-08	5.97431e-07
ENSG00000110848	0.026	0.137	-0.104	4.3	17.95	2.86453e-08	5.97431e-07
ENSG00000204569	0.106	-0.068	0.106	6.36	17.94	2.9005e-08	6.03923e-07
ENSG00000203326	0.643	0.025	-0.11	3.91	17.93	2.90865e-08	6.04611e-07
ENSG00000226084	-0.395	0.292	-0.231	5.71	17.93	2.91545e-08	6.05017e-07
ENSG00000128340	0.19	-0.07	0.061	10.08	17.9	2.97858e-08	6.1709e-07
ENSG00000071082	-0.392	0.343	-0.274	8.38	17.9	2.99116e-08	6.18668e-07
ENSG00000000971	-0.743	0.143	0.716	1.68	17.86	3.06546e-08	6.32986e-07
ENSG00000181192	-0.07	-0.046	-0.024	5.09	17.86	3.07778e-08	6.34481e-07
ENSG00000115368	-0.198	0.086	-0.084	5.47	17.85	3.09276e-08	6.36517e-07
ENSG00000266412	-0.421	-0.052	0.242	9.68	17.83	3.13972e-08	6.45118e-07
ENSG00000117906	0.145	0.059	-0.014	5.08	17.82	3.15596e-08	6.47387e-07
ENSG00000077549	0.109	-0.063	0.038	8.69	17.82	3.16214e-08	6.47589e-07
ENSG00000204954	-0.193	0.107	-0.132	2.44	17.82	3.17643e-08	6.48844e-07
ENSG00000113460	0.018	0.087	-0.122	3.81	17.81	3.17867e-08	6.48844e-07
ENSG00000186432	0.024	-0.044	0.061	6.43	17.8	3.21968e-08	6.56141e-07
ENSG00000158186	-0.374	-0.009	-0.691	1.86	17.78	3.2503e-08	6.61301e-07
ENSG00000070413	0.25	-0.083	0.029	7.66	17.77	3.28763e-08	6.67806e-07
ENSG00000084623	-0.007	0.04	-0.038	6.72	17.75	3.33601e-08	6.76531e-07
ENSG00000250321	-0.15	0.271	-0.488	1.46	17.74	3.37197e-08	6.82714e-07
ENSG00000233369	0.097	-0.11	0.305	4.3	17.73	3.38247e-08	6.8373e-07
ENSG00000061794	-0.054	0.044	-0.045	5	17.73	3.39552e-08	6.85258e-07
ENSG00000197548	-0.456	-0.026	0.149	5.19	17.72	3.42359e-08	6.89806e-07
ENSG00000236287	-0.046	0.065	-0.016	6.48	17.71	3.43849e-08	6.91691e-07
ENSG00000266074	-0.833	0.004	0.053	2.27	17.7	3.45921e-08	6.94738e-07
ENSG00000163608	0.055	0.033	-0.036	5.93	17.69	3.47955e-08	6.977e-07
ENSG00000172375	-0.267	-0.013	0.031	5.73	17.67	3.53796e-08	7.08274e-07
ENSG00000068308	-0.039	-0.042	0.049	7.17	17.65	3.59572e-08	7.18683e-07
ENSG00000170855	-0.397	0.143	-0.093	3.97	17.64	3.61816e-08	7.21984e-07
ENSG00000131242	0.159	-0.055	-0.083	6.91	17.64	3.63219e-08	7.21984e-07
ENSG00000125691	-0.165	0.269	-0.266	8.28	17.64	3.63522e-08	7.21984e-07
ENSG00000100918	-0.79	0.032	-0.059	4.83	17.64	3.63736e-08	7.21984e-07
ENSG00000106012	-0.296	-0.029	-0.025	4.69	17.63	3.64118e-08	7.21984e-07
ENSG00000140992	-0.012	-0.05	0.038	5.84	17.63	3.65121e-08	7.22823e-07
ENSG00000102879	0.114	-0.066	0.093	10.91	17.61	3.70599e-08	7.32506e-07
ENSG00000164182	0.436	0.096	-0.272	1.76	17.59	3.77359e-08	7.44686e-07
ENSG00000148396	0.031	-0.062	0.04	6.86	17.58	3.78306e-08	7.45377e-07
ENSG00000168310	-0.216	-0.044	0.131	7.24	17.57	3.83418e-08	7.54257e-07
ENSG00000023608	-0.038	0.116	-0.381	2.24	17.55	3.87239e-08	7.59453e-07
ENSG00000119041	-0.082	0.059	-0.003	5.13	17.55	3.87277e-08	7.59453e-07
ENSG00000167220	0.262	0.017	-0.037	4.16	17.52	3.9567e-08	7.74692e-07
ENSG00000166428	-0.136	-0.023	-0.456	5.19	17.52	3.96559e-08	7.75217e-07
ENSG00000092929	-0.031	-0.064	0.166	8.52	17.5	4.02715e-08	7.86019e-07
ENSG00000168795	0.324	0.018	-0.127	4.84	17.5	4.03528e-08	7.86376e-07
ENSG00000147604	-0.615	0.265	-0.186	6.28	17.49	4.05028e-08	7.88067e-07
ENSG00000166012	-0.257	0.084	-0.081	5.95	17.49	4.07388e-08	7.91425e-07
ENSG00000256087	0.074	0.05	-0.081	3.83	17.48	4.09071e-08	7.92765e-07
ENSG00000101460	-0.277	-0.085	-0.025	3.69	17.48	4.09349e-08	7.92765e-07
ENSG00000140526	0.059	-0.132	0.316	7.68	17.47	4.12975e-08	7.98547e-07
ENSG00000156831	0.009	0.125	-0.044	3.29	17.46	4.14825e-08	8.00883e-07
ENSG00000067334	0.02	0.085	-0.123	5.48	17.45	4.19896e-08	8.09419e-07
ENSG00000183049	0.383	-0.094	-0.068	6.82	17.44	4.23095e-08	8.14328e-07
ENSG00000164815	-0.053	0.06	-0.054	4.13	17.42	4.27851e-08	8.22213e-07
ENSG00000153179	-0.068	-0.07	0.284	7.91	17.41	4.30024e-08	8.25116e-07
ENSG00000113328	-0.142	0.044	0.195	6.22	17.41	4.30979e-08	8.25678e-07
ENSG00000142065	-0.033	0.068	-0.06	4.37	17.4	4.33554e-08	8.29339e-07
ENSG00000183323	-0.526	-0.015	0.1	4.96	17.39	4.36364e-08	8.33436e-07
ENSG00000151353	0.173	0.037	-0.06	4.57	17.38	4.42328e-08	8.43534e-07
ENSG00000019102	-1.78	0.053	0.026	2.53	17.37	4.45996e-08	8.49232e-07
ENSG00000137876	-0.219	0.191	-0.071	5.68	17.36	4.47322e-08	8.50458e-07
ENSG00000109929	0.189	0.052	0.009	3.4	17.35	4.50648e-08	8.55451e-07
ENSG00000167842	0.013	0.053	-0.094	5.17	17.35	4.5132e-08	8.55451e-07
ENSG00000203875	0.177	0.153	-0.425	6.19	17.33	4.58914e-08	8.66794e-07
ENSG00000205544	-0.048	0.132	-0.02	1.75	17.33	4.59006e-08	8.66794e-07
ENSG00000164934	-0.147	0.109	-0.239	4.61	17.33	4.5939e-08	8.66794e-07
ENSG00000175215	0.087	-0.075	0.201	8.85	17.32	4.61133e-08	8.67859e-07
ENSG00000180822	0.078	0.062	-0.062	4.35	17.32	4.61346e-08	8.67859e-07
ENSG00000173875	0.322	0.009	-0.126	5.36	17.31	4.67078e-08	8.77288e-07
ENSG00000163349	-0.096	-0.05	0.136	7.23	17.3	4.67765e-08	8.77288e-07
ENSG00000118900	-0.128	-0.101	0.291	7.57	17.29	4.72247e-08	8.84365e-07
ENSG00000111142	-0.119	0.085	-0.121	5.4	17.28	4.77932e-08	8.93668e-07
ENSG00000171566	-0.311	0.09	-0.031	5.54	17.27	4.79245e-08	8.94783e-07
ENSG00000180304	-0.421	-0.048	0.178	7.72	17.27	4.80557e-08	8.9589e-07
ENSG00000104853	0.129	-0.06	0.063	6.55	17.25	4.88522e-08	9.09379e-07
ENSG00000164022	-0.122	0.091	-0.141	4.98	17.24	4.89311e-08	9.09491e-07
ENSG00000176463	-0.022	-0.081	0.126	6.3	17.24	4.9232e-08	9.13723e-07
ENSG00000259781	-0.143	0.106	-0.082	3.69	17.22	4.99441e-08	9.24764e-07
ENSG00000242445	0.25	0.029	0.034	3.25	17.22	4.99752e-08	9.24764e-07
ENSG00000110876	0.097	-0.083	0.103	9.64	17.21	5.01124e-08	9.24958e-07
ENSG00000143183	-0.136	0.106	-0.034	5.81	17.21	5.0134e-08	9.24958e-07
ENSG00000065882	-0.203	-0.048	-0.036	7.01	17.2	5.0603e-08	9.31407e-07
ENSG00000101986	-0.101	-0.046	0.032	5.03	17.2	5.06329e-08	9.31407e-07
ENSG00000179604	-0.377	-0.044	-0.105	3.05	17.19	5.08806e-08	9.34584e-07
ENSG00000114353	0.115	-0.083	0.131	9.95	17.18	5.13267e-08	9.41392e-07
ENSG00000277443	0.112	-0.125	0.222	7.01	17.18	5.14053e-08	9.41448e-07
ENSG00000072518	0.054	-0.074	0.122	7.3	17.18	5.15564e-08	9.42831e-07
ENSG00000216866	-0.194	0.092	0.007	5.29	17.17	5.18674e-08	9.4713e-07
ENSG00000155827	-0.125	-0.017	-0.018	5.96	17.16	5.22923e-08	9.53493e-07
ENSG00000017797	-0.105	-0.069	0.205	6.72	17.15	5.25026e-08	9.5593e-07
ENSG00000213862	0.445	0.022	-0.066	4.32	17.14	5.29298e-08	9.61305e-07
ENSG00000149100	-0.301	0.071	0.013	6.72	17.14	5.29519e-08	9.61305e-07
ENSG00000143409	-0.22	-0.083	0.325	6.59	17.14	5.30731e-08	9.62105e-07
ENSG00000170836	0.082	-0.062	0.145	4.68	17.12	5.38525e-08	9.74817e-07
ENSG00000167491	0.21	-0.069	0.039	7.02	17.12	5.39741e-08	9.75602e-07
ENSG00000164902	0.01	0.059	-0.103	4.54	17.11	5.42453e-08	9.79085e-07
ENSG00000146083	0.233	-0.07	0.079	8.1	17.1	5.48249e-08	9.88117e-07
ENSG00000124486	-0.204	-0.043	0.098	6.7	17.08	5.52808e-08	9.94895e-07
ENSG00000002834	0.144	-0.086	0.147	8.81	17.08	5.56613e-08	1.0003e-06
ENSG00000240344	0.191	0.09	-0.102	4.27	17.07	5.58811e-08	1.0028e-06
ENSG00000114491	0.247	0.026	-0.105	4.65	17.07	5.60874e-08	1.00303e-06
ENSG00000196683	-0.131	0.21	-0.13	6.27	17.07	5.61054e-08	1.00303e-06
ENSG00000100599	0.201	-0.08	0.06	8.16	17.06	5.61473e-08	1.00303e-06
ENSG00000064933	-0.292	0.098	-0.103	4.24	17.06	5.62156e-08	1.00303e-06
ENSG00000138663	-0.019	0.079	-0.078	4.96	17.05	5.67713e-08	1.0115e-06
ENSG00000174780	-0.191	0.065	-0.009	6.64	17.04	5.70399e-08	1.01484e-06
ENSG00000067596	0.154	-0.075	0.048	6.31	17.03	5.74388e-08	1.01889e-06
ENSG00000176715	0.402	0.002	-0.078	6.07	17.03	5.74776e-08	1.01889e-06
ENSG00000196576	-0.53	-0.01	-0.227	6.98	17.03	5.75129e-08	1.01889e-06
ENSG00000037637	0.184	-0.047	0	5.45	17.03	5.77612e-08	1.02184e-06
ENSG00000146757	0.015	0.088	-0.092	4.27	17.02	5.81789e-08	1.02777e-06
ENSG00000168724	0.258	0.01	-0.033	5.13	17	5.89017e-08	1.03744e-06
ENSG00000169564	0.247	-0.082	0.168	7.32	17	5.89282e-08	1.03744e-06
ENSG00000243859	0.358	0.137	-0.343	2.05	17	5.89759e-08	1.03744e-06
ENSG00000163945	-0.9	0.038	-0.051	4.81	16.99	5.93478e-08	1.04251e-06
ENSG00000206172	-1.893	-0.075	1.179	8.92	16.97	6.05835e-08	1.06272e-06
ENSG00000111832	-0.279	0.146	-0.031	4.63	16.96	6.0702e-08	1.06331e-06
ENSG00000159593	-0.265	0.105	-0.064	4.9	16.96	6.07915e-08	1.06338e-06
ENSG00000217130	-0.221	0.185	-0.175	2.62	16.95	6.12033e-08	1.06909e-06
ENSG00000134489	-1.369	0.029	-0.65	2.22	16.92	6.25534e-08	1.09114e-06
ENSG00000134884	-0.179	0.096	-0.095	8	16.92	6.26629e-08	1.09152e-06
ENSG00000260521	0.25	0.04	0.027	3.2	16.92	6.29361e-08	1.09476e-06
ENSG00000163584	-0.153	0.224	-0.273	3.41	16.91	6.32955e-08	1.09851e-06
ENSG00000071537	-0.35	-0.028	0.11	6.69	16.91	6.33282e-08	1.09851e-06
ENSG00000073910	-0.376	-0.06	0.203	6.05	16.9	6.36565e-08	1.10267e-06
ENSG00000124313	-0.134	-0.056	-0.097	3.26	16.89	6.40224e-08	1.10567e-06
ENSG00000168610	-0.008	-0.097	0.185	8.26	16.89	6.40732e-08	1.10567e-06
ENSG00000113597	-0.215	0.076	0.07	4.43	16.89	6.40958e-08	1.10567e-06
ENSG00000198646	0.108	-0.069	0.009	5.71	16.89	6.44098e-08	1.10956e-06
ENSG00000112339	-0.021	0.044	0.047	4.91	16.88	6.46361e-08	1.11192e-06
ENSG00000179562	0.119	-0.045	-0.045	5.63	16.87	6.49516e-08	1.11581e-06
ENSG00000172530	0.122	-0.057	0.053	5.58	16.87	6.52123e-08	1.11875e-06
ENSG00000126524	-0.167	0.09	-0.088	4.74	16.84	6.65645e-08	1.14037e-06
ENSG00000170222	0.1	0.094	-0.159	3.57	16.84	6.68057e-08	1.14294e-06
ENSG00000164751	-0.155	0.085	-0.017	5.38	16.83	6.73915e-08	1.15138e-06
ENSG00000111181	-1.05	-0.007	0.102	1.97	16.81	6.80347e-08	1.16078e-06
ENSG00000089022	-0.038	0.038	-0.023	5.07	16.8	6.86923e-08	1.1704e-06
ENSG00000213261	-0.431	0.274	-0.24	2.95	16.8	6.90081e-08	1.17417e-06
ENSG00000147416	-0.598	-0.041	0.198	8.96	16.79	6.91285e-08	1.17462e-06
ENSG00000054219	-0.545	-0.005	0.029	4.59	16.79	6.92807e-08	1.1756e-06
ENSG00000165097	-0.222	-0.06	0.142	5.27	16.78	6.99034e-08	1.18456e-06
ENSG00000154146	-2.026	0.052	0.228	7.33	16.77	7.01631e-08	1.18735e-06
ENSG00000240509	-2.117	0.579	-0.366	3.05	16.77	7.04708e-08	1.19094e-06
ENSG00000149131	-4.455	0.25	-0.02	4.47	16.77	7.05986e-08	1.19148e-06
ENSG00000196262	0.107	0.073	-0.177	8	16.76	7.10627e-08	1.19769e-06
ENSG00000213326	-0.651	0.313	-0.233	2.99	16.74	7.20452e-08	1.21261e-06
ENSG00000155849	0.111	-0.074	0.127	6.19	16.74	7.22626e-08	1.21464e-06
ENSG00000068903	0.065	-0.041	-0.047	6.3	16.73	7.237e-08	1.2148e-06
ENSG00000136295	-0.259	-0.028	-0.168	6.33	16.73	7.26561e-08	1.21797e-06
ENSG00000182149	0	-0.035	0.042	7.87	16.72	7.34849e-08	1.23021e-06
ENSG00000099308	0.148	-0.095	0.158	7.42	16.71	7.37758e-08	1.23342e-06
ENSG00000149573	-1.803	0.083	0.027	2.95	16.7	7.42026e-08	1.2389e-06
ENSG00000092203	-0.007	-0.039	0.063	6.43	16.7	7.44783e-08	1.23985e-06
ENSG00000105372	0.293	0.043	-0.081	10.2	16.7	7.45477e-08	1.23985e-06
ENSG00000105722	0.262	-0.098	0.228	5.82	16.7	7.45796e-08	1.23985e-06
ENSG00000213064	-0.017	-0.012	-0.13	6.47	16.69	7.46576e-08	1.23985e-06
ENSG00000116337	0.149	-0.092	0.075	7.94	16.69	7.51259e-08	1.24463e-06
ENSG00000172765	0.038	-0.088	0.267	5.74	16.69	7.51446e-08	1.24463e-06
ENSG00000185986	0.225	0.051	-0.164	3.01	16.68	7.54164e-08	1.24747e-06
ENSG00000108349	0.056	-0.076	0.182	7.65	16.67	7.62924e-08	1.26029e-06
ENSG00000164167	-0.116	0.076	-0.039	4.2	16.66	7.64561e-08	1.26132e-06
ENSG00000261371	0.177	-0.102	0.122	9.18	16.66	7.66874e-08	1.26347e-06
ENSG00000014641	-0.099	0.081	-0.101	6.11	16.65	7.74787e-08	1.27482e-06
ENSG00000232187	-0.527	-0.042	0.152	5.35	16.64	7.75988e-08	1.27511e-06
ENSG00000167862	-0.161	0.079	-0.01	3.68	16.64	7.80824e-08	1.28044e-06
ENSG00000169288	-0.157	0.159	-0.166	3.21	16.64	7.81283e-08	1.28044e-06
ENSG00000198804	-0.773	-0.039	0.36	12.23	16.63	7.85092e-08	1.285e-06
ENSG00000154743	-0.163	0.072	0.008	3.18	16.61	7.94463e-08	1.29828e-06
ENSG00000161970	0.066	0.256	-0.499	4.66	16.61	7.95395e-08	1.29828e-06
ENSG00000243836	-0.034	0.066	0.382	2.3	16.61	7.96334e-08	1.29828e-06
ENSG00000166347	0.421	0.027	-0.121	4.16	16.61	7.97912e-08	1.29916e-06
ENSG00000173418	-0.267	0.095	-0.077	4.41	16.61	7.995e-08	1.30005e-06
ENSG00000008130	-0.469	-0.061	0.255	8.83	16.6	8.01447e-08	1.30152e-06
ENSG00000139970	-1.169	0.02	0.098	4.51	16.58	8.14092e-08	1.31646e-06
ENSG00000204789	0.041	0.105	0.154	2.7	16.58	8.14834e-08	1.31646e-06
ENSG00000167286	0.025	0.115	-0.088	6.78	16.58	8.15592e-08	1.31646e-06
ENSG00000141367	-0.187	-0.031	-0.017	7.48	16.58	8.15874e-08	1.31646e-06
ENSG00000169599	-0.157	0.112	-0.199	3.72	16.58	8.15926e-08	1.31646e-06
ENSG00000196730	-0.268	-0.059	0.04	5.36	16.57	8.23522e-08	1.327e-06
ENSG00000105136	0.165	0.043	-0.173	4.09	16.56	8.27356e-08	1.33146e-06
ENSG00000173327	-0.122	-0.05	0.145	7.79	16.55	8.3816e-08	1.34677e-06
ENSG00000176393	-0.075	-0.064	0.005	6.3	16.54	8.39032e-08	1.34677e-06
ENSG00000146112	0.199	-0.086	0.122	9.08	16.53	8.4593e-08	1.3561e-06
ENSG00000198498	-0.255	0.098	-0.143	3.17	16.53	8.49474e-08	1.36003e-06
ENSG00000160710	-0.373	-0.045	0.142	9.39	16.53	8.51077e-08	1.36085e-06
ENSG00000198298	0.393	0.046	-0.135	2.3	16.52	8.53027e-08	1.36222e-06
ENSG00000160741	0.162	-0.057	0.032	6.89	16.52	8.57105e-08	1.36698e-06
ENSG00000137075	-0.057	-0.035	0.097	6.25	16.51	8.59199e-08	1.36857e-06
ENSG00000157933	0.239	-0.086	0.138	6.9	16.51	8.61258e-08	1.3701e-06
ENSG00000141867	0.139	-0.067	0.039	7.12	16.51	8.62675e-08	1.37061e-06
ENSG00000066336	-0.222	-0.106	0.304	9.37	16.47	8.89221e-08	1.41099e-06
ENSG00000145741	-0.022	0.072	0.009	8.51	16.47	8.91742e-08	1.41319e-06
ENSG00000144909	-0.334	-0.043	0.275	5.94	16.46	8.95164e-08	1.41681e-06
ENSG00000221823	0.009	-0.059	0.069	5.87	16.45	9.00615e-08	1.42363e-06
ENSG00000177302	0.065	-0.065	0.091	5.62	16.45	9.04022e-08	1.42721e-06
ENSG00000225648	-0.128	0.094	-0.017	3.89	16.44	9.07667e-08	1.43115e-06
ENSG00000107745	-0.322	-0.035	0.096	5.75	16.44	9.08852e-08	1.43121e-06
ENSG00000196387	-0.011	0.045	0.02	4.2	16.44	9.1325e-08	1.43632e-06
ENSG00000111875	-0.052	0.063	0.017	4.95	16.43	9.16847e-08	1.44017e-06
ENSG00000025293	-0.01	-0.036	0.028	6.12	16.42	9.24256e-08	1.44998e-06
ENSG00000225770	0.037	0.192	-0.17	2.65	16.41	9.30304e-08	1.45763e-06
ENSG00000149923	-0.033	-0.057	0.037	7.22	16.4	9.36455e-08	1.46543e-06
ENSG00000114125	0.004	0.06	-0.004	5.05	16.39	9.43831e-08	1.47512e-06
ENSG00000109787	0.097	-0.062	0.151	7.33	16.38	9.5024e-08	1.48328e-06
ENSG00000198863	0.214	-0.056	-0.065	4.94	16.38	9.52062e-08	1.48426e-06
ENSG00000220842	-0.504	0.266	-0.241	3.31	16.36	9.66452e-08	1.50482e-06
ENSG00000197724	0.173	-0.074	0.163	6.19	16.36	9.70471e-08	1.50919e-06
ENSG00000137288	-0.23	0.083	-0.162	4.2	16.35	9.74675e-08	1.51384e-06
ENSG00000143971	0.055	0.071	-0.027	3.73	16.35	9.76709e-08	1.51511e-06
ENSG00000143093	-0.008	-0.024	-0.009	6.01	16.35	9.78694e-08	1.51631e-06
ENSG00000135956	0.151	-0.094	0.134	7.7	16.34	9.80816e-08	1.51771e-06
ENSG00000119682	0.113	-0.072	0.17	6.75	16.34	9.83429e-08	1.51987e-06
ENSG00000142347	-0.189	-0.084	0.218	10.31	16.34	9.84731e-08	1.52e-06
ENSG00000102900	-0.046	-0.035	-0.084	5.28	16.33	9.89851e-08	1.52601e-06
ENSG00000165219	0.074	-0.05	0.056	5.99	16.33	9.93358e-08	1.52953e-06
ENSG00000182359	0.114	0.102	-0.047	2.01	16.32	9.98822e-08	1.53604e-06
ENSG00000102921	0.276	-0.106	0.17	7.18	16.31	1.01103e-07	1.55077e-06
ENSG00000205981	-0.027	0.083	-0.094	3.9	16.3	1.01132e-07	1.55077e-06
ENSG00000005007	-0.103	-0.058	0.115	7.72	16.3	1.01213e-07	1.55077e-06
ENSG00000115816	0.026	0.074	-0.002	4.84	16.3	1.01725e-07	1.5567e-06
ENSG00000157954	0.063	-0.045	0.049	7	16.27	1.03807e-07	1.58663e-06
ENSG00000134291	-0.378	0.087	0.025	4.44	16.26	1.04396e-07	1.59366e-06
ENSG00000131127	-0.026	0.072	-0.069	3.77	16.26	1.04699e-07	1.59634e-06
ENSG00000148737	-0.339	-0.018	-0.315	3.7	16.25	1.05222e-07	1.60169e-06
ENSG00000115268	0.329	0.027	-0.087	9.23	16.25	1.05307e-07	1.60169e-06
ENSG00000213445	0.327	-0.08	0.019	8.79	16.24	1.06379e-07	1.61603e-06
ENSG00000154719	-0.318	0.13	-0.132	3.4	16.23	1.07356e-07	1.62888e-06
ENSG00000135677	-0.394	-0.044	0.033	7.32	16.23	1.07603e-07	1.63066e-06
ENSG00000105355	-0.142	-0.087	0.267	6.11	16.22	1.07961e-07	1.63409e-06
ENSG00000119139	-0.468	-0.022	-0.14	2.74	16.21	1.09114e-07	1.64954e-06
ENSG00000133884	0.222	-0.059	-0.003	6.6	16.19	1.10488e-07	1.66829e-06
ENSG00000161638	0.231	-0.091	0.122	7.84	16.18	1.11295e-07	1.67844e-06
ENSG00000141376	0.25	-0.078	0.081	4.6	16.18	1.11453e-07	1.67879e-06
ENSG00000117139	0.089	-0.067	0.136	5.5	16.18	1.11633e-07	1.67948e-06
ENSG00000131069	-0.27	-0.045	0.184	5.41	16.18	1.11777e-07	1.67962e-06
ENSG00000096654	0.034	0.058	-0.03	3.79	16.17	1.12819e-07	1.69206e-06
ENSG00000029364	-0.035	-0.02	-0.004	5.93	16.16	1.12997e-07	1.69206e-06
ENSG00000169403	-0.083	-0.108	0.246	8.62	16.16	1.13012e-07	1.69206e-06
ENSG00000196214	0.078	0.045	-0.112	4.86	16.16	1.13291e-07	1.69421e-06
ENSG00000084234	-0.028	-0.079	0.038	8.55	16.16	1.13448e-07	1.69452e-06
ENSG00000142186	0.098	-0.061	0.081	6.69	16.16	1.13619e-07	1.69505e-06
ENSG00000135048	0.467	-0.077	-0.151	6.56	16.15	1.14115e-07	1.70041e-06
ENSG00000188873	0.09	0.08	0.016	2.11	16.15	1.14266e-07	1.70063e-06
ENSG00000165169	-0.161	0.09	0.054	3.98	16.14	1.15088e-07	1.71082e-06
ENSG00000178996	0.166	-0.092	0.203	6.38	16.14	1.15277e-07	1.71159e-06
ENSG00000147669	-0.375	0.198	-0.057	3.84	16.13	1.15606e-07	1.71295e-06
ENSG00000212664	-1.313	0.396	-0.226	1.93	16.13	1.15643e-07	1.71295e-06
ENSG00000142875	0.166	0.05	0.037	7.23	16.12	1.16567e-07	1.72458e-06
ENSG00000167703	-0.118	-0.11	0.331	7.91	16.12	1.16768e-07	1.72551e-06
ENSG00000233426	0.075	0.029	0.087	6.28	16.11	1.17365e-07	1.73134e-06
ENSG00000014164	0.028	-0.058	0.096	5.53	16.11	1.17488e-07	1.73134e-06
ENSG00000108819	0.237	-0.074	0.037	7.98	16.11	1.17849e-07	1.73134e-06
ENSG00000171202	-0.19	0.133	-0.159	3.16	16.11	1.17969e-07	1.73134e-06
ENSG00000237489	-0.096	0.079	0.026	2.67	16.11	1.17996e-07	1.73134e-06
ENSG00000118689	-0.244	-0.069	0.234	5.93	16.11	1.1813e-07	1.73134e-06
ENSG00000187815	0.233	0.031	-0.111	3.14	16.11	1.18135e-07	1.73134e-06
ENSG00000227939	-0.693	0.16	0.095	5.18	16.1	1.18466e-07	1.73416e-06
ENSG00000075785	-0.055	-0.065	0.177	8.33	16.1	1.19162e-07	1.74144e-06
ENSG00000135506	-0.238	-0.036	0.064	7.69	16.09	1.19242e-07	1.74144e-06
ENSG00000198000	-0.105	0.057	-0.115	5.76	16.09	1.1959e-07	1.74391e-06
ENSG00000107954	0.833	-0.097	-0.945	3.28	16.09	1.19691e-07	1.74391e-06
ENSG00000069493	0.07	0.053	-0.066	7.58	16.08	1.2065e-07	1.75584e-06
ENSG00000196684	-0.231	-0.03	-0.168	8.01	16.07	1.21321e-07	1.76354e-06
ENSG00000124279	0.025	0.042	-0.038	3.33	16.07	1.21874e-07	1.76951e-06
ENSG00000076513	-0.365	-0.029	0.136	7.79	16.06	1.22349e-07	1.77434e-06
ENSG00000175806	-0.343	-0.051	0.191	4.29	16.06	1.22637e-07	1.77646e-06
ENSG00000089335	-0.067	0.109	-0.122	5.29	16.05	1.23308e-07	1.7841e-06
ENSG00000007168	0.103	-0.045	0.023	7.04	16.04	1.24356e-07	1.79719e-06
ENSG00000225921	-0.032	0.049	-0.136	5.38	16.04	1.24972e-07	1.80399e-06
ENSG00000134516	-0.01	-0.06	0.053	8.23	16.03	1.25514e-07	1.80973e-06
ENSG00000132313	-0.451	0.094	-0.044	4.6	16.02	1.26277e-07	1.81598e-06
ENSG00000099942	0.135	-0.058	0.06	6.97	16.02	1.26332e-07	1.81598e-06
ENSG00000141040	0.865	-0.024	-0.112	2.62	16.02	1.26385e-07	1.81598e-06
ENSG00000143614	0.248	-0.077	0.134	6.4	16.01	1.2745e-07	1.82918e-06
ENSG00000073614	0.112	-0.056	0.014	6.66	16	1.27999e-07	1.83342e-06
ENSG00000093000	-0.203	-0.031	0.083	7.25	16	1.2804e-07	1.83342e-06
ENSG00000125753	-0.1	-0.09	0.154	9.31	16	1.28401e-07	1.83649e-06
ENSG00000125245	0.398	0.047	-0.092	4.85	15.99	1.29319e-07	1.84749e-06
ENSG00000187555	-0.034	-0.023	-0.024	7.12	15.99	1.29946e-07	1.85434e-06
ENSG00000256594	0.06	0.046	0.09	4.35	15.97	1.3157e-07	1.87409e-06
ENSG00000175220	0.156	-0.073	0.068	7.11	15.97	1.31631e-07	1.87409e-06
ENSG00000100811	0.145	-0.043	0.03	7.24	15.97	1.31939e-07	1.87633e-06
ENSG00000180787	0.338	0.032	-0.076	4.5	15.96	1.32823e-07	1.88675e-06
ENSG00000198346	0.471	0.009	0.011	3.29	15.95	1.33218e-07	1.89022e-06
ENSG00000155621	0.331	0.023	-0.1	3.09	15.95	1.3387e-07	1.89653e-06
ENSG00000129993	-0.313	-0.05	0.167	5.88	15.95	1.33968e-07	1.89653e-06
ENSG00000131368	-0.079	0.059	-0.047	5.86	15.94	1.34308e-07	1.89919e-06
ENSG00000175591	-0.661	-0.016	-0.374	2.48	15.93	1.35647e-07	1.91596e-06
ENSG00000125970	0.055	-0.045	0.016	7.85	15.93	1.35932e-07	1.91781e-06
ENSG00000100982	0.259	-0.062	0.016	6.58	15.93	1.36331e-07	1.92127e-06
ENSG00000118096	0.216	0.025	0.026	3.35	15.91	1.37621e-07	1.93725e-06
ENSG00000232346	-0.225	0.255	-0.413	4.28	15.91	1.37846e-07	1.93824e-06
ENSG00000107372	-0.016	-0.032	-0.004	7.42	15.9	1.39114e-07	1.95e-06
ENSG00000092871	0.126	-0.069	0.178	5.75	15.9	1.39131e-07	1.95e-06
ENSG00000164109	-0.479	0.13	0.007	2.55	15.9	1.39152e-07	1.95e-06
ENSG00000177156	-0.319	-0.083	0.253	9.25	15.9	1.39552e-07	1.95125e-06
ENSG00000165526	-0.287	0.071	-0.068	4.93	15.9	1.39554e-07	1.95125e-06
ENSG00000120675	-0.324	0.132	-0.16	4.75	15.89	1.40184e-07	1.95787e-06
ENSG00000167747	-0.196	0.067	0.006	4.59	15.89	1.40362e-07	1.95816e-06
ENSG00000198794	-1.011	0.039	-0.43	2.56	15.89	1.40687e-07	1.96049e-06
ENSG00000198034	0.153	0.049	-0.06	10.29	15.88	1.40974e-07	1.9623e-06
ENSG00000167004	-0.225	-0.002	-0.21	7.57	15.87	1.42321e-07	1.97884e-06
ENSG00000174292	-0.246	0.092	0.138	3.41	15.87	1.429e-07	1.98403e-06
ENSG00000180211	-0.637	0.329	-0.35	3.01	15.86	1.43012e-07	1.98403e-06
ENSG00000116350	-0.05	-0.025	-0.034	7.02	15.86	1.43455e-07	1.98797e-06
ENSG00000149657	0.201	-0.047	0.012	5.94	15.86	1.44008e-07	1.99342e-06
ENSG00000173193	-1.808	0.108	-0.162	7.87	15.85	1.44842e-07	2.00274e-06
ENSG00000107362	0.242	-0.041	-0.138	4.28	15.84	1.4546e-07	2.00906e-06
ENSG00000100092	0.267	-0.073	0.02	6.36	15.84	1.45635e-07	2.00925e-06
ENSG00000143878	-0.399	-0.044	0.024	7.03	15.84	1.4584e-07	2.00985e-06
ENSG00000159840	0.142	-0.126	0.29	9.35	15.83	1.46734e-07	2.01994e-06
ENSG00000183918	0.389	0.057	-0.114	5.74	15.82	1.4844e-07	2.04117e-06
ENSG00000197321	-0.212	-0.082	0.287	6.23	15.81	1.48878e-07	2.04359e-06
ENSG00000168522	0.126	0.028	-0.087	6.26	15.81	1.4895e-07	2.04359e-06
ENSG00000163904	-0.237	-0.003	0.032	5.29	15.81	1.49107e-07	2.04359e-06
ENSG00000187522	-0.179	0.069	-0.089	4.55	15.81	1.49447e-07	2.046e-06
ENSG00000140988	0.319	0.03	-0.049	10.45	15.81	1.49697e-07	2.04717e-06
ENSG00000109475	-0.934	0.429	-0.382	7.7	15.8	1.50431e-07	2.05496e-06
ENSG00000072864	-0.125	-0.075	0.232	5.94	15.79	1.52148e-07	2.07613e-06
ENSG00000157540	-0.003	-0.031	0.08	6.74	15.78	1.52857e-07	2.08353e-06
ENSG00000066651	-0.32	0.135	-0.185	3.37	15.78	1.53039e-07	2.08373e-06
ENSG00000182095	-0.15	-0.077	0.237	7.25	15.76	1.55434e-07	2.11404e-06
ENSG00000095370	0.163	-0.075	0.055	7.42	15.76	1.55622e-07	2.1143e-06
ENSG00000152147	0.318	0.041	-0.251	3.59	15.75	1.56226e-07	2.12018e-06
ENSG00000087302	-0.091	0.079	-0.121	6.08	15.75	1.56413e-07	2.12025e-06
ENSG00000158769	-0.102	-0.082	0.06	6.13	15.75	1.56571e-07	2.12025e-06
ENSG00000139190	-0.155	0.05	0.083	6.53	15.75	1.5707e-07	2.1247e-06
ENSG00000168175	-0.128	-0.011	-0.012	6.18	15.72	1.60038e-07	2.16251e-06
ENSG00000189319	0.623	-0.092	-0.141	7.24	15.72	1.60648e-07	2.16841e-06
ENSG00000142657	-0.352	-0.077	0.321	8.23	15.72	1.60904e-07	2.1695e-06
ENSG00000177721	0.168	0.068	-0.055	5.16	15.7	1.6243e-07	2.18602e-06
ENSG00000135297	0.116	0.016	0	5	15.7	1.62479e-07	2.18602e-06
ENSG00000163600	-0.046	0.091	-0.01	4.76	15.7	1.63577e-07	2.19841e-06
ENSG00000105321	-0.104	-0.051	0.129	5.13	15.69	1.64285e-07	2.20556e-06
ENSG00000256393	-0.173	0.228	-0.021	1.75	15.67	1.664e-07	2.22946e-06
ENSG00000168062	-5.833	0.389	0.23	3.5	15.67	1.66604e-07	2.22946e-06
ENSG00000152133	-0.024	0.071	-0.035	4.79	15.67	1.66709e-07	2.22946e-06
ENSG00000120526	0.119	0.074	0.026	3.54	15.67	1.6678e-07	2.22946e-06
ENSG00000154079	0.337	0.039	-0.089	2.78	15.67	1.6749e-07	2.23655e-06
ENSG00000089289	0.11	0.055	-0.064	5.82	15.65	1.6993e-07	2.2667e-06
ENSG00000143633	-0.036	0.054	-0.116	4.13	15.64	1.70289e-07	2.26907e-06
ENSG00000158517	-0.543	-0.071	0.113	8.7	15.64	1.70573e-07	2.27043e-06
ENSG00000111424	-0.302	-0.091	0.161	4.54	15.64	1.71103e-07	2.27505e-06
ENSG00000091073	0.085	-0.077	0.092	5.19	15.62	1.73424e-07	2.30345e-06
ENSG00000165775	0.043	0.064	0.069	5.4	15.62	1.73851e-07	2.30667e-06
ENSG00000106355	-0.11	0.115	-0.051	3.75	15.61	1.75051e-07	2.32013e-06
ENSG00000159842	0.147	-0.074	0.057	7.26	15.6	1.75934e-07	2.32935e-06
ENSG00000169442	0.274	0.122	-0.182	7.84	15.6	1.76966e-07	2.34053e-06
ENSG00000178458	-0.31	-0.067	0.206	3.16	15.59	1.77324e-07	2.34278e-06
ENSG00000165516	-0.01	0.043	0.039	5.23	15.59	1.77704e-07	2.34532e-06
ENSG00000112237	-0.598	0.11	0.057	5.14	15.58	1.80022e-07	2.3734e-06
ENSG00000172531	0.145	-0.054	-0.019	8	15.57	1.81377e-07	2.3853e-06
ENSG00000282608	-1.021	0.009	-0.708	2.2	15.57	1.81462e-07	2.3853e-06
ENSG00000116157	0.379	0.029	-0.012	3.77	15.57	1.81499e-07	2.3853e-06
ENSG00000226221	-0.669	0.378	-0.42	5.39	15.55	1.82973e-07	2.40215e-06
ENSG00000173726	0.028	0.042	-0.052	6.51	15.55	1.83778e-07	2.41017e-06
ENSG00000165280	-0.186	-0.036	0.008	7.8	15.55	1.84087e-07	2.4105e-06
ENSG00000156860	0.015	-0.059	0.107	7.53	15.55	1.84189e-07	2.4105e-06
ENSG00000197903	-0.106	-0.069	-0.03	4.67	15.53	1.8664e-07	2.44001e-06
ENSG00000112245	-0.543	-0.003	0.111	5.93	15.52	1.8776e-07	2.45084e-06
ENSG00000250334	-2.074	0.042	0.289	2.15	15.52	1.87957e-07	2.45084e-06
ENSG00000236304	-2.56	0.084	0.459	3.54	15.52	1.88058e-07	2.45084e-06
ENSG00000116604	0.269	-0.078	0.078	6.95	15.52	1.88254e-07	2.45084e-06
ENSG00000189067	-0.11	-0.102	0.231	10.05	15.49	1.92609e-07	2.50326e-06
ENSG00000072062	0.1	-0.1	0.224	7.09	15.49	1.92682e-07	2.50326e-06
ENSG00000230629	0.574	0.078	-0.171	6.1	15.48	1.94852e-07	2.52881e-06
ENSG00000100532	0.21	0.051	0.031	3.46	15.47	1.95457e-07	2.53213e-06
ENSG00000136936	-0.025	0.081	-0.184	3.86	15.47	1.95714e-07	2.53213e-06
ENSG00000178913	-0.215	0.09	0.049	7.62	15.47	1.95716e-07	2.53213e-06
ENSG00000116957	0.07	0.047	-0.073	3.79	15.47	1.96134e-07	2.53478e-06
ENSG00000120837	0.055	0.1	-0.121	4.34	15.47	1.96328e-07	2.53478e-06
ENSG00000163002	-0.331	0.099	0.053	2.81	15.46	1.97102e-07	2.54214e-06
ENSG00000111087	-0.146	-0.081	-0.038	2.62	15.46	1.97836e-07	2.54898e-06
ENSG00000136104	0.075	0.045	-0.115	5.72	15.45	1.9856e-07	2.55567e-06
ENSG00000142168	0.031	0.08	-0.126	6.13	15.44	2.00042e-07	2.57209e-06
ENSG00000246898	-0.356	0.109	0.404	1.67	15.44	2.00658e-07	2.57735e-06
ENSG00000186814	0.512	0.005	-0.159	4.88	15.43	2.01843e-07	2.5899e-06
ENSG00000072958	0.233	-0.069	0.071	6.94	15.42	2.03253e-07	2.60531e-06
ENSG00000122484	0.013	0.063	-0.046	4.78	15.42	2.03722e-07	2.6061e-06
ENSG00000141905	0.196	-0.092	0.172	5.17	15.42	2.03732e-07	2.6061e-06
ENSG00000115233	-0.158	0.085	-0.169	4.39	15.4	2.06384e-07	2.63732e-06
ENSG00000077514	-0.297	-0.01	0.017	4.64	15.4	2.07372e-07	2.64723e-06
ENSG00000158691	0.48	0.011	-0.066	3.32	15.39	2.0813e-07	2.65419e-06
ENSG00000101842	-0.03	0.052	0.28	3.72	15.39	2.08983e-07	2.65749e-06
ENSG00000124496	0.205	-0.071	0.043	6.1	15.39	2.0899e-07	2.65749e-06
ENSG00000125743	-0.064	0.142	-0.142	6.14	15.39	2.09028e-07	2.65749e-06
ENSG00000010278	-0.77	-0.012	-0.098	4.6	15.37	2.11956e-07	2.69197e-06
ENSG00000157350	0.312	-0.1	0.132	6.58	15.37	2.12635e-07	2.69785e-06
ENSG00000075089	-0.026	0.116	-0.048	4.28	15.36	2.13412e-07	2.70264e-06
ENSG00000162923	-0.28	-0.021	0.134	7.68	15.36	2.13749e-07	2.70264e-06
ENSG00000117054	-0.418	0.107	-0.058	4.78	15.36	2.13821e-07	2.70264e-06
ENSG00000153975	-0.49	0.131	-0.154	3.46	15.36	2.13879e-07	2.70264e-06
ENSG00000227034	0.503	0.097	-0.262	1.87	15.35	2.15164e-07	2.71612e-06
ENSG00000100299	-0.48	-0.016	0.081	6.67	15.35	2.15395e-07	2.71629e-06
ENSG00000133739	0.097	0.084	-0.149	2.19	15.35	2.16444e-07	2.72446e-06
ENSG00000143761	-0.128	-0.041	0.114	8.85	15.35	2.1648e-07	2.72446e-06
ENSG00000175130	0.479	-0.089	-0.19	6.37	15.34	2.17952e-07	2.74022e-06
ENSG00000173039	0.159	-0.056	-0.006	7.08	15.33	2.18582e-07	2.74111e-06
ENSG00000010030	-5.319	0.324	-0.023	2.61	15.33	2.18656e-07	2.74111e-06
ENSG00000177733	0.021	-0.034	0.031	7.22	15.33	2.18682e-07	2.74111e-06
ENSG00000179144	0.113	0.114	-0.17	7.39	15.33	2.19851e-07	2.75299e-06
ENSG00000014216	0.11	-0.077	0.122	7.56	15.31	2.22309e-07	2.78099e-06
ENSG00000168564	0.138	0.018	0.085	5.34	15.31	2.23429e-07	2.78984e-06
ENSG00000149925	-0.054	-0.067	0.14	9.67	15.31	2.23465e-07	2.78984e-06
ENSG00000115944	-0.211	0.084	0.045	6.19	15.3	2.24446e-07	2.79929e-06
ENSG00000163297	-0.15	-0.065	0.193	6.47	15.29	2.26193e-07	2.81827e-06
ENSG00000213757	-0.253	0.287	-0.079	1.87	15.29	2.26582e-07	2.8203e-06
ENSG00000142676	0.132	0.167	-0.313	9.2	15.29	2.27147e-07	2.82323e-06
ENSG00000140396	-0.244	-0.057	0.258	6.34	15.28	2.27271e-07	2.82323e-06
ENSG00000167470	0.395	-0.121	0.137	7.67	15.28	2.28043e-07	2.82807e-06
ENSG00000165288	0.018	-0.077	0.161	5.43	15.28	2.28114e-07	2.82807e-06
ENSG00000131467	0.057	-0.058	0.063	6.99	15.27	2.29087e-07	2.83731e-06
ENSG00000269893	0.353	0.146	-0.44	4.28	15.27	2.29641e-07	2.84135e-06
ENSG00000105287	-0.096	-0.049	0.04	7.6	15.27	2.30781e-07	2.85263e-06
ENSG00000213799	0.291	0.04	-0.043	3.88	15.26	2.31963e-07	2.8644e-06
ENSG00000140199	-0.096	-0.066	0.215	7.68	15.26	2.32584e-07	2.86923e-06
ENSG00000068885	0.186	0.059	-0.132	3.48	15.25	2.3302e-07	2.87176e-06
ENSG00000157827	-1.018	0.056	-0.291	1.98	15.25	2.34273e-07	2.88435e-06
ENSG00000108509	-0.191	-0.045	0.18	6.26	15.24	2.34757e-07	2.88746e-06
ENSG00000082701	0.028	-0.062	0.094	6.16	15.24	2.36079e-07	2.8999e-06
ENSG00000162623	-0.026	0.06	-0.056	4.34	15.24	2.36233e-07	2.8999e-06
ENSG00000160410	-0.018	-0.085	0.157	8.48	15.23	2.37434e-07	2.91177e-06
ENSG00000159720	-0.121	-0.074	0.158	7.84	15.23	2.37936e-07	2.91507e-06
ENSG00000145723	-0.182	0.113	-0.091	2.92	15.22	2.38793e-07	2.9227e-06
ENSG00000226950	-0.642	0.119	-0.129	4.76	15.22	2.3946e-07	2.92798e-06
ENSG00000102882	0.04	-0.093	0.304	6.72	15.22	2.39794e-07	2.9292e-06
ENSG00000168806	0.3	0.015	-0.049	4.09	15.22	2.40187e-07	2.93113e-06
ENSG00000145293	0.037	0.037	0.045	4.62	15.21	2.41553e-07	2.94492e-06
ENSG00000197442	-0.261	-0.047	0.106	6.18	15.2	2.42815e-07	2.95626e-06
ENSG00000125347	-0.502	-0.027	0.037	9.31	15.2	2.43067e-07	2.95626e-06
ENSG00000103507	-0.099	-0.05	0.03	5.81	15.2	2.43194e-07	2.95626e-06
ENSG00000234741	-0.254	0.163	-0.129	6.08	15.18	2.46507e-07	2.99322e-06
ENSG00000145247	0.199	0.078	-0.174	4.52	15.18	2.46715e-07	2.99322e-06
ENSG00000198056	-0.159	0.078	0.019	3.01	15.18	2.47444e-07	2.99915e-06
ENSG00000130363	-0.06	-0.078	0.268	3.37	15.16	2.50554e-07	3.0339e-06
ENSG00000145781	0.06	0.058	0.026	3.78	15.15	2.52626e-07	3.05601e-06
ENSG00000237943	0.045	0.068	-0.023	5.56	15.14	2.54791e-07	3.07921e-06
ENSG00000125952	-0.332	-0.007	0.079	7.69	15.13	2.56556e-07	3.09308e-06
ENSG00000167077	-0.181	0.065	0.017	5.17	15.13	2.5665e-07	3.09308e-06
ENSG00000137177	-0.576	-0.066	0.39	5.39	15.13	2.56682e-07	3.09308e-06
ENSG00000100442	-0.239	0.108	-0.177	4.44	15.13	2.57463e-07	3.09949e-06
ENSG00000112096	-0.44	-0.096	0.319	10.32	15.12	2.58554e-07	3.10963e-06
ENSG00000132109	-0.459	-0.026	0.123	6.76	15.12	2.59221e-07	3.11465e-06
ENSG00000130544	0.139	0.028	-0.044	3.6	15.11	2.60621e-07	3.12845e-06
ENSG00000166887	0.018	-0.037	0.032	7.15	15.1	2.63037e-07	3.15442e-06
ENSG00000083535	0.305	0.038	-0.056	3.85	15.1	2.64253e-07	3.16595e-06
ENSG00000141298	-0.049	-0.082	0.155	8.47	15.09	2.6507e-07	3.1727e-06
ENSG00000168995	-0.037	-0.073	0.016	4.56	15.07	2.69416e-07	3.22162e-06
ENSG00000130749	0.216	-0.068	0.089	6.04	15.07	2.71133e-07	3.23351e-06
ENSG00000134480	-0.336	0.083	-0.027	4.5	15.07	2.71315e-07	3.23351e-06
ENSG00000132341	-0.256	0.082	-0.067	6.96	15.06	2.71615e-07	3.23351e-06
ENSG00000110047	0.163	-0.083	0.129	8.59	15.06	2.71659e-07	3.23351e-06
ENSG00000104974	-0.371	-0.042	0.076	6.91	15.06	2.71706e-07	3.23351e-06
ENSG00000100575	0.168	0.053	-0.169	3.75	15.06	2.72254e-07	3.23694e-06
ENSG00000134250	-0.235	-0.066	0.165	7.78	15.06	2.72514e-07	3.23695e-06
ENSG00000074416	-1.025	0.016	-0.149	3.58	15.05	2.74174e-07	3.25357e-06
ENSG00000111490	-0.39	-0.069	0.341	1.94	15.05	2.75305e-07	3.26166e-06
ENSG00000122565	-0.172	0.088	-0.07	6.88	15.05	2.75386e-07	3.26166e-06
ENSG00000105329	0.013	-0.063	0.044	8.84	15.05	2.75641e-07	3.26166e-06
ENSG00000175467	-0.113	-0.029	-0.052	6.65	15.04	2.7604e-07	3.26329e-06
ENSG00000138942	0.04	-0.044	0.104	5.61	15.04	2.76357e-07	3.26394e-06
ENSG00000198040	-0.186	0.084	-0.029	5.09	15.04	2.76984e-07	3.26826e-06
ENSG00000135709	-0.204	-0.07	0.149	7.26	15.03	2.79603e-07	3.29393e-06
ENSG00000164162	0.049	0.106	-0.049	2	15.03	2.79689e-07	3.29393e-06
ENSG00000187446	-0.189	-0.054	0.18	6.5	15.02	2.81053e-07	3.30689e-06
ENSG00000077150	0.076	-0.05	0.024	7.25	15.01	2.82708e-07	3.32322e-06
ENSG00000168876	-0.123	0.092	-0.037	5.35	15.01	2.8314e-07	3.32516e-06
ENSG00000092847	-0.032	-0.042	0.01	6.09	15.01	2.84242e-07	3.33496e-06
ENSG00000110713	0.184	-0.082	0.117	7.11	15	2.85706e-07	3.34898e-06
ENSG00000113851	-0.337	0.102	-0.064	5.84	15	2.86914e-07	3.35999e-06
ENSG00000128654	-0.105	0.09	-0.128	3.41	14.99	2.87566e-07	3.36447e-06
ENSG00000148400	0.087	-0.101	0.231	7.96	14.99	2.8813e-07	3.3679e-06
ENSG00000152240	-0.533	0.188	-0.101	3.43	14.98	2.89742e-07	3.38358e-06
ENSG00000258890	-0.105	0.061	-0.068	5.46	14.96	2.94735e-07	3.43867e-06
ENSG00000158545	0.192	-0.068	0.072	6.2	14.96	2.96281e-07	3.45347e-06
ENSG00000104472	0.323	-0.05	-0.118	4.87	14.95	2.97739e-07	3.46723e-06
ENSG00000120885	-2.122	0.077	0.013	5.83	14.95	2.98228e-07	3.46968e-06
ENSG00000123106	-0.119	0.059	0.083	4.28	14.94	3.00341e-07	3.491e-06
ENSG00000167283	0.007	0.109	-0.113	5.78	14.94	3.00701e-07	3.49194e-06
ENSG00000233762	0.293	0.029	-0.018	6.11	14.94	3.01363e-07	3.49638e-06
ENSG00000138138	-0.165	0.073	-0.035	5.33	14.93	3.0369e-07	3.52009e-06
ENSG00000127081	0.339	0.05	-0.164	2.99	14.93	3.0398e-07	3.52018e-06
ENSG00000151348	0.039	-0.031	-0.108	5.04	14.92	3.05946e-07	3.53966e-06
ENSG00000175110	-0.213	0.089	-0.092	4.01	14.91	3.08295e-07	3.56353e-06
ENSG00000066557	-0.088	0.07	0.062	3.82	14.9	3.09302e-07	3.56783e-06
ENSG00000118260	-0.252	-0.01	0.02	6.51	14.9	3.09471e-07	3.56783e-06
ENSG00000160712	-0.176	-0.097	0.36	8.84	14.9	3.0964e-07	3.56783e-06
ENSG00000141068	-0.158	-0.039	-0.163	5.77	14.9	3.0981e-07	3.56783e-06
ENSG00000247315	0.385	-0.008	-0.081	6.04	14.89	3.11799e-07	3.58741e-06
ENSG00000146282	-0.157	0.077	-0.021	4.65	14.89	3.12953e-07	3.59737e-06
ENSG00000165572	0.227	0.026	-0.017	3.74	14.88	3.1593e-07	3.62825e-06
ENSG00000063978	0.177	-0.052	0.038	6.97	14.88	3.16369e-07	3.62995e-06
ENSG00000197062	0.224	0.029	-0.075	4.36	14.86	3.19615e-07	3.66382e-06
ENSG00000204304	-0.218	-0.04	0.199	7.62	14.86	3.20158e-07	3.66454e-06
ENSG00000169609	-0.033	0.061	-0.175	4.95	14.86	3.20265e-07	3.66454e-06
ENSG00000179361	0.006	-0.061	0.236	5.64	14.86	3.21587e-07	3.67629e-06
ENSG00000143393	-0.049	-0.029	0.053	6.99	14.85	3.2376e-07	3.69774e-06
ENSG00000124126	-0.056	-0.097	0.27	9.39	14.83	3.28304e-07	3.74404e-06
ENSG00000198860	0.218	0.019	-0.015	5.02	14.83	3.285e-07	3.74404e-06
ENSG00000152904	0.027	0.047	-0.141	4.79	14.83	3.28762e-07	3.74404e-06
ENSG00000089234	0.044	-0.043	0.046	4.99	14.83	3.29014e-07	3.74404e-06
ENSG00000140740	-0.141	0.053	-0.025	7.06	14.82	3.31395e-07	3.75994e-06
ENSG00000214113	0.19	0.046	-0.058	4.19	14.82	3.31533e-07	3.75994e-06
ENSG00000105723	0.217	-0.069	0.084	6.29	14.82	3.31593e-07	3.75994e-06
ENSG00000155636	-0.205	0.072	-0.082	3.66	14.82	3.31618e-07	3.75994e-06
ENSG00000230291	-0.915	0.389	-0.342	4.47	14.82	3.32014e-07	3.76102e-06
ENSG00000184602	-0.381	-0.038	0.19	7.75	14.81	3.33861e-07	3.7785e-06
ENSG00000157837	-0.019	-0.031	-0.039	5.64	14.79	3.40581e-07	3.85106e-06
ENSG00000092964	-0.289	-0.025	-0.109	5.49	14.77	3.43784e-07	3.88344e-06
ENSG00000213881	-0.043	0.094	-0.072	3.21	14.77	3.44359e-07	3.88344e-06
ENSG00000166432	-0.153	0.103	0.01	5.43	14.77	3.44378e-07	3.88344e-06
ENSG00000111859	-0.236	-0.066	0.153	6.65	14.77	3.44778e-07	3.88443e-06
ENSG00000106991	0.037	-0.041	-0.212	4.49	14.76	3.47613e-07	3.91285e-06
ENSG00000176171	0.05	0.035	0.095	4.69	14.76	3.48936e-07	3.92419e-06
ENSG00000063046	0.167	0.013	0.058	8.55	14.75	3.49457e-07	3.92651e-06
ENSG00000204469	0.037	-0.07	0.104	8.17	14.75	3.51615e-07	3.94721e-06
ENSG00000167766	-0.038	0.07	0.055	6.34	14.74	3.52185e-07	3.95005e-06
ENSG00000121297	0.024	-0.114	0.325	3.77	14.74	3.53096e-07	3.95671e-06
ENSG00000242732	0.026	-0.077	-0.141	1.98	14.74	3.53751e-07	3.96049e-06
ENSG00000115677	-0.59	0.002	0.1	7.4	14.73	3.56008e-07	3.98218e-06
ENSG00000130332	0.221	0.059	-0.175	5.48	14.72	3.59822e-07	4.02124e-06
ENSG00000131013	0.05	0.04	-0.026	4.71	14.71	3.62811e-07	4.05102e-06
ENSG00000165512	-0.145	0.111	-0.072	4.44	14.7	3.64134e-07	4.06215e-06
ENSG00000198612	0.152	0.038	-0.059	4.83	14.7	3.65144e-07	4.06977e-06
ENSG00000110799	-2.487	0.09	0.345	1.95	14.7	3.65562e-07	4.07079e-06
ENSG00000078596	-0.233	0.095	0.139	6.37	14.69	3.67123e-07	4.08453e-06
ENSG00000105327	0.469	-0.124	0.17	5.35	14.67	3.74299e-07	4.16065e-06
ENSG00000117133	0.113	0.069	-0.135	5.01	14.66	3.77763e-07	4.19542e-06
ENSG00000105011	-0.348	-0.077	0.251	4.66	14.66	3.78542e-07	4.20033e-06
ENSG00000160703	0.04	-0.081	0.209	5.23	14.65	3.79243e-07	4.20437e-06
ENSG00000141452	0.035	-0.018	-0.151	5.39	14.65	3.8159e-07	4.2192e-06
ENSG00000248527	-0.459	-0.038	0.18	7.77	14.65	3.81613e-07	4.2192e-06
ENSG00000106603	0.261	0.028	-0.184	5.65	14.65	3.81893e-07	4.2192e-06
ENSG00000103994	-0.101	-0.06	0.142	6.92	14.65	3.81933e-07	4.2192e-06
ENSG00000198081	0.201	0.017	-0.013	5.36	14.64	3.82402e-07	4.22064e-06
ENSG00000233016	0.238	0.048	-0.081	5.32	14.64	3.84293e-07	4.23776e-06
ENSG00000065618	-4.351	0.391	3.21	1.53	14.63	3.86236e-07	4.25542e-06
ENSG00000142784	0.134	-0.084	0.225	7.47	14.62	3.8871e-07	4.27889e-06
ENSG00000177105	-0.051	-0.08	0.173	8.57	14.62	3.90179e-07	4.29128e-06
ENSG00000231925	0.008	-0.049	-0.077	8.77	14.61	3.93219e-07	4.3196e-06
ENSG00000163006	-0.408	0.095	0.044	1.92	14.61	3.93632e-07	4.3196e-06
ENSG00000163322	0.272	0.036	0.006	3.67	14.61	3.93793e-07	4.3196e-06
ENSG00000164754	0.01	-0.042	0.095	7.69	14.6	3.95708e-07	4.33679e-06
ENSG00000006712	-0.076	-0.036	-0.043	5.9	14.6	3.96324e-07	4.33973e-06
ENSG00000116273	0.193	-0.063	0.128	4.18	14.6	3.97482e-07	4.3486e-06
ENSG00000198270	0.178	0.045	0.019	4.07	14.59	3.98622e-07	4.35724e-06
ENSG00000100031	0.256	-0.084	0.037	3.93	14.59	3.99846e-07	4.3668e-06
ENSG00000126756	0.243	0.045	-0.1	5.65	14.59	4.00524e-07	4.37037e-06
ENSG00000102760	0.384	0.034	0	5.78	14.59	4.01004e-07	4.37178e-06
ENSG00000148719	-0.154	-0.037	0.085	6.22	14.58	4.02024e-07	4.37908e-06
ENSG00000103121	-0.343	0.117	-0.109	3.47	14.58	4.02604e-07	4.38156e-06
ENSG00000138814	-0.041	-0.057	0.141	6.03	14.58	4.03444e-07	4.38638e-06
ENSG00000198856	-0.373	0.115	-0.1	5.62	14.58	4.0375e-07	4.38638e-06
ENSG00000149798	-0.474	-0.061	-0.033	5.55	14.58	4.04423e-07	4.38988e-06
ENSG00000133317	-0.898	-0.026	0.069	3.59	14.57	4.06587e-07	4.40952e-06
ENSG00000241680	0.234	0.28	-0.407	0.96	14.57	4.07224e-07	4.4126e-06
ENSG00000138246	-0.469	-0.016	0.212	5.6	14.56	4.09607e-07	4.43456e-06
ENSG00000134697	-0.22	0.068	-0.101	5.12	14.55	4.11955e-07	4.45612e-06
ENSG00000137486	0	-0.048	-0.052	6.31	14.55	4.13761e-07	4.47178e-06
ENSG00000111716	-0.063	0.095	-0.02	8.31	14.54	4.14989e-07	4.47861e-06
ENSG00000121350	-0.31	0.083	-0.01	3.81	14.54	4.15112e-07	4.47861e-06
ENSG00000025708	-1.144	0.018	0.1	8.17	14.53	4.19895e-07	4.5263e-06
ENSG00000229117	-0.164	0.155	-0.134	5.42	14.53	4.2075e-07	4.53044e-06
ENSG00000184221	-0.309	-0.054	-0.182	4.25	14.53	4.21323e-07	4.53044e-06
ENSG00000117713	0.044	-0.063	0.059	7.4	14.53	4.21368e-07	4.53044e-06
ENSG00000163050	-0.094	-0.034	-0.021	6.27	14.52	4.2265e-07	4.53684e-06
ENSG00000058729	-0.111	0.087	-0.109	4.2	14.52	4.22692e-07	4.53684e-06
ENSG00000183513	-0.029	0.05	-0.069	5.47	14.52	4.23957e-07	4.54652e-06
ENSG00000147789	0.174	0.018	-0.056	4.75	14.52	4.24838e-07	4.55204e-06
ENSG00000137575	-0.566	-0.055	0.39	9.1	14.51	4.2658e-07	4.56678e-06
ENSG00000204389	-0.011	-0.132	0.33	6.46	14.51	4.28733e-07	4.5859e-06
ENSG00000232119	-0.146	0.089	-0.116	4.5	14.5	4.2927e-07	4.58771e-06
ENSG00000025156	-0.147	0.087	-0.058	4.48	14.49	4.33977e-07	4.63404e-06
ENSG00000237181	0.485	0.022	-0.256	2.32	14.49	4.35617e-07	4.64558e-06
ENSG00000099875	0.398	-0.102	0.156	8.89	14.49	4.35803e-07	4.64558e-06
ENSG00000125447	-0.071	-0.034	0.088	6.88	14.47	4.40608e-07	4.69279e-06
ENSG00000079432	0.181	-0.073	0.118	7.24	14.47	4.41898e-07	4.70175e-06
ENSG00000171105	-0.532	-0.006	-0.106	2.82	14.47	4.42203e-07	4.70175e-06
ENSG00000116729	0.384	-0.171	-0.044	5.59	14.46	4.45062e-07	4.72812e-06
ENSG00000139168	-0.027	0.062	-0.01	4.17	14.45	4.48179e-07	4.75718e-06
ENSG00000092531	-0.245	-0.047	0.225	6.62	14.45	4.49599e-07	4.76819e-06
ENSG00000111737	0.169	-0.059	0.027	6.76	14.45	4.50275e-07	4.77131e-06
ENSG00000187764	-0.081	-0.04	0	8.77	14.44	4.52958e-07	4.79566e-06
ENSG00000213178	0.259	0.103	-0.192	3.15	14.43	4.54696e-07	4.80999e-06
ENSG00000090372	0.1	-0.061	0.15	6.98	14.43	4.55392e-07	4.81326e-06
ENSG00000147687	-0.165	0.139	-0.17	2.38	14.43	4.55954e-07	4.81512e-06
ENSG00000187325	0.245	0.021	0.085	3.76	14.43	4.57024e-07	4.82234e-06
ENSG00000123066	-0.239	-0.063	0.198	6.76	14.42	4.59992e-07	4.84955e-06
ENSG00000136169	-0.209	0.062	-0.067	5.21	14.41	4.62003e-07	4.86664e-06
ENSG00000054611	0.256	-0.055	-0.069	6.12	14.41	4.64302e-07	4.88673e-06
ENSG00000107672	-0.279	0.091	-0.114	5.2	14.41	4.65034e-07	4.89031e-06
ENSG00000065548	-0.3	0.119	-0.127	5.6	14.4	4.66103e-07	4.89742e-06
ENSG00000089639	-0.112	-0.067	0.196	8.3	14.4	4.66721e-07	4.89842e-06
ENSG00000125449	0.012	-0.046	0.02	4.89	14.4	4.66984e-07	4.89842e-06
ENSG00000170175	0.168	0.034	-0.048	3.35	14.4	4.67807e-07	4.89941e-06
ENSG00000198899	-0.46	-0.035	0.162	10.39	14.4	4.67889e-07	4.89941e-06
ENSG00000180867	-0.216	0.003	-0.183	5.03	14.4	4.68312e-07	4.89941e-06
ENSG00000176783	-0.149	-0.017	-0.026	6.33	14.4	4.68702e-07	4.89941e-06
ENSG00000142599	-0.347	-0.044	0.134	7.63	14.4	4.69043e-07	4.89941e-06
ENSG00000147394	-0.602	-0.053	0.215	5.61	14.39	4.70507e-07	4.90066e-06
ENSG00000171817	-0.016	0.079	0.031	3.42	14.39	4.70843e-07	4.90066e-06
ENSG00000169032	-0.141	-0.025	0.069	6.06	14.39	4.7098e-07	4.90066e-06
ENSG00000243547	-0.075	-0.04	0.109	5.47	14.39	4.71044e-07	4.90066e-06
ENSG00000147526	-0.048	-0.048	0.085	7.27	14.39	4.71127e-07	4.90066e-06
ENSG00000135912	0.049	-0.07	0.085	4.98	14.39	4.72453e-07	4.91036e-06
ENSG00000198554	-0.799	0.141	0.03	2.33	14.38	4.73702e-07	4.91924e-06
ENSG00000081154	-0.144	0.058	0.004	6.33	14.38	4.77156e-07	4.95099e-06
ENSG00000108840	0.103	-0.067	0.17	7.18	14.36	4.81392e-07	4.99079e-06
ENSG00000184014	-0.161	-0.07	0.208	7.83	14.36	4.82706e-07	5.00026e-06
ENSG00000140941	0.036	-0.055	0.077	7	14.36	4.84274e-07	5.00788e-06
ENSG00000184983	0.021	0.111	-0.115	4.89	14.36	4.84621e-07	5.00788e-06
ENSG00000100410	0.189	0.073	-0.018	4.4	14.36	4.84646e-07	5.00788e-06
ENSG00000147224	0.204	0.021	-0.083	5.75	14.35	4.85956e-07	5.01389e-06
ENSG00000129353	0.126	-0.076	0.106	9.16	14.35	4.86032e-07	5.01389e-06
ENSG00000084112	0.128	-0.08	0.105	5.83	14.35	4.87801e-07	5.02798e-06
ENSG00000170581	-1.224	0.072	-0.145	7.77	14.35	4.88865e-07	5.03479e-06
ENSG00000116251	0.053	0.083	-0.146	7.69	14.34	4.92129e-07	5.06422e-06
ENSG00000100342	-0.824	0.015	-0.23	5.72	14.32	4.98095e-07	5.11772e-06
ENSG00000050426	-0.129	0.044	-0.019	6.21	14.32	4.98149e-07	5.11772e-06
ENSG00000142188	-0.125	0.069	-0.077	5.89	14.32	5.01115e-07	5.14396e-06
ENSG00000166825	-0.24	-0.109	0.295	8.29	14.31	5.02294e-07	5.15182e-06
ENSG00000234284	0.06	0.059	-0.043	2.77	14.31	5.04305e-07	5.1682e-06
ENSG00000138777	-0.284	0.092	-0.062	4.98	14.29	5.11274e-07	5.23486e-06
ENSG00000081721	-0.069	0.057	-0.023	4.11	14.29	5.1165e-07	5.23486e-06
ENSG00000124532	-0.196	0.049	0.017	4.8	14.29	5.13227e-07	5.2467e-06
ENSG00000102837	-2.032	0.084	3.816	4.07	14.29	5.13779e-07	5.24803e-06
ENSG00000172239	-0.083	0.079	-0.132	4.41	14.28	5.1844e-07	5.28786e-06
ENSG00000186350	-0.245	-0.078	0.254	8.22	14.27	5.18526e-07	5.28786e-06
ENSG00000245149	0.126	0.035	0.089	2.1	14.25	5.27854e-07	5.37859e-06
ENSG00000241163	-0.424	-0.013	-0.242	3.64	14.25	5.29983e-07	5.39588e-06
ENSG00000132510	-0.278	-0.093	0.384	7.93	14.25	5.30662e-07	5.39838e-06
ENSG00000196466	0.201	0.061	-0.191	2.67	14.25	5.3136e-07	5.40108e-06
ENSG00000162174	-0.793	0.023	-0.078	2.36	14.24	5.3395e-07	5.42298e-06
ENSG00000152061	0.108	-0.033	-0.131	6.62	14.23	5.36794e-07	5.44744e-06
ENSG00000198242	0.184	0.044	-0.107	4.76	14.23	5.37403e-07	5.44835e-06
ENSG00000087365	0.121	-0.057	-0.025	7.8	14.23	5.38052e-07	5.44835e-06
ENSG00000085514	-0.031	-0.108	0.246	7.67	14.23	5.38195e-07	5.44835e-06
ENSG00000064102	-0.319	0.073	-0.034	4.49	14.23	5.39426e-07	5.45638e-06
ENSG00000148690	-0.182	0.078	-0.04	4.22	14.23	5.4043e-07	5.46211e-06
ENSG00000166747	0.172	-0.052	0.056	6.96	14.22	5.41181e-07	5.46527e-06
ENSG00000180425	-0.148	0.079	-0.009	2.66	14.21	5.47065e-07	5.52022e-06
ENSG00000148356	-0.06	-0.024	-0.043	5.12	14.21	5.47971e-07	5.5249e-06
ENSG00000198948	-1.696	0.06	0.29	2.31	14.21	5.48671e-07	5.52748e-06
ENSG00000071054	-0.079	-0.05	0.111	7.62	14.2	5.50058e-07	5.53698e-06
ENSG00000161057	-0.117	0.081	-0.11	5.53	14.2	5.51866e-07	5.55071e-06
ENSG00000074935	-0.118	0.078	-0.021	3.74	14.2	5.52429e-07	5.55189e-06
ENSG00000067992	-0.283	-0.059	0.19	4.35	14.19	5.55694e-07	5.58021e-06
ENSG00000223496	0.042	0.042	-0.155	5.41	14.19	5.57948e-07	5.59833e-06
ENSG00000241127	-0.117	0.095	0.069	2.19	14.17	5.63512e-07	5.64962e-06
ENSG00000141378	-0.083	0.084	-0.216	3.75	14.17	5.66084e-07	5.67085e-06
ENSG00000241839	0.051	-0.097	0.165	7.83	14.17	5.67244e-07	5.6779e-06
ENSG00000180479	0.289	0.056	-0.063	2.36	14.16	5.68729e-07	5.68821e-06
ENSG00000181789	-0.227	-0.022	0.03	6.75	14.15	5.73874e-07	5.73506e-06
ENSG00000172171	-0.28	0.099	0.014	2.3	14.15	5.75748e-07	5.74531e-06
ENSG00000164919	-0.357	0.23	-0.351	4.7	14.15	5.7582e-07	5.74531e-06
ENSG00000215030	0.219	0.054	-0.025	8.48	14.14	5.78118e-07	5.76362e-06
ENSG00000137168	-0.292	0.09	-0.129	3.71	14.14	5.79086e-07	5.76866e-06
ENSG00000173409	-0.299	0.116	-0.153	3.33	14.13	5.82837e-07	5.80139e-06
ENSG00000171302	0.259	-0.107	0.214	6.9	14.12	5.89182e-07	5.85987e-06
ENSG00000123472	-0.017	0.027	0	5.11	14.12	5.90104e-07	5.86437e-06
ENSG00000144827	-0.073	0.07	-0.194	5	14.12	5.91005e-07	5.86864e-06
ENSG00000110697	0.04	-0.039	0.021	7.42	14.11	5.94754e-07	5.90117e-06
ENSG00000139192	0.089	-0.043	-0.062	6.2	14.11	5.96314e-07	5.91194e-06
ENSG00000185905	0.254	-0.071	0.081	8.15	14.1	5.98782e-07	5.93076e-06
ENSG00000035862	-0.23	-0.088	0.231	6.96	14.1	5.99162e-07	5.93076e-06
ENSG00000164258	-0.231	0.192	-0.21	3.16	14.1	6.00549e-07	5.93977e-06
ENSG00000139946	-0.478	-0.047	0.344	5.51	14.09	6.028e-07	5.95731e-06
ENSG00000166275	-0.42	0.112	0.034	3.65	14.09	6.04433e-07	5.96872e-06
ENSG00000012660	-0.044	-0.049	0.068	7.85	14.08	6.09999e-07	6.01891e-06
ENSG00000157600	-0.168	-0.086	-0.023	7.39	14.08	6.10934e-07	6.02321e-06
ENSG00000175390	0.189	0.027	-0.038	7.92	14.08	6.114e-07	6.02321e-06
ENSG00000159713	0.245	-0.077	-0.612	3.05	14.06	6.17609e-07	6.07957e-06
ENSG00000012232	0.21	-0.108	0.227	6.37	14.06	6.18227e-07	6.08086e-06
ENSG00000241058	0.529	0.015	-0.101	4.31	14.06	6.19559e-07	6.08916e-06
ENSG00000090612	0.187	0.032	-0.025	3.8	14.06	6.20359e-07	6.09222e-06
ENSG00000134594	0.416	0.019	-0.011	2.96	14.06	6.21197e-07	6.09565e-06
ENSG00000119729	-0.549	0.022	-0.009	6	14.04	6.29521e-07	6.17248e-06
ENSG00000205045	0.769	0.002	-0.189	4.71	14.04	6.30285e-07	6.17511e-06
ENSG00000231999	-0.008	0.068	-0.046	2.07	14.02	6.39632e-07	6.26177e-06
ENSG00000104825	0.087	-0.046	-0.058	5.26	14.02	6.41785e-07	6.27792e-06
ENSG00000114416	-0.266	0.097	-0.158	6.07	14.01	6.45937e-07	6.31357e-06
ENSG00000101413	0.06	-0.042	0.062	5.37	14.01	6.46614e-07	6.31525e-06
ENSG00000182141	-0.078	0.07	0.035	4.47	14.01	6.48568e-07	6.32937e-06
ENSG00000224152	-0.292	-0.101	0.336	2.86	14	6.51771e-07	6.35565e-06
ENSG00000135821	-0.284	-0.092	0.346	8.95	14	6.52336e-07	6.3562e-06
ENSG00000135457	0	-0.028	-0.004	5.52	14	6.5335e-07	6.36111e-06
ENSG00000272047	0.493	0.063	-0.289	3.42	13.99	6.5747e-07	6.39623e-06
ENSG00000124767	-0.139	0.053	-0.021	5.6	13.98	6.63136e-07	6.44633e-06
ENSG00000104613	-0.052	0.031	-0.018	5.94	13.98	6.65317e-07	6.46248e-06
ENSG00000119522	-0.509	-0.033	0.142	5.25	13.97	6.66641e-07	6.47031e-06
ENSG00000133114	0.081	0.032	0.01	4.82	13.97	6.69829e-07	6.49619e-06
ENSG00000234335	0.349	0.045	-0.085	2.64	13.96	6.7209e-07	6.50991e-06
ENSG00000134001	-0.184	0.062	-0.06	5.52	13.96	6.72473e-07	6.50991e-06
ENSG00000235363	-0.779	0.292	-0.085	1.22	13.96	6.72809e-07	6.50991e-06
ENSG00000196981	-0.128	0.099	-0.205	4.24	13.96	6.73516e-07	6.51125e-06
ENSG00000164284	-0.063	0.06	0.018	4.61	13.96	6.73991e-07	6.51125e-06
ENSG00000186017	0.19	0.035	0.047	3.33	13.96	6.75311e-07	6.51895e-06
ENSG00000101966	-0.033	-0.037	-0.006	5.65	13.95	6.82461e-07	6.58287e-06
ENSG00000064999	0.027	-0.054	0.022	5.04	13.94	6.8495e-07	6.59518e-06
ENSG00000244734	-1.852	-0.037	1.211	10.24	13.94	6.85625e-07	6.59518e-06
ENSG00000126561	0.026	-0.056	0.089	7.45	13.94	6.8564e-07	6.59518e-06
ENSG00000198431	0.195	-0.084	0.163	6.5	13.94	6.85852e-07	6.59518e-06
ENSG00000152359	0.108	0.034	0.01	4.08	13.93	6.8978e-07	6.62784e-06
ENSG00000175489	-0.14	-0.085	0.135	8.11	13.93	6.92903e-07	6.65273e-06
ENSG00000110395	-0.046	-0.076	0.181	7.27	13.91	7.04939e-07	6.76307e-06
ENSG00000235655	-0.048	-0.078	0.21	7.64	13.9	7.064e-07	6.77188e-06
ENSG00000269609	-0.044	0.055	-0.047	5.15	13.9	7.1147e-07	6.81525e-06
ENSG00000080815	-0.045	-0.054	0.083	7.14	13.88	7.17775e-07	6.87037e-06
ENSG00000142197	0.379	-0.08	-0.051	5.37	13.88	7.21521e-07	6.90093e-06
ENSG00000163312	0.085	0.046	-0.093	4.54	13.87	7.26345e-07	6.93659e-06
ENSG00000126860	0.103	0.099	0.094	6.17	13.87	7.26362e-07	6.93659e-06
ENSG00000241081	0.074	0.124	-0.182	3.37	13.87	7.29053e-07	6.95696e-06
ENSG00000157601	-1.542	0.105	-0.502	6.56	13.86	7.35602e-07	7.00881e-06
ENSG00000182158	-0.373	-0.002	-0.047	5.31	13.86	7.35611e-07	7.00881e-06
ENSG00000204351	-0.12	-0.029	0.102	6.52	13.85	7.40517e-07	7.05017e-06
ENSG00000121691	-0.214	-0.052	-0.019	7.89	13.85	7.41694e-07	7.05483e-06
ENSG00000066136	-0.036	-0.042	0.064	6.45	13.85	7.42138e-07	7.05483e-06
ENSG00000169019	-0.117	0.122	0.019	3.9	13.84	7.46068e-07	7.0832e-06
ENSG00000174977	0.06	0.074	-0.168	2.94	13.84	7.46257e-07	7.0832e-06
ENSG00000153140	-0.708	0.265	-0.33	2.1	13.83	7.52896e-07	7.13717e-06
ENSG00000163026	0.366	-0.001	-0.073	4.06	13.83	7.54027e-07	7.13717e-06
ENSG00000272333	-0.028	-0.059	0.156	7.02	13.83	7.54167e-07	7.13717e-06
ENSG00000197044	0.278	0.058	-0.047	4.07	13.83	7.54588e-07	7.13717e-06
ENSG00000188243	-0.707	0.285	-0.074	5.13	13.82	7.54805e-07	7.13717e-06
ENSG00000198888	-0.43	-0.044	0.15	10.58	13.82	7.57048e-07	7.15296e-06
ENSG00000123545	-0.254	0.109	-0.047	3.35	13.82	7.59887e-07	7.17435e-06
ENSG00000183814	0.347	0.043	-0.004	2.18	13.81	7.63086e-07	7.1991e-06
ENSG00000143751	0.071	-0.057	0.1	4.94	13.81	7.64498e-07	7.20001e-06
ENSG00000187800	-1.873	0.04	0.168	1.68	13.81	7.64944e-07	7.20001e-06
ENSG00000158195	0.149	-0.065	0.06	8.32	13.81	7.65e-07	7.20001e-06
ENSG00000160570	0.029	-0.059	0.104	7.21	13.81	7.65491e-07	7.20001e-06
ENSG00000136888	-0.091	0.096	-0.03	6.41	13.8	7.73173e-07	7.26678e-06
ENSG00000197405	-0.073	-0.128	0.39	8.77	13.79	7.79225e-07	7.31815e-06
ENSG00000132906	-0.044	-0.044	0.016	4.58	13.78	7.80544e-07	7.32274e-06
ENSG00000124370	-0.547	0.13	-0.072	2.77	13.78	7.80888e-07	7.32274e-06
ENSG00000213654	0.011	-0.06	0.156	9.36	13.78	7.85796e-07	7.36322e-06
ENSG00000152291	0.087	-0.054	0.049	8.59	13.77	7.87519e-07	7.37383e-06
ENSG00000180626	0.294	0.098	-0.277	3.39	13.77	7.88506e-07	7.37753e-06
ENSG00000151093	-0.15	0.08	-0.03	3.33	13.76	7.9643e-07	7.4411e-06
ENSG00000068383	-0.036	-0.059	0.173	4.63	13.76	7.96493e-07	7.4411e-06
ENSG00000164163	-0.214	0.071	0.024	5.46	13.76	7.97138e-07	7.44155e-06
ENSG00000164039	-0.398	0.132	-0.112	2.64	13.76	7.99688e-07	7.45977e-06
ENSG00000196793	0.441	0.058	-0.192	2.06	13.75	8.03277e-07	7.48765e-06
ENSG00000119392	0.024	-0.029	-0.012	5.9	13.74	8.11171e-07	7.55558e-06
ENSG00000163545	0.275	-0.101	0.203	7.21	13.73	8.19964e-07	7.63178e-06
ENSG00000158480	0.217	-0.074	0.101	4.59	13.72	8.215e-07	7.64038e-06
ENSG00000101193	0.017	-0.032	0.007	6.45	13.72	8.22576e-07	7.64468e-06
ENSG00000105223	-0.095	-0.044	0.08	6.72	13.72	8.2324e-07	7.64516e-06
ENSG00000173660	-0.347	0.154	-0.175	5.13	13.72	8.26192e-07	7.66687e-06
ENSG00000156384	-0.087	0.083	0.036	2.56	13.72	8.27719e-07	7.67533e-06
ENSG00000147274	-0.074	0.045	-0.04	7.85	13.71	8.30772e-07	7.69791e-06
ENSG00000173218	0.816	-0.122	-0.193	2.5	13.7	8.35961e-07	7.74025e-06
ENSG00000136999	-1.721	0.006	0.648	3.73	13.7	8.37002e-07	7.74413e-06
ENSG00000167996	-0.265	-0.068	0.275	8.72	13.69	8.44147e-07	7.80115e-06
ENSG00000175115	0.358	-0.1	0.124	8.15	13.69	8.44416e-07	7.80115e-06
ENSG00000198837	-0.027	-0.027	-0.026	7.97	13.69	8.46104e-07	7.81096e-06
ENSG00000033100	0.001	-0.029	-0.024	6.67	13.68	8.50825e-07	7.84874e-06
ENSG00000160584	-0.008	-0.057	0.117	6.52	13.67	8.58762e-07	7.9161e-06
ENSG00000139644	0.233	-0.065	0.042	9.77	13.67	8.5996e-07	7.92129e-06
ENSG00000101888	0.047	0.035	0.176	3.65	13.66	8.69822e-07	8.00622e-06
ENSG00000136319	0.147	0.02	-0.019	4.08	13.65	8.71851e-07	8.01897e-06
ENSG00000173391	-3.627	0.31	3.158	2	13.65	8.75119e-07	8.0431e-06
ENSG00000170584	0.07	0.069	-0.155	3.83	13.65	8.78196e-07	8.06543e-06
ENSG00000163191	-0.285	-0.092	0.34	9.58	13.64	8.82791e-07	8.10167e-06
ENSG00000181026	0	0.048	-0.114	5.06	13.64	8.84006e-07	8.10447e-06
ENSG00000139718	0.054	-0.062	0.114	6.98	13.64	8.84396e-07	8.10447e-06
ENSG00000179979	-1.47	0.064	0.169	4.52	13.62	8.97629e-07	8.2197e-06
ENSG00000071553	-0.091	-0.045	0.054	7.25	13.61	9.05346e-07	8.28428e-06
ENSG00000181218	-0.778	0.137	0.215	2.07	13.6	9.11984e-07	8.33891e-06
ENSG00000156976	-0.124	0.067	-0.045	8.57	13.6	9.12947e-07	8.34159e-06
ENSG00000089775	0.015	0.052	-0.01	5.77	13.59	9.19365e-07	8.39409e-06
ENSG00000163536	0.177	0.121	-0.341	1.86	13.59	9.22964e-07	8.42078e-06
ENSG00000060237	-0.085	-0.069	0.156	7.35	13.58	9.27603e-07	8.45692e-06
ENSG00000136731	-0.165	-0.022	0.012	6.31	13.57	9.32335e-07	8.48945e-06
ENSG00000266028	-0.42	0	-0.141	5.38	13.57	9.32805e-07	8.48945e-06
ENSG00000153130	0.225	0.068	0.076	3.97	13.57	9.33454e-07	8.48945e-06
ENSG00000144711	0.231	-0.084	0.031	8.26	13.57	9.34876e-07	8.48945e-06
ENSG00000128000	0.024	0.05	-0.052	5.29	13.57	9.35156e-07	8.48945e-06
ENSG00000006534	-0.395	-0.049	0.227	5.93	13.57	9.35255e-07	8.48945e-06
ENSG00000136436	-0.398	-0.001	0.019	7.09	13.57	9.38106e-07	8.50913e-06
ENSG00000090266	-0.094	0.105	-0.225	4.64	13.56	9.45774e-07	8.57245e-06
ENSG00000030582	-0.273	-0.08	0.252	9.13	13.55	9.48647e-07	8.59225e-06
ENSG00000135842	0.338	-0.186	0.398	8.4	13.55	9.52083e-07	8.61711e-06
ENSG00000128915	-0.033	0.047	-0.005	5.57	13.54	9.60613e-07	8.68801e-06
ENSG00000134698	-0.153	-0.074	0.282	7.24	13.54	9.63783e-07	8.71036e-06
ENSG00000140105	-1.931	0.106	-0.222	7.53	13.53	9.66434e-07	8.728e-06
ENSG00000167552	0.126	-0.108	0.193	8.43	13.52	9.72912e-07	8.77767e-06
ENSG00000132376	0.134	-0.049	0.029	6.6	13.52	9.73342e-07	8.77767e-06
ENSG00000143952	-0.307	0.064	-0.052	4.91	13.52	9.75603e-07	8.7917e-06
ENSG00000160767	-0.026	-0.035	-0.005	4.11	13.51	9.86219e-07	8.87668e-06
ENSG00000114021	-0.13	0.061	-0.092	4.63	13.51	9.86456e-07	8.87668e-06
ENSG00000172172	0.019	0.138	-0.266	3.31	13.5	9.89829e-07	8.90061e-06
ENSG00000184220	-0.284	0.098	0.024	3.03	13.5	9.91622e-07	8.91031e-06
ENSG00000174004	0.06	-0.043	-0.093	5.73	13.5	9.92736e-07	8.9139e-06
ENSG00000072803	0.083	-0.034	-0.026	5.41	13.5	9.94266e-07	8.92121e-06
ENSG00000185022	0.221	-0.062	-0.092	3.12	13.5	9.96454e-07	8.93162e-06
ENSG00000163932	-0.263	-0.067	0.203	7.95	13.5	9.96859e-07	8.93162e-06
ENSG00000172939	0.093	-0.049	0.098	5.94	13.49	9.98411e-07	8.93912e-06
ENSG00000109917	-0.015	0.041	-0.146	5.46	13.49	1.00189e-06	8.96379e-06
ENSG00000198042	0.121	0.037	-0.085	3.84	13.49	1.00426e-06	8.9783e-06
ENSG00000225190	0.179	-0.081	0.135	6.62	13.49	1.00544e-06	8.9783e-06
ENSG00000153071	-0.06	-0.049	-0.185	3.43	13.48	1.00567e-06	8.9783e-06
ENSG00000160445	0.003	-0.068	0.177	6.59	13.48	1.0067e-06	8.98107e-06
ENSG00000076944	-0.43	-0.032	0.026	7.19	13.48	1.01002e-06	9.00345e-06
ENSG00000082515	-0.142	0.129	-0.189	3.07	13.48	1.01065e-06	9.00345e-06
ENSG00000137478	0.223	-0.056	-0.019	6.05	13.47	1.02041e-06	9.08278e-06
ENSG00000198786	-0.526	-0.071	0.301	9.99	13.47	1.02101e-06	9.08278e-06
ENSG00000126003	0.133	-0.056	-0.151	5.75	13.46	1.02589e-06	9.11966e-06
ENSG00000141279	-0.133	-0.035	0.113	6.53	13.46	1.02676e-06	9.12094e-06
ENSG00000245556	0.387	0.017	-0.034	3.16	13.46	1.02837e-06	9.12869e-06
ENSG00000180758	1.011	-0.136	-0.036	3.32	13.46	1.02967e-06	9.13378e-06
ENSG00000164610	0.185	0.046	-0.22	3.47	13.45	1.03279e-06	9.15492e-06
ENSG00000138050	-0.23	0.091	-0.156	3.31	13.45	1.03407e-06	9.15589e-06
ENSG00000065518	-0.141	0.043	0.013	5.61	13.45	1.03437e-06	9.15589e-06
ENSG00000123338	-0.011	-0.033	-0.035	8.11	13.44	1.04242e-06	9.21473e-06
ENSG00000148180	-0.432	-0.033	-0.19	2.82	13.44	1.043e-06	9.21473e-06
ENSG00000150457	-0.144	-0.067	0.165	4.13	13.44	1.04323e-06	9.21473e-06
ENSG00000110446	-0.279	-0.059	0.163	6.32	13.44	1.04453e-06	9.21966e-06
ENSG00000175137	0.042	-0.066	0.161	6.85	13.44	1.04644e-06	9.22368e-06
ENSG00000126804	0.037	0.041	-0.074	6.35	13.44	1.04668e-06	9.22368e-06
ENSG00000130724	-0.427	-0.031	-0.002	7	13.44	1.04845e-06	9.22368e-06
ENSG00000152518	0.15	-0.048	-0.009	9.22	13.44	1.04853e-06	9.22368e-06
ENSG00000118246	-0.258	0.069	-0.016	4.82	13.44	1.04868e-06	9.22368e-06
ENSG00000160633	-0.053	-0.021	-0.085	7.17	13.43	1.05404e-06	9.26426e-06
ENSG00000130766	0.453	-0.104	0.05	4.57	13.43	1.05482e-06	9.26461e-06
ENSG00000039123	-0.022	0.057	-0.081	5.77	13.41	1.0738e-06	9.41876e-06
ENSG00000109775	-0.075	0.045	-0.003	3.84	13.41	1.07388e-06	9.41876e-06
ENSG00000144677	-2.274	0.106	0.343	2.72	13.4	1.07995e-06	9.46528e-06
ENSG00000100056	0.204	-0.056	0.054	4.98	13.38	1.09484e-06	9.58907e-06
ENSG00000170270	-0.32	0.116	-0.029	2.89	13.38	1.09739e-06	9.60466e-06
ENSG00000105819	0.018	0.031	-0.027	6.04	13.38	1.09954e-06	9.6167e-06
ENSG00000143554	-0.341	0	-0.15	5.76	13.38	1.10046e-06	9.61802e-06
ENSG00000196189	-0.489	-0.069	0.261	6.91	13.38	1.10367e-06	9.6372e-06
ENSG00000120318	-0.273	-0.079	0.295	6.83	13.37	1.1042e-06	9.6372e-06
ENSG00000100387	-0.351	0.135	-0.082	5.1	13.36	1.11735e-06	9.74519e-06
ENSG00000177169	0.053	-0.087	0.248	7.32	13.36	1.12219e-06	9.78054e-06
ENSG00000204131	0.055	-0.105	0.24	7.27	13.35	1.12822e-06	9.81278e-06
ENSG00000178567	-0.176	0.061	0.011	5.77	13.35	1.12897e-06	9.81278e-06
ENSG00000125826	-0.237	-0.023	-0.02	7.5	13.35	1.12988e-06	9.81278e-06
ENSG00000133773	0.083	0.069	-0.094	4.25	13.35	1.1304e-06	9.81278e-06
ENSG00000163479	0.05	0.039	0.006	8.15	13.35	1.13041e-06	9.81278e-06
ENSG00000104529	-0.016	0.033	0.007	7.27	13.35	1.13088e-06	9.81278e-06
ENSG00000155629	-0.313	-0.034	-0.049	7.43	13.35	1.1314e-06	9.81278e-06
ENSG00000224660	0.051	0.021	0.113	5.44	13.33	1.14573e-06	9.93017e-06
ENSG00000004799	-0.755	-0.01	-0.038	4.74	13.33	1.14873e-06	9.94931e-06
ENSG00000198521	0.275	0.021	-0.027	4.02	13.33	1.14966e-06	9.95045e-06
ENSG00000150712	0.144	-0.051	0.061	5.32	13.32	1.15541e-06	9.99214e-06
ENSG00000141027	0.09	-0.054	-0.045	6.82	13.32	1.15608e-06	9.99214e-06
ENSG00000101152	-0.092	-0.046	0.16	7.67	13.31	1.16514e-06	1.00634e-05
ENSG00000157303	0.007	0.045	0.131	5.96	13.31	1.168e-06	1.00812e-05
ENSG00000196605	-0.036	0.076	-0.094	2.81	13.31	1.16981e-06	1.00898e-05
ENSG00000163535	-0.301	0.096	0.114	2.18	13.31	1.17081e-06	1.00915e-05
ENSG00000185088	-0.464	0.167	-0.153	4.11	13.3	1.17195e-06	1.00943e-05
ENSG00000088038	-0.116	-0.041	0.121	6.18	13.3	1.18134e-06	1.01681e-05
ENSG00000128487	-0.25	-0.037	-0.133	4.55	13.29	1.18373e-06	1.01817e-05
ENSG00000104419	0.015	-0.058	0.174	7.1	13.29	1.18828e-06	1.02138e-05
ENSG00000186187	-0.039	-0.038	-0.019	2.85	13.29	1.19074e-06	1.02279e-05
ENSG00000164821	-2.925	0.232	3.417	4.77	13.28	1.19778e-06	1.02813e-05
ENSG00000182118	0.041	0.036	0.224	2.1	13.28	1.19892e-06	1.0284e-05
ENSG00000173334	-0.611	-0.041	0.12	5.11	13.28	1.19981e-06	1.02846e-05
ENSG00000136167	-0.236	-0.049	0.172	11.34	13.27	1.20346e-06	1.03088e-05
ENSG00000063177	0.19	0.037	-0.059	10.13	13.26	1.21735e-06	1.04153e-05
ENSG00000141543	-0.32	-0.003	-0.003	6.02	13.26	1.21757e-06	1.04153e-05
ENSG00000172354	0.046	-0.082	0.164	8.64	13.26	1.22298e-06	1.04519e-05
ENSG00000178425	-0.16	0.045	0.004	4.87	13.25	1.22353e-06	1.04519e-05
ENSG00000143436	-0.22	0.061	-0.053	4.18	13.25	1.22502e-06	1.04576e-05
ENSG00000120868	-0.187	-0.073	0.271	6.35	13.25	1.23108e-06	1.05021e-05
ENSG00000175324	-0.628	0.152	-0.039	2.8	13.24	1.24309e-06	1.05973e-05
ENSG00000197362	0.863	-0.036	-0.226	4.01	13.23	1.24439e-06	1.06011e-05
ENSG00000119922	-1.598	0.064	-0.078	7.66	13.23	1.24842e-06	1.06282e-05
ENSG00000151882	0.441	0.013	-0.072	3.36	13.23	1.25196e-06	1.0651e-05
ENSG00000112695	-0.487	0.151	-0.051	5.53	13.22	1.26154e-06	1.07253e-05
ENSG00000197498	-0.257	0.085	-0.108	3.51	13.21	1.26699e-06	1.07642e-05
ENSG00000174720	-0.301	0.131	-0.26	4.61	13.2	1.27753e-06	1.08464e-05
ENSG00000204634	-0.453	-0.011	-0.257	4.51	13.2	1.28025e-06	1.08621e-05
ENSG00000144034	-0.442	0.124	-0.001	3.13	13.2	1.28318e-06	1.08795e-05
ENSG00000198886	-0.432	-0.051	0.24	11.61	13.2	1.28601e-06	1.08961e-05
ENSG00000136522	-0.348	0.147	0.038	3.45	13.19	1.29342e-06	1.09515e-05
ENSG00000080822	-0.285	0.072	0.052	5.98	13.19	1.29464e-06	1.09543e-05
ENSG00000171311	-0.117	0.059	-0.088	4.75	13.18	1.30207e-06	1.10098e-05
ENSG00000086548	-3.315	0.2	3.673	3.29	13.18	1.30632e-06	1.10371e-05
ENSG00000183172	0.332	0.034	0.004	5.76	13.18	1.30708e-06	1.10371e-05
ENSG00000137841	-0.321	-0.023	0.075	8.9	13.17	1.3108e-06	1.10611e-05
ENSG00000115956	-0.064	-0.06	0.068	8.96	13.17	1.31726e-06	1.11081e-05
ENSG00000126261	0.071	0.026	-0.005	6.36	13.17	1.31889e-06	1.11081e-05
ENSG00000167272	0	0.071	-0.147	4.61	13.17	1.31904e-06	1.11081e-05
ENSG00000178607	-0.589	0.001	-0.07	6.68	13.16	1.32617e-06	1.11606e-05
ENSG00000022277	-0.222	-0.038	0.153	6.98	13.16	1.33123e-06	1.1186e-05
ENSG00000138594	0.056	-0.047	0.045	6.01	13.16	1.3317e-06	1.1186e-05
ENSG00000163956	-0.078	-0.037	0.023	7.07	13.16	1.33188e-06	1.1186e-05
ENSG00000130349	-0.345	0.109	-0.236	2.94	13.15	1.33319e-06	1.11895e-05
ENSG00000100744	0.252	0.026	0.114	4.67	13.15	1.33565e-06	1.12026e-05
ENSG00000183625	-1.779	0.054	0.194	5.69	13.15	1.33841e-06	1.12182e-05
ENSG00000215414	-0.341	0.146	-0.046	2.68	13.15	1.34139e-06	1.12356e-05
ENSG00000204856	0.086	0.054	-0.036	3.09	13.14	1.34401e-06	1.125e-05
ENSG00000123384	-0.636	-0.01	-0.07	6.25	13.14	1.34915e-06	1.12854e-05
ENSG00000163832	0.061	0.043	-0.064	4.44	13.13	1.35708e-06	1.13441e-05
ENSG00000272391	0.268	-0.07	-0.013	5.98	13.12	1.36858e-06	1.14326e-05
ENSG00000163694	-0.12	-0.113	0.359	6.44	13.12	1.37112e-06	1.14462e-05
ENSG00000105204	0.527	-0.094	0.01	5.09	13.12	1.37357e-06	1.14589e-05
ENSG00000177663	-0.125	-0.081	0.257	8.46	13.11	1.3788e-06	1.14949e-05
ENSG00000176024	0.111	0.066	-0.105	2.9	13.11	1.38835e-06	1.15668e-05
ENSG00000173141	0.021	0.05	-0.035	4.62	13.1	1.39454e-06	1.16106e-05
ENSG00000236814	0.066	0.115	-0.158	2.68	13.1	1.39583e-06	1.16136e-05
ENSG00000181038	0.124	0.037	-0.075	4.39	13.1	1.39817e-06	1.16253e-05
ENSG00000139921	-0.336	0.089	0.057	5.22	13.1	1.39942e-06	1.1628e-05
ENSG00000182405	0.302	0.038	-0.079	3.3	13.09	1.41325e-06	1.1735e-05
ENSG00000186300	0.118	0.033	0.004	2.89	13.08	1.41923e-06	1.17768e-05
ENSG00000214655	-0.193	-0.046	0.19	6.29	13.08	1.42517e-06	1.18183e-05
ENSG00000213463	0.048	0.04	0.028	4.83	13.07	1.43213e-06	1.18682e-05
ENSG00000141401	-0.063	-0.1	0.377	6.31	13.06	1.44005e-06	1.19258e-05
ENSG00000085733	-1.572	0.037	-0.119	3.19	13.06	1.44676e-06	1.19734e-05
ENSG00000232931	0.115	0.046	-0.051	5.36	13.05	1.4554e-06	1.20297e-05
ENSG00000150779	-0.098	0.161	-0.182	3.09	13.05	1.45549e-06	1.20297e-05
ENSG00000124596	0.015	0.059	-0.16	4.51	13.04	1.46978e-06	1.21398e-05
ENSG00000127540	0.269	0.025	-0.029	4.07	13.04	1.47323e-06	1.21582e-05
ENSG00000239961	-1.006	0.081	-0.644	2.88	13.04	1.47396e-06	1.21582e-05
ENSG00000155868	-0.238	0.105	-0.182	3.61	13.03	1.47898e-06	1.21915e-05
ENSG00000104691	-0.33	0.107	-0.063	2.49	13.03	1.48274e-06	1.22145e-05
ENSG00000115514	-0.2	0.1	0.023	3.85	13.03	1.48538e-06	1.22281e-05
ENSG00000188997	0.214	-0.07	0.007	3.9	13.01	1.50701e-06	1.23981e-05
ENSG00000101751	-0.178	0.062	0.118	4.74	13	1.52347e-06	1.25188e-05
ENSG00000162368	-0.154	0.051	0.082	6.82	13	1.52369e-06	1.25188e-05
ENSG00000128050	-0.307	0.073	-0.018	5.31	12.99	1.52979e-06	1.25576e-05
ENSG00000187605	-0.043	-0.06	0.154	6.16	12.99	1.53043e-06	1.25576e-05
ENSG00000156858	-0.043	-0.04	0.095	6.46	12.99	1.53653e-06	1.25947e-05
ENSG00000092978	-0.044	0.055	-0.107	3.41	12.99	1.53719e-06	1.25947e-05
ENSG00000185246	-0.23	0.084	-0.045	5.26	12.99	1.53799e-06	1.25947e-05
ENSG00000126749	-0.11	0.088	-0.181	2.24	12.98	1.54166e-06	1.26086e-05
ENSG00000161921	-0.363	-0.076	0.178	6.03	12.98	1.54171e-06	1.26086e-05
ENSG00000120949	0.345	-0.084	-0.334	4.08	12.98	1.54417e-06	1.26201e-05
ENSG00000171940	0.08	-0.066	0.123	7.23	12.98	1.54513e-06	1.26201e-05
ENSG00000104142	0.154	-0.066	0.025	5.5	12.97	1.55528e-06	1.26947e-05
ENSG00000111615	-0.272	0.085	-0.027	4.72	12.97	1.56198e-06	1.2741e-05
ENSG00000106397	-0.26	-0.003	-0.141	4.9	12.95	1.59172e-06	1.29751e-05
ENSG00000126254	0.049	-0.045	-0.043	6.16	12.95	1.59395e-06	1.29815e-05
ENSG00000149781	0.002	-0.053	0.093	8.36	12.95	1.59459e-06	1.29815e-05
ENSG00000107554	0.222	-0.055	-0.158	3.83	12.93	1.61946e-06	1.31754e-05
ENSG00000090674	-0.259	-0.039	0.039	4.81	12.92	1.62699e-06	1.3228e-05
ENSG00000007047	0.131	-0.078	0.199	5.03	12.92	1.63065e-06	1.32491e-05
ENSG00000112584	0.164	-0.046	0.008	5.67	12.92	1.63306e-06	1.32601e-05
ENSG00000138794	-0.114	0.06	-0.057	3.44	12.91	1.63763e-06	1.32865e-05
ENSG00000132950	0.052	0.032	0.064	4.14	12.91	1.63844e-06	1.32865e-05
ENSG00000114209	-0.075	0.117	-0.043	5.06	12.91	1.64759e-06	1.3352e-05
ENSG00000262919	0.111	0.035	-0.01	4.64	12.9	1.65178e-06	1.33773e-05
ENSG00000126216	0.05	-0.039	0.069	5.71	12.9	1.65428e-06	1.33889e-05
ENSG00000075188	-0.113	0.067	-0.005	3.23	12.9	1.65835e-06	1.34131e-05
ENSG00000125304	-0.397	-0.018	0.158	7.95	12.9	1.66287e-06	1.34409e-05
ENSG00000189159	0.002	-0.074	0.03	6.76	12.9	1.66463e-06	1.34465e-05
ENSG00000150961	-0.616	-0.012	0.075	5.19	12.89	1.6681e-06	1.34614e-05
ENSG00000174173	-0.188	0.103	-0.135	4.27	12.89	1.66864e-06	1.34614e-05
ENSG00000138107	0.103	-0.049	0.05	6.99	12.89	1.67428e-06	1.34981e-05
ENSG00000139531	-0.455	0.002	-0.04	3.67	12.88	1.6805e-06	1.35396e-05
ENSG00000160179	0.359	-0.109	-0.019	5.41	12.88	1.68408e-06	1.35588e-05
ENSG00000137207	0.062	-0.067	0.13	7.35	12.88	1.68507e-06	1.35588e-05
ENSG00000119314	0.02	-0.053	0.095	7.23	12.88	1.68676e-06	1.35637e-05
ENSG00000172409	0.045	-0.038	0.063	4.53	12.88	1.69022e-06	1.35827e-05
ENSG00000130312	0.206	0.026	-0.058	4.89	12.87	1.69746e-06	1.36322e-05
ENSG00000014919	-0.039	-0.014	-0.046	5.35	12.86	1.71434e-06	1.37588e-05
ENSG00000187601	-0.091	0.075	-0.087	4.36	12.86	1.71645e-06	1.3767e-05
ENSG00000167232	-0.03	0.067	-0.087	4.4	12.86	1.71827e-06	1.37727e-05
ENSG00000184208	-0.053	0.072	-0.09	3.82	12.85	1.72501e-06	1.38178e-05
ENSG00000138382	-0.029	0.092	-0.132	3.28	12.85	1.72681e-06	1.38233e-05
ENSG00000119900	-0.586	-0.028	0.249	7.44	12.85	1.73038e-06	1.3843e-05
ENSG00000088832	-0.328	-0.028	0.098	7.93	12.84	1.75433e-06	1.40256e-05
ENSG00000259953	-0.032	-0.033	-0.182	3.07	12.83	1.76314e-06	1.4087e-05
ENSG00000197324	0.15	-0.11	0.313	9.36	12.82	1.77364e-06	1.41618e-05
ENSG00000123975	-0.986	0.231	-0.163	2.3	12.82	1.77477e-06	1.41618e-05
ENSG00000037241	-0.253	0.167	-0.142	2.26	12.81	1.78946e-06	1.4267e-05
ENSG00000084731	-0.119	-0.083	0.253	3.24	12.81	1.79024e-06	1.4267e-05
ENSG00000148660	0.029	-0.055	0.185	7.2	12.81	1.79287e-06	1.42788e-05
ENSG00000198909	-0.138	-0.058	0.214	7.73	12.81	1.79443e-06	1.42821e-05
ENSG00000110888	0.145	0.028	0.001	5.46	12.8	1.80918e-06	1.43847e-05
ENSG00000165025	0.168	-0.079	0.037	8.09	12.8	1.80962e-06	1.43847e-05
ENSG00000101337	0.014	-0.041	0.009	6.42	12.8	1.81534e-06	1.4421e-05
ENSG00000122033	0.045	0.059	-0.119	4.84	12.79	1.8223e-06	1.44671e-05
ENSG00000123636	-0.289	-0.048	0.13	5.82	12.79	1.82714e-06	1.44962e-05
ENSG00000250696	-1.47	0.105	-1.525	1.28	12.79	1.83165e-06	1.45147e-05
ENSG00000125844	-0.6	0.012	-0.11	5.58	12.79	1.83179e-06	1.45147e-05
ENSG00000186074	-0.39	-0.035	0.046	6.45	12.78	1.8368e-06	1.45451e-05
ENSG00000156411	-0.109	0.131	-0.055	5.15	12.78	1.84622e-06	1.46104e-05
ENSG00000173825	-0.861	-0.016	0.027	4.38	12.77	1.85615e-06	1.46797e-05
ENSG00000198440	0.643	0.005	-0.044	2.06	12.77	1.86203e-06	1.47169e-05
ENSG00000175354	-0.055	0.05	-0.101	6.06	12.76	1.86525e-06	1.4729e-05
ENSG00000205808	0.082	0.048	-0.029	4.28	12.76	1.86592e-06	1.4729e-05
ENSG00000161013	-0.193	-0.013	0.045	6.48	12.76	1.87015e-06	1.4753e-05
ENSG00000182220	-0.239	-0.023	0.145	7.22	12.75	1.88079e-06	1.48276e-05
ENSG00000152102	0.145	-0.046	-0.001	6.68	12.75	1.89109e-06	1.48993e-05
ENSG00000275700	0.156	-0.05	-0.069	5.93	12.75	1.89507e-06	1.49213e-05
ENSG00000135414	0.514	-0.014	-0.046	4.17	12.74	1.90158e-06	1.49631e-05
ENSG00000152219	-0.051	0.073	-0.113	5.17	12.74	1.90667e-06	1.49937e-05
ENSG00000168214	-0.411	-0.032	0.248	6.93	12.73	1.91994e-06	1.50885e-05
ENSG00000115875	-0.351	0.087	-0.066	7.31	12.73	1.92209e-06	1.50959e-05
ENSG00000137500	-0.154	0.078	-0.143	4.49	12.73	1.9295e-06	1.51446e-05
ENSG00000112367	-0.221	-0.008	-0.066	4.88	12.72	1.93655e-06	1.51903e-05
ENSG00000113273	-0.497	-0.005	-0.004	4.17	12.72	1.93837e-06	1.51951e-05
ENSG00000103429	0.066	0.017	0.027	5.63	12.72	1.94292e-06	1.52211e-05
ENSG00000171103	0.316	0.019	-0.093	3.08	12.71	1.94936e-06	1.5262e-05
ENSG00000003509	-0.124	0.064	-0.103	4.1	12.69	1.98506e-06	1.55318e-05
ENSG00000233270	-0.242	0.175	-0.201	2.32	12.69	1.9888e-06	1.55513e-05
ENSG00000101132	-0.43	0.289	-0.355	1.9	12.68	2.00516e-06	1.56694e-05
ENSG00000257923	0.042	-0.048	-0.084	6.32	12.68	2.00903e-06	1.56898e-05
ENSG00000119121	-0.075	-0.128	0.403	4.23	12.66	2.03448e-06	1.58786e-05
ENSG00000108848	-0.319	0.095	-0.116	7.86	12.66	2.04316e-06	1.59364e-05
ENSG00000011198	-0.615	-0.058	0.356	5.76	12.66	2.04782e-06	1.59627e-05
ENSG00000120733	0.083	-0.06	0.118	7.19	12.66	2.05093e-06	1.5977e-05
ENSG00000136518	-0.193	0.051	0.049	4.86	12.65	2.05339e-06	1.59862e-05
ENSG00000075568	-0.131	-0.033	0.026	6.12	12.65	2.0569e-06	1.60035e-05
ENSG00000183864	0.214	-0.064	0.022	5.78	12.65	2.06249e-06	1.6029e-05
ENSG00000231416	-1.135	0.426	-0.274	1.92	12.65	2.06274e-06	1.6029e-05
ENSG00000114331	-0.255	-0.039	0.192	7.25	12.65	2.06481e-06	1.60351e-05
ENSG00000085274	-0.023	0.066	-0.073	4.17	12.64	2.08299e-06	1.61662e-05
ENSG00000167208	-0.241	-0.02	0.028	7.12	12.63	2.09383e-06	1.62402e-05
ENSG00000120699	-0.242	0.09	-0.111	4.99	12.63	2.10047e-06	1.62815e-05
ENSG00000198712	-0.711	-0.01	0.273	11.08	12.63	2.10301e-06	1.62912e-05
ENSG00000178338	0.111	0.043	0.026	3.69	12.62	2.10849e-06	1.63235e-05
ENSG00000167778	0.153	-0.053	0.039	6.17	12.62	2.11488e-06	1.63628e-05
ENSG00000053254	0.089	-0.063	0.07	6.39	12.62	2.12229e-06	1.64099e-05
ENSG00000135766	-0.329	-0.066	0.353	7.19	12.61	2.12621e-06	1.643e-05
ENSG00000153162	-0.879	-0.031	0.058	2.47	12.61	2.1314e-06	1.64599e-05
ENSG00000133812	-0.489	-0.051	0.319	4.51	12.61	2.13688e-06	1.64921e-05
ENSG00000174547	-0.159	0.077	-0.036	4.64	12.61	2.14194e-06	1.65197e-05
ENSG00000126391	0.268	-0.075	0.055	6.52	12.6	2.14374e-06	1.65197e-05
ENSG00000196636	0.012	0.075	0.037	2.99	12.6	2.14504e-06	1.65197e-05
ENSG00000197561	-1.909	0.115	3.242	4.14	12.6	2.14728e-06	1.65197e-05
ENSG00000135974	0.011	0.029	0.07	5.07	12.6	2.14809e-06	1.65197e-05
ENSG00000123349	-0.173	0.171	-0.2	7.65	12.6	2.14848e-06	1.65197e-05
ENSG00000180354	-0.91	0.032	0.135	5.5	12.6	2.14974e-06	1.65197e-05
ENSG00000160789	-1.229	0.041	0.021	3.78	12.6	2.16018e-06	1.65898e-05
ENSG00000099290	-0.025	-0.029	0.013	5.76	12.59	2.16245e-06	1.6597e-05
ENSG00000137642	-0.084	-0.104	0.356	9.73	12.59	2.16498e-06	1.66003e-05
ENSG00000135317	-0.062	0.057	-0.073	5.96	12.59	2.16555e-06	1.66003e-05
ENSG00000010610	-0.302	-0.02	-0.038	8.05	12.58	2.18335e-06	1.67265e-05
ENSG00000133134	0.433	0.095	-0.155	2.85	12.58	2.1862e-06	1.6738e-05
ENSG00000115310	-0.038	-0.045	0.125	7.59	12.58	2.19309e-06	1.67805e-05
ENSG00000236088	0.229	0.046	-0.14	3.07	12.57	2.19931e-06	1.68178e-05
ENSG00000112208	-0.42	0.113	-0.065	2.54	12.57	2.20164e-06	1.68253e-05
ENSG00000196498	0.066	-0.066	-0.027	6.59	12.57	2.20889e-06	1.68663e-05
ENSG00000181610	0.009	0.066	-0.138	4.4	12.57	2.20971e-06	1.68663e-05
ENSG00000103489	0.155	-0.054	-0.136	5.29	12.56	2.2205e-06	1.69383e-05
ENSG00000111642	0.082	-0.057	0.049	7.29	12.56	2.22317e-06	1.69483e-05
ENSG00000198858	-0.114	-0.092	0.399	9.49	12.56	2.23099e-06	1.69975e-05
ENSG00000088930	0.196	-0.074	0.171	7.14	12.56	2.23467e-06	1.70151e-05
ENSG00000167566	-0.154	-0.041	0.116	4.96	12.56	2.23704e-06	1.70228e-05
ENSG00000171792	0.102	0.029	-0.044	4.15	12.55	2.248e-06	1.7087e-05
ENSG00000176542	0.13	-0.044	-0.068	5.07	12.55	2.24821e-06	1.7087e-05
ENSG00000227008	-0.547	0.332	-0.574	3.28	12.54	2.26157e-06	1.7178e-05
ENSG00000189042	0.08	0.078	-0.077	3.08	12.54	2.27121e-06	1.72358e-05
ENSG00000135334	-0.243	-0.034	0.079	6.43	12.54	2.27195e-06	1.72358e-05
ENSG00000171448	-0.156	0.066	0.028	4.4	12.54	2.2745e-06	1.72447e-05
ENSG00000253729	-0.097	-0.049	0.033	6.65	12.53	2.28157e-06	1.72878e-05
ENSG00000090487	-0.141	-0.036	0.112	6.93	12.53	2.28352e-06	1.72921e-05
ENSG00000187239	0.194	-0.059	0.042	7.95	12.53	2.28496e-06	1.72925e-05
ENSG00000162881	-0.412	-0.077	0.288	4.78	12.52	2.29919e-06	1.73896e-05
ENSG00000117523	-0.063	-0.031	-0.014	7.58	12.51	2.31842e-06	1.75244e-05
ENSG00000028137	0.039	-0.076	0.011	9.6	12.51	2.32911e-06	1.75854e-05
ENSG00000164172	0.218	0.05	-0.129	3.87	12.51	2.32931e-06	1.75854e-05
ENSG00000237190	-0.044	0.069	-0.205	3.53	12.51	2.33095e-06	1.75872e-05
ENSG00000260942	0.233	0.038	-0.106	3.26	12.51	2.33284e-06	1.75908e-05
ENSG00000127989	-0.125	0.084	-0.076	3.8	12.5	2.33867e-06	1.76241e-05
ENSG00000166145	-0.287	-0.075	0.217	4.49	12.5	2.34866e-06	1.76887e-05
ENSG00000132780	-0.131	0.055	-0.157	6.38	12.49	2.36049e-06	1.77671e-05
ENSG00000135378	-0.551	-0.093	0.401	4.28	12.49	2.36407e-06	1.77833e-05
ENSG00000214226	-0.179	0.079	-0.163	2.42	12.49	2.36568e-06	1.77847e-05
ENSG00000070614	-0.913	-0.035	0.351	6.33	12.48	2.38415e-06	1.79127e-05
ENSG00000166295	0.013	0.046	-0.108	7.05	12.47	2.39993e-06	1.80205e-05
ENSG00000060558	-0.235	-0.043	0.032	4.27	12.47	2.40403e-06	1.80404e-05
ENSG00000197872	-0.266	-0.037	0.01	6.75	12.46	2.43605e-06	1.8266e-05
ENSG00000166888	-0.019	-0.049	0.09	9.46	12.46	2.43703e-06	1.8266e-05
ENSG00000244398	-0.532	0.323	-0.54	6.33	12.45	2.45064e-06	1.8357e-05
ENSG00000118600	0.02	0.043	-0.129	3.19	12.45	2.45563e-06	1.83803e-05
ENSG00000131473	0.08	-0.056	0.05	6.74	12.45	2.4567e-06	1.83803e-05
ENSG00000008086	-0.107	-0.089	0.369	3.43	12.45	2.46178e-06	1.84072e-05
ENSG00000189007	-0.132	0.071	-0.096	4.71	12.44	2.46549e-06	1.8424e-05
ENSG00000114023	0.057	0.054	-0.11	4.43	12.44	2.48495e-06	1.85582e-05
ENSG00000165322	0.152	0.03	-0.018	4.6	12.43	2.48662e-06	1.85596e-05
ENSG00000145901	-0.046	-0.064	0.223	8.3	12.43	2.48983e-06	1.85725e-05
ENSG00000108604	0.107	-0.04	-0.029	7.16	12.43	2.49558e-06	1.86042e-05
ENSG00000104856	0.208	-0.068	-0.036	5.72	12.42	2.52033e-06	1.87775e-05
ENSG00000112996	0.008	0.031	-0.033	4.75	12.41	2.53592e-06	1.88773e-05
ENSG00000138119	-0.698	-0.005	-0.413	3.73	12.41	2.53675e-06	1.88773e-05
ENSG00000153187	-0.062	-0.02	-0.028	8.53	12.41	2.54244e-06	1.89084e-05
ENSG00000176623	-0.34	0.068	0.01	5.17	12.41	2.54626e-06	1.89255e-05
ENSG00000008952	-0.01	0.068	-0.21	6.59	12.4	2.55951e-06	1.90126e-05
ENSG00000141219	-0.043	0.042	-0.028	4.33	12.4	2.5614e-06	1.90153e-05
ENSG00000035403	-0.13	-0.059	0.121	7.13	12.4	2.56466e-06	1.90282e-05
ENSG00000116991	-0.117	-0.163	0.645	4.49	12.4	2.5682e-06	1.90431e-05
ENSG00000114480	-0.4	-0.036	0.348	4.21	12.39	2.5743e-06	1.90771e-05
ENSG00000179271	-0.071	0.077	-0.109	4.89	12.39	2.57896e-06	1.90904e-05
ENSG00000181915	0.103	0.019	-0.063	4.86	12.39	2.57916e-06	1.90904e-05
ENSG00000139737	0.173	0.011	0.14	4.15	12.39	2.58159e-06	1.9097e-05
ENSG00000240857	-0.14	0.092	-0.152	3.35	12.39	2.58654e-06	1.91223e-05
ENSG00000073008	-0.952	0.043	-0.067	3.1	12.39	2.59301e-06	1.91587e-05
ENSG00000130589	-0.689	-0.023	0.07	6.95	12.38	2.597e-06	1.91769e-05
ENSG00000148950	0.043	0.077	-0.04	2.68	12.38	2.60779e-06	1.92412e-05
ENSG00000122390	0.117	-0.034	-0.056	6.12	12.38	2.61035e-06	1.92412e-05
ENSG00000105323	0.057	-0.054	0.081	8.04	12.38	2.61092e-06	1.92412e-05
ENSG00000186660	0.005	-0.03	0.062	5.94	12.38	2.61188e-06	1.92412e-05
ENSG00000112977	-0.309	-0.026	0.211	6.48	12.38	2.61502e-06	1.9253e-05
ENSG00000143977	-0.34	0.178	-0.144	3.37	12.36	2.64505e-06	1.94626e-05
ENSG00000204650	-0.004	0.046	0.047	4.08	12.36	2.6563e-06	1.95338e-05
ENSG00000169896	-0.038	-0.085	0.254	8.01	12.36	2.66249e-06	1.95666e-05
ENSG00000166165	0.729	-0.095	-1.179	2.11	12.36	2.66389e-06	1.95666e-05
ENSG00000089159	0.312	-0.112	0.238	8.51	12.35	2.67501e-06	1.96367e-05
ENSG00000139537	-0.007	0.091	-0.045	3.02	12.35	2.68033e-06	1.96642e-05
ENSG00000072135	-0.119	-0.019	-0.053	7.7	12.33	2.72272e-06	1.99634e-05
ENSG00000198925	0.07	-0.046	0.08	6.37	12.33	2.72482e-06	1.99671e-05
ENSG00000162813	-0.032	0.05	-0.045	4.31	12.32	2.75652e-06	2.01692e-05
ENSG00000156170	0.053	0.056	-0.103	3.42	12.32	2.75725e-06	2.01692e-05
ENSG00000261461	0.16	-0.062	0.074	2.83	12.32	2.75726e-06	2.01692e-05
ENSG00000165458	-0.149	-0.023	0.048	7.24	12.31	2.76548e-06	2.01954e-05
ENSG00000140564	-0.108	-0.075	0.282	7.82	12.31	2.76549e-06	2.01954e-05
ENSG00000141096	-0.457	-0.068	0.296	3.46	12.31	2.7657e-06	2.01954e-05
ENSG00000126226	-0.041	0.049	-0.037	5.87	12.31	2.77158e-06	2.02265e-05
ENSG00000118242	-0.013	0.033	0.159	2.87	12.31	2.77353e-06	2.02289e-05
ENSG00000182606	0.408	-0.05	-0.205	6.04	12.31	2.77609e-06	2.02357e-05
ENSG00000028203	0.166	0.026	0.015	4.84	12.31	2.78061e-06	2.02569e-05
ENSG00000233493	0.161	0.037	0.296	2.83	12.3	2.79409e-06	2.03432e-05
ENSG00000083720	-0.425	0.075	0.027	4.88	12.3	2.79717e-06	2.03538e-05
ENSG00000056558	0.13	0.041	0.031	7.33	12.3	2.80904e-06	2.04282e-05
ENSG00000166233	-0.01	-0.026	0.033	6.18	12.28	2.84849e-06	2.0703e-05
ENSG00000198727	-0.263	-0.066	0.253	10.84	12.28	2.85357e-06	2.07214e-05
ENSG00000151893	-0.218	-0.043	0.178	6.34	12.28	2.85434e-06	2.07214e-05
ENSG00000162711	-0.074	-0.073	-0.009	5.04	12.27	2.86122e-06	2.07592e-05
ENSG00000136826	0.038	-0.037	-0.444	4.53	12.27	2.86565e-06	2.07793e-05
ENSG00000101367	-0.143	-0.016	0.061	7.02	12.27	2.88443e-06	2.09033e-05
ENSG00000189046	0.265	0.033	-0.108	3.15	12.26	2.88723e-06	2.09115e-05
ENSG00000197943	-0.031	-0.054	0.034	7.49	12.26	2.8893e-06	2.09143e-05
ENSG00000065534	-1.366	0.03	0.164	2.67	12.26	2.90558e-06	2.102e-05
ENSG00000113140	-2.065	0.06	0.137	6.06	12.25	2.9137e-06	2.10665e-05
ENSG00000131174	-0.553	0.217	-0.192	4.67	12.25	2.92298e-06	2.11213e-05
ENSG00000014824	-0.312	0.087	-0.124	4.74	12.24	2.9366e-06	2.12075e-05
ENSG00000267364	0.933	-0.038	0.296	2.47	12.24	2.94345e-06	2.12363e-05
ENSG00000135932	-0.189	-0.04	0.207	7.65	12.24	2.944e-06	2.12363e-05
ENSG00000061273	-0.032	-0.036	0.135	7.78	12.24	2.95421e-06	2.12865e-05
ENSG00000138398	-0.106	0.097	-0.137	5.93	12.24	2.95437e-06	2.12865e-05
ENSG00000177989	-1.647	0.093	0.002	5.59	12.23	2.965e-06	2.13508e-05
ENSG00000104312	-0.894	0.059	-0.088	4.6	12.23	2.9731e-06	2.13921e-05
ENSG00000204843	-0.018	-0.047	0.119	6.48	12.23	2.97417e-06	2.13921e-05
ENSG00000178789	-0.4	-0.039	0.243	5.96	12.23	2.98294e-06	2.14427e-05
ENSG00000135604	-1.061	-0.018	0.301	6.39	12.22	3.00698e-06	2.16031e-05
ENSG00000100528	-0.161	0.047	0.065	5.48	12.21	3.03196e-06	2.17701e-05
ENSG00000108846	-1.545	0.072	-0.273	3.67	12.21	3.03932e-06	2.18103e-05
ENSG00000153317	-0.322	-0.057	0.248	6.59	12.2	3.04364e-06	2.18288e-05
ENSG00000138326	-0.237	0.251	-0.548	8.17	12.2	3.0614e-06	2.19436e-05
ENSG00000239839	-2.767	0.233	3.36	7.66	12.19	3.06842e-06	2.19812e-05
ENSG00000073737	-1.28	-0.012	0.245	4.63	12.19	3.0709e-06	2.19864e-05
ENSG00000134996	-0.288	-0.021	-0.002	7.15	12.19	3.07795e-06	2.20242e-05
ENSG00000136143	0.107	0.044	-0.069	4.26	12.18	3.1173e-06	2.22923e-05
ENSG00000100448	-1.287	0.075	2.989	3.16	12.18	3.11899e-06	2.22923e-05
ENSG00000108424	-0.167	-0.04	0.133	8.04	12.17	3.12357e-06	2.23123e-05
ENSG00000081870	0.01	0.082	-0.202	3.74	12.17	3.14076e-06	2.24222e-05
ENSG00000257218	0.226	0.009	-0.066	4.36	12.17	3.14483e-06	2.24384e-05
ENSG00000230979	0.179	0.052	-0.032	2.79	12.15	3.18142e-06	2.26865e-05
ENSG00000115840	-0.078	0.043	-0.058	4.78	12.15	3.18714e-06	2.27115e-05
ENSG00000047249	0.13	-0.043	-0.052	4.97	12.15	3.18857e-06	2.27115e-05
ENSG00000142208	-0.038	-0.045	0.101	7.41	12.15	3.20445e-06	2.28116e-05
ENSG00000198168	-0.261	0.103	0.076	4.46	12.14	3.21928e-06	2.29041e-05
ENSG00000141480	-0.246	-0.052	0.202	9.36	12.14	3.22619e-06	2.29402e-05
ENSG00000172428	0.164	0.076	-0.18	4.22	12.14	3.23363e-06	2.29799e-05
ENSG00000152700	-0.1	0.051	-0.082	5.31	12.13	3.23644e-06	2.29868e-05
ENSG00000133398	-0.069	0.057	-0.075	4.79	12.13	3.24323e-06	2.3022e-05
ENSG00000159216	0.002	-0.033	0.026	6.19	12.13	3.2607e-06	2.31328e-05
ENSG00000198561	-0.024	-0.045	-0.112	4.94	12.12	3.26659e-06	2.31614e-05
ENSG00000197629	-0.154	-0.034	-0.103	9.09	12.12	3.26948e-06	2.31654e-05
ENSG00000136451	0.081	-0.035	0.05	6.37	12.12	3.27163e-06	2.31654e-05
ENSG00000132475	-0.175	-0.056	0.122	9.98	12.12	3.27273e-06	2.31654e-05
ENSG00000260822	-0.416	-0.011	0.088	5.71	12.12	3.27723e-06	2.31841e-05
ENSG00000256576	-0.079	0.065	0.023	3.83	12.12	3.29276e-06	2.32807e-05
ENSG00000185619	-0.065	0.054	-0.042	6.59	12.11	3.29462e-06	2.32807e-05
ENSG00000105514	-0.198	-0.108	0.441	6.61	12.11	3.30439e-06	2.33366e-05
ENSG00000108100	-0.103	-0.038	0.179	7.21	12.11	3.31472e-06	2.33962e-05
ENSG00000203965	0.153	0.056	0.033	2.23	12.11	3.32092e-06	2.34203e-05
ENSG00000139146	0.141	0.031	-0.025	5.67	12.11	3.32188e-06	2.34203e-05
ENSG00000066135	0.074	-0.052	0.024	5.21	12.09	3.35325e-06	2.36281e-05
ENSG00000175193	-0.208	0.076	-0.107	5.13	12.09	3.35704e-06	2.36415e-05
ENSG00000125779	-0.25	-0.011	0.04	5.66	12.09	3.3781e-06	2.37763e-05
ENSG00000268471	-0.234	0.083	0.017	3.09	12.08	3.39756e-06	2.38892e-05
ENSG00000257267	0.132	0.047	-0.123	4.45	12.08	3.401e-06	2.38892e-05
ENSG00000065559	0.064	-0.06	0.161	5.88	12.08	3.40103e-06	2.38892e-05
ENSG00000171469	0.376	-0.002	-0.032	5.01	12.08	3.4018e-06	2.38892e-05
ENSG00000100292	-0.089	-0.051	-0.271	6.19	12.08	3.41125e-06	2.39421e-05
ENSG00000179348	-2.221	0.094	-0.563	4.41	12.07	3.41805e-06	2.39758e-05
ENSG00000168461	-0.727	-0.037	0.355	7.31	12.07	3.4199e-06	2.39758e-05
ENSG00000100353	0.139	0.013	-0.011	7.93	12.07	3.42419e-06	2.39848e-05
ENSG00000128011	0.239	-0.109	0.215	4.72	12.07	3.42503e-06	2.39848e-05
ENSG00000123562	-0.191	0.058	-0.026	5.91	12.06	3.44952e-06	2.41428e-05
ENSG00000088833	-0.262	-0.028	0.018	6.7	12.05	3.49427e-06	2.44422e-05
ENSG00000172465	-0.394	0.121	0.055	2.14	12.05	3.49867e-06	2.44593e-05
ENSG00000107929	-0.028	-0.029	0.05	6.63	12.04	3.50521e-06	2.44913e-05
ENSG00000128609	-0.411	0.154	-0.028	4.19	12.04	3.5159e-06	2.45523e-05
ENSG00000253954	0.251	0.003	0.187	3.63	12.04	3.52569e-06	2.46068e-05
ENSG00000050405	0.517	-0.016	0.102	4.11	12.03	3.54446e-06	2.4724e-05
ENSG00000273329	0.494	0.018	-0.105	2.54	12.03	3.5482e-06	2.47307e-05
ENSG00000140332	0.264	-0.134	0.258	8.11	12.03	3.54939e-06	2.47307e-05
ENSG00000128266	-1.101	0.022	-0.115	2.65	12.02	3.58603e-06	2.49683e-05
ENSG00000143319	0.082	-0.034	0.012	5.86	12.02	3.5875e-06	2.49683e-05
ENSG00000154174	0.061	0.024	-0.003	5.8	12.01	3.60703e-06	2.50903e-05
ENSG00000152520	-0.361	-0.002	0.082	6.69	12.01	3.61673e-06	2.51438e-05
ENSG00000118113	-2.111	0.11	3.508	4.35	12.01	3.62562e-06	2.51915e-05
ENSG00000102034	0.066	-0.065	0.07	7.24	12	3.64161e-06	2.52885e-05
ENSG00000157181	0.074	0.045	-0.073	4.32	12	3.65132e-06	2.53418e-05
ENSG00000149177	0.091	-0.095	0.105	7.87	12	3.65538e-06	2.53559e-05
ENSG00000100519	-0.075	0.108	-0.154	5.54	11.99	3.66263e-06	2.53875e-05
ENSG00000274376	-0.247	-0.013	-0.564	1.9	11.99	3.66401e-06	2.53875e-05
ENSG00000060069	0.132	-0.063	0.077	6.09	11.99	3.67303e-06	2.54359e-05
ENSG00000111845	-0.427	0.105	-0.118	3.25	11.99	3.67785e-06	2.54551e-05
ENSG00000240342	-0.7	0.157	0.043	8.23	11.99	3.68068e-06	2.54606e-05
ENSG00000213918	0.39	-0.003	-0.044	5.84	11.97	3.73554e-06	2.58257e-05
ENSG00000211455	-0.709	0.008	0.232	5.75	11.97	3.74257e-06	2.58601e-05
ENSG00000242259	0.237	0.004	-0.1	5.39	11.97	3.75341e-06	2.59205e-05
ENSG00000124507	-0.656	0.007	-0.305	2.76	11.95	3.81102e-06	2.63038e-05
ENSG00000148187	-0.234	0.06	-0.053	4.82	11.95	3.81712e-06	2.63314e-05
ENSG00000274925	-0.08	0.067	-0.114	3.1	11.95	3.8195e-06	2.63332e-05
ENSG00000128335	-0.719	0.007	-0.048	7.21	11.95	3.82257e-06	2.63371e-05
ENSG00000197345	0.054	0.066	-0.099	4.14	11.95	3.82622e-06	2.63371e-05
ENSG00000168273	-0.178	0.105	-0.183	2.2	11.95	3.8264e-06	2.63371e-05
ENSG00000089195	-0.057	0.045	-0.062	4.25	11.94	3.84157e-06	2.64269e-05
ENSG00000152193	0.033	0.071	-0.096	3.55	11.94	3.85235e-06	2.64865e-05
ENSG00000163626	-0.086	0.035	-0.008	4.47	11.94	3.86111e-06	2.65199e-05
ENSG00000162415	0.58	0.009	0.125	1.79	11.93	3.86453e-06	2.65199e-05
ENSG00000263753	0.143	0.027	0.041	5.18	11.93	3.86546e-06	2.65199e-05
ENSG00000180581	-0.245	0.083	0.102	2.97	11.93	3.86571e-06	2.65199e-05
ENSG00000244617	-0.611	-0.033	-0.231	3.14	11.93	3.8684e-06	2.65237e-05
ENSG00000123358	1.254	-0.148	-0.95	2.27	11.93	3.87447e-06	2.65507e-05
ENSG00000034693	-0.224	0.075	-0.016	3.18	11.93	3.87805e-06	2.65607e-05
ENSG00000214367	0.078	0.037	-0.091	4.44	11.93	3.88837e-06	2.66168e-05
ENSG00000111196	-0.347	0.102	-0.113	2.94	11.93	3.89115e-06	2.66212e-05
ENSG00000100628	-0.834	0.05	-0.332	3.01	11.92	3.91401e-06	2.67629e-05
ENSG00000164241	-0.079	0.08	-0.079	3.12	11.92	3.9225e-06	2.68063e-05
ENSG00000145779	-0.04	0.053	-0.032	7.2	11.91	3.93759e-06	2.68946e-05
ENSG00000216895	0.139	0.045	-0.089	1.93	11.91	3.95399e-06	2.69919e-05
ENSG00000256525	0.028	0.041	-0.043	4.84	11.9	3.98463e-06	2.71861e-05
ENSG00000168653	-0.31	0.177	-0.312	4.48	11.9	3.99354e-06	2.72321e-05
ENSG00000082641	-0.069	-0.026	-0.033	6.15	11.9	3.99756e-06	2.72446e-05
ENSG00000034152	0.093	-0.092	0.225	7.72	11.89	4.01646e-06	2.73584e-05
ENSG00000143401	-0.283	0.081	-0.004	5.56	11.89	4.03022e-06	2.74372e-05
ENSG00000117758	-0.193	-0.013	0.028	5.4	11.88	4.0526e-06	2.75674e-05
ENSG00000134077	-0.128	0.046	-0.021	4.67	11.88	4.05377e-06	2.75674e-05
ENSG00000013374	-0.29	-0.008	0.001	6.72	11.88	4.05663e-06	2.75718e-05
ENSG00000113088	0.253	0.07	-0.089	4.35	11.88	4.05943e-06	2.75758e-05
ENSG00000244119	0.139	0.079	-0.228	2.17	11.88	4.06396e-06	2.75916e-05
ENSG00000198763	-0.378	-0.047	0.222	10.59	11.87	4.07704e-06	2.76653e-05
ENSG00000118507	0.66	0.011	-0.216	3.65	11.87	4.08377e-06	2.76882e-05
ENSG00000185220	0.131	0.044	-0.174	3.9	11.87	4.08485e-06	2.76882e-05
ENSG00000180817	-0.849	0.154	-0.03	5.34	11.87	4.09308e-06	2.77195e-05
ENSG00000175581	-0.446	0.139	-0.155	3.94	11.87	4.09392e-06	2.77195e-05
ENSG00000154889	-0.097	-0.059	0.204	5.84	11.86	4.11098e-06	2.78136e-05
ENSG00000128512	-1.216	-0.021	0.169	3.36	11.86	4.11343e-06	2.78136e-05
ENSG00000131143	0.166	0.045	-0.075	8.1	11.86	4.1145e-06	2.78136e-05
ENSG00000136875	0.021	-0.023	-0.062	4.93	11.86	4.12519e-06	2.78707e-05
ENSG00000133961	-0.119	-0.083	0.31	8.09	11.86	4.13057e-06	2.7892e-05
ENSG00000166199	0.313	0.025	-0.179	3.82	11.85	4.14872e-06	2.79968e-05
ENSG00000189403	-0.371	0.105	-0.047	7.4	11.85	4.15058e-06	2.79968e-05
ENSG00000182544	0.181	-0.037	-0.128	5.36	11.85	4.15724e-06	2.80265e-05
ENSG00000188227	0.555	0.035	-0.182	2.7	11.85	4.16497e-06	2.80635e-05
ENSG00000101336	0.117	-0.115	0.201	9.16	11.85	4.17603e-06	2.81228e-05
ENSG00000186104	-0.129	0.066	-0.122	4.52	11.84	4.18505e-06	2.81683e-05
ENSG00000137094	0.155	-0.084	0.016	2.19	11.84	4.18759e-06	2.81702e-05
ENSG00000134321	-4.083	0.342	-0.39	4.82	11.84	4.19682e-06	2.82171e-05
ENSG00000100647	0.097	-0.081	0.116	7.88	11.83	4.2383e-06	2.84806e-05
ENSG00000163634	-0.276	0.089	-0.079	4.84	11.83	4.24508e-06	2.85108e-05
ENSG00000153207	-0.102	-0.051	0.188	6.33	11.83	4.25176e-06	2.85403e-05
ENSG00000070610	-0.284	-0.006	0.056	6.7	11.82	4.2641e-06	2.86078e-05
ENSG00000163877	0.087	-0.031	-0.012	4.96	11.82	4.26718e-06	2.8613e-05
ENSG00000152404	0.34	0.043	-0.209	4.5	11.82	4.27204e-06	2.86303e-05
ENSG00000167904	0.389	0.007	-0.023	3.4	11.81	4.29998e-06	2.8802e-05
ENSG00000186272	0.405	0.02	-0.069	2.81	11.81	4.33586e-06	2.90267e-05
ENSG00000206047	-2.345	0.223	3.103	3.02	11.8	4.33929e-06	2.90341e-05
ENSG00000135452	0.15	0.011	-0.011	4.71	11.79	4.39685e-06	2.94035e-05
ENSG00000120370	-0.189	0.084	-0.045	3.46	11.79	4.41007e-06	2.94761e-05
ENSG00000131669	-0.149	-0.081	0.239	8.14	11.78	4.42261e-06	2.95441e-05
ENSG00000188785	0.042	0.035	0.076	4.99	11.78	4.44765e-06	2.96847e-05
ENSG00000033627	-0.326	-0.033	0.11	6.12	11.78	4.44842e-06	2.96847e-05
ENSG00000103196	-1.17	-0.048	0.291	6.25	11.78	4.45195e-06	2.96924e-05
ENSG00000134326	-2.809	0.218	-0.378	4.07	11.77	4.46727e-06	2.97786e-05
ENSG00000013375	-0.383	0.084	-0.087	3.77	11.77	4.48069e-06	2.98521e-05
ENSG00000158156	-0.071	-0.071	0.134	6.39	11.77	4.49423e-06	2.99263e-05
ENSG00000185340	-1.375	0.043	0.05	3.96	11.76	4.50421e-06	2.99768e-05
ENSG00000152082	0.289	0.038	0.005	4.24	11.76	4.52518e-06	3.01003e-05
ENSG00000145287	0.389	0.025	-0.273	7.17	11.75	4.56164e-06	3.03267e-05
ENSG00000242802	-0.011	-0.031	0.005	6.83	11.74	4.5805e-06	3.04358e-05
ENSG00000081307	-0.406	0.086	-0.113	4.73	11.74	4.6127e-06	3.06282e-05
ENSG00000130921	0.401	0.004	-0.138	4.62	11.74	4.61523e-06	3.06282e-05
ENSG00000153823	-0.78	-0.011	0.12	4.08	11.73	4.61683e-06	3.06282e-05
ENSG00000166925	0.056	-0.061	0.105	7.93	11.73	4.62069e-06	3.06376e-05
ENSG00000196872	0.126	-0.113	0.209	1.84	11.73	4.64334e-06	3.07714e-05
ENSG00000198682	-0.13	-0.024	-0.233	2.36	11.73	4.65023e-06	3.08006e-05
ENSG00000102100	0.087	-0.049	0.036	4.5	11.73	4.65435e-06	3.08116e-05
ENSG00000137193	-0.087	-0.038	0.19	7.99	11.72	4.66459e-06	3.0863e-05
ENSG00000132541	0.184	0.106	-0.199	1.69	11.72	4.66908e-06	3.08764e-05
ENSG00000185909	-1.03	0.005	0.345	3.85	11.72	4.67325e-06	3.08876e-05
ENSG00000011422	-0.533	-0.053	0.181	6.41	11.72	4.68007e-06	3.09162e-05
ENSG00000087274	0.197	-0.059	0.005	8.28	11.72	4.68423e-06	3.09273e-05
ENSG00000082512	0.233	0.027	-0.105	6.77	11.72	4.68741e-06	3.09319e-05
ENSG00000180353	0.004	-0.058	0.051	9.71	11.72	4.69248e-06	3.09408e-05
ENSG00000131165	0.082	-0.045	0.028	7.12	11.72	4.69372e-06	3.09408e-05
ENSG00000059377	-0.128	-0.069	0.146	7.45	11.72	4.69879e-06	3.09579e-05
ENSG00000102738	-0.101	0.069	-0.151	4.34	11.71	4.7242e-06	3.11089e-05
ENSG00000092208	-0.025	0.115	-0.256	2.46	11.71	4.74072e-06	3.12012e-05
ENSG00000106993	-0.031	0.061	-0.028	4.19	11.7	4.74846e-06	3.12357e-05
ENSG00000124762	-0.51	-0.001	-0.345	4.5	11.7	4.78356e-06	3.145e-05
ENSG00000188786	0.047	-0.065	0.113	5.42	11.69	4.80836e-06	3.15964e-05
ENSG00000119844	-0.396	-0.001	0.097	5.26	11.68	4.86946e-06	3.1981e-05
ENSG00000004766	-0.273	0.073	-0.011	4.88	11.67	4.87322e-06	3.19889e-05
ENSG00000161642	-0.456	-0.025	0.019	6.28	11.67	4.88742e-06	3.20652e-05
ENSG00000173638	-0.12	-0.082	0.189	6.77	11.67	4.90402e-06	3.21572e-05
ENSG00000184939	0.124	0.05	-0.076	5.48	11.66	4.91556e-06	3.22159e-05
ENSG00000102032	-0.405	-0.019	-0.051	4.95	11.65	4.97329e-06	3.25772e-05
ENSG00000109762	-0.071	0.075	-0.183	3.94	11.64	5.00984e-06	3.27884e-05
ENSG00000081386	0.521	0.004	-0.03	4.24	11.64	5.01079e-06	3.27884e-05
ENSG00000178764	0.359	-0.065	-0.028	5.65	11.64	5.01491e-06	3.27981e-05
ENSG00000132406	0.238	0.039	-0.082	4.17	11.64	5.02525e-06	3.28485e-05
ENSG00000101596	-0.656	-0.006	0.159	8.99	11.64	5.04353e-06	3.29507e-05
ENSG00000132694	-0.299	-0.059	0.415	6.56	11.63	5.06233e-06	3.30562e-05
ENSG00000090238	-0.167	-0.062	0.218	8.84	11.63	5.09386e-06	3.32447e-05
ENSG00000138750	-0.171	0.059	-0.038	4.96	11.62	5.10663e-06	3.33106e-05
ENSG00000155368	-0.069	0.143	-0.309	5.11	11.62	5.1131e-06	3.33354e-05
ENSG00000114473	-0.224	0.086	-0.231	2.54	11.62	5.13145e-06	3.34375e-05
ENSG00000070785	-0.198	0.077	-0.117	3.37	11.61	5.16782e-06	3.36569e-05
ENSG00000164506	-0.414	-0.024	0.197	5.78	11.61	5.17713e-06	3.37e-05
ENSG00000085760	-0.51	0.079	0.071	4.61	11.6	5.19082e-06	3.37317e-05
ENSG00000123737	-0.188	0.053	-0.018	4.93	11.6	5.19101e-06	3.37317e-05
ENSG00000127022	-0.576	0.02	0.027	7.84	11.6	5.19233e-06	3.37317e-05
ENSG00000136161	-0.549	-0.007	0.125	6.18	11.6	5.19281e-06	3.37317e-05
ENSG00000064666	-0.057	-0.063	0.22	9.37	11.59	5.24101e-06	3.4027e-05
ENSG00000241837	-0.175	0.127	-0.248	3.9	11.59	5.26031e-06	3.41345e-05
ENSG00000151702	0.063	-0.041	0.042	8.04	11.59	5.26843e-06	3.41695e-05
ENSG00000259207	-1.817	0.019	0.378	2.2	11.56	5.41075e-06	3.50743e-05
ENSG00000273015	0.081	0.043	-0.051	5.09	11.55	5.4396e-06	3.52429e-05
ENSG00000254004	0.02	0.054	-0.109	4.02	11.55	5.45443e-06	3.53207e-05
ENSG00000133835	-0.314	-0.002	0.031	5.92	11.55	5.46877e-06	3.53868e-05
ENSG00000146729	-0.217	0.054	0.031	5.21	11.55	5.47088e-06	3.53868e-05
ENSG00000251247	-0.073	0.068	-0.052	3.52	11.55	5.47403e-06	3.53868e-05
ENSG00000217094	-0.048	0.085	-0.013	2.63	11.54	5.47599e-06	3.53868e-05
ENSG00000120662	-0.408	0.089	-0.015	4.11	11.53	5.52951e-06	3.57142e-05
ENSG00000084764	0.175	-0.072	0.016	3.21	11.53	5.54735e-06	3.58108e-05
ENSG00000129566	-0.2	-0.013	-0.006	6.95	11.53	5.56061e-06	3.58742e-05
ENSG00000110200	-0.482	0.087	0.109	2.38	11.53	5.56292e-06	3.58742e-05
ENSG00000155329	0.004	0.092	-0.174	3.92	11.53	5.56666e-06	3.58798e-05
ENSG00000143382	-1.127	0.014	0.177	5.2	11.52	5.57573e-06	3.59197e-05
ENSG00000074370	0.118	-0.044	-0.018	9.18	11.52	5.5932e-06	3.60136e-05
ENSG00000132334	-0.117	-0.062	0.215	7.77	11.52	5.60251e-06	3.60549e-05
ENSG00000159140	-0.038	-0.029	-0.027	8.17	11.51	5.62833e-06	3.62024e-05
ENSG00000255302	-0.162	0.068	0.104	6.3	11.51	5.64323e-06	3.62796e-05
ENSG00000166579	0.034	-0.086	0.253	7.2	11.5	5.70399e-06	3.66513e-05
ENSG00000268758	-1.031	0.042	-0.603	3.85	11.5	5.70801e-06	3.66545e-05
ENSG00000124243	0.463	0.02	-0.18	5.09	11.5	5.71037e-06	3.66545e-05
ENSG00000108582	-0.285	-0.086	0.318	7	11.49	5.73283e-06	3.67719e-05
ENSG00000169100	0.159	0.013	0.018	9.39	11.49	5.73455e-06	3.67719e-05
ENSG00000100280	-0.012	-0.026	-0.115	6.95	11.49	5.74471e-06	3.68181e-05
ENSG00000111011	0	0.035	-0.02	6.51	11.49	5.7515e-06	3.68427e-05
ENSG00000168958	-0.151	0.045	-0.019	5.89	11.49	5.7672e-06	3.69243e-05
ENSG00000171843	0.334	0.019	0.051	4.49	11.49	5.77755e-06	3.69716e-05
ENSG00000182934	-0.172	-0.025	0.087	7.63	11.48	5.78238e-06	3.69835e-05
ENSG00000278030	0.375	0.014	0.208	4.22	11.48	5.80696e-06	3.71217e-05
ENSG00000113643	-0.422	0.096	-0.157	5.2	11.48	5.81749e-06	3.71699e-05
ENSG00000172232	-2.636	0.207	2.728	4.24	11.47	5.85101e-06	3.73491e-05
ENSG00000105953	-0.128	-0.049	0.139	6.89	11.47	5.85152e-06	3.73491e-05
ENSG00000080845	0.052	-0.047	0.109	5.57	11.47	5.87017e-06	3.7449e-05
ENSG00000119616	0.226	0.022	-0.069	5.31	11.46	5.89221e-06	3.75682e-05
ENSG00000130706	0.006	-0.031	0.013	5.55	11.46	5.89488e-06	3.75682e-05
ENSG00000197329	-0.751	-0.017	0.25	7.14	11.46	5.89902e-06	3.75748e-05
ENSG00000120910	0.209	0.024	-0.145	5.55	11.46	5.90195e-06	3.75748e-05
ENSG00000183527	-0.318	0.093	-0.128	3.29	11.46	5.90941e-06	3.76031e-05
ENSG00000171700	-0.093	-0.05	0.131	7.86	11.46	5.91248e-06	3.76035e-05
ENSG00000188690	0.116	0.017	0.001	5.02	11.46	5.922e-06	3.76448e-05
ENSG00000163735	-2.171	0.065	0.403	1.61	11.45	5.9795e-06	3.7991e-05
ENSG00000078061	0.084	-0.04	0.037	6.91	11.44	5.99793e-06	3.80887e-05
ENSG00000140854	-0.089	-0.038	0.152	5.34	11.44	6.0242e-06	3.8236e-05
ENSG00000224094	0.252	0.238	-0.53	2.23	11.43	6.07754e-06	3.85549e-05
ENSG00000075420	-0.244	-0.073	0.233	5.69	11.43	6.09331e-06	3.86302e-05
ENSG00000145919	-0.039	0.063	-0.087	4.35	11.43	6.09559e-06	3.86302e-05
ENSG00000138381	-0.212	0.089	-0.036	5.5	11.41	6.16049e-06	3.90216e-05
ENSG00000115484	-0.07	0.039	-0.029	6.73	11.41	6.17157e-06	3.9072e-05
ENSG00000141002	0.074	-0.037	-0.007	7.3	11.41	6.17818e-06	3.90767e-05
ENSG00000184702	-1.961	0.069	0.485	4.47	11.41	6.17859e-06	3.90767e-05
ENSG00000168234	0.008	0.023	0.123	5.56	11.41	6.18302e-06	3.9085e-05
ENSG00000114796	-0.026	-0.027	0.02	5.85	11.4	6.22913e-06	3.93565e-05
ENSG00000100028	0.109	0.033	-0.148	5.84	11.4	6.23401e-06	3.93658e-05
ENSG00000073150	-0.317	-0.109	0.537	5.1	11.4	6.23691e-06	3.93658e-05
ENSG00000198478	-2.085	0.083	0.255	3.5	11.4	6.25134e-06	3.94369e-05
ENSG00000171421	0.122	0.058	-0.012	3.14	11.4	6.26135e-06	3.94801e-05
ENSG00000102974	0.202	-0.058	0.041	6.4	11.39	6.28081e-06	3.95828e-05
ENSG00000105402	-0.647	-0.003	0.18	6.11	11.39	6.32284e-06	3.98275e-05
ENSG00000197766	-0.818	-0.062	-0.017	7.22	11.38	6.33079e-06	3.98386e-05
ENSG00000163166	0.108	-0.022	-0.119	5.77	11.38	6.33233e-06	3.98386e-05
ENSG00000177119	-0.556	0.005	0.106	5.49	11.38	6.33419e-06	3.98386e-05
ENSG00000109943	0.165	0.038	0.122	4.26	11.38	6.36152e-06	3.99736e-05
ENSG00000119705	-0.583	0.201	-0.393	2.71	11.38	6.36206e-06	3.99736e-05
ENSG00000256039	-0.125	0.105	0.46	4.36	11.37	6.388e-06	4.01164e-05
ENSG00000113272	-0.218	0.05	0.044	3.38	11.37	6.40488e-06	4.02021e-05
ENSG00000147044	0.004	0.03	0.134	4.24	11.37	6.42294e-06	4.02952e-05
ENSG00000167632	0.008	-0.055	0.054	4.89	11.36	6.44914e-06	4.04258e-05
ENSG00000103549	-0.089	-0.057	0.18	6.08	11.36	6.45024e-06	4.04258e-05
ENSG00000139211	0.191	0.023	0.165	4.2	11.36	6.45381e-06	4.04279e-05
ENSG00000267040	-0.084	0.064	-0.091	2.25	11.36	6.49072e-06	4.06327e-05
ENSG00000102317	-0.225	0.07	-0.03	7.7	11.36	6.49302e-06	4.06327e-05
ENSG00000280128	-0.201	0.074	-0.003	4.3	11.35	6.52611e-06	4.08193e-05
ENSG00000117691	0.068	0.051	-0.041	4.18	11.35	6.53521e-06	4.08557e-05
ENSG00000253738	-0.18	0.124	-0.036	3.95	11.35	6.54405e-06	4.08716e-05
ENSG00000150316	-0.118	0.089	-0.144	4.96	11.35	6.54431e-06	4.08716e-05
ENSG00000214717	0	-0.052	0.069	6.1	11.35	6.55256e-06	4.09027e-05
ENSG00000158109	0.055	-0.055	0.148	6.64	11.34	6.55694e-06	4.09095e-05
[truncated: 10,473 more rows]

## Sheet: 2_test_group
genes	logFC.groupDMD	logFC.groupDMD.age	logCPM	F	PValue	FDR
ENSG00000232888	0.294	0.082	6.84	39.75	1.92014e-11	1.27823e-07
ENSG00000212802	0.404	0.064	7.15	35.4	1.21973e-10	2.96409e-07
ENSG00000184371	-0.642	-0.07	4.12	34.96	1.48331e-10	2.96409e-07
ENSG00000240376	0.349	0.114	5.97	33.87	2.41275e-10	2.96409e-07
ENSG00000243680	1.372	0.046	1.67	33.86	2.42275e-10	2.96409e-07
ENSG00000213280	0.169	0.187	1.69	33.61	2.71361e-10	2.96409e-07
ENSG00000239559	1.241	0.044	2.81	33.3	3.11682e-10	2.96409e-07
ENSG00000110700	0.335	0.091	9.2	31.65	6.66457e-10	4.33522e-07
ENSG00000228929	0.622	0.065	5.17	31.25	8.04145e-10	4.33522e-07
ENSG00000142937	0.452	0.105	10	31.2	8.23021e-10	4.33522e-07
ENSG00000237668	0.617	0.21	2.84	30.77	1.01248e-09	4.33522e-07
ENSG00000217716	0.638	0.119	5.48	30.76	1.01486e-09	4.33522e-07
ENSG00000134419	0.413	0.172	6.5	30.71	1.04129e-09	4.33522e-07
ENSG00000167380	0.203	0.076	4.6	30.49	1.15246e-09	4.33522e-07
ENSG00000107949	-0.13	0.099	4.65	30.34	1.23974e-09	4.33522e-07
ENSG00000147677	0.234	0.038	7.98	30.18	1.34015e-09	4.33522e-07
ENSG00000108298	0.54	0.039	10.58	30.1	1.39294e-09	4.33522e-07
ENSG00000171858	0.321	0.171	8.28	30.08	1.40353e-09	4.33522e-07
ENSG00000249264	0.679	0.076	2.58	30.03	1.44039e-09	4.33522e-07
ENSG00000175061	0.009	0.12	7.02	29.84	1.5763e-09	4.33522e-07
ENSG00000089157	0.238	0.075	10.01	29.8	1.61157e-09	4.33522e-07
ENSG00000174748	0.307	0.062	9.53	29.79	1.61773e-09	4.33522e-07
ENSG00000139239	0.255	0.064	7.65	29.68	1.70676e-09	4.33522e-07
ENSG00000236439	0.535	0.21	4.97	29.67	1.71592e-09	4.33522e-07
ENSG00000230897	0.321	0.163	3.63	29.66	1.7213e-09	4.33522e-07
ENSG00000185808	0.016	0.085	3.17	29.58	1.78623e-09	4.33522e-07
ENSG00000213553	0.183	0.075	8.18	29.56	1.80746e-09	4.33522e-07
ENSG00000142534	0.367	0.071	10.46	29.54	1.82344e-09	4.33522e-07
ENSG00000008988	0.558	0.117	9.45	29.27	2.0822e-09	4.64629e-07
ENSG00000122406	0.238	0.118	9.69	29.26	2.09386e-09	4.64629e-07
ENSG00000236801	-0.011	0.188	3.17	28.92	2.4688e-09	5.16076e-07
ENSG00000152454	0.535	0.026	2.95	28.91	2.48076e-09	5.16076e-07
ENSG00000218227	0.551	0.037	6.95	28.77	2.65262e-09	5.22957e-07
ENSG00000234782	0.411	0.157	5.13	28.72	2.71958e-09	5.22957e-07
ENSG00000218175	0.557	0.053	4.94	28.7	2.74951e-09	5.22957e-07
ENSG00000131469	0.319	0.183	8.92	28.29	3.36727e-09	5.98784e-07
ENSG00000197958	0.39	0.063	8.91	28.28	3.37531e-09	5.98784e-07
ENSG00000198131	0.243	0.031	4.28	28.26	3.41803e-09	5.98784e-07
ENSG00000188846	0.31	0.07	9.05	28.11	3.68715e-09	6.29367e-07
ENSG00000228502	0.591	0.071	2.61	28	3.88995e-09	6.3772e-07
ENSG00000137154	0.394	0.142	10.5	27.98	3.92767e-09	6.3772e-07
ENSG00000171490	0.053	0.062	7.02	27.9	4.09055e-09	6.48352e-07
ENSG00000185834	0.55	0.047	6.46	27.85	4.1967e-09	6.49708e-07
ENSG00000105640	0.402	0.047	8.19	27.79	4.31924e-09	6.53481e-07
ENSG00000163938	-0.229	0.135	5.58	27.64	4.64841e-09	6.78833e-07
ENSG00000225200	0.534	0.103	4.76	27.62	4.69075e-09	6.78833e-07
ENSG00000051382	-0.212	-0.053	5.27	27.49	5.00619e-09	7.06377e-07
ENSG00000213315	0.411	0.159	2.66	27.46	5.0933e-09	7.06377e-07
ENSG00000173226	-0.152	0.08	5.18	27.26	5.63711e-09	7.65842e-07
ENSG00000241061	0.421	0.107	3.77	27.14	5.99219e-09	7.978e-07
ENSG00000145592	0.814	0.058	9.37	26.92	6.69739e-09	8.74206e-07
ENSG00000174444	0.12	0.096	10.59	26.71	7.42899e-09	9.51054e-07
ENSG00000122359	-0.053	-0.078	8.87	26.66	7.61627e-09	9.56633e-07
ENSG00000219928	0.162	0.207	4.29	26.59	7.93324e-09	9.64932e-07
ENSG00000218426	0.421	0.084	7.96	26.58	7.97225e-09	9.64932e-07
ENSG00000224631	0.168	0.166	7.76	26.43	8.58507e-09	1.00247e-06
ENSG00000234009	0.443	0.107	4.8	26.43	8.59073e-09	1.00247e-06
ENSG00000230207	0.02	0.105	5.1	26.4	8.73413e-09	1.00247e-06
ENSG00000234648	-0.401	0.146	6.09	26.31	9.12107e-09	1.01341e-06
ENSG00000100316	0.218	0.081	10.88	26.31	9.13396e-09	1.01341e-06
ENSG00000165175	-0.078	-0.072	6.69	26.16	9.89095e-09	1.06323e-06
ENSG00000242299	0.271	0.165	6.93	26.15	9.90243e-09	1.06323e-06
ENSG00000137547	-0.027	0.092	4.12	26.09	1.02549e-08	1.06844e-06
ENSG00000143748	0.166	0.037	4.52	26.08	1.02967e-08	1.06844e-06
ENSG00000104408	-0.018	0.131	8.08	26.05	1.04324e-08	1.06844e-06
ENSG00000220472	0.524	0.054	4.69	25.86	1.14928e-08	1.15921e-06
ENSG00000010404	0.086	-0.097	7.79	25.65	1.28282e-08	1.27459e-06
ENSG00000224032	0.173	0.086	4.06	25.58	1.33296e-08	1.30493e-06
ENSG00000100814	-0.126	0.088	4.48	25.55	1.35564e-08	1.3079e-06
ENSG00000229638	0.125	0.091	8.56	25.45	1.42786e-08	1.3579e-06
ENSG00000213741	0.327	0.178	8.8	25.4	1.46231e-08	1.37107e-06
ENSG00000235174	0.011	0.278	7.07	25.33	1.51863e-08	1.39447e-06
ENSG00000214535	0.232	0.216	5.49	25.29	1.54676e-08	1.39447e-06
ENSG00000219023	-0.375	0.286	2.94	25.29	1.55128e-08	1.39447e-06
ENSG00000117091	0.186	0.062	7.36	25.26	1.57105e-08	1.39447e-06
ENSG00000136149	0.762	0.068	3.76	25.02	1.78957e-08	1.5669e-06
ENSG00000196531	0.393	0.033	9.53	24.91	1.89215e-08	1.5669e-06
ENSG00000143947	0.346	0.145	8.74	24.9	1.89981e-08	1.5669e-06
ENSG00000231500	0.124	0.172	10.08	24.9	1.90396e-08	1.5669e-06
ENSG00000196205	0.273	0.076	9.89	24.9	1.90468e-08	1.5669e-06
ENSG00000242477	-0.004	0.127	2.52	24.9	1.90655e-08	1.5669e-06
ENSG00000241511	-0.383	0.264	4.08	24.83	1.96992e-08	1.59924e-06
ENSG00000182899	0.171	0.163	8.46	24.78	2.03127e-08	1.62918e-06
ENSG00000229994	0.289	0.12	4.06	24.6	2.22521e-08	1.76348e-06
ENSG00000234287	0.124	0.231	6.13	24.53	2.31216e-08	1.81083e-06
ENSG00000156508	0.313	0.074	11.82	24.47	2.39519e-08	1.83831e-06
ENSG00000096872	-0.072	0.14	2.56	24.46	2.40247e-08	1.83831e-06
ENSG00000105193	0.42	0.058	9.84	24.37	2.52089e-08	1.907e-06
ENSG00000114391	0.228	0.141	8.01	24.3	2.61489e-08	1.93893e-06
ENSG00000176209	0.448	0.041	3.92	24.3	2.62136e-08	1.93893e-06
ENSG00000055044	-0.09	0.113	5.67	24.2	2.76447e-08	2.02231e-06
ENSG00000244313	0.421	0.13	7.72	24.17	2.80918e-08	2.03269e-06
ENSG00000240616	0.171	0.135	3.22	24.07	2.95779e-08	2.10506e-06
ENSG00000249855	0.383	0.077	1.94	24.06	2.97245e-08	2.10506e-06
ENSG00000180370	-0.2	-0.074	7.59	24	3.07275e-08	2.15319e-06
ENSG00000083845	0.434	0.055	9.66	23.9	3.2353e-08	2.19897e-06
ENSG00000122026	-0.236	0.169	3.98	23.9	3.24663e-08	2.19897e-06
ENSG00000237214	0.836	0.034	2.04	23.87	3.29462e-08	2.19897e-06
ENSG00000182774	0.124	0.215	7.61	23.86	3.31323e-08	2.19897e-06
ENSG00000223803	0.905	0.085	2.56	23.83	3.36057e-08	2.19897e-06
ENSG00000230202	0.218	0.057	7.91	23.82	3.3815e-08	2.19897e-06
ENSG00000161016	0.481	0.033	10.39	23.82	3.38696e-08	2.19897e-06
ENSG00000165121	0.41	0.04	2.53	23.81	3.40235e-08	2.19897e-06
ENSG00000237506	0.431	0.052	3.66	23.77	3.47117e-08	2.22188e-06
ENSG00000114573	-0.46	-0.069	6.69	23.68	3.64236e-08	2.30925e-06
ENSG00000237676	0.477	0.118	1.75	23.38	4.28436e-08	2.6755e-06
ENSG00000133112	0.232	0.167	10.36	23.38	4.30041e-08	2.6755e-06
ENSG00000023608	-0.038	0.116	2.24	23.35	4.35294e-08	2.68311e-06
ENSG00000198918	0.11	0.248	4.02	23.33	4.419e-08	2.68609e-06
ENSG00000155438	0.001	0.095	4.35	23.31	4.46754e-08	2.68609e-06
ENSG00000196267	0.676	-0.013	3.66	23.3	4.47883e-08	2.68609e-06
ENSG00000146677	0.73	0.056	5.98	23.2	4.73159e-08	2.80527e-06
ENSG00000196850	-0.128	-0.041	6.38	23.19	4.76184e-08	2.80527e-06
ENSG00000136942	0.081	0.157	8.24	23.14	4.87686e-08	2.84783e-06
ENSG00000162736	-0.026	-0.073	6.86	23.09	5.02419e-08	2.89152e-06
ENSG00000244716	-0.212	0.285	4.33	23.09	5.03856e-08	2.89152e-06
ENSG00000149273	0.346	0.067	10.55	23.04	5.1656e-08	2.91951e-06
ENSG00000153561	0.218	-0.08	6.61	23.04	5.17504e-08	2.91951e-06
ENSG00000142541	0.459	0.061	10.15	22.92	5.52542e-08	3.09098e-06
ENSG00000151332	-0.524	0.133	3.36	22.88	5.64945e-08	3.11095e-06
ENSG00000089009	0.122	0.125	8.42	22.87	5.68291e-08	3.11095e-06
ENSG00000197961	0.17	0.049	5.19	22.86	5.70131e-08	3.11095e-06
ENSG00000147654	0.031	0.066	4.19	22.73	6.10633e-08	3.30486e-06
ENSG00000197971	0.258	-0.116	8.36	22.67	6.32275e-08	3.3944e-06
ENSG00000240036	0.519	0.112	3.34	22.63	6.46585e-08	3.40442e-06
ENSG00000124383	0.007	0.066	5.17	22.62	6.49052e-08	3.40442e-06
ENSG00000080608	0.014	0.089	4.3	22.62	6.49484e-08	3.40442e-06
ENSG00000117543	0.249	0.102	4.52	22.57	6.70226e-08	3.4857e-06
ENSG00000239246	0.434	0.134	2.44	22.55	6.76433e-08	3.49071e-06
ENSG00000118181	0.299	0.127	8.59	22.45	7.13247e-08	3.61354e-06
ENSG00000172809	0.573	0.028	8.89	22.44	7.20175e-08	3.61354e-06
ENSG00000178429	-0.829	0.361	4.73	22.41	7.3044e-08	3.61354e-06
ENSG00000151876	0.08	0.089	3.29	22.41	7.31241e-08	3.61354e-06
ENSG00000277998	0.103	0.133	4.37	22.4	7.32789e-08	3.61354e-06
ENSG00000227081	-0.153	0.249	8.21	22.4	7.32805e-08	3.61354e-06
ENSG00000243199	0.192	0.118	6.14	22.33	7.65073e-08	3.7024e-06
ENSG00000114942	0.106	0.21	7.27	22.32	7.68275e-08	3.7024e-06
ENSG00000250321	-0.15	0.271	1.46	22.3	7.7553e-08	3.7024e-06
ENSG00000083099	0.233	0.054	4.5	22.3	7.78027e-08	3.7024e-06
ENSG00000148730	-0.017	-0.058	7.93	22.29	7.78633e-08	3.7024e-06
ENSG00000105821	-0.157	0.082	4.34	22.28	7.85352e-08	3.70786e-06
ENSG00000135336	0.046	0.068	4.51	22.25	7.9659e-08	3.73444e-06
ENSG00000196290	0.212	0.044	4.51	22.24	8.04235e-08	3.74391e-06
ENSG00000171863	0.01	0.238	7.48	22.22	8.09977e-08	3.74446e-06
ENSG00000114446	0.016	0.134	4.28	22.21	8.17557e-08	3.75242e-06
ENSG00000178464	0.357	0.049	6.89	22.19	8.24071e-08	3.75242e-06
ENSG00000232472	-0.132	0.246	6.14	22.18	8.31978e-08	3.75242e-06
ENSG00000023445	0.606	0.032	7.39	22.17	8.34247e-08	3.75242e-06
ENSG00000080824	0.002	0.113	8.73	22.11	8.63971e-08	3.86004e-06
ENSG00000173145	-0.251	0.106	4.36	22.08	8.77424e-08	3.89401e-06
ENSG00000137054	0.296	0.033	4.29	22.04	8.94571e-08	3.94381e-06
ENSG00000166441	0.226	0.103	9.2	22	9.15866e-08	4.01113e-06
ENSG00000114686	-0.207	0.127	5.07	21.97	9.35261e-08	4.0693e-06
ENSG00000231767	-0.029	0.177	5.15	21.94	9.47491e-08	4.09574e-06
ENSG00000183283	-0.068	-0.069	9.62	21.92	9.6013e-08	4.1236e-06
ENSG00000060339	0.004	0.049	6.11	21.9	9.716e-08	4.14612e-06
ENSG00000198839	0.331	0.061	4.09	21.87	9.86961e-08	4.18484e-06
ENSG00000196588	0.088	-0.077	7.17	21.82	1.01336e-07	4.26957e-06
ENSG00000164587	0.341	0.095	9.71	21.73	1.06444e-07	4.4566e-06
ENSG00000266094	0.047	-0.058	8.97	21.7	1.08372e-07	4.50894e-06
ENSG00000187534	-0.299	-0.046	4.46	21.69	1.09186e-07	4.5146e-06
ENSG00000217027	-0.001	0.187	3.53	21.67	1.10093e-07	4.51949e-06
ENSG00000115935	-0.041	-0.063	9.17	21.66	1.10662e-07	4.51949e-06
ENSG00000035141	-0.187	0.08	4.98	21.63	1.13037e-07	4.57647e-06
ENSG00000162244	0.525	0.032	9.02	21.61	1.13925e-07	4.57647e-06
ENSG00000145425	-0.075	0.231	6.33	21.61	1.14368e-07	4.57647e-06
ENSG00000251369	0.505	0.048	4.53	21.6	1.14807e-07	4.57647e-06
ENSG00000144713	0.446	0.074	9.84	21.58	1.15995e-07	4.59632e-06
ENSG00000108559	0.216	0.04	5.6	21.56	1.17133e-07	4.61394e-06
ENSG00000263266	-0.346	0.29	7.03	21.51	1.20578e-07	4.7217e-06
ENSG00000181524	-0.042	0.158	5.75	21.46	1.23933e-07	4.8247e-06
ENSG00000239900	-0.059	0.054	5.92	21.42	1.27142e-07	4.91986e-06
ENSG00000104047	-0.381	0.1	3.68	21.41	1.27856e-07	4.91986e-06
ENSG00000113734	-0.058	0.084	2.79	21.39	1.29201e-07	4.92592e-06
ENSG00000219451	-1.32	0.406	1.28	21.38	1.29888e-07	4.92592e-06
ENSG00000203875	0.177	0.153	6.19	21.38	1.30233e-07	4.92592e-06
ENSG00000168028	0.101	0.092	9.28	21.32	1.3424e-07	5.03653e-06
ENSG00000119541	-0.031	-0.049	6.6	21.32	1.34671e-07	5.03653e-06
ENSG00000105708	0.039	0.084	4.57	21.29	1.36618e-07	5.08083e-06
ENSG00000264247	0.272	0.039	4.55	21.27	1.38054e-07	5.10571e-06
ENSG00000283041	0.216	0.063	8.61	21.26	1.38849e-07	5.10674e-06
ENSG00000106560	-0.239	0.125	6.8	21.24	1.40432e-07	5.12345e-06
ENSG00000234797	-0.28	0.3	7.22	21.23	1.41181e-07	5.12345e-06
ENSG00000129824	0.178	0.066	8.26	21.22	1.42287e-07	5.12345e-06
ENSG00000171608	0.202	-0.095	9.35	21.22	1.42382e-07	5.12345e-06
ENSG00000147403	0.431	0.042	10.81	21.18	1.4535e-07	5.20214e-06
ENSG00000213598	-1.037	0.444	3.46	21.14	1.48732e-07	5.29469e-06
ENSG00000188554	0.004	-0.061	7.46	21.12	1.50807e-07	5.34002e-06
ENSG00000074201	0.032	0.074	6.01	21.06	1.56203e-07	5.50183e-06
ENSG00000197756	0.46	0.046	9.61	21.04	1.57849e-07	5.53054e-06
ENSG00000075239	-0.076	0.108	4.13	20.99	1.62423e-07	5.64631e-06
ENSG00000122547	0.132	-0.123	5.02	20.98	1.62992e-07	5.64631e-06
ENSG00000226525	0.023	0.262	3.51	20.97	1.63698e-07	5.64631e-06
ENSG00000214784	-0.625	0.339	3.06	20.92	1.69181e-07	5.73616e-06
ENSG00000198755	0.22	0.077	9.46	20.91	1.69783e-07	5.73616e-06
ENSG00000196670	0.385	0.046	5.06	20.9	1.70353e-07	5.73616e-06
ENSG00000105053	0.174	-0.062	6.27	20.9	1.7056e-07	5.73616e-06
ENSG00000108946	-0.195	-0.068	7.94	20.89	1.71218e-07	5.73616e-06
ENSG00000111540	0.137	-0.065	7.77	20.89	1.71473e-07	5.73616e-06
ENSG00000119760	0.064	0.033	6.05	20.85	1.75395e-07	5.82318e-06
ENSG00000123505	-0.191	-0.043	6.9	20.84	1.76465e-07	5.82318e-06
ENSG00000161970	0.066	0.256	4.66	20.84	1.77045e-07	5.82318e-06
ENSG00000130475	0.308	-0.082	6.86	20.83	1.77573e-07	5.82318e-06
ENSG00000187109	0.197	0.047	8.85	20.81	1.79272e-07	5.83765e-06
ENSG00000250182	0.129	0.088	3.88	20.81	1.79768e-07	5.83765e-06
ENSG00000240509	-2.117	0.579	3.05	20.79	1.82058e-07	5.8833e-06
ENSG00000156482	0.143	0.112	8.54	20.73	1.87614e-07	6.03357e-06
ENSG00000071082	-0.392	0.343	8.38	20.72	1.88641e-07	6.03743e-06
ENSG00000169964	0.153	0.059	4.7	20.71	1.90243e-07	6.05957e-06
ENSG00000164934	-0.147	0.109	4.61	20.69	1.92374e-07	6.06815e-06
ENSG00000213442	0.31	0.05	8.83	20.68	1.9303e-07	6.06815e-06
ENSG00000198464	0.204	0.081	4.15	20.68	1.93248e-07	6.06815e-06
ENSG00000163001	0.253	0.07	4.12	20.66	1.96311e-07	6.13541e-06
ENSG00000225093	0.193	0.077	4.96	20.64	1.97743e-07	6.15127e-06
ENSG00000256537	0.153	0.056	4.27	20.62	2.00613e-07	6.21154e-06
ENSG00000172046	0.005	-0.057	6.88	20.55	2.08168e-07	6.41561e-06
ENSG00000169740	0.502	0.073	3.86	20.53	2.11141e-07	6.45727e-06
ENSG00000162086	0.122	0.056	4.82	20.53	2.11459e-07	6.45727e-06
ENSG00000120832	0.254	0.049	3.61	20.49	2.15713e-07	6.55707e-06
ENSG00000214485	-0.533	0.285	5.74	20.48	2.1681e-07	6.56047e-06
ENSG00000012822	-0.211	-0.034	7.53	20.45	2.2113e-07	6.66093e-06
ENSG00000177731	-0.097	-0.061	8.06	20.44	2.22255e-07	6.66465e-06
ENSG00000130699	0.274	-0.079	4.91	20.43	2.23615e-07	6.67535e-06
ENSG00000273611	0.06	0.091	4.44	20.39	2.282e-07	6.78181e-06
ENSG00000130255	0.37	0.052	8.72	20.36	2.32606e-07	6.88203e-06
ENSG00000168818	0.006	0.036	4.88	20.35	2.34625e-07	6.89878e-06
ENSG00000204387	-0.026	0.105	6.59	20.34	2.35716e-07	6.89878e-06
ENSG00000124214	-0.023	-0.054	6.22	20.33	2.36281e-07	6.89878e-06
ENSG00000072110	-0.122	-0.107	8.64	20.31	2.39929e-07	6.97471e-06
ENSG00000110871	-0.347	0.119	4.34	20.29	2.42734e-07	7.0023e-06
ENSG00000205531	0.23	0.029	7.52	20.28	2.42982e-07	7.0023e-06
ENSG00000106829	-0.16	-0.062	6.47	20.25	2.47911e-07	7.11354e-06
ENSG00000085185	-0.016	-0.109	4.15	20.23	2.51393e-07	7.18251e-06
ENSG00000168710	0.168	-0.058	6.38	20.21	2.53585e-07	7.21416e-06
ENSG00000143727	-0.066	0.062	5.87	20.2	2.55651e-07	7.21653e-06
ENSG00000232573	0.294	0.083	8.43	20.2	2.55836e-07	7.21653e-06
ENSG00000138385	-0.145	0.118	5.14	20.18	2.58258e-07	7.23657e-06
ENSG00000137970	-0.213	0.252	6.26	20.17	2.59485e-07	7.23657e-06
ENSG00000283633	-1.681	-0.016	2.41	20.17	2.59808e-07	7.23657e-06
ENSG00000128951	-0.312	0.109	5.48	20.14	2.64318e-07	7.33151e-06
ENSG00000197008	0.318	0.068	3.21	20.12	2.67631e-07	7.36931e-06
ENSG00000198373	0.085	-0.095	7.02	20.12	2.67894e-07	7.36931e-06
ENSG00000011260	0.041	0.044	5.54	20.1	2.70039e-07	7.39177e-06
ENSG00000005059	-0.002	0.068	6.36	20.1	2.70932e-07	7.39177e-06
ENSG00000090263	-0.02	0.14	3.71	20.09	2.72098e-07	7.39328e-06
ENSG00000138430	-0.113	0.074	5.14	20.08	2.73322e-07	7.39635e-06
ENSG00000116584	0.075	-0.065	8.09	20.05	2.78598e-07	7.50862e-06
ENSG00000166226	-0.008	0.088	6.33	20.01	2.84511e-07	7.62818e-06
ENSG00000237550	-0.358	0.268	7.35	20.01	2.85326e-07	7.62818e-06
ENSG00000226084	-0.395	0.292	5.71	19.98	2.905e-07	7.73543e-06
ENSG00000125691	-0.165	0.269	8.28	19.86	3.10302e-07	8.2298e-06
ENSG00000177954	-0.341	0.241	7.08	19.84	3.1461e-07	8.31096e-06
ENSG00000146223	0.181	0.018	6.42	19.81	3.19425e-07	8.40479e-06
ENSG00000137288	-0.23	0.083	4.2	19.78	3.24839e-07	8.47987e-06
ENSG00000235552	0.113	0.13	6.67	19.78	3.25274e-07	8.47987e-06
ENSG00000185608	0.01	0.111	3.63	19.78	3.261e-07	8.47987e-06
ENSG00000132824	0.02	-0.055	7.4	19.77	3.27886e-07	8.49314e-06
ENSG00000108561	-0.208	0.071	6.22	19.75	3.30624e-07	8.50169e-06
ENSG00000243859	0.358	0.137	2.05	19.75	3.3077e-07	8.50169e-06
ENSG00000150776	-0.041	0.061	5.01	19.71	3.40263e-07	8.70283e-06
ENSG00000153015	0.088	0.064	3.78	19.7	3.41211e-07	8.70283e-06
ENSG00000152147	0.318	0.041	3.59	19.69	3.43492e-07	8.71749e-06
ENSG00000162434	0.052	-0.063	8.8	19.68	3.44404e-07	8.71749e-06
ENSG00000163602	-0.214	-0.05	6.29	19.68	3.45778e-07	8.7191e-06
ENSG00000163811	-0.095	0.065	5.25	19.66	3.48695e-07	8.75947e-06
ENSG00000242071	0.311	0.032	8.11	19.62	3.56818e-07	8.90348e-06
ENSG00000133393	-0.027	0.06	4.69	19.62	3.57102e-07	8.90348e-06
ENSG00000132005	0.022	-0.081	5.24	19.61	3.60115e-07	8.9451e-06
ENSG00000164182	0.436	0.096	1.76	19.59	3.6418e-07	9.01244e-06
ENSG00000112306	0.319	0.076	10.2	19.58	3.66934e-07	9.04695e-06
ENSG00000144895	-0.043	0.082	6.36	19.56	3.69665e-07	9.06114e-06
ENSG00000183718	0.284	0.054	5.34	19.56	3.70231e-07	9.06114e-06
ENSG00000181163	-0.08	0.103	7.74	19.52	3.79187e-07	9.24633e-06
ENSG00000153179	-0.068	-0.07	7.91	19.51	3.81904e-07	9.27858e-06
ENSG00000101849	-0.07	-0.09	6.71	19.47	3.89852e-07	9.42187e-06
ENSG00000225573	0.634	0.114	2.39	19.47	3.90632e-07	9.42187e-06
ENSG00000240087	-0.096	0.118	2.12	19.46	3.93381e-07	9.45393e-06
ENSG00000214389	-0.676	0.329	6.43	19.44	3.97764e-07	9.51302e-06
ENSG00000109475	-0.934	0.429	7.7	19.44	3.98698e-07	9.51302e-06
ENSG00000226950	-0.642	0.119	4.76	19.41	4.03887e-07	9.57105e-06
ENSG00000167173	-0.172	-0.107	7.7	19.4	4.06422e-07	9.57105e-06
ENSG00000249353	-0.056	0.095	6.15	19.4	4.06466e-07	9.57105e-06
ENSG00000213763	-0.304	-0.072	4.04	19.4	4.06881e-07	9.57105e-06
ENSG00000232346	-0.225	0.255	4.28	19.38	4.11987e-07	9.65703e-06
ENSG00000248049	0.024	0.062	3.19	19.37	4.14464e-07	9.68102e-06
ENSG00000173875	0.322	0.009	5.36	19.35	4.19385e-07	9.7617e-06
ENSG00000105202	0.118	0.065	7.35	19.33	4.23065e-07	9.80813e-06
ENSG00000162851	-0.012	0.067	3.63	19.33	4.24327e-07	9.80813e-06
ENSG00000268027	-0.107	0.13	4.99	19.3	4.30818e-07	9.92372e-06
ENSG00000159399	-0.704	-0.055	6.03	19.3	4.32763e-07	9.93415e-06
ENSG00000221944	-0.13	0.138	2.95	19.25	4.45118e-07	1.00866e-05
ENSG00000226221	-0.669	0.378	5.39	19.25	4.45367e-07	1.00866e-05
ENSG00000185641	0.242	0.142	6.08	19.25	4.45386e-07	1.00866e-05
ENSG00000163219	0.065	-0.08	8.7	19.25	4.45465e-07	1.00866e-05
ENSG00000114520	0.065	0.089	4.43	19.23	4.49084e-07	1.01341e-05
ENSG00000164346	-0.162	0.128	5.98	19.22	4.53985e-07	1.02101e-05
ENSG00000156469	0.043	0.086	3.88	19.19	4.61057e-07	1.03342e-05
ENSG00000250317	-0.174	0.131	3.47	19.15	4.73143e-07	1.05695e-05
ENSG00000100784	-0.191	-0.046	5.36	19.13	4.76649e-07	1.0604e-05
ENSG00000130713	0.041	0.051	4.98	19.12	4.79239e-07	1.0604e-05
ENSG00000105136	0.165	0.043	4.09	19.12	4.79464e-07	1.0604e-05
ENSG00000226360	0.41	0.063	5.64	19.1	4.85227e-07	1.06626e-05
ENSG00000198618	-0.085	0.094	6.67	19.1	4.85317e-07	1.06626e-05
ENSG00000225921	-0.032	0.049	5.38	19.1	4.87449e-07	1.06742e-05
ENSG00000156256	-0.205	0.11	5.73	19.07	4.95779e-07	1.07739e-05
ENSG00000135185	0.013	0.078	5.21	19.06	4.97175e-07	1.07739e-05
ENSG00000233476	0.17	0.086	5.81	19.05	5.00073e-07	1.07739e-05
ENSG00000167182	0.209	-0.088	5.73	19.05	5.00485e-07	1.07739e-05
ENSG00000237991	0.661	0.092	1.64	19.05	5.01372e-07	1.07739e-05
ENSG00000215021	0.093	0.03	7.54	19.05	5.01713e-07	1.07739e-05
ENSG00000127184	0	0.196	6.36	19.02	5.08667e-07	1.08388e-05
ENSG00000163584	-0.153	0.224	3.41	19.02	5.09319e-07	1.08388e-05
ENSG00000089693	-0.051	-0.069	7.27	19.01	5.11274e-07	1.08388e-05
ENSG00000147604	-0.615	0.265	6.28	19.01	5.11962e-07	1.08388e-05
ENSG00000214194	0.002	0.138	2.96	19.01	5.12875e-07	1.08388e-05
ENSG00000066084	0.072	-0.076	6.35	18.97	5.26249e-07	1.10788e-05
ENSG00000005801	0.161	0.049	4.51	18.96	5.28711e-07	1.10788e-05
ENSG00000269893	0.353	0.146	4.28	18.96	5.29227e-07	1.10788e-05
ENSG00000180211	-0.637	0.329	3.01	18.94	5.34674e-07	1.11577e-05
ENSG00000236552	0.211	0.086	9.58	18.91	5.44155e-07	1.13201e-05
ENSG00000147010	0.034	-0.069	7.66	18.9	5.47708e-07	1.13585e-05
ENSG00000048828	-0.168	-0.035	7.56	18.87	5.5762e-07	1.15282e-05
ENSG00000189343	0.031	0.063	7.45	18.82	5.73693e-07	1.18238e-05
ENSG00000100749	-0.093	0.107	3.8	18.79	5.82812e-07	1.19746e-05
ENSG00000120333	-0.062	0.064	4.53	18.79	5.85363e-07	1.199e-05
ENSG00000213326	-0.651	0.313	2.99	18.77	5.9075e-07	1.20633e-05
ENSG00000166783	0.085	-0.072	7.62	18.77	5.92959e-07	1.20713e-05
ENSG00000169599	-0.157	0.112	3.72	18.75	5.9746e-07	1.21259e-05
ENSG00000122034	0.084	0.055	7.15	18.73	6.05356e-07	1.22488e-05
ENSG00000165861	0.148	-0.073	5.09	18.72	6.09121e-07	1.22876e-05
ENSG00000278845	-0.167	0.08	4.6	18.71	6.13427e-07	1.2321e-05
ENSG00000043462	-0.124	-0.047	8.24	18.71	6.14477e-07	1.2321e-05
ENSG00000106591	-0.099	0.114	4.54	18.68	6.23675e-07	1.24246e-05
ENSG00000172081	0.058	-0.104	8.88	18.68	6.25168e-07	1.24246e-05
ENSG00000213261	-0.431	0.274	2.95	18.68	6.25242e-07	1.24246e-05
ENSG00000147121	0.169	0.048	4.08	18.66	6.31835e-07	1.25182e-05
ENSG00000176095	0.111	-0.086	6.75	18.61	6.49288e-07	1.28259e-05
ENSG00000169567	-0.149	0.16	6.68	18.6	6.55724e-07	1.29147e-05
ENSG00000136897	-0.09	0.117	4.44	18.58	6.61874e-07	1.29973e-05
ENSG00000229119	0.268	0.086	5.39	18.56	6.72358e-07	1.31306e-05
ENSG00000161011	-0.059	-0.058	7.34	18.56	6.72604e-07	1.31306e-05
ENSG00000204954	-0.193	0.107	2.44	18.53	6.80882e-07	1.32533e-05
ENSG00000031691	-0.132	0.153	2.21	18.52	6.85782e-07	1.33038e-05
ENSG00000165914	-1.211	-0.022	2.24	18.52	6.87473e-07	1.33038e-05
ENSG00000008083	0.068	-0.081	6.36	18.5	6.95194e-07	1.34142e-05
ENSG00000070081	0.008	0.109	5.39	18.49	7.01443e-07	1.34957e-05
ENSG00000162378	0.129	-0.077	4.96	18.48	7.05319e-07	1.35312e-05
ENSG00000273841	-0.313	0.125	4.48	18.47	7.09878e-07	1.35795e-05
ENSG00000235065	-0.337	0.196	1.99	18.45	7.14306e-07	1.3625e-05
ENSG00000185414	0.16	0.041	4.51	18.44	7.21329e-07	1.37197e-05
ENSG00000104131	0.005	0.045	5.55	18.43	7.25417e-07	1.37581e-05
ENSG00000212664	-1.313	0.396	1.93	18.42	7.29464e-07	1.37956e-05
ENSG00000168795	0.324	0.018	4.84	18.41	7.34547e-07	1.38523e-05
ENSG00000105722	0.262	-0.098	5.82	18.4	7.4006e-07	1.39169e-05
ENSG00000225159	-0.149	0.108	1.96	18.36	7.55884e-07	1.40661e-05
ENSG00000198498	-0.255	0.098	3.17	18.36	7.56558e-07	1.40661e-05
ENSG00000189043	-0.409	0.189	5.57	18.36	7.56715e-07	1.40661e-05
ENSG00000198393	0.175	0.042	4.76	18.36	7.57428e-07	1.40661e-05
ENSG00000169564	0.247	-0.082	7.32	18.35	7.58557e-07	1.40661e-05
ENSG00000129245	0.056	-0.047	5.32	18.34	7.63701e-07	1.41221e-05
ENSG00000220842	-0.504	0.266	3.31	18.3	7.82133e-07	1.44229e-05
ENSG00000164022	-0.122	0.091	4.98	18.26	8.03838e-07	1.47731e-05
ENSG00000122376	-0.133	0.086	4.94	18.26	8.05564e-07	1.47731e-05
ENSG00000119318	-0.114	-0.053	6.63	18.25	8.09743e-07	1.4809e-05
ENSG00000126777	-0.189	0.102	6.45	18.2	8.35011e-07	1.52008e-05
ENSG00000237181	0.485	0.022	2.32	18.19	8.35737e-07	1.52008e-05
ENSG00000128513	-0.213	0.089	4.61	18.18	8.4518e-07	1.53307e-05
ENSG00000175215	0.087	-0.075	8.85	18.16	8.53705e-07	1.54432e-05
ENSG00000197841	0.063	0.115	3.97	18.15	8.57434e-07	1.54687e-05
ENSG00000135250	0.032	-0.06	6.61	18.14	8.63718e-07	1.55399e-05
ENSG00000132471	-0.255	-0.067	8.12	18.1	8.85749e-07	1.58933e-05
ENSG00000198000	-0.105	0.057	5.76	18.08	8.9444e-07	1.60062e-05
ENSG00000113068	0.256	0.019	4.9	18.07	9.01733e-07	1.60934e-05
ENSG00000196262	0.107	0.073	8	18.04	9.19926e-07	1.63742e-05
ENSG00000090020	-0.02	-0.087	5.39	17.97	9.56204e-07	1.69741e-05
ENSG00000114107	-0.602	0.172	2.08	17.97	9.58732e-07	1.69741e-05
ENSG00000087589	0.025	-0.115	5.66	17.96	9.65085e-07	1.70413e-05
ENSG00000100564	0.157	0.035	4.26	17.93	9.78449e-07	1.72316e-05
ENSG00000169609	-0.033	0.061	4.95	17.93	9.81429e-07	1.72385e-05
ENSG00000115233	-0.158	0.085	4.39	17.9	9.97627e-07	1.74768e-05
ENSG00000077420	0.23	-0.129	8.29	17.84	1.03795e-06	1.81311e-05
ENSG00000100345	-0.135	-0.086	10.13	17.83	1.04042e-06	1.81311e-05
ENSG00000185986	0.225	0.051	3.01	17.82	1.0458e-06	1.81772e-05
ENSG00000217130	-0.221	0.185	2.62	17.81	1.05576e-06	1.83025e-05
ENSG00000230291	-0.915	0.389	4.47	17.8	1.06033e-06	1.8334e-05
ENSG00000184922	-0.143	-0.075	9.1	17.79	1.0649e-06	1.83654e-05
ENSG00000064933	-0.292	0.098	4.24	17.79	1.06781e-06	1.8368e-05
ENSG00000111142	-0.119	0.085	5.4	17.78	1.07421e-06	1.84305e-05
ENSG00000233369	0.097	-0.11	4.3	17.77	1.07833e-06	1.84536e-05
ENSG00000138399	-0.436	0.112	4.34	17.77	1.08143e-06	1.84591e-05
ENSG00000148303	0.232	0.042	9.64	17.75	1.0965e-06	1.86686e-05
ENSG00000166012	-0.257	0.084	5.95	17.74	1.10311e-06	1.87331e-05
ENSG00000116871	0.121	-0.082	7.82	17.73	1.10922e-06	1.87889e-05
ENSG00000136243	-0.168	0.062	4.92	17.72	1.1155e-06	1.88475e-05
ENSG00000106603	0.261	0.028	5.65	17.71	1.12346e-06	1.89339e-05
ENSG00000155111	0.038	-0.086	5.46	17.7	1.12678e-06	1.89418e-05
ENSG00000107625	0.03	0.064	5.4	17.69	1.138e-06	1.90822e-05
ENSG00000143499	0.131	0.048	5.36	17.64	1.16846e-06	1.95439e-05
ENSG00000241680	0.234	0.28	0.96	17.63	1.18081e-06	1.97009e-05
ENSG00000197362	0.863	-0.036	4.01	17.59	1.20745e-06	2.00696e-05
ENSG00000115368	-0.198	0.086	5.47	17.58	1.21207e-06	2.00696e-05
ENSG00000235297	0.414	0.067	5.47	17.58	1.21233e-06	2.00696e-05
ENSG00000165629	-0.244	0.115	6.32	17.57	1.21909e-06	2.00696e-05
ENSG00000113460	0.018	0.087	3.81	17.57	1.21945e-06	2.00696e-05
ENSG00000169918	0.645	0.02	3.23	17.57	1.221e-06	2.00696e-05
ENSG00000179361	0.006	-0.061	5.64	17.56	1.22791e-06	2.01276e-05
ENSG00000153975	-0.49	0.131	3.46	17.56	1.2331e-06	2.01276e-05
ENSG00000144909	-0.334	-0.043	5.94	17.55	1.23408e-06	2.01276e-05
ENSG00000236762	0.341	0.053	2.15	17.55	1.23662e-06	2.01276e-05
ENSG00000170836	0.082	-0.062	4.68	17.54	1.24703e-06	2.02476e-05
ENSG00000130939	0.036	-0.068	6.01	17.51	1.26428e-06	2.04777e-05
ENSG00000170855	-0.397	0.143	3.97	17.5	1.27495e-06	2.06004e-05
ENSG00000066651	-0.32	0.135	3.37	17.5	1.27852e-06	2.0608e-05
ENSG00000136936	-0.025	0.081	3.86	17.49	1.28394e-06	2.06454e-05
ENSG00000136527	-0.131	0.052	7.2	17.44	1.32397e-06	2.12299e-05
ENSG00000092871	0.126	-0.069	5.75	17.44	1.32667e-06	2.12299e-05
ENSG00000142676	0.132	0.167	9.2	17.43	1.33548e-06	2.13196e-05
ENSG00000242083	0.405	0.029	2.89	17.4	1.35214e-06	2.15159e-05
ENSG00000166716	0.167	-0.082	6.9	17.4	1.35548e-06	2.15159e-05
ENSG00000149806	0.359	0.072	8.07	17.4	1.35747e-06	2.15159e-05
ENSG00000134107	0.733	-0.139	6.31	17.39	1.36393e-06	2.15401e-05
ENSG00000197724	0.173	-0.074	6.19	17.39	1.36547e-06	2.15401e-05
ENSG00000223496	0.042	0.042	5.41	17.38	1.36898e-06	2.15445e-05
ENSG00000113384	-0.036	-0.037	6.42	17.37	1.38341e-06	2.16846e-05
ENSG00000109917	-0.015	0.041	5.46	17.37	1.3844e-06	2.16846e-05
ENSG00000234882	0.476	0.047	1.81	17.36	1.39392e-06	2.17824e-05
ENSG00000172765	0.038	-0.088	5.74	17.34	1.40378e-06	2.18852e-05
ENSG00000144827	-0.073	0.07	5	17.33	1.41985e-06	2.20567e-05
ENSG00000185869	0.362	0.048	2.27	17.32	1.42141e-06	2.20567e-05
ENSG00000005339	-0.031	-0.096	7.43	17.31	1.43589e-06	2.22295e-05
ENSG00000163788	0.12	-0.053	7.12	17.29	1.45487e-06	2.24279e-05
ENSG00000180257	0.167	0.067	3.48	17.28	1.45646e-06	2.24279e-05
ENSG00000259877	0.463	0.051	2.87	17.28	1.45881e-06	2.24279e-05
ENSG00000243829	0.525	0.03	3.57	17.27	1.46491e-06	2.24698e-05
ENSG00000065970	-0.041	-0.053	5.63	17.26	1.47642e-06	2.25534e-05
ENSG00000169251	-0.136	0.095	4.63	17.26	1.47867e-06	2.25534e-05
ENSG00000067334	0.02	0.085	5.48	17.26	1.48052e-06	2.25534e-05
ENSG00000167842	0.013	0.053	5.17	17.25	1.48932e-06	2.26357e-05
ENSG00000141378	-0.083	0.084	3.75	17.24	1.50115e-06	2.27635e-05
ENSG00000116898	-0.064	0.06	4.91	17.23	1.50917e-06	2.27948e-05
ENSG00000156639	0.101	-0.09	6.67	17.23	1.51006e-06	2.27948e-05
ENSG00000130349	-0.345	0.109	2.94	17.2	1.53215e-06	2.30214e-05
ENSG00000119396	-0.105	-0.024	7.01	17.2	1.5373e-06	2.30214e-05
ENSG00000196683	-0.131	0.21	6.27	17.2	1.53834e-06	2.30214e-05
ENSG00000152904	0.027	0.047	4.79	17.19	1.53917e-06	2.30214e-05
ENSG00000109787	0.097	-0.062	7.33	17.19	1.54568e-06	2.30214e-05
ENSG00000071994	0.114	0.032	6.11	17.19	1.54583e-06	2.30214e-05
ENSG00000169288	-0.157	0.159	3.21	17.16	1.56828e-06	2.33036e-05
ENSG00000100442	-0.239	0.108	4.44	17.14	1.59247e-06	2.36103e-05
ENSG00000170222	0.1	0.094	3.57	17.12	1.61626e-06	2.39098e-05
ENSG00000224411	-0.433	0.142	3.31	17.11	1.62007e-06	2.3913e-05
ENSG00000120675	-0.324	0.132	4.75	17.11	1.62554e-06	2.39408e-05
ENSG00000129657	-0.467	-0.089	8.43	17.08	1.65e-06	2.42473e-05
ENSG00000142192	-0.694	-0.017	5.9	17.07	1.65864e-06	2.43206e-05
ENSG00000110848	0.026	0.137	4.3	17.06	1.67074e-06	2.43655e-05
ENSG00000015285	-0.178	-0.083	8.44	17.06	1.6717e-06	2.43655e-05
ENSG00000143633	-0.036	0.054	4.13	17.06	1.67654e-06	2.43655e-05
ENSG00000164902	0.01	0.059	4.54	17.05	1.67995e-06	2.43655e-05
ENSG00000165526	-0.287	0.071	4.93	17.05	1.68e-06	2.43655e-05
ENSG00000167526	0.427	0.039	11.17	17.03	1.70176e-06	2.46274e-05
ENSG00000186814	0.512	0.005	4.88	17	1.73558e-06	2.50624e-05
ENSG00000114491	0.247	0.026	4.65	16.99	1.74493e-06	2.51429e-05
ENSG00000109756	-0.231	-0.08	5.62	16.98	1.76075e-06	2.53161e-05
ENSG00000241741	0.139	0.05	5.09	16.96	1.77795e-06	2.55082e-05
ENSG00000110696	-0.095	0.075	6.74	16.94	1.80327e-06	2.58158e-05
ENSG00000119682	0.113	-0.072	6.75	16.93	1.81878e-06	2.59821e-05
ENSG00000225770	0.037	0.192	2.65	16.92	1.82581e-06	2.60108e-05
ENSG00000204628	0.239	0.028	10.56	16.92	1.82861e-06	2.60108e-05
ENSG00000164919	-0.357	0.23	4.7	16.91	1.83377e-06	2.6016e-05
ENSG00000130592	-0.131	-0.084	10.19	16.91	1.83679e-06	2.6016e-05
ENSG00000171206	0.261	-0.094	7.08	16.88	1.87607e-06	2.64816e-05
ENSG00000154719	-0.318	0.13	3.4	16.87	1.87762e-06	2.64816e-05
ENSG00000133641	0.076	0.074	3.56	16.84	1.92191e-06	2.70489e-05
ENSG00000251022	-0.11	0.078	5.07	16.83	1.93401e-06	2.71311e-05
ENSG00000171202	-0.19	0.133	3.16	16.82	1.9359e-06	2.71311e-05
ENSG00000140006	-0.036	0.103	3.97	16.8	1.96302e-06	2.74534e-05
ENSG00000227034	0.503	0.097	1.87	16.79	1.97887e-06	2.75384e-05
ENSG00000196214	0.078	0.045	4.86	16.79	1.97963e-06	2.75384e-05
ENSG00000143614	0.248	-0.077	6.4	16.79	1.98151e-06	2.75384e-05
ENSG00000078369	0.029	-0.059	8.61	16.78	1.98974e-06	2.75952e-05
ENSG00000104973	0.024	-0.106	7.05	16.75	2.02355e-06	2.80057e-05
ENSG00000164610	0.185	0.046	3.47	16.7	2.08725e-06	2.88274e-05
ENSG00000138071	-0.291	-0.034	8.92	16.7	2.09467e-06	2.887e-05
ENSG00000104324	-0.365	-0.056	5.99	16.65	2.15854e-06	2.96888e-05
ENSG00000153140	-0.708	0.265	2.1	16.64	2.17252e-06	2.98066e-05
ENSG00000143409	-0.22	-0.083	6.59	16.64	2.17605e-06	2.98066e-05
ENSG00000107099	-0.092	-0.077	8.56	16.63	2.18344e-06	2.98464e-05
ENSG00000159917	0.167	0.042	3.22	16.62	2.19365e-06	2.99245e-05
ENSG00000137876	-0.219	0.191	5.68	16.6	2.22845e-06	3.02331e-05
ENSG00000244734	-1.852	-0.037	10.24	16.6	2.22949e-06	3.02331e-05
ENSG00000164691	0.019	-0.062	8.68	16.6	2.23188e-06	3.02331e-05
ENSG00000175224	0.107	-0.059	6.8	16.6	2.23444e-06	3.02331e-05
ENSG00000225178	0.158	0.085	7.49	16.58	2.25145e-06	3.04014e-05
ENSG00000132313	-0.451	0.094	4.6	16.56	2.28848e-06	3.08389e-05
ENSG00000100575	0.168	0.053	3.75	16.54	2.31639e-06	3.11519e-05
ENSG00000187522	-0.179	0.069	4.55	16.52	2.33565e-06	3.13037e-05
ENSG00000134884	-0.179	0.096	8	16.52	2.33708e-06	3.13037e-05
ENSG00000014641	-0.099	0.081	6.11	16.51	2.3519e-06	3.14389e-05
ENSG00000132780	-0.131	0.055	6.38	16.51	2.36206e-06	3.14917e-05
ENSG00000228205	0.508	0.05	4.34	16.5	2.36531e-06	3.14917e-05
ENSG00000206172	-1.893	-0.075	8.92	16.47	2.41579e-06	3.20996e-05
ENSG00000092929	-0.031	-0.064	8.52	16.46	2.42766e-06	3.21931e-05
ENSG00000227008	-0.547	0.332	3.28	16.46	2.43814e-06	3.22678e-05
ENSG00000167785	-0.018	0.061	4.69	16.41	2.50433e-06	3.29394e-05
ENSG00000256087	0.074	0.05	3.83	16.41	2.50459e-06	3.29394e-05
ENSG00000054118	0.014	-0.043	7.41	16.41	2.50474e-06	3.29394e-05
ENSG00000075624	-0.002	-0.085	12.94	16.41	2.50868e-06	3.29394e-05
ENSG00000126524	-0.167	0.09	4.74	16.4	2.51779e-06	3.29469e-05
ENSG00000257511	0.267	0.046	2.82	16.4	2.51915e-06	3.29469e-05
ENSG00000203326	0.643	0.025	3.91	16.4	2.52877e-06	3.30079e-05
ENSG00000116273	0.193	-0.063	4.18	16.38	2.55462e-06	3.31986e-05
ENSG00000163536	0.177	0.121	1.86	16.38	2.55692e-06	3.31986e-05
ENSG00000071127	0.114	-0.059	9	16.38	2.55834e-06	3.31986e-05
ENSG00000134697	-0.22	0.068	5.12	16.37	2.57064e-06	3.32741e-05
ENSG00000126822	0.076	-0.095	7.57	16.37	2.57415e-06	3.32741e-05
ENSG00000102882	0.04	-0.093	6.72	16.36	2.59392e-06	3.34646e-05
ENSG00000103381	-0.365	-0.089	8.61	16.35	2.59972e-06	3.34745e-05
ENSG00000049167	-0.194	0.094	2.54	16.35	2.60787e-06	3.35146e-05
ENSG00000196782	-0.335	-0.1	4.18	16.34	2.61869e-06	3.35889e-05
ENSG00000143149	0.134	-0.065	6.02	16.32	2.66147e-06	3.40719e-05
ENSG00000173418	-0.267	0.095	4.41	16.3	2.68766e-06	3.4288e-05
ENSG00000087302	-0.091	0.079	6.08	16.3	2.68865e-06	3.4288e-05
ENSG00000259781	-0.143	0.106	3.69	16.29	2.70588e-06	3.44418e-05
ENSG00000116514	-0.224	-0.084	6.92	16.29	2.71342e-06	3.4459e-05
ENSG00000272047	0.493	0.063	3.42	16.28	2.71759e-06	3.4459e-05
ENSG00000233954	-0.478	0.173	3.53	16.28	2.73032e-06	3.45546e-05
ENSG00000089902	-0.172	-0.069	6.14	16.24	2.79436e-06	3.52767e-05
ENSG00000169508	0.218	0.065	6.22	16.24	2.79797e-06	3.52767e-05
ENSG00000061794	-0.054	0.044	5	16.21	2.8383e-06	3.57176e-05
ENSG00000174720	-0.301	0.131	4.61	16.21	2.84663e-06	3.57548e-05
ENSG00000178996	0.166	-0.092	6.38	16.18	2.90601e-06	3.63941e-05
ENSG00000186468	0.021	0.102	7.49	16.18	2.90846e-06	3.63941e-05
ENSG00000103197	-0.095	-0.044	6.48	16.17	2.9184e-06	3.64306e-05
ENSG00000187815	0.233	0.031	3.14	16.17	2.92595e-06	3.64306e-05
ENSG00000137871	-0.137	0.08	5.06	16.16	2.93005e-06	3.64306e-05
ENSG00000149269	-0.589	-0.046	7.61	16.16	2.93822e-06	3.64306e-05
ENSG00000063245	0.031	-0.061	6.82	16.16	2.93874e-06	3.64306e-05
ENSG00000108349	0.056	-0.076	7.65	16.16	2.9446e-06	3.64353e-05
ENSG00000136104	0.075	0.045	5.72	16.12	3.01615e-06	3.72514e-05
ENSG00000115762	-0.129	-0.031	7.31	16.11	3.04011e-06	3.74177e-05
ENSG00000198298	0.393	0.046	2.3	16.1	3.04547e-06	3.74177e-05
ENSG00000244398	-0.532	0.323	6.33	16.1	3.04648e-06	3.74177e-05
ENSG00000166037	-0.07	0.07	5.82	16.08	3.08308e-06	3.77975e-05
ENSG00000134287	0.002	-0.078	7.04	16.07	3.10209e-06	3.79172e-05
ENSG00000196981	-0.128	0.099	4.24	16.07	3.10857e-06	3.79172e-05
ENSG00000166347	0.421	0.027	4.16	16.07	3.10993e-06	3.79172e-05
ENSG00000114416	-0.266	0.097	6.07	16.04	3.16786e-06	3.85456e-05
ENSG00000166200	-0.21	0.113	5.23	16.04	3.17305e-06	3.85456e-05
ENSG00000137168	-0.292	0.09	3.71	16.02	3.20563e-06	3.88704e-05
ENSG00000180104	0.011	-0.046	6.7	16.02	3.21524e-06	3.89161e-05
ENSG00000171310	0.112	-0.093	7.14	16	3.24323e-06	3.91836e-05
ENSG00000167110	-0.253	-0.032	5.51	15.99	3.26494e-06	3.93745e-05
ENSG00000204569	0.106	-0.068	6.36	15.99	3.28162e-06	3.95041e-05
ENSG00000134330	0.099	0.063	4.47	15.98	3.29004e-06	3.95339e-05
ENSG00000146083	0.233	-0.07	8.1	15.97	3.31967e-06	3.98181e-05
ENSG00000108175	-0.13	-0.085	6.37	15.96	3.33595e-06	3.99414e-05
ENSG00000138326	-0.237	0.251	8.17	15.95	3.35586e-06	4.00639e-05
ENSG00000130985	-0.012	-0.071	8.1	15.95	3.36213e-06	4.00639e-05
ENSG00000017797	-0.105	-0.069	6.72	15.94	3.36734e-06	4.00639e-05
ENSG00000139679	-0.365	0.154	5.8	15.94	3.37025e-06	4.00639e-05
ENSG00000136715	0.006	-0.07	5.1	15.94	3.37676e-06	4.00697e-05
ENSG00000168522	0.126	0.028	6.26	15.93	3.38935e-06	4.01475e-05
ENSG00000137720	0.021	0.111	2.44	15.92	3.42349e-06	4.04798e-05
ENSG00000159593	-0.265	0.105	4.9	15.91	3.44872e-06	4.07059e-05
ENSG00000269335	-0.079	-0.057	4.09	15.9	3.46454e-06	4.08202e-05
ENSG00000176715	0.402	0.002	6.07	15.89	3.47846e-06	4.09118e-05
ENSG00000024048	-0.081	-0.068	7.4	15.88	3.50185e-06	4.11144e-05
ENSG00000157933	0.239	-0.086	6.9	15.88	3.51445e-06	4.11559e-05
ENSG00000146757	0.015	0.088	4.27	15.87	3.52265e-06	4.11559e-05
ENSG00000180376	-0.236	0.103	4.71	15.87	3.53129e-06	4.11559e-05
ENSG00000110046	-0.505	-0.065	6.81	15.87	3.53521e-06	4.11559e-05
ENSG00000185650	0.507	-0.12	8.88	15.87	3.5363e-06	4.11559e-05
ENSG00000131408	-0.047	-0.046	6.87	15.86	3.56471e-06	4.14141e-05
ENSG00000185896	0.059	-0.074	7.69	15.83	3.62773e-06	4.20728e-05
ENSG00000240344	0.191	0.09	4.27	15.81	3.66847e-06	4.24713e-05
ENSG00000169442	0.274	0.122	7.84	15.78	3.74039e-06	4.31908e-05
ENSG00000160211	-0.149	-0.088	7.32	15.78	3.7472e-06	4.31908e-05
ENSG00000180855	-0.342	0.112	2.11	15.77	3.75276e-06	4.31908e-05
ENSG00000145247	0.199	0.078	4.52	15.77	3.75657e-06	4.31908e-05
ENSG00000142784	0.134	-0.084	7.47	15.75	3.80576e-06	4.36809e-05
ENSG00000196466	0.201	0.061	2.67	15.75	3.81983e-06	4.36949e-05
ENSG00000089335	-0.067	0.109	5.29	15.75	3.8201e-06	4.36949e-05
ENSG00000090266	-0.094	0.105	4.64	15.74	3.84286e-06	4.38798e-05
ENSG00000138663	-0.019	0.079	4.96	15.73	3.86788e-06	4.40898e-05
ENSG00000171566	-0.311	0.09	5.54	15.72	3.88276e-06	4.41838e-05
ENSG00000130332	0.221	0.059	5.48	15.72	3.89193e-06	4.42126e-05
ENSG00000164815	-0.053	0.06	4.13	15.71	3.91059e-06	4.43488e-05
ENSG00000186591	0.075	-0.05	6.79	15.71	3.91839e-06	4.43618e-05
ENSG00000145287	0.389	0.025	7.17	15.7	3.94419e-06	4.4578e-05
ENSG00000157540	-0.003	-0.031	6.74	15.69	3.95448e-06	4.46186e-05
ENSG00000111678	0.605	0.045	4.32	15.67	4.00206e-06	4.5079e-05
ENSG00000130363	-0.06	-0.078	3.37	15.67	4.01903e-06	4.51938e-05
ENSG00000116698	0.012	-0.052	6.8	15.66	4.03549e-06	4.52862e-05
ENSG00000127527	0.254	-0.087	6.21	15.66	4.04754e-06	4.52862e-05
ENSG00000133739	0.097	0.084	2.19	15.66	4.04766e-06	4.52862e-05
ENSG00000142065	-0.033	0.068	4.37	15.64	4.08063e-06	4.55545e-05
ENSG00000266412	-0.421	-0.052	9.68	15.64	4.08533e-06	4.55545e-05
ENSG00000198695	-0.593	-0.069	8.52	15.62	4.13136e-06	4.59907e-05
ENSG00000107672	-0.279	0.091	5.2	15.61	4.16046e-06	4.62353e-05
ENSG00000237190	-0.044	0.069	3.53	15.61	4.16722e-06	4.62353e-05
ENSG00000137075	-0.057	-0.035	6.25	15.61	4.17874e-06	4.6286e-05
ENSG00000179144	0.113	0.114	7.39	15.6	4.19971e-06	4.64409e-05
ENSG00000180626	0.294	0.098	3.39	15.6	4.20787e-06	4.64541e-05
ENSG00000114473	-0.224	0.086	2.54	15.59	4.22612e-06	4.65783e-05
ENSG00000180964	-0.039	0.095	4.05	15.59	4.23413e-06	4.65895e-05
ENSG00000163349	-0.096	-0.05	7.23	15.57	4.29064e-06	4.71334e-05
ENSG00000102879	0.114	-0.066	10.91	15.55	4.34203e-06	4.73983e-05
ENSG00000084676	0.138	-0.097	6.8	15.55	4.34217e-06	4.73983e-05
ENSG00000156675	0.128	-0.153	7.49	15.55	4.34291e-06	4.73983e-05
ENSG00000099995	0.144	-0.089	7.53	15.54	4.34804e-06	4.73983e-05
ENSG00000174238	0.003	-0.075	6.89	15.54	4.35345e-06	4.73983e-05
ENSG00000118816	-0.068	-0.038	8.76	15.54	4.36456e-06	4.73983e-05
ENSG00000205981	-0.027	0.083	3.9	15.54	4.3646e-06	4.73983e-05
ENSG00000104231	-0.358	0.12	4.42	15.53	4.39459e-06	4.76463e-05
ENSG00000131759	-0.182	-0.091	7.43	15.51	4.45746e-06	4.81941e-05
ENSG00000213757	-0.253	0.287	1.87	15.51	4.4596e-06	4.81941e-05
ENSG00000111364	-0.012	0.045	4.81	15.5	4.47098e-06	4.82259e-05
ENSG00000137038	0.006	0.089	4.84	15.5	4.47703e-06	4.82259e-05
ENSG00000121864	0.031	0.046	4.66	15.49	4.4903e-06	4.82341e-05
ENSG00000002834	0.144	-0.086	8.81	15.49	4.49228e-06	4.82341e-05
ENSG00000247315	0.385	-0.008	6.04	15.49	4.49963e-06	4.82351e-05
ENSG00000156831	0.009	0.125	3.29	15.48	4.53349e-06	4.84453e-05
ENSG00000213885	0.25	0.063	3.45	15.48	4.53379e-06	4.84453e-05
ENSG00000141040	0.865	-0.024	2.62	15.48	4.54395e-06	4.84517e-05
ENSG00000128654	-0.105	0.09	3.41	15.47	4.54894e-06	4.84517e-05
ENSG00000224415	0.629	0.025	2.01	15.47	4.57334e-06	4.85554e-05
ENSG00000170266	-0.097	-0.055	5.75	15.47	4.57529e-06	4.85554e-05
ENSG00000117139	0.089	-0.067	5.5	15.46	4.58056e-06	4.85554e-05
ENSG00000138050	-0.23	0.091	3.31	15.44	4.66326e-06	4.93497e-05
ENSG00000140526	0.059	-0.132	7.68	15.43	4.67482e-06	4.93497e-05
ENSG00000116857	0.456	0.011	4.8	15.43	4.67773e-06	4.93497e-05
ENSG00000084623	-0.007	0.04	6.72	15.42	4.69741e-06	4.94643e-05
ENSG00000173409	-0.299	0.116	3.33	15.42	4.70345e-06	4.94643e-05
ENSG00000137818	0.396	0.036	10.7	15.41	4.73306e-06	4.96972e-05
ENSG00000127081	0.339	0.05	2.99	15.4	4.77189e-06	5.00259e-05
ENSG00000090372	0.1	-0.061	6.98	15.38	4.81959e-06	5.04466e-05
ENSG00000125743	-0.064	0.142	6.14	15.38	4.83356e-06	5.05134e-05
ENSG00000107341	0.09	-0.091	7.33	15.37	4.85073e-06	5.06134e-05
ENSG00000142168	0.031	0.08	6.13	15.37	4.86001e-06	5.06309e-05
ENSG00000167987	-0.069	-0.075	5.23	15.35	4.92353e-06	5.12124e-05
ENSG00000167286	0.025	0.115	6.78	15.33	4.98686e-06	5.17902e-05
ENSG00000138942	0.04	-0.044	5.61	15.33	4.99919e-06	5.18374e-05
ENSG00000130479	0.051	-0.081	5.44	15.31	5.05236e-06	5.2283e-05
ENSG00000147669	-0.375	0.198	3.84	15.31	5.05787e-06	5.2283e-05
ENSG00000197081	-0.419	-0.099	8.55	15.3	5.07363e-06	5.23646e-05
ENSG00000102921	0.276	-0.106	7.18	15.3	5.09571e-06	5.24337e-05
ENSG00000118900	-0.128	-0.101	7.57	15.3	5.09903e-06	5.24337e-05
ENSG00000172172	0.019	0.138	3.31	15.3	5.10396e-06	5.24337e-05
ENSG00000108840	0.103	-0.067	7.18	15.29	5.11726e-06	5.24379e-05
ENSG00000180822	0.078	0.062	4.35	15.29	5.12012e-06	5.24379e-05
ENSG00000171475	0.105	-0.076	6.24	15.29	5.12819e-06	5.24399e-05
ENSG00000204304	-0.218	-0.04	7.62	15.28	5.14706e-06	5.25521e-05
ENSG00000081913	-0.38	-0.078	3.69	15.28	5.16862e-06	5.26915e-05
ENSG00000155636	-0.205	0.072	3.66	15.27	5.17981e-06	5.26926e-05
ENSG00000177885	0.164	-0.084	8.89	15.27	5.18456e-06	5.26926e-05
ENSG00000099875	0.398	-0.102	8.89	15.26	5.22018e-06	5.29737e-05
ENSG00000166707	0.53	0.027	2.69	15.25	5.25653e-06	5.32614e-05
ENSG00000155621	0.331	0.023	3.09	15.25	5.2717e-06	5.33339e-05
ENSG00000008952	-0.01	0.068	6.59	15.24	5.30233e-06	5.35624e-05
ENSG00000230629	0.574	0.078	6.1	15.23	5.31087e-06	5.35673e-05
ENSG00000068885	0.186	0.059	3.48	15.22	5.34963e-06	5.38767e-05
ENSG00000164258	-0.231	0.192	3.16	15.22	5.36008e-06	5.39003e-05
ENSG00000130402	0.112	-0.113	7.95	15.21	5.39275e-06	5.41472e-05
ENSG00000197894	0.161	0.047	5.97	15.2	5.41468e-06	5.42289e-05
ENSG00000234741	-0.254	0.163	6.08	15.2	5.41719e-06	5.42289e-05
ENSG00000114480	-0.4	-0.036	4.21	15.2	5.42565e-06	5.42321e-05
ENSG00000196182	-0.023	-0.087	8.17	15.19	5.45829e-06	5.4367e-05
ENSG00000075336	-0.319	0.08	3.56	15.19	5.46304e-06	5.4367e-05
ENSG00000155849	0.111	-0.074	6.19	15.19	5.46365e-06	5.4367e-05
ENSG00000147687	-0.165	0.139	2.38	15.18	5.48329e-06	5.44318e-05
ENSG00000177889	-0.023	0.048	6.37	15.18	5.48651e-06	5.44318e-05
ENSG00000129691	-0.025	-0.032	5.72	15.17	5.52308e-06	5.46653e-05
ENSG00000151353	0.173	0.037	4.57	15.17	5.52647e-06	5.46653e-05
ENSG00000140396	-0.244	-0.057	6.34	15.16	5.56034e-06	5.49187e-05
ENSG00000198804	-0.773	-0.039	12.23	15.14	5.64018e-06	5.56247e-05
ENSG00000198856	-0.373	0.115	5.62	15.14	5.65283e-06	5.5667e-05
ENSG00000111832	-0.279	0.146	4.63	15.13	5.6675e-06	5.5729e-05
ENSG00000075785	-0.055	-0.065	8.33	15.12	5.72106e-06	5.61727e-05
ENSG00000103121	-0.343	0.117	3.47	15.1	5.79795e-06	5.68438e-05
ENSG00000117054	-0.418	0.107	4.78	15.08	5.86681e-06	5.74343e-05
ENSG00000155868	-0.238	0.105	3.61	15.06	5.92501e-06	5.79189e-05
ENSG00000165119	-0.024	-0.038	9.3	15.06	5.94469e-06	5.80114e-05
ENSG00000101132	-0.43	0.289	1.9	15.06	5.95736e-06	5.80114e-05
ENSG00000152240	-0.533	0.188	3.43	15.06	5.96062e-06	5.80114e-05
ENSG00000172239	-0.083	0.079	4.41	15.05	5.99274e-06	5.82389e-05
ENSG00000136169	-0.209	0.062	5.21	15.03	6.05198e-06	5.87289e-05
ENSG00000170876	0.005	-0.065	6.93	15.01	6.13418e-06	5.93869e-05
ENSG00000175110	-0.213	0.089	4.01	15.01	6.13763e-06	5.93869e-05
ENSG00000189164	0.301	0.034	2.82	15	6.17072e-06	5.96204e-05
ENSG00000174977	0.06	0.074	2.94	15	6.18387e-06	5.96609e-05
ENSG00000186432	0.024	-0.044	6.43	15	6.19493e-06	5.96811e-05
ENSG00000065548	-0.3	0.119	5.6	14.99	6.21964e-06	5.98325e-05
ENSG00000120837	0.055	0.1	4.34	14.99	6.23561e-06	5.98818e-05
ENSG00000127337	0.296	0.061	3.55	14.98	6.24275e-06	5.98818e-05
ENSG00000128340	0.19	-0.07	10.08	14.98	6.25477e-06	5.99108e-05
ENSG00000205045	0.769	0.002	4.71	14.98	6.27444e-06	5.99799e-05
ENSG00000173327	-0.122	-0.05	7.79	14.97	6.28001e-06	5.99799e-05
ENSG00000205544	-0.048	0.132	1.75	14.96	6.33014e-06	6.03722e-05
ENSG00000163608	0.055	0.033	5.93	14.95	6.37383e-06	6.07019e-05
ENSG00000119705	-0.583	0.201	2.71	14.94	6.40416e-06	6.09036e-05
ENSG00000143183	-0.136	0.106	5.81	14.94	6.43368e-06	6.1097e-05
ENSG00000213178	0.259	0.103	3.15	14.93	6.45003e-06	6.1165e-05
ENSG00000124596	0.015	0.059	4.51	14.92	6.52861e-06	6.18222e-05
ENSG00000100461	0.038	-0.062	7.31	14.91	6.54421e-06	6.18249e-05
ENSG00000232119	-0.146	0.089	4.5	14.91	6.54827e-06	6.18249e-05
ENSG00000147419	-0.283	0.082	4.52	14.91	6.55676e-06	6.18249e-05
ENSG00000114353	0.115	-0.083	9.95	14.9	6.6111e-06	6.21761e-05
ENSG00000132341	-0.256	0.082	6.96	14.9	6.61269e-06	6.21761e-05
ENSG00000138246	-0.469	-0.016	5.6	14.89	6.65084e-06	6.24466e-05
ENSG00000146112	0.199	-0.086	9.08	14.86	6.76838e-06	6.34607e-05
ENSG00000140263	-0.176	-0.059	3.52	14.84	6.83464e-06	6.39919e-05
ENSG00000126749	-0.11	0.088	2.24	14.83	6.9125e-06	6.45592e-05
ENSG00000131127	-0.026	0.072	3.77	14.83	6.91463e-06	6.45592e-05
ENSG00000143486	0.018	0.041	6.07	14.82	6.9565e-06	6.47606e-05
ENSG00000141905	0.196	-0.092	5.17	14.81	6.97208e-06	6.47606e-05
ENSG00000231416	-1.135	0.426	1.92	14.81	6.97565e-06	6.47606e-05
ENSG00000113643	-0.422	0.096	5.2	14.81	6.98554e-06	6.47606e-05
ENSG00000140199	-0.096	-0.066	7.68	14.81	6.98959e-06	6.47606e-05
ENSG00000131069	-0.27	-0.045	5.41	14.81	6.99457e-06	6.47606e-05
ENSG00000064601	-0.534	-0.031	6.9	14.8	7.02497e-06	6.49517e-05
ENSG00000214226	-0.179	0.079	2.42	14.79	7.06566e-06	6.52228e-05
ENSG00000181222	-0.249	-0.072	7.66	14.79	7.07388e-06	6.52228e-05
ENSG00000173660	-0.347	0.154	5.13	14.79	7.09312e-06	6.53097e-05
ENSG00000166016	-0.319	-0.078	2.58	14.79	7.1062e-06	6.53398e-05
ENSG00000105372	0.293	0.043	10.2	14.77	7.19473e-06	6.60625e-05
ENSG00000168310	-0.216	-0.044	7.24	14.75	7.25955e-06	6.64577e-05
ENSG00000188536	-1.801	-0.054	8.98	14.75	7.26732e-06	6.64577e-05
ENSG00000256294	0.206	0.031	3.29	14.75	7.26772e-06	6.64577e-05
ENSG00000143952	-0.307	0.064	4.91	14.75	7.28999e-06	6.65333e-05
ENSG00000124831	-0.038	-0.056	7.98	14.74	7.30535e-06	6.65333e-05
ENSG00000108509	-0.191	-0.045	6.26	14.74	7.32998e-06	6.65333e-05
ENSG00000115268	0.329	0.027	9.23	14.74	7.33475e-06	6.65333e-05
ENSG00000105355	-0.142	-0.087	6.11	14.74	7.33546e-06	6.65333e-05
ENSG00000099308	0.148	-0.095	7.42	14.74	7.33595e-06	6.65333e-05
ENSG00000117133	0.113	0.069	5.01	14.73	7.36794e-06	6.67325e-05
ENSG00000253676	-0.085	-0.089	5.62	14.72	7.39238e-06	6.68629e-05
ENSG00000139946	-0.478	-0.047	5.51	14.72	7.41636e-06	6.69887e-05
ENSG00000140575	-0.201	-0.082	8.9	14.71	7.44019e-06	6.70889e-05
ENSG00000159840	0.142	-0.126	9.35	14.71	7.4476e-06	6.70889e-05
ENSG00000072864	-0.125	-0.075	5.94	14.71	7.47353e-06	6.72314e-05
ENSG00000181026	0	0.048	5.06	14.7	7.49445e-06	6.73287e-05
ENSG00000156273	-0.627	-0.041	7.17	14.7	7.52441e-06	6.75067e-05
ENSG00000183918	0.389	0.057	5.74	14.69	7.55017e-06	6.76467e-05
ENSG00000256393	-0.173	0.228	1.75	14.65	7.76636e-06	6.94902e-05
ENSG00000072518	0.054	-0.074	7.3	14.64	7.79088e-06	6.95497e-05
ENSG00000167703	-0.118	-0.11	7.91	14.64	7.79391e-06	6.95497e-05
ENSG00000148660	0.029	-0.055	7.2	14.64	7.82205e-06	6.97074e-05
ENSG00000111490	-0.39	-0.069	1.94	14.62	7.90042e-06	7.03116e-05
ENSG00000162923	-0.28	-0.021	7.68	14.61	7.99372e-06	7.1047e-05
ENSG00000116251	0.053	0.083	7.69	14.59	8.05629e-06	7.15076e-05
ENSG00000104853	0.129	-0.06	6.55	14.59	8.06897e-06	7.15248e-05
ENSG00000100605	-0.24	-0.075	7.7	14.59	8.08178e-06	7.15431e-05
ENSG00000197548	-0.456	-0.026	5.19	14.58	8.11989e-06	7.1785e-05
ENSG00000123975	-0.986	0.231	2.3	14.58	8.13152e-06	7.17925e-05
ENSG00000072786	0.246	-0.085	9.06	14.58	8.14497e-06	7.1816e-05
ENSG00000145723	-0.182	0.113	2.92	14.57	8.19106e-06	7.21268e-05
ENSG00000197321	-0.212	-0.082	6.23	14.56	8.20776e-06	7.21784e-05
ENSG00000082515	-0.142	0.129	3.07	14.56	8.21902e-06	7.21821e-05
ENSG00000229117	-0.164	0.155	5.42	14.54	8.35169e-06	7.32506e-05
ENSG00000058729	-0.111	0.087	4.2	14.53	8.39039e-06	7.34932e-05
ENSG00000113851	-0.337	0.102	5.84	14.53	8.42378e-06	7.36887e-05
ENSG00000164167	-0.116	0.076	4.2	14.52	8.43734e-06	7.37105e-05
ENSG00000130749	0.216	-0.068	6.04	14.52	8.47069e-06	7.37977e-05
ENSG00000213862	0.445	0.022	4.32	14.52	8.47564e-06	7.37977e-05
ENSG00000161638	0.231	-0.091	7.84	14.52	8.48058e-06	7.37977e-05
ENSG00000160712	-0.176	-0.097	8.84	14.5	8.55342e-06	7.42904e-05
ENSG00000224094	0.252	0.238	2.23	14.5	8.56255e-06	7.42904e-05
ENSG00000170584	0.07	0.069	3.83	14.5	8.57068e-06	7.42904e-05
ENSG00000081307	-0.406	0.086	4.73	14.49	8.61704e-06	7.45951e-05
ENSG00000092531	-0.245	-0.047	6.62	14.49	8.64602e-06	7.47488e-05
ENSG00000137575	-0.566	-0.055	9.1	14.47	8.73134e-06	7.53885e-05
ENSG00000141376	0.25	-0.078	4.6	14.47	8.7633e-06	7.55312e-05
ENSG00000161057	-0.117	0.081	5.53	14.46	8.77607e-06	7.55312e-05
ENSG00000099331	-0.054	-0.064	8.34	14.46	8.7819e-06	7.55312e-05
ENSG00000105327	0.469	-0.124	5.35	14.45	8.84872e-06	7.60076e-05
ENSG00000160703	0.04	-0.081	5.23	14.41	9.06459e-06	7.77616e-05
ENSG00000072062	0.1	-0.1	7.09	14.4	9.12342e-06	7.81655e-05
ENSG00000132694	-0.299	-0.059	6.56	14.4	9.17788e-06	7.85311e-05
ENSG00000227615	0.016	0.102	7.47	14.39	9.21456e-06	7.87437e-05
ENSG00000147065	0.158	-0.105	10.27	14.38	9.25409e-06	7.89779e-05
ENSG00000137500	-0.154	0.078	4.49	14.38	9.27222e-06	7.89779e-05
ENSG00000053918	0.035	-0.057	5.64	14.38	9.28234e-06	7.89779e-05
ENSG00000118600	0.02	0.043	3.19	14.38	9.28943e-06	7.89779e-05
ENSG00000069493	0.07	0.053	7.58	14.36	9.38129e-06	7.96572e-05
ENSG00000196793	0.441	0.058	2.06	14.36	9.41549e-06	7.98457e-05
ENSG00000258890	-0.105	0.061	5.46	14.35	9.43512e-06	7.99105e-05
ENSG00000241081	0.074	0.124	3.37	14.35	9.46086e-06	8.00267e-05
ENSG00000135521	-0.093	0.08	3.68	14.34	9.4947e-06	8.0211e-05
ENSG00000167283	0.007	0.109	5.78	14.34	9.53605e-06	8.04269e-05
ENSG00000125245	0.398	0.047	4.85	14.34	9.54442e-06	8.04269e-05
ENSG00000116957	0.07	0.047	3.79	14.33	9.56405e-06	8.04635e-05
ENSG00000142657	-0.352	-0.077	8.23	14.33	9.57295e-06	8.04635e-05
ENSG00000121297	0.024	-0.114	3.77	14.32	9.6139e-06	8.07059e-05
ENSG00000197498	-0.257	0.085	3.51	14.32	9.66987e-06	8.10718e-05
ENSG00000157350	0.312	-0.1	6.58	14.31	9.69148e-06	8.10718e-05
ENSG00000135090	0.151	-0.057	6.69	14.31	9.69403e-06	8.10718e-05
ENSG00000118689	-0.244	-0.069	5.93	14.31	9.72816e-06	8.11756e-05
ENSG00000182095	-0.15	-0.077	7.25	14.31	9.73083e-06	8.11756e-05
ENSG00000168653	-0.31	0.177	4.48	14.29	9.83193e-06	8.19163e-05
ENSG00000163545	0.275	-0.101	7.21	14.28	9.88653e-06	8.22683e-05
ENSG00000160255	0.182	-0.098	10.6	14.28	9.9333e-06	8.25543e-05
ENSG00000242259	0.237	0.004	5.39	14.26	1.00064e-05	8.30579e-05
ENSG00000236287	-0.046	0.065	6.48	14.26	1.00405e-05	8.32375e-05
ENSG00000131368	-0.079	0.059	5.86	14.25	1.01228e-05	8.38155e-05
ENSG00000277443	0.112	-0.125	7.01	14.24	1.01422e-05	8.3872e-05
ENSG00000182359	0.114	0.102	2.01	14.24	1.01891e-05	8.41548e-05
ENSG00000131504	-0.097	-0.075	8.11	14.22	1.03259e-05	8.51794e-05
ENSG00000114021	-0.13	0.061	4.63	14.2	1.04368e-05	8.59873e-05
ENSG00000174780	-0.191	0.065	6.64	14.19	1.05263e-05	8.66179e-05
ENSG00000171302	0.259	-0.107	6.9	14.18	1.05523e-05	8.67243e-05
ENSG00000143368	0.02	-0.056	6.43	14.18	1.05942e-05	8.68392e-05
ENSG00000154079	0.337	0.039	2.78	14.18	1.06015e-05	8.68392e-05
ENSG00000185088	-0.464	0.167	4.11	14.18	1.06054e-05	8.68392e-05
ENSG00000137076	-0.21	-0.092	9.51	14.16	1.06859e-05	8.73906e-05
ENSG00000167220	0.262	0.017	4.16	14.16	1.07361e-05	8.76442e-05
ENSG00000092203	-0.007	-0.039	6.43	14.16	1.07432e-05	8.76442e-05
ENSG00000137193	-0.087	-0.038	7.99	14.15	1.07828e-05	8.78591e-05
ENSG00000122565	-0.172	0.088	6.88	14.15	1.08074e-05	8.79518e-05
ENSG00000137177	-0.576	-0.066	5.39	14.13	1.09103e-05	8.86361e-05
ENSG00000116604	0.269	-0.078	6.95	14.13	1.09181e-05	8.86361e-05
ENSG00000235363	-0.779	0.292	1.22	14.13	1.09446e-05	8.87436e-05
ENSG00000164039	-0.398	0.132	2.64	14.11	1.11109e-05	8.99824e-05
ENSG00000104419	0.015	-0.058	7.1	14.1	1.11366e-05	9.00803e-05
ENSG00000167272	0	0.071	4.61	14.09	1.1232e-05	9.07421e-05
ENSG00000126461	0.157	-0.071	6.22	14.08	1.12846e-05	9.1021e-05
ENSG00000124370	-0.547	0.13	2.77	14.08	1.12939e-05	9.1021e-05
ENSG00000172530	0.122	-0.057	5.58	14.08	1.13195e-05	9.11172e-05
ENSG00000179820	-0.209	-0.089	7.71	14.07	1.13459e-05	9.12193e-05
ENSG00000068120	-0.195	-0.021	6.21	14.07	1.13699e-05	9.12251e-05
ENSG00000014824	-0.312	0.087	4.74	14.07	1.1374e-05	9.12251e-05
ENSG00000072958	0.233	-0.069	6.94	14.06	1.14586e-05	9.17932e-05
ENSG00000134480	-0.336	0.083	4.5	14.04	1.15809e-05	9.25745e-05
ENSG00000180787	0.338	0.032	4.5	14.04	1.1584e-05	9.25745e-05
ENSG00000149100	-0.301	0.071	6.72	14.03	1.1683e-05	9.32535e-05
ENSG00000064102	-0.319	0.073	4.49	14.02	1.17238e-05	9.34671e-05
ENSG00000164751	-0.155	0.085	5.38	14.02	1.17435e-05	9.35126e-05
ENSG00000198858	-0.114	-0.092	9.49	14.02	1.17947e-05	9.38079e-05
ENSG00000089022	-0.038	0.038	5.07	14.01	1.18582e-05	9.42002e-05
ENSG00000205302	0.107	0.057	6.57	14	1.19116e-05	9.45118e-05
ENSG00000117906	0.145	0.059	5.08	13.99	1.19712e-05	9.48717e-05
ENSG00000185220	0.131	0.044	3.9	13.98	1.20624e-05	9.5481e-05
ENSG00000088930	0.196	-0.074	7.14	13.97	1.21255e-05	9.57707e-05
ENSG00000148400	0.087	-0.101	7.96	13.97	1.21278e-05	9.57707e-05
ENSG00000067560	-0.168	-0.048	9.54	13.97	1.21805e-05	9.60525e-05
ENSG00000142186	0.098	-0.061	6.69	13.97	1.21923e-05	9.60525e-05
ENSG00000198431	0.195	-0.084	6.5	13.96	1.22609e-05	9.64786e-05
ENSG00000141401	-0.063	-0.1	6.31	13.95	1.23294e-05	9.69027e-05
ENSG00000188243	-0.707	0.285	5.13	13.94	1.24106e-05	9.73453e-05
ENSG00000106355	-0.11	0.115	3.75	13.94	1.24149e-05	9.73453e-05
ENSG00000163110	-0.261	-0.028	4.78	13.94	1.24404e-05	9.74301e-05
ENSG00000147224	0.204	0.021	5.75	13.93	1.252e-05	9.78153e-05
ENSG00000105723	0.217	-0.069	6.29	13.92	1.25398e-05	9.78153e-05
ENSG00000081870	0.01	0.082	3.74	13.92	1.25545e-05	9.78153e-05
ENSG00000166199	0.313	0.025	3.82	13.92	1.25624e-05	9.78153e-05
ENSG00000110876	0.097	-0.083	9.64	13.92	1.2563e-05	9.78153e-05
ENSG00000168610	-0.008	-0.097	8.26	13.91	1.26139e-05	9.80966e-05
ENSG00000164754	0.01	-0.042	7.69	13.91	1.2632e-05	9.81226e-05
ENSG00000100811	0.145	-0.043	7.24	13.91	1.26537e-05	9.81771e-05
ENSG00000014164	0.028	-0.058	5.53	13.91	1.26857e-05	9.83103e-05
ENSG00000135956	0.151	-0.094	7.7	13.9	1.27618e-05	9.87856e-05
ENSG00000142188	-0.125	0.069	5.89	13.89	1.27902e-05	9.88904e-05
ENSG00000177302	0.065	-0.065	5.62	13.89	1.2858e-05	9.9299e-05
ENSG00000079432	0.181	-0.073	7.24	13.87	1.29677e-05	0.00010003
ENSG00000175354	-0.055	0.05	6.06	13.87	1.29866e-05	0.000100058
ENSG00000100028	0.109	0.033	5.84	13.87	1.30013e-05	0.000100058
ENSG00000108100	-0.103	-0.038	7.21	13.87	1.30317e-05	0.000100098
ENSG00000134001	-0.184	0.062	5.52	13.87	1.30366e-05	0.000100098
ENSG00000115946	0.108	0.029	3.51	13.86	1.3074e-05	0.000100184
ENSG00000105321	-0.104	-0.051	5.13	13.86	1.31144e-05	0.000100184
ENSG00000183386	-0.219	-0.088	5.66	13.86	1.31181e-05	0.000100184
ENSG00000165702	-1.64	0.011	3.84	13.86	1.31228e-05	0.000100184
ENSG00000173726	0.028	0.042	6.51	13.86	1.3123e-05	0.000100184
ENSG00000143412	-0.265	-0.058	4.21	13.85	1.31574e-05	0.000100308
ENSG00000167491	0.21	-0.069	7.02	13.85	1.31786e-05	0.000100308
ENSG00000180758	1.011	-0.136	3.32	13.85	1.31845e-05	0.000100308
ENSG00000138134	-0.369	0.094	4.43	13.85	1.32162e-05	0.000100434
ENSG00000108848	-0.319	0.095	7.86	13.83	1.33145e-05	0.000101065
ENSG00000183513	-0.029	0.05	5.47	13.82	1.34105e-05	0.000101575
ENSG00000008130	-0.469	-0.061	8.83	13.82	1.34168e-05	0.000101575
ENSG00000155368	-0.069	0.143	5.11	13.82	1.34274e-05	0.000101575
ENSG00000198242	0.184	0.044	4.76	13.82	1.34549e-05	0.000101667
ENSG00000007047	0.131	-0.078	5.03	13.81	1.35324e-05	0.000102137
ENSG00000167862	-0.161	0.079	3.68	13.8	1.36271e-05	0.000102736
ENSG00000138777	-0.284	0.092	4.98	13.8	1.36547e-05	0.000102827
ENSG00000216866	-0.194	0.092	5.29	13.79	1.36911e-05	0.000102985
ENSG00000184983	0.021	0.111	4.89	13.79	1.37252e-05	0.000103125
ENSG00000066336	-0.222	-0.106	9.37	13.78	1.38356e-05	0.000103612
ENSG00000180304	-0.421	-0.048	7.72	13.78	1.38367e-05	0.000103612
ENSG00000061273	-0.032	-0.036	7.78	13.78	1.38374e-05	0.000103612
ENSG00000089289	0.11	0.055	5.82	13.77	1.38523e-05	0.000103612
ENSG00000119041	-0.082	0.059	5.13	13.77	1.39089e-05	0.000103919
ENSG00000092978	-0.044	0.055	3.41	13.77	1.39348e-05	0.000103995
ENSG00000171311	-0.117	0.059	4.75	13.76	1.39518e-05	0.000103995
ENSG00000124279	0.025	0.042	3.33	13.76	1.39717e-05	0.000103995
ENSG00000110880	-0.064	-0.078	6.81	13.76	1.39816e-05	0.000103995
ENSG00000099942	0.135	-0.058	6.97	13.76	1.40091e-05	0.000104083
ENSG00000012232	0.21	-0.108	6.37	13.75	1.40826e-05	0.000104429
ENSG00000143549	-0.068	-0.037	9.37	13.75	1.4087e-05	0.000104429
ENSG00000124201	-0.235	-0.064	7.23	13.75	1.41259e-05	0.000104601
ENSG00000164109	-0.479	0.13	2.55	13.74	1.4143e-05	0.000104611
ENSG00000225648	-0.128	0.094	3.89	13.73	1.42325e-05	0.000105128
ENSG00000163297	-0.15	-0.065	6.47	13.73	1.42445e-05	0.000105128
ENSG00000132510	-0.278	-0.093	7.93	13.73	1.42946e-05	0.000105381
ENSG00000233270	-0.242	0.175	2.32	13.72	1.43451e-05	0.000105537
ENSG00000198034	0.153	0.049	10.29	13.72	1.43556e-05	0.000105537
ENSG00000105887	-0.238	-0.038	7.74	13.72	1.43633e-05	0.000105537
ENSG00000109762	-0.071	0.075	3.94	13.71	1.44802e-05	0.000106278
ENSG00000115216	0.018	-0.036	7.06	13.7	1.46082e-05	0.0001071
ENSG00000187446	-0.189	-0.054	6.5	13.69	1.46501e-05	0.000107289
ENSG00000165219	0.074	-0.05	5.99	13.68	1.47598e-05	0.000107973
ENSG00000170889	0.313	0.047	10.09	13.68	1.47953e-05	0.000108114
ENSG00000112977	-0.309	-0.026	6.48	13.67	1.48516e-05	0.000108407
ENSG00000174500	-0.004	0.071	4.47	13.67	1.48739e-05	0.00010845
ENSG00000175806	-0.343	-0.051	4.29	13.66	1.49238e-05	0.000108695
ENSG00000213654	0.011	-0.06	9.36	13.65	1.50601e-05	0.000109569
ENSG00000177169	0.053	-0.087	7.32	13.64	1.51314e-05	0.000109914
ENSG00000100599	0.201	-0.08	8.16	13.64	1.51644e-05	0.000109914
ENSG00000244119	0.139	0.079	2.17	13.64	1.51755e-05	0.000109914
ENSG00000162623	-0.026	0.06	4.34	13.64	1.51797e-05	0.000109914
ENSG00000092208	-0.025	0.115	2.46	13.64	1.51901e-05	0.000109914
ENSG00000073910	-0.376	-0.06	6.05	13.62	1.53334e-05	0.00011083
ENSG00000126756	0.243	0.045	5.65	13.62	1.53576e-05	0.000110884
ENSG00000198554	-0.799	0.141	2.33	13.62	1.53865e-05	0.000110973
ENSG00000172939	0.093	-0.049	5.94	13.62	1.54146e-05	0.000111055
ENSG00000150779	-0.098	0.161	3.09	13.61	1.54539e-05	0.000111218
ENSG00000111845	-0.427	0.105	3.25	13.61	1.54999e-05	0.000111428
ENSG00000176463	-0.022	-0.081	6.3	13.6	1.5608e-05	0.000112085
ENSG00000241837	-0.175	0.127	3.9	13.59	1.56426e-05	0.000112212
ENSG00000168724	0.258	0.01	5.13	13.59	1.56614e-05	0.000112226
ENSG00000165512	-0.145	0.111	4.44	13.59	1.56798e-05	0.000112237
ENSG00000110047	0.163	-0.083	8.59	13.59	1.57169e-05	0.000112382
ENSG00000102738	-0.101	0.069	4.34	13.58	1.58248e-05	0.000113032
ENSG00000197324	0.15	-0.11	9.36	13.57	1.58482e-05	0.000113077
ENSG00000165288	0.018	-0.077	5.43	13.57	1.58921e-05	0.00011309
ENSG00000142347	-0.189	-0.084	10.31	13.57	1.59217e-05	0.00011309
ENSG00000157954	0.063	-0.045	7	13.57	1.59225e-05	0.00011309
ENSG00000068383	-0.036	-0.059	4.63	13.57	1.59317e-05	0.00011309
ENSG00000075089	-0.026	0.116	4.28	13.57	1.59348e-05	0.00011309
ENSG00000003509	-0.124	0.064	4.1	13.56	1.59877e-05	0.00011326
ENSG00000167470	0.395	-0.121	7.67	13.56	1.59983e-05	0.00011326
ENSG00000079785	-0.334	0.075	5.74	13.56	1.60316e-05	0.00011326
ENSG00000124126	-0.056	-0.097	9.39	13.56	1.60489e-05	0.00011326
ENSG00000014257	-0.842	-0.019	4.33	13.55	1.60503e-05	0.00011326
ENSG00000143761	-0.128	-0.041	8.85	13.55	1.60609e-05	0.00011326
ENSG00000166913	0.06	-0.054	8.94	13.55	1.61188e-05	0.000113548
ENSG00000197062	0.224	0.029	4.36	13.55	1.61545e-05	0.00011368
ENSG00000134698	-0.153	-0.074	7.24	13.54	1.62007e-05	0.000113884
ENSG00000254087	-0.201	-0.092	9.09	13.53	1.63126e-05	0.00011455
ENSG00000261371	0.177	-0.102	9.18	13.53	1.63435e-05	0.000114646
ENSG00000163312	0.085	0.046	4.54	13.52	1.64104e-05	0.000114994
ENSG00000068308	-0.039	-0.042	7.17	13.52	1.64447e-05	0.000115113
ENSG00000013375	-0.383	0.084	3.77	13.51	1.65127e-05	0.000115307
ENSG00000110713	0.184	-0.082	7.11	13.51	1.65161e-05	0.000115307
ENSG00000156860	0.015	-0.059	7.53	13.51	1.65244e-05	0.000115307
ENSG00000168273	-0.178	0.105	2.2	13.5	1.66514e-05	0.000116035
ENSG00000217241	-0.048	0.099	1.96	13.5	1.66636e-05	0.000116035
ENSG00000014216	0.11	-0.077	7.56	13.49	1.67197e-05	0.000116304
ENSG00000008086	-0.107	-0.089	3.43	13.49	1.67657e-05	0.000116503
ENSG00000240857	-0.14	0.092	3.35	13.48	1.68279e-05	0.000116761
ENSG00000182149	0	-0.035	7.87	13.48	1.6838e-05	0.000116761
ENSG00000174173	-0.188	0.103	4.27	13.47	1.69531e-05	0.000117437
ENSG00000213881	-0.043	0.094	3.21	13.47	1.70131e-05	0.00011773
ENSG00000091592	-0.48	0.003	9.14	13.46	1.7139e-05	0.000118478
ENSG00000173757	0.177	-0.084	8.74	13.45	1.72055e-05	0.00011859
ENSG00000088766	-0.216	0.075	4.98	13.45	1.72203e-05	0.00011859
ENSG00000120910	0.209	0.024	5.55	13.45	1.72323e-05	0.00011859
ENSG00000185905	0.254	-0.071	8.15	13.45	1.7238e-05	0.00011859
ENSG00000177721	0.168	0.068	5.16	13.45	1.72443e-05	0.00011859
ENSG00000101391	-0.047	0.04	5.25	13.43	1.74239e-05	0.000119619
ENSG00000136999	-1.721	0.006	3.73	13.43	1.74299e-05	0.000119619
ENSG00000152404	0.34	0.043	4.5	13.42	1.75231e-05	0.000120135
ENSG00000077549	0.109	-0.063	8.69	13.41	1.76608e-05	0.000120955
ENSG00000118507	0.66	0.011	3.65	13.41	1.76926e-05	0.000121048
ENSG00000070413	0.25	-0.083	7.66	13.41	1.77202e-05	0.000121112
ENSG00000076513	-0.365	-0.029	7.79	13.41	1.77445e-05	0.000121154
ENSG00000171530	-0.056	0.113	4.57	13.4	1.77864e-05	0.000121316
ENSG00000071537	-0.35	-0.028	6.69	13.4	1.78068e-05	0.00012133
ENSG00000166340	-0.252	-0.043	7.58	13.4	1.78267e-05	0.000121342
ENSG00000138814	-0.041	-0.057	6.03	13.39	1.79038e-05	0.000121742
ENSG00000134291	-0.378	0.087	4.44	13.39	1.79247e-05	0.00012176
ENSG00000169403	-0.083	-0.108	8.62	13.39	1.79524e-05	0.000121823
ENSG00000101577	-0.324	-0.024	7.38	13.38	1.80251e-05	0.000122193
ENSG00000123349	-0.173	0.171	7.65	13.38	1.81099e-05	0.000122643
ENSG00000143971	0.055	0.071	3.73	13.37	1.81623e-05	0.000122826
ENSG00000181610	0.009	0.066	4.4	13.37	1.81739e-05	0.000122826
ENSG00000101152	-0.092	-0.046	7.67	13.36	1.82569e-05	0.000123214
ENSG00000198740	-0.115	-0.047	6.22	13.36	1.8277e-05	0.000123214
ENSG00000124486	-0.204	-0.043	6.7	13.36	1.82868e-05	0.000123214
ENSG00000143436	-0.22	0.061	4.18	13.36	1.83178e-05	0.000123245
ENSG00000120699	-0.242	0.09	4.99	13.36	1.83284e-05	0.000123245
ENSG00000096654	0.034	0.058	3.79	13.32	1.87563e-05	0.000125994
ENSG00000078804	0.407	-0.162	4.72	13.32	1.88659e-05	0.000126603
ENSG00000103653	0.195	-0.07	8.79	13.31	1.89463e-05	0.000127014
ENSG00000243547	-0.075	-0.04	5.47	13.31	1.89667e-05	0.000127024
ENSG00000131174	-0.553	0.217	4.67	13.3	1.90684e-05	0.00012738
ENSG00000105373	0.22	0.039	9.63	13.3	1.90753e-05	0.00012738
ENSG00000164543	0.439	-0.011	7.31	13.3	1.90774e-05	0.00012738
ENSG00000165097	-0.222	-0.06	5.27	13.29	1.91738e-05	0.000127896
ENSG00000122484	0.013	0.063	4.78	13.29	1.92079e-05	0.000127995
ENSG00000236814	0.066	0.115	2.68	13.27	1.9441e-05	0.000129419
ENSG00000166747	0.172	-0.052	6.96	13.26	1.9583e-05	0.000130212
ENSG00000149657	0.201	-0.047	5.94	13.26	1.96055e-05	0.000130212
ENSG00000156467	-0.192	0.208	5.15	13.26	1.96189e-05	0.000130212
ENSG00000130921	0.401	0.004	4.62	13.26	1.96471e-05	0.00013027
ENSG00000166295	0.013	0.046	7.05	13.25	1.96713e-05	0.0001303
ENSG00000160741	0.162	-0.057	6.89	13.25	1.97337e-05	0.000130584
ENSG00000158691	0.48	0.011	3.32	13.22	2.0121e-05	0.000133014
ENSG00000118515	-0.307	-0.062	6.46	13.21	2.02196e-05	0.000133533
ENSG00000135932	-0.189	-0.04	7.65	13.21	2.03039e-05	0.000133857
ENSG00000129993	-0.313	-0.05	5.88	13.21	2.03088e-05	0.000133857
ENSG00000005007	-0.103	-0.058	7.72	13.2	2.03302e-05	0.000133866
ENSG00000204351	-0.12	-0.029	6.52	13.2	2.03839e-05	0.000134087
ENSG00000155906	-0.039	0.053	3.48	13.2	2.04631e-05	0.000134438
ENSG00000152133	-0.024	0.071	4.79	13.19	2.04777e-05	0.000134438
ENSG00000164162	0.049	0.106	2	13.19	2.04995e-05	0.000134449
ENSG00000183527	-0.318	0.093	3.29	13.18	2.06136e-05	0.000135064
ENSG00000186104	-0.129	0.066	4.52	13.18	2.07133e-05	0.000135584
ENSG00000138138	-0.165	0.073	5.33	13.17	2.07848e-05	0.00013582
ENSG00000144840	0.126	0.038	4.7	13.17	2.07902e-05	0.00013582
ENSG00000143373	0.316	-0.087	6.08	13.16	2.094e-05	0.000136639
ENSG00000158545	0.192	-0.068	6.2	13.16	2.09566e-05	0.000136639
ENSG00000175137	0.042	-0.066	6.85	13.16	2.09948e-05	0.00013674
ENSG00000277301	0.371	0.091	1.83	13.16	2.10255e-05	0.00013674
ENSG00000188283	0.165	0.036	4.01	13.15	2.10342e-05	0.00013674
ENSG00000163026	0.366	-0.001	4.06	13.15	2.10543e-05	0.00013674
ENSG00000125447	-0.071	-0.034	6.88	13.15	2.11091e-05	0.000136962
ENSG00000089639	-0.112	-0.067	8.3	13.14	2.11863e-05	0.000137329
ENSG00000272333	-0.028	-0.059	7.02	13.14	2.12921e-05	0.000137874
ENSG00000185418	-0.027	0.057	4.3	13.14	2.13118e-05	0.000137874
ENSG00000100982	0.259	-0.062	6.58	13.13	2.13652e-05	0.000138076
ENSG00000168214	-0.411	-0.032	6.93	13.13	2.13845e-05	0.000138076
ENSG00000145901	-0.046	-0.064	8.3	13.13	2.14055e-05	0.000138078
ENSG00000135148	-0.891	0.011	6.87	13.12	2.15134e-05	0.00013864
ENSG00000123131	-0.173	0.098	4.18	13.12	2.15733e-05	0.000138829
ENSG00000025156	-0.147	0.087	4.48	13.11	2.16408e-05	0.000138829
ENSG00000233016	0.238	0.048	5.32	13.11	2.16472e-05	0.000138829
ENSG00000135766	-0.329	-0.066	7.19	13.11	2.16479e-05	0.000138829
ENSG00000115875	-0.351	0.087	7.31	13.11	2.16513e-05	0.000138829
ENSG00000175886	0	0.061	3.51	13.11	2.16833e-05	0.000138829
ENSG00000158480	0.217	-0.074	4.59	13.11	2.16888e-05	0.000138829
ENSG00000111679	0.13	-0.067	9.38	13.11	2.17124e-05	0.000138847
ENSG00000175581	-0.446	0.139	3.94	13.11	2.17508e-05	0.000138882
ENSG00000175193	-0.208	0.076	5.13	13.1	2.17596e-05	0.000138882
ENSG00000184602	-0.381	-0.038	7.75	13.08	2.21381e-05	0.000141023
ENSG00000163785	0.004	0.046	5.27	13.08	2.21433e-05	0.000141023
ENSG00000122033	0.045	0.059	4.84	13.08	2.21587e-05	0.000141023
ENSG00000149925	-0.054	-0.067	9.67	13.07	2.22527e-05	0.000141487
ENSG00000196417	0.025	0.055	3.89	13.06	2.23919e-05	0.000142235
ENSG00000173585	-3.483	0.391	3.2	13.06	2.24434e-05	0.000142427
ENSG00000112237	-0.598	0.11	5.14	13.06	2.24985e-05	0.000142564
ENSG00000089159	0.312	-0.112	8.51	13.05	2.25089e-05	0.000142564
ENSG00000175115	0.358	-0.1	8.15	13.05	2.25293e-05	0.000142564
ENSG00000160445	0.003	-0.068	6.59	13.05	2.25889e-05	0.000142805
ENSG00000147789	0.174	0.018	4.75	13.05	2.26529e-05	0.000143074
ENSG00000175220	0.156	-0.073	7.11	13.04	2.26791e-05	0.000143104
ENSG00000137815	0.121	-0.046	6.18	13.04	2.27246e-05	0.000143255
ENSG00000037637	0.184	-0.047	5.45	13.02	2.29894e-05	0.000144788
ENSG00000053372	-0.302	0.076	4.58	13.02	2.3046e-05	0.000145007
ENSG00000198040	-0.186	0.084	5.09	13.02	2.31222e-05	0.000145349
ENSG00000167996	-0.265	-0.068	8.72	13.01	2.31949e-05	0.000145669
ENSG00000037241	-0.253	0.167	2.26	13	2.33064e-05	0.000146211
ENSG00000067533	-0.076	0.072	3.77	13	2.33252e-05	0.000146211
ENSG00000067596	0.154	-0.075	6.31	13	2.33545e-05	0.000146257
ENSG00000111196	-0.347	0.102	2.94	13	2.34027e-05	0.000146421
ENSG00000183323	-0.526	-0.015	4.96	13	2.34357e-05	0.000146468
ENSG00000168876	-0.123	0.092	5.35	12.99	2.34543e-05	0.000146468
ENSG00000147416	-0.598	-0.041	8.96	12.99	2.34769e-05	0.000146472
ENSG00000102390	0.446	0.035	3.91	12.99	2.35153e-05	0.000146574
ENSG00000138382	-0.029	0.092	3.28	12.99	2.36035e-05	0.000146986
ENSG00000180901	0.173	-0.059	5.97	12.98	2.36443e-05	0.000147103
ENSG00000140988	0.319	0.03	10.45	12.98	2.36938e-05	0.000147273
ENSG00000177156	-0.319	-0.083	9.25	12.98	2.37437e-05	0.000147313
ENSG00000154743	-0.163	0.072	3.18	12.98	2.37444e-05	0.000147313
ENSG00000100941	-0.114	0.069	6.87	12.97	2.38046e-05	0.000147548
ENSG00000213445	0.327	-0.08	8.79	12.97	2.39028e-05	0.00014802
ENSG00000198042	0.121	0.037	3.84	12.96	2.39397e-05	0.00014811
ENSG00000140740	-0.141	0.053	7.06	12.96	2.3975e-05	0.000148191
ENSG00000100387	-0.351	0.135	5.1	12.96	2.40504e-05	0.000148519
ENSG00000236088	0.229	0.046	3.07	12.94	2.43991e-05	0.000150533
ENSG00000198105	-0.639	0.112	4.01	12.93	2.44819e-05	0.000150904
ENSG00000152219	-0.051	0.073	5.17	12.93	2.45868e-05	0.000151286
ENSG00000178458	-0.31	-0.067	3.16	12.93	2.45894e-05	0.000151286
ENSG00000241058	0.529	0.015	4.31	12.92	2.46139e-05	0.000151297
ENSG00000142892	0.084	0.054	4.91	12.92	2.46914e-05	0.000151633
ENSG00000143643	0.005	0.042	6.07	12.92	2.47349e-05	0.000151761
ENSG00000063978	0.177	-0.052	6.97	12.91	2.48152e-05	0.000152113
ENSG00000235655	-0.048	-0.078	7.64	12.91	2.48418e-05	0.000152136
ENSG00000182220	-0.239	-0.023	7.22	12.91	2.49025e-05	0.000152367
ENSG00000153815	-0.2	-0.071	6.65	12.9	2.50379e-05	0.000153055
ENSG00000126804	0.037	0.041	6.35	12.9	2.50744e-05	0.000153138
ENSG00000169914	0.114	0.054	4.6	12.89	2.51865e-05	0.000153681
ENSG00000039123	-0.022	0.057	5.77	12.88	2.52998e-05	0.000154206
ENSG00000221823	0.009	-0.059	5.87	12.88	2.53188e-05	0.000154206
ENSG00000108819	0.237	-0.074	7.98	12.86	2.57328e-05	0.000156584
ENSG00000130544	0.139	0.028	3.6	12.86	2.5785e-05	0.000156759
ENSG00000198612	0.152	0.038	4.83	12.85	2.5905e-05	0.000157344
ENSG00000168016	-0.377	-0.055	7.63	12.84	2.59975e-05	0.000157763
ENSG00000172428	0.164	0.076	4.22	12.83	2.61684e-05	0.000158655
ENSG00000135821	-0.284	-0.092	8.95	12.83	2.6208e-05	0.000158671
ENSG00000184014	-0.161	-0.07	7.83	12.83	2.62188e-05	0.000158671
ENSG00000152700	-0.1	0.051	5.31	12.83	2.62794e-05	0.000158894
ENSG00000196605	-0.036	0.076	2.81	12.82	2.63833e-05	0.000159377
ENSG00000163600	-0.046	0.091	4.76	12.82	2.64897e-05	0.000159875
ENSG00000226660	0.247	0.067	3.21	12.81	2.65407e-05	0.000160037
ENSG00000065559	0.064	-0.06	5.88	12.81	2.66642e-05	0.000160637
ENSG00000109929	0.189	0.052	3.4	12.8	2.6733e-05	0.000160905
ENSG00000175324	-0.628	0.152	2.8	12.8	2.67667e-05	0.000160963
ENSG00000140992	-0.012	-0.05	5.84	12.79	2.70226e-05	0.000162355
ENSG00000211455	-0.709	0.008	5.75	12.79	2.70539e-05	0.000162397
ENSG00000070785	-0.198	0.077	3.37	12.78	2.71619e-05	0.00016288
ENSG00000140564	-0.108	-0.075	7.82	12.78	2.71834e-05	0.00016288
ENSG00000093000	-0.203	-0.031	7.25	12.77	2.7251e-05	0.000163138
ENSG00000168806	0.3	0.015	4.09	12.76	2.74683e-05	0.000164209
ENSG00000157426	-0.304	0.078	4.13	12.76	2.74792e-05	0.000164209
ENSG00000197405	-0.073	-0.128	8.77	12.76	2.75705e-05	0.000164607
ENSG00000198909	-0.138	-0.058	7.73	12.75	2.76475e-05	0.000164919
ENSG00000115816	0.026	0.074	4.84	12.74	2.78973e-05	0.00016626
ENSG00000189007	-0.132	0.071	4.71	12.74	2.79694e-05	0.00016654
ENSG00000143977	-0.34	0.178	3.37	12.73	2.81576e-05	0.000167512
ENSG00000228427	0.543	0.017	1.97	12.72	2.82634e-05	0.00016799
ENSG00000214655	-0.193	-0.046	6.29	12.71	2.84097e-05	0.00016871
ENSG00000160710	-0.373	-0.045	9.39	12.71	2.84422e-05	0.000168752
ENSG00000083535	0.305	0.038	3.85	12.71	2.84746e-05	0.000168782
ENSG00000082701	0.028	-0.062	6.16	12.71	2.8498e-05	0.000168782
ENSG00000227939	-0.693	0.16	5.18	12.71	2.85321e-05	0.000168834
ENSG00000167747	-0.196	0.067	4.59	12.7	2.85922e-05	0.000169039
ENSG00000214113	0.19	0.046	4.19	12.7	2.87058e-05	0.000169434
ENSG00000260260	-0.185	0.168	1.55	12.7	2.87099e-05	0.000169434
ENSG00000143751	0.071	-0.057	4.94	12.7	2.87727e-05	0.000169654
ENSG00000138279	-0.024	-0.03	6.64	12.69	2.89413e-05	0.000170497
ENSG00000116337	0.149	-0.092	7.94	12.68	2.90847e-05	0.000171072
ENSG00000136261	-0.168	0.057	5.02	12.68	2.90946e-05	0.000171072
ENSG00000114125	0.004	0.06	5.05	12.68	2.91175e-05	0.000171072
ENSG00000245937	0.031	0.053	3.78	12.68	2.9159e-05	0.000171072
ENSG00000124243	0.463	0.02	5.09	12.68	2.91673e-05	0.000171072
ENSG00000158710	-0.013	-0.089	10.39	12.67	2.92458e-05	0.000171075
ENSG00000225190	0.179	-0.081	6.62	12.67	2.93317e-05	0.000171075
ENSG00000138623	0.096	-0.081	4.2	12.67	2.93367e-05	0.000171075
ENSG00000148396	0.031	-0.062	6.86	12.67	2.93424e-05	0.000171075
ENSG00000120868	-0.187	-0.073	6.35	12.67	2.93451e-05	0.000171075
ENSG00000204389	-0.011	-0.132	6.46	12.67	2.93468e-05	0.000171075
ENSG00000185386	0.122	0.071	2.92	12.67	2.93477e-05	0.000171075
ENSG00000091073	0.085	-0.077	5.19	12.66	2.94016e-05	0.000171239
ENSG00000189067	-0.11	-0.102	10.05	12.65	2.97426e-05	0.000173074
ENSG00000121350	-0.31	0.083	3.81	12.65	2.97747e-05	0.000173109
ENSG00000185515	-0.157	0.053	4.13	12.62	3.02197e-05	0.000175543
ENSG00000148690	-0.182	0.078	4.22	12.62	3.03639e-05	0.000176196
ENSG00000141867	0.139	-0.067	7.12	12.62	3.0385e-05	0.000176196
ENSG00000140259	-0.169	-0.015	5.23	12.61	3.04453e-05	0.000176392
ENSG00000146282	-0.157	0.077	4.65	12.61	3.05759e-05	0.000176994
ENSG00000125952	-0.332	-0.007	7.69	12.6	3.07227e-05	0.00017769
ENSG00000276231	-0.702	-0.023	4.2	12.59	3.10326e-05	0.000179326
ENSG00000138398	-0.106	0.097	5.93	12.58	3.10991e-05	0.000179447
ENSG00000145868	-0.153	-0.027	6.18	12.58	3.11074e-05	0.000179447
ENSG00000112245	-0.543	-0.003	5.93	12.57	3.13166e-05	0.000180498
ENSG00000103994	-0.101	-0.06	6.92	12.57	3.14171e-05	0.000180828
ENSG00000112208	-0.42	0.113	2.54	12.57	3.14536e-05	0.000180828
ENSG00000107290	-0.101	-0.035	7.69	12.57	3.14554e-05	0.000180828
ENSG00000123545	-0.254	0.109	3.35	12.56	3.15955e-05	0.000181328
ENSG00000145741	-0.022	0.072	8.51	12.56	3.15968e-05	0.000181328
ENSG00000274925	-0.08	0.067	3.1	12.56	3.16298e-05	0.000181361
ENSG00000100056	0.204	-0.056	4.98	12.54	3.20432e-05	0.000183565
ENSG00000100092	0.267	-0.073	6.36	12.54	3.2074e-05	0.000183565
ENSG00000114023	0.057	0.054	4.43	12.54	3.20969e-05	0.000183565
ENSG00000160410	-0.018	-0.085	8.48	12.53	3.22503e-05	0.000184284
ENSG00000104691	-0.33	0.107	2.49	12.53	3.22962e-05	0.000184387
ENSG00000186350	-0.245	-0.078	8.22	12.52	3.24007e-05	0.000184826
ENSG00000133773	0.083	0.069	4.25	12.52	3.25106e-05	0.000185111
ENSG00000180817	-0.849	0.154	5.34	12.52	3.25325e-05	0.000185111
ENSG00000114650	0.283	-0.082	7.29	12.52	3.25632e-05	0.000185111
ENSG00000125351	-0.184	0.1	3.62	12.52	3.25696e-05	0.000185111
ENSG00000176024	0.111	0.066	2.9	12.51	3.25898e-05	0.000185111
ENSG00000112695	-0.487	0.151	5.53	12.51	3.262e-05	0.000185125
ENSG00000116991	-0.117	-0.163	4.49	12.51	3.27032e-05	0.000185439
ENSG00000122779	-0.157	-0.025	4.72	12.5	3.28621e-05	0.000186032
ENSG00000177105	-0.051	-0.08	8.57	12.5	3.28638e-05	0.000186032
ENSG00000198712	-0.711	-0.01	11.08	12.5	3.29358e-05	0.000186282
ENSG00000179271	-0.071	0.077	4.89	12.49	3.3085e-05	0.000186967
ENSG00000213799	0.291	0.04	3.88	12.48	3.33218e-05	0.000188145
ENSG00000187601	-0.091	0.075	4.36	12.48	3.33624e-05	0.000188215
ENSG00000164172	0.218	0.05	3.87	12.48	3.34163e-05	0.00018836
ENSG00000233184	-0.428	0.116	3.84	12.47	3.35767e-05	0.000189104
ENSG00000106049	0.175	0.025	4.09	12.46	3.37362e-05	0.000189841
ENSG00000007168	0.103	-0.045	7.04	12.46	3.3912e-05	0.000190669
ENSG00000170860	-0.668	0.211	3.59	12.45	3.39626e-05	0.000190793
ENSG00000132467	-0.091	0.062	5.24	12.45	3.41388e-05	0.000191572
ENSG00000101413	0.06	-0.042	5.37	12.45	3.41589e-05	0.000191572
ENSG00000137642	-0.084	-0.104	9.73	12.44	3.42107e-05	0.000191701
ENSG00000146278	-0.046	-0.053	8.5	12.43	3.44322e-05	0.000192692
ENSG00000050426	-0.129	0.044	6.21	12.43	3.44454e-05	0.000192692
ENSG00000129460	-0.243	0.127	4.34	12.43	3.46071e-05	0.000193434
ENSG00000167085	-0.127	0.049	5.07	12.42	3.48483e-05	0.000194618
ENSG00000143621	-0.271	0.062	6.8	12.41	3.49622e-05	0.000195091
ENSG00000257267	0.132	0.047	4.45	12.41	3.50975e-05	0.000195682
ENSG00000234335	0.349	0.045	2.64	12.4	3.51767e-05	0.000195959
ENSG00000100519	-0.075	0.108	5.54	12.4	3.52453e-05	0.000196177
ENSG00000132541	0.184	0.106	1.69	12.4	3.53631e-05	0.000196669
ENSG00000103187	-0.065	-0.07	10.31	12.39	3.54213e-05	0.000196828
ENSG00000236304	-2.56	0.084	3.54	12.39	3.54618e-05	0.000196889
ENSG00000163191	-0.285	-0.092	9.58	12.39	3.56314e-05	0.000197415
ENSG00000198948	-1.696	0.06	2.31	12.39	3.56354e-05	0.000197415
ENSG00000159720	-0.121	-0.074	7.84	12.38	3.56526e-05	0.000197415
ENSG00000143393	-0.049	-0.029	6.99	12.38	3.56756e-05	0.000197415
ENSG00000114331	-0.255	-0.039	7.25	12.38	3.57049e-05	0.000197415
ENSG00000188873	0.09	0.08	2.11	12.38	3.58595e-05	0.000197995
ENSG00000145388	-0.021	0.067	4.62	12.38	3.58692e-05	0.000197995
ENSG00000147274	-0.074	0.045	7.85	12.37	3.59146e-05	0.000198081
ENSG00000129353	0.126	-0.076	9.16	12.37	3.60232e-05	0.000198515
ENSG00000133134	0.433	0.095	2.85	12.37	3.61008e-05	0.000198778
ENSG00000123066	-0.239	-0.063	6.76	12.35	3.6438e-05	0.000200412
ENSG00000248124	-0.269	0.09	4.46	12.35	3.64757e-05	0.000200412
ENSG00000124496	0.205	-0.071	6.1	12.35	3.64879e-05	0.000200412
ENSG00000139718	0.054	-0.062	6.98	12.34	3.67373e-05	0.000201616
ENSG00000095303	-1.365	0.038	5.8	12.34	3.67805e-05	0.000201687
ENSG00000141279	-0.133	-0.035	6.53	12.34	3.68474e-05	0.000201887
ENSG00000150712	0.144	-0.051	5.32	12.32	3.71587e-05	0.000203426
ENSG00000110395	-0.046	-0.076	7.27	12.32	3.72341e-05	0.000203671
ENSG00000177663	-0.125	-0.081	8.46	12.32	3.73462e-05	0.000204116
ENSG00000148187	-0.234	0.06	4.82	12.31	3.74202e-05	0.000204134
ENSG00000184208	-0.053	0.072	3.82	12.31	3.74341e-05	0.000204134
ENSG00000095370	0.163	-0.075	7.42	12.31	3.74493e-05	0.000204134
ENSG00000107745	-0.322	-0.035	5.75	12.31	3.7472e-05	0.000204134
ENSG00000155329	0.004	0.092	3.92	12.31	3.75892e-05	0.000204604
ENSG00000167232	-0.03	0.067	4.4	12.3	3.77669e-05	0.000205404
ENSG00000140854	-0.089	-0.038	5.34	12.29	3.80365e-05	0.000206701
ENSG00000141298	-0.049	-0.082	8.47	12.29	3.81924e-05	0.000207369
ENSG00000237943	0.045	0.068	5.56	12.28	3.82217e-05	0.000207369
ENSG00000232187	-0.527	-0.042	5.35	12.28	3.83708e-05	0.000207949
ENSG00000196693	0.139	0.037	5.55	12.28	3.84175e-05	0.000207949
ENSG00000188227	0.555	0.035	2.7	12.28	3.84491e-05	0.000207949
ENSG00000269609	-0.044	0.055	5.15	12.28	3.84536e-05	0.000207949
ENSG00000116161	-0.111	0.058	5.56	12.26	3.89437e-05	0.000210429
ENSG00000172375	-0.267	-0.013	5.73	12.24	3.93189e-05	0.000212165
ENSG00000181666	-0.009	0.044	5.55	12.24	3.93287e-05	0.000212165
ENSG00000115310	-0.038	-0.045	7.59	12.22	3.99245e-05	0.000215204
ENSG00000133812	-0.489	-0.051	4.51	12.22	3.99781e-05	0.000215293
ENSG00000128534	-0.218	0.099	4.93	12.22	4.00057e-05	0.000215293
ENSG00000071054	-0.079	-0.05	7.62	12.21	4.01632e-05	0.000215966
ENSG00000181915	0.103	0.019	4.86	12.2	4.03776e-05	0.000216944
ENSG00000132912	-0.161	-0.021	5.57	12.2	4.05209e-05	0.000217187
ENSG00000156170	0.053	0.056	3.42	12.2	4.05255e-05	0.000217187
ENSG00000181038	0.124	0.037	4.39	12.2	4.05436e-05	0.000217187
ENSG00000029725	-0.001	0.038	6.4	12.2	4.05534e-05	0.000217187
ENSG00000025293	-0.01	-0.036	6.12	12.2	4.06419e-05	0.000217187
ENSG00000082068	-0.058	0.043	4.6	12.2	4.06424e-05	0.000217187
ENSG00000125753	-0.1	-0.09	9.31	12.19	4.0688e-05	0.000217187
ENSG00000180479	0.289	0.056	2.36	12.19	4.07066e-05	0.000217187
ENSG00000064666	-0.057	-0.063	9.37	12.19	4.07165e-05	0.000217187
ENSG00000131467	0.057	-0.058	6.99	12.19	4.08085e-05	0.000217402
ENSG00000198522	0.007	0.042	4.88	12.19	4.08221e-05	0.000217402
ENSG00000115541	-0.596	0.172	2	12.18	4.09631e-05	0.000217935
ENSG00000160570	0.029	-0.059	7.21	12.18	4.09877e-05	0.000217935
ENSG00000120318	-0.273	-0.079	6.83	12.18	4.11901e-05	0.000218837
ENSG00000170175	0.168	0.034	3.35	12.17	4.13018e-05	0.000219255
ENSG00000171103	0.316	0.019	3.08	12.17	4.13393e-05	0.000219279
ENSG00000089234	0.044	-0.043	4.99	12.17	4.13781e-05	0.000219311
ENSG00000006625	-0.144	0.091	2.56	12.17	4.14766e-05	0.000219657
ENSG00000022277	-0.222	-0.038	6.98	12.16	4.16339e-05	0.00022017
ENSG00000163694	-0.12	-0.113	6.44	12.16	4.16549e-05	0.00022017
ENSG00000105514	-0.198	-0.108	6.61	12.16	4.16726e-05	0.00022017
ENSG00000135842	0.338	-0.186	8.4	12.15	4.1855e-05	0.000220723
ENSG00000159842	0.147	-0.074	7.26	12.15	4.18561e-05	0.000220723
ENSG00000231999	-0.008	0.068	2.07	12.15	4.18768e-05	0.000220723
ENSG00000120709	0.18	-0.117	6.96	12.15	4.19255e-05	0.000220748
ENSG00000126953	0.113	0.048	2.31	12.15	4.19588e-05	0.000220748
ENSG00000110944	0.157	0.08	2.97	12.15	4.19982e-05	0.000220748
ENSG00000144677	-2.274	0.106	2.72	12.15	4.20141e-05	0.000220748
ENSG00000138794	-0.114	0.06	3.44	12.15	4.20501e-05	0.000220763
ENSG00000153207	-0.102	-0.051	6.33	12.14	4.22053e-05	0.000221403
ENSG00000158109	0.055	-0.055	6.64	12.14	4.22474e-05	0.00022145
ENSG00000111875	-0.052	0.063	4.95	12.14	4.22986e-05	0.000221518
ENSG00000160584	-0.008	-0.057	6.52	12.14	4.23292e-05	0.000221518
ENSG00000126216	0.05	-0.039	5.71	12.14	4.23861e-05	0.000221518
ENSG00000084112	0.128	-0.08	5.83	12.13	4.23936e-05	0.000221518
ENSG00000197124	-0.14	0.092	2.31	12.13	4.24508e-05	0.000221643
ENSG00000204131	0.055	-0.105	7.27	12.12	4.27193e-05	0.000222298
ENSG00000111716	-0.063	0.095	8.31	12.12	4.27249e-05	0.000222298
ENSG00000135317	-0.062	0.057	5.96	12.12	4.27256e-05	0.000222298
ENSG00000167088	-0.188	0.126	3.61	12.12	4.27393e-05	0.000222298
ENSG00000224152	-0.292	-0.101	2.86	12.12	4.27432e-05	0.000222298
ENSG00000120733	0.083	-0.06	7.19	12.12	4.28405e-05	0.00022263
ENSG00000156976	-0.124	0.067	8.57	12.12	4.29136e-05	0.000222836
ENSG00000085514	-0.031	-0.108	7.67	12.11	4.30716e-05	0.000223482
ENSG00000234284	0.06	0.059	2.77	12.11	4.31072e-05	0.000223493
ENSG00000048162	-0.115	0.066	3.39	12.11	4.32068e-05	0.000223835
ENSG00000088038	-0.116	-0.041	6.18	12.1	4.32946e-05	0.000224115
ENSG00000204469	0.037	-0.07	8.17	12.1	4.33587e-05	0.000224273
ENSG00000150316	-0.118	0.089	4.96	12.09	4.37399e-05	0.000226069
ENSG00000133961	-0.119	-0.083	8.09	12.09	4.38435e-05	0.000226428
ENSG00000163617	0.502	0.017	3.6	12.08	4.39115e-05	0.000226604
ENSG00000260942	0.233	0.038	3.26	12.08	4.41677e-05	0.000227749
ENSG00000187118	0.274	0.062	4.03	12.07	4.4424e-05	0.000228894
ENSG00000115840	-0.078	0.043	4.78	12.06	4.45607e-05	0.000229381
ENSG00000137492	0.196	0.024	6.41	12.06	4.45874e-05	0.000229381
ENSG00000113758	0.183	-0.086	4.66	12.06	4.46529e-05	0.0002295
ENSG00000214367	0.078	0.037	4.44	12.06	4.46797e-05	0.0002295
ENSG00000112096	-0.44	-0.096	10.32	12.06	4.4733e-05	0.000229597
ENSG00000124767	-0.139	0.053	5.6	12.05	4.5042e-05	0.000231005
ENSG00000169032	-0.141	-0.025	6.06	12.05	4.51108e-05	0.00023114
ENSG00000139343	-0.018	0.077	4.55	12.04	4.51378e-05	0.00023114
ENSG00000177733	0.021	-0.034	7.22	12.04	4.53579e-05	0.000232035
ENSG00000169896	-0.038	-0.085	8.01	12.04	4.53822e-05	0.000232035
ENSG00000006534	-0.395	-0.049	5.93	12.03	4.55358e-05	0.000232641
ENSG00000163832	0.061	0.043	4.44	12.03	4.57574e-05	0.00023338
ENSG00000134250	-0.235	-0.066	7.78	12.03	4.57582e-05	0.00023338
ENSG00000067992	-0.283	-0.059	4.35	12.02	4.57855e-05	0.00023338
ENSG00000105011	-0.348	-0.077	4.66	12.02	4.58667e-05	0.000233573
ENSG00000237489	-0.096	0.079	2.67	12.02	4.58935e-05	0.000233573
ENSG00000215414	-0.341	0.146	2.68	12.02	4.59321e-05	0.00023359
ENSG00000168062	-5.833	0.389	3.5	12.02	4.60313e-05	0.000233777
ENSG00000187605	-0.043	-0.06	6.16	12.02	4.60389e-05	0.000233777
ENSG00000152582	-0.275	0.104	3.13	12.01	4.62698e-05	0.000234614
ENSG00000140941	0.036	-0.055	7	12.01	4.62744e-05	0.000234614
ENSG00000125304	-0.397	-0.018	7.95	12.01	4.63652e-05	0.000234682
ENSG00000116016	-0.653	-0.058	1.77	12.01	4.63891e-05	0.000234682
ENSG00000163519	0.236	0.088	5.14	12.01	4.63934e-05	0.000234682
ENSG00000170270	-0.32	0.116	2.89	12	4.65714e-05	0.000235403
ENSG00000248527	-0.459	-0.038	7.77	12	4.6652e-05	0.000235632
ENSG00000084731	-0.119	-0.083	3.24	11.99	4.67777e-05	0.000236087
ENSG00000186265	0.549	0.034	4.85	11.99	4.68515e-05	0.000236281
ENSG00000100266	0.231	-0.111	7.48	11.98	4.71119e-05	0.000237414
ENSG00000073150	-0.317	-0.109	5.1	11.97	4.75185e-05	0.000239282
ENSG00000133884	0.222	-0.059	6.6	11.97	4.76077e-05	0.00023955
ENSG00000128050	-0.307	0.073	5.31	11.97	4.7652e-05	0.000239592
ENSG00000150787	-0.16	0.109	1.92	11.95	4.83182e-05	0.000242758
ENSG00000163634	-0.276	0.089	4.84	11.94	4.84198e-05	0.000243085
ENSG00000171940	0.08	-0.066	7.23	11.94	4.84642e-05	0.000243125
ENSG00000189046	0.265	0.033	3.15	11.94	4.85289e-05	0.000243265
ENSG00000162639	0.376	0.029	4.8	11.94	4.86831e-05	0.000243855
ENSG00000156858	-0.043	-0.04	6.46	11.93	4.88513e-05	0.000244349
ENSG00000163904	-0.237	-0.003	5.29	11.93	4.88552e-05	0.000244349
ENSG00000146386	-0.258	0.088	5.4	11.93	4.89922e-05	0.000244851
ENSG00000138442	0.033	0.041	4.05	11.92	4.9221e-05	0.000245809
ENSG00000178789	-0.4	-0.039	5.96	11.92	4.93257e-05	0.000246148
ENSG00000147526	-0.048	-0.048	7.27	11.92	4.93721e-05	0.000246195
ENSG00000128000	0.024	0.05	5.29	11.91	4.9432e-05	0.000246309
ENSG00000198825	0.393	0.009	4.12	11.91	4.94914e-05	0.00024642
ENSG00000188641	-0.368	-0.039	6.41	11.91	4.95901e-05	0.000246661
ENSG00000105204	0.527	-0.094	5.09	11.91	4.96139e-05	0.000246661
ENSG00000178950	-0.066	-0.037	7.5	11.91	4.97386e-05	0.000247097
ENSG00000156642	-0.184	-0.037	6.52	11.9	4.9847e-05	0.000247451
ENSG00000131013	0.05	0.04	4.71	11.89	5.0351e-05	0.000249767
ENSG00000151093	-0.15	0.08	3.33	11.88	5.06161e-05	0.00025087
ENSG00000254004	0.02	0.054	4.02	11.88	5.07067e-05	0.00025087
ENSG00000154889	-0.097	-0.059	5.84	11.88	5.07757e-05	0.00025087
ENSG00000118246	-0.258	0.069	4.82	11.88	5.07936e-05	0.00025087
ENSG00000074935	-0.118	0.078	3.74	11.87	5.08482e-05	0.00025087
ENSG00000081721	-0.069	0.057	4.11	11.87	5.08761e-05	0.00025087
ENSG00000185246	-0.23	0.084	5.26	11.87	5.09099e-05	0.00025087
ENSG00000126561	0.026	-0.056	7.45	11.87	5.09152e-05	0.00025087
ENSG00000184752	-0.004	0.061	4.91	11.87	5.09445e-05	0.00025087
ENSG00000133398	-0.069	0.057	4.79	11.87	5.09502e-05	0.00025087
ENSG00000041357	-0.533	0.153	6.16	11.87	5.11739e-05	0.000251785
ENSG00000128011	0.239	-0.109	4.72	11.86	5.13657e-05	0.000252541
ENSG00000166579	0.034	-0.086	7.2	11.84	5.1959e-05	0.00025527
ENSG00000172409	0.045	-0.038	4.53	11.83	5.25852e-05	0.000258156
ENSG00000265354	-0.22	0.063	4.28	11.82	5.27115e-05	0.000258472
ENSG00000137207	0.062	-0.067	7.35	11.82	5.27273e-05	0.000258472
ENSG00000104613	-0.052	0.031	5.94	11.81	5.3193e-05	0.000260564
ENSG00000120697	-0.378	0.101	4.21	11.8	5.35365e-05	0.000262053
ENSG00000101986	-0.101	-0.046	5.03	11.8	5.36855e-05	0.00026259
ENSG00000127989	-0.125	0.084	3.8	11.79	5.37796e-05	0.000262857
ENSG00000172354	0.046	-0.082	8.64	11.79	5.40919e-05	0.000264053
ENSG00000106028	-0.096	0.057	5.31	11.79	5.41036e-05	0.000264053
ENSG00000135838	-0.454	-0.071	6.78	11.78	5.44468e-05	0.000265533
ENSG00000166432	-0.153	0.103	5.43	11.77	5.47336e-05	0.000266555
ENSG00000136167	-0.236	-0.049	11.34	11.77	5.47365e-05	0.000266555
ENSG00000148719	-0.154	-0.037	6.22	11.76	5.49532e-05	0.000267415
ENSG00000085274	-0.023	0.066	4.17	11.75	5.55644e-05	0.000270191
ENSG00000159082	-0.199	-0.046	5.19	11.74	5.57381e-05	0.000270838
ENSG00000167552	0.126	-0.108	8.43	11.74	5.60622e-05	0.000272215
ENSG00000120063	-0.127	-0.041	7.29	11.73	5.63178e-05	0.000273256
ENSG00000116157	0.379	0.029	3.77	11.73	5.63876e-05	0.000273396
ENSG00000136888	-0.091	0.096	6.41	11.73	5.6435e-05	0.000273426
ENSG00000151893	-0.218	-0.043	6.34	11.72	5.65883e-05	0.000273793
ENSG00000119900	-0.586	-0.028	7.44	11.72	5.65929e-05	0.000273793
ENSG00000119121	-0.075	-0.128	4.23	11.72	5.67396e-05	0.000274303
ENSG00000260521	0.25	0.04	3.2	11.71	5.71993e-05	0.000276325
ENSG00000130766	0.453	-0.104	4.57	11.71	5.72493e-05	0.000276366
ENSG00000198925	0.07	-0.046	6.37	11.7	5.74024e-05	0.000276904
ENSG00000253341	0.073	-0.046	5.32	11.7	5.7636e-05	0.00027783
ENSG00000185909	-1.03	0.005	3.85	11.69	5.7837e-05	0.000278597
ENSG00000241839	0.051	-0.097	7.83	11.68	5.81051e-05	0.00027964
ENSG00000034152	0.093	-0.092	7.72	11.68	5.81376e-05	0.00027964
ENSG00000257218	0.226	0.009	4.36	11.68	5.82915e-05	0.000280058
ENSG00000080845	0.052	-0.047	5.57	11.68	5.83208e-05	0.000280058
ENSG00000139644	0.233	-0.065	9.77	11.68	5.83506e-05	0.000280058
ENSG00000132109	-0.459	-0.026	6.76	11.67	5.86726e-05	0.0002814
ENSG00000180425	-0.148	0.079	2.66	11.67	5.87888e-05	0.000281754
ENSG00000134516	-0.01	-0.06	8.23	11.66	5.89251e-05	0.000282082
ENSG00000120526	0.119	0.074	3.54	11.66	5.89418e-05	0.000282082
ENSG00000100567	-0.266	0.104	5.5	11.66	5.909e-05	0.000282588
ENSG00000177855	0.046	0.05	2.87	11.66	5.92614e-05	0.000283204
ENSG00000165886	-0.325	-0.078	3.98	11.65	5.96249e-05	0.000284737
ENSG00000184702	-1.961	0.069	4.47	11.65	5.96707e-05	0.000284751
ENSG00000166887	0.018	-0.037	7.15	11.64	5.99098e-05	0.000285687
ENSG00000185591	0.092	-0.071	7.8	11.64	6.01219e-05	0.000286112
ENSG00000082512	0.233	0.027	6.77	11.64	6.01249e-05	0.000286112
ENSG00000164442	-0.269	-0.013	6.05	11.64	6.01278e-05	0.000286112
ENSG00000204843	-0.018	-0.047	6.48	11.63	6.03175e-05	0.000286729
ENSG00000182405	0.302	0.038	3.3	11.63	6.03435e-05	0.000286729
ENSG00000263002	0.385	0.008	3.83	11.63	6.0505e-05	0.000287291
ENSG00000163029	0.068	0.058	5.43	11.62	6.08464e-05	0.000288706
ENSG00000135709	-0.204	-0.07	7.26	11.62	6.0916e-05	0.00028883
ENSG00000089195	-0.057	0.045	4.25	11.62	6.09618e-05	0.000288842
ENSG00000165169	-0.161	0.09	3.98	11.61	6.10192e-05	0.000288908
ENSG00000151882	0.441	0.013	3.36	11.61	6.12902e-05	0.000289985
ENSG00000162704	-0.39	-0.028	8.93	11.6	6.14647e-05	0.000290604
ENSG00000186660	0.005	-0.03	5.94	11.6	6.15739e-05	0.000290914
ENSG00000166224	0.098	-0.046	5.62	11.6	6.18771e-05	0.000291952
ENSG00000173588	0.129	0.057	2.65	11.6	6.18814e-05	0.000291952
ENSG00000125780	-0.534	-0.148	3.18	11.59	6.20442e-05	0.000292339
ENSG00000133612	-0.711	0.032	5.01	11.59	6.20513e-05	0.000292339
ENSG00000120963	-0.242	0.055	6.29	11.57	6.27648e-05	0.000295492
ENSG00000198056	-0.159	0.078	3.01	11.57	6.31526e-05	0.000297107
ENSG00000100410	0.189	0.073	4.4	11.56	6.32447e-05	0.000297331
ENSG00000076662	0.083	-0.089	7.25	11.56	6.33188e-05	0.000297469
ENSG00000135506	-0.238	-0.036	7.69	11.56	6.34521e-05	0.000297885
ENSG00000106868	0.083	-0.061	4.81	11.56	6.35261e-05	0.000298001
ENSG00000140632	0.133	-0.054	7.03	11.56	6.35663e-05	0.000298001
ENSG00000163002	-0.331	0.099	2.81	11.55	6.38084e-05	0.000298925
ENSG00000073614	0.112	-0.056	6.66	11.55	6.39867e-05	0.00029955
ENSG00000121579	-0.276	-0.009	6.66	11.54	6.41162e-05	0.000299945
ENSG00000197044	0.278	0.058	4.07	11.54	6.42455e-05	0.000300339
ENSG00000144034	-0.442	0.124	3.13	11.54	6.43845e-05	0.000300777
ENSG00000167077	-0.181	0.065	5.17	11.52	6.50258e-05	0.00030356
ENSG00000112658	0.22	-0.057	6.35	11.52	6.52173e-05	0.000304241
ENSG00000198646	0.108	-0.069	5.71	11.52	6.53033e-05	0.000304369
ENSG00000124813	-0.356	-0.018	5.23	11.52	6.53657e-05	0.000304369
ENSG00000166825	-0.24	-0.109	8.29	11.52	6.53819e-05	0.000304369
ENSG00000180329	-0.228	0.063	3.32	11.52	6.54451e-05	0.000304376
ENSG00000184481	-0.038	-0.056	5.96	11.51	6.55144e-05	0.000304376
ENSG00000115677	-0.59	0.002	7.4	11.51	6.55206e-05	0.000304376
ENSG00000198899	-0.46	-0.035	10.39	11.51	6.57453e-05	0.000305207
ENSG00000135912	0.049	-0.07	4.98	11.5	6.59781e-05	0.000305919
ENSG00000115421	-0.012	-0.032	5.36	11.5	6.59907e-05	0.000305919
ENSG00000136451	0.081	-0.035	6.37	11.5	6.61145e-05	0.000306069
ENSG00000152465	0.869	-0.017	5.06	11.5	6.61149e-05	0.000306069
ENSG00000198015	-0.009	0.055	4.97	11.49	6.64259e-05	0.000307258
ENSG00000114503	-0.215	0.057	5.92	11.49	6.64641e-05	0.000307258
ENSG00000156411	-0.109	0.131	5.15	11.49	6.67106e-05	0.000308184
ENSG00000030582	-0.273	-0.08	9.13	11.49	6.68094e-05	0.000308218
ENSG00000198886	-0.432	-0.051	11.61	11.49	6.68106e-05	0.000308218
ENSG00000060237	-0.085	-0.069	7.35	11.48	6.68894e-05	0.000308367
ENSG00000125970	0.055	-0.045	7.85	11.48	6.70972e-05	0.000308997
ENSG00000111615	-0.272	0.085	4.72	11.48	6.71189e-05	0.000308997
ENSG00000122952	-2.154	0.279	2.37	11.48	6.72064e-05	0.000309187
ENSG00000011198	-0.615	-0.058	5.76	11.47	6.74536e-05	0.00031011
ENSG00000111859	-0.236	-0.066	6.65	11.47	6.75606e-05	0.000310387
ENSG00000197345	0.054	0.066	4.14	11.47	6.76518e-05	0.000310569
ENSG00000168461	-0.727	-0.037	7.31	11.47	6.76948e-05	0.000310569
ENSG00000025039	-0.769	-0.021	4.19	11.47	6.77402e-05	0.000310569
ENSG00000197442	-0.261	-0.047	6.18	11.46	6.79467e-05	0.000311301
ENSG00000267040	-0.084	0.064	2.25	11.46	6.79967e-05	0.000311316
ENSG00000149923	-0.033	-0.057	7.22	11.46	6.82351e-05	0.00031217
ENSG00000139168	-0.027	0.062	4.17	11.46	6.8277e-05	0.00031217
ENSG00000113580	0.117	-0.049	6.94	11.45	6.84001e-05	0.000312518
ENSG00000008294	-0.172	-0.048	6.75	11.44	6.88445e-05	0.000314054
ENSG00000035862	-0.23	-0.088	6.96	11.44	6.88686e-05	0.000314054
ENSG00000266074	-0.833	0.004	2.27	11.44	6.88777e-05	0.000314054
ENSG00000175390	0.189	0.027	7.92	11.44	6.89744e-05	0.00031428
ENSG00000158195	0.149	-0.065	8.32	11.44	6.91525e-05	0.000314876
ENSG00000196387	-0.011	0.045	4.2	11.44	6.92217e-05	0.000314975
ENSG00000163389	-0.266	0.061	5.02	11.43	6.95754e-05	0.000316368
ENSG00000226419	0.665	0.01	2.25	11.43	6.96469e-05	0.000316477
ENSG00000172171	-0.28	0.099	2.3	11.42	6.98858e-05	0.000317346
ENSG00000160124	-0.307	0.133	2.24	11.42	7.01171e-05	0.00031818
ENSG00000152193	0.033	0.071	3.55	11.42	7.0196e-05	0.000318321
ENSG00000182004	-0.537	0.183	3.28	11.41	7.04658e-05	0.000319327
ENSG00000170364	0.08	0.054	2.86	11.41	7.05326e-05	0.000319412
ENSG00000134255	-0.096	0.06	6.19	11.4	7.09098e-05	0.000320902
ENSG00000063177	0.19	0.037	10.13	11.4	7.10531e-05	0.000321332
ENSG00000167637	0.436	0.006	2.81	11.4	7.12516e-05	0.000322011
ENSG00000132334	-0.117	-0.062	7.77	11.39	7.16234e-05	0.000323471
ENSG00000181444	-0.07	-0.105	6.74	11.38	7.18186e-05	0.000324133
ENSG00000163006	-0.408	0.095	1.92	11.37	7.23166e-05	0.00032616
ENSG00000166275	-0.42	0.112	3.65	11.37	7.23945e-05	0.00032629
ENSG00000150457	-0.144	-0.067	4.13	11.37	7.27964e-05	0.000327879
ENSG00000100031	0.256	-0.084	3.93	11.36	7.30553e-05	0.000328823
ENSG00000197050	0.204	0.04	3.35	11.36	7.31974e-05	0.00032924
ENSG00000114209	-0.075	0.117	5.06	11.35	7.35414e-05	0.000330564
ENSG00000180879	-0.15	0.066	7.08	11.34	7.38869e-05	0.000331893
ENSG00000148572	-0.204	-0.092	6.72	11.34	7.42643e-05	0.000333363
ENSG00000189042	0.08	0.078	3.08	11.34	7.43642e-05	0.000333586
ENSG00000274180	0.514	-0.154	6.95	11.33	7.46683e-05	0.000334725
ENSG00000105717	-0.028	0.063	3.54	11.32	7.51258e-05	0.000336515
ENSG00000163932	-0.263	-0.067	7.95	11.32	7.51686e-05	0.000336515
ENSG00000111737	0.169	-0.059	6.76	11.32	7.53443e-05	0.000337075
ENSG00000165113	-0.324	0.121	2.52	11.32	7.54271e-05	0.000337218
ENSG00000119314	0.02	-0.053	7.23	11.31	7.55543e-05	0.000337561
ENSG00000090487	-0.141	-0.036	6.93	11.31	7.57167e-05	0.000337924
ENSG00000110799	-2.487	0.09	1.95	11.31	7.57371e-05	0.000337924
ENSG00000005893	-0.239	-0.066	7.8	11.31	7.58697e-05	0.000338289
ENSG00000153317	-0.322	-0.057	6.59	11.29	7.65876e-05	0.000341261
ENSG00000233762	0.293	0.029	6.11	11.28	7.72363e-05	0.000343921
ENSG00000206562	0.134	0.03	3.42	11.28	7.74357e-05	0.000344532
ENSG00000113597	-0.215	0.076	4.43	11.28	7.75096e-05	0.000344532
ENSG00000216895	0.139	0.045	1.93	11.28	7.75287e-05	0.000344532
ENSG00000165572	0.227	0.026	3.74	11.27	7.76447e-05	0.000344817
ENSG00000149532	-0.06	-0.029	7.36	11.26	7.84404e-05	0.000347691
ENSG00000111796	0.386	0.084	6.25	11.26	7.84606e-05	0.000347691
ENSG00000164506	-0.414	-0.024	5.78	11.26	7.84852e-05	0.000347691
ENSG00000178913	-0.215	0.09	7.62	11.26	7.85008e-05	0.000347691
ENSG00000271856	0.379	0.035	5.24	11.26	7.874e-05	0.000348519
ENSG00000068912	-0.214	0.075	5.43	11.25	7.89511e-05	0.000348827
ENSG00000066136	-0.036	-0.042	6.45	11.25	7.8958e-05	0.000348827
ENSG00000198727	-0.263	-0.066	10.84	11.25	7.89668e-05	0.000348827
ENSG00000144381	-0.552	0.084	6.89	11.25	7.90405e-05	0.000348921
ENSG00000273329	0.494	0.018	2.54	11.25	7.92202e-05	0.000349482
ENSG00000130312	0.206	0.026	4.89	11.24	7.983e-05	0.000351939
ENSG00000242445	0.25	0.029	3.25	11.23	8.02522e-05	0.000353567
ENSG00000215030	0.219	0.054	8.48	11.23	8.03142e-05	0.000353606
ENSG00000184293	-0.536	0.168	1.98	11.23	8.03959e-05	0.000353732
ENSG00000171777	-0.255	-0.089	7.78	11.22	8.05089e-05	0.000353979
ENSG00000189403	-0.371	0.105	7.4	11.22	8.05584e-05	0.000353979
ENSG00000169019	-0.117	0.122	3.9	11.21	8.14481e-05	0.000357652
ENSG00000141480	-0.246	-0.052	9.36	11.2	8.19521e-05	0.000359628
ENSG00000131653	-0.046	-0.03	6.16	11.19	8.24581e-05	0.00036161
ENSG00000261461	0.16	-0.062	2.83	11.19	8.26001e-05	0.000361994
ENSG00000081154	-0.144	0.058	6.33	11.18	8.32449e-05	0.00036458
ENSG00000105711	-1.791	0.066	2.19	11.17	8.3644e-05	0.000366087
ENSG00000232931	0.115	0.046	5.36	11.17	8.37172e-05	0.000366166
ENSG00000172943	0.165	-0.053	6.17	11.17	8.37851e-05	0.000366173
ENSG00000164241	-0.079	0.08	3.12	11.17	8.38287e-05	0.000366173
ENSG00000158042	0.046	0.061	3.98	11.16	8.41197e-05	0.000367203
ENSG00000179979	-1.47	0.064	4.52	11.16	8.42069e-05	0.000367343
ENSG00000083814	0.102	0.028	5.02	11.16	8.43177e-05	0.000367585
ENSG00000142599	-0.347	-0.044	7.63	11.16	8.44697e-05	0.000367903
ENSG00000206573	-0.101	0.057	4.65	11.16	8.45011e-05	0.000367903
ENSG00000077150	0.076	-0.05	7.25	11.15	8.51307e-05	0.000370201
ENSG00000197863	0.044	0.061	1.89	11.15	8.51402e-05	0.000370201
ENSG00000119684	-0.211	0.065	4.69	11.14	8.53838e-05	0.000370915
ENSG00000090238	-0.167	-0.062	8.84	11.14	8.54271e-05	0.000370915
ENSG00000157181	0.074	0.045	4.32	11.14	8.54715e-05	0.000370915
ENSG00000075407	0.152	0.035	4.38	11.14	8.55367e-05	0.000370956
ENSG00000149781	0.002	-0.053	8.36	11.13	8.61314e-05	0.000373292
ENSG00000105819	0.018	0.031	6.04	11.12	8.65705e-05	0.000374951
ENSG00000113387	-0.766	0.192	6.31	11.12	8.68594e-05	0.000375958
ENSG00000113593	-0.023	0.07	5.96	11.12	8.69661e-05	0.000376175
ENSG00000140332	0.264	-0.134	8.11	11.11	8.70453e-05	0.000376273
ENSG00000143815	-0.332	-0.033	8.08	11.1	8.77643e-05	0.000378976
ENSG00000010219	0.086	0.048	3.61	11.1	8.77845e-05	0.000378976
ENSG00000115944	-0.211	0.084	6.19	11.1	8.80723e-05	0.000379973
ENSG00000145919	-0.039	0.063	4.35	11.1	8.81663e-05	0.000380132
ENSG00000023330	-0.198	-0.032	5.44	11.09	8.85588e-05	0.000381577
ENSG00000144579	0.109	-0.049	8.45	11.09	8.86841e-05	0.000381869
ENSG00000234420	0.003	0.05	5.21	11.08	8.90425e-05	0.000383165
ENSG00000156931	-0.206	-0.026	6.27	11.08	8.9135e-05	0.000383315
ENSG00000143314	-0.159	0.07	4.56	11.08	8.93729e-05	0.00038409
ENSG00000154723	-0.318	0.132	4.03	11.07	8.96876e-05	0.000385194
ENSG00000080815	-0.045	-0.054	7.14	11.07	8.97687e-05	0.000385293
ENSG00000167635	-0.079	0.054	6.03	11.07	8.98264e-05	0.000385293
ENSG00000198346	0.471	0.009	3.29	11.07	9.01437e-05	0.000386405
ENSG00000174547	-0.159	0.077	4.64	11.06	9.02518e-05	0.000386619
ENSG00000144231	0.215	0.008	4.91	11.06	9.05436e-05	0.00038762
ENSG00000056050	-0.172	0.084	3.38	11.06	9.06095e-05	0.000387653
ENSG00000100299	-0.48	-0.016	6.67	11.05	9.08593e-05	0.000388472
ENSG00000100109	0.139	-0.064	5.58	11.05	9.1161e-05	0.000389511
ENSG00000079739	0.104	-0.062	5.08	11.05	9.13157e-05	0.000389922
ENSG00000166532	-0.522	0.106	3.99	11.04	9.16349e-05	0.000391034
ENSG00000070444	0.026	-0.058	5.43	11.04	9.18795e-05	0.000391685
ENSG00000152291	0.087	-0.054	8.59	11.04	9.19051e-05	0.000391685
ENSG00000183340	0.087	0.068	3.64	11.03	9.22301e-05	0.000392819
ENSG00000139505	-0.242	-0.025	5.92	11.03	9.24073e-05	0.00039309
ENSG00000117713	0.044	-0.063	7.4	11.03	9.24119e-05	0.00039309
ENSG00000138107	0.103	-0.049	6.99	11.02	9.28956e-05	0.000394895
ENSG00000198860	0.218	0.019	5.02	11.02	9.31217e-05	0.000395163
ENSG00000184076	0.066	0.052	5.36	11.02	9.31519e-05	0.000395163
ENSG00000132376	0.134	-0.049	6.6	11.02	9.31711e-05	0.000395163
ENSG00000139970	-1.169	0.02	4.51	11.02	9.31959e-05	0.000395163
ENSG00000136143	0.107	0.044	4.26	11.02	9.34564e-05	0.000395814
ENSG00000142875	0.166	0.05	7.23	11.01	9.34684e-05	0.000395814
ENSG00000073921	-0.192	-0.061	8.68	11.01	9.3665e-05	0.000396394
ENSG00000012660	-0.044	-0.049	7.85	11.01	9.39591e-05	0.000397228
ENSG00000126391	0.268	-0.075	6.52	11.01	9.39814e-05	0.000397228
ENSG00000197555	-0.334	-0.052	6.55	11.01	9.40972e-05	0.000397465
ENSG00000198786	-0.526	-0.071	9.99	11	9.43535e-05	0.000398295
ENSG00000108424	-0.167	-0.04	8.04	11	9.45229e-05	0.000398757
ENSG00000163528	-0.063	0.046	3.23	10.99	9.48222e-05	0.000399767
ENSG00000090612	0.187	0.032	3.8	10.99	9.48957e-05	0.000399795
ENSG00000105223	-0.095	-0.044	6.72	10.99	9.49489e-05	0.000399795
ENSG00000032444	-0.18	-0.028	7.07	10.99	9.52549e-05	0.000400829
ENSG00000140463	0.297	0.011	4.04	10.98	9.54926e-05	0.000401576
ENSG00000100991	-0.026	-0.04	7.51	10.98	9.56262e-05	0.000401884
ENSG00000173141	0.021	0.05	4.62	10.97	9.62801e-05	0.000404377
ENSG00000198771	-0.207	-0.028	7.94	10.97	9.65482e-05	0.000405247
ENSG00000180354	-0.91	0.032	5.5	10.96	9.69109e-05	0.000406513
ENSG00000224114	-2.11	0.465	0.81	10.95	9.75828e-05	0.000409073
ENSG00000111424	-0.302	-0.091	4.54	10.94	9.84934e-05	0.000412631
ENSG00000121406	0.66	-0.021	4.04	10.94	9.89419e-05	0.000414249
ENSG00000124532	-0.196	0.049	4.8	10.93	9.90839e-05	0.000414583
ENSG00000167566	-0.154	-0.041	4.96	10.93	9.92251e-05	0.000414913
ENSG00000159592	-0.059	-0.018	7.27	10.92	9.96969e-05	0.000416624
ENSG00000123146	-0.162	-0.086	9.34	10.92	9.97907e-05	0.000416748
ENSG00000128609	-0.411	0.154	4.19	10.92	9.99057e-05	0.000416748
ENSG00000103549	-0.089	-0.057	6.08	10.92	9.99421e-05	0.000416748
ENSG00000168661	0.101	0.065	2.87	10.92	9.99769e-05	0.000416748
ENSG00000211710	0.482	0.071	3.12	10.92	0.000100273	0.000417721
ENSG00000100532	0.21	0.051	3.46	10.91	0.000101047	0.000420637
ENSG00000147394	-0.602	-0.053	5.61	10.91	0.0001011	0.000420637
ENSG00000171806	-0.403	0.146	3.15	10.9	0.000101203	0.000420806
ENSG00000204856	0.086	0.054	3.09	10.9	0.000101371	0.000421242
ENSG00000185359	-0.026	-0.043	6.57	10.9	0.000101772	0.000422642
ENSG00000123562	-0.191	0.058	5.91	10.89	0.000102019	0.000423405
ENSG00000269743	0.375	0.016	3.59	10.89	0.00010221	0.000423932
ENSG00000204789	0.041	0.105	2.7	10.89	0.000102484	0.000424804
ENSG00000162813	-0.032	0.05	4.31	10.89	0.000102578	0.000424929
ENSG00000154146	-2.026	0.052	7.33	10.88	0.000102959	0.000426243
ENSG00000171291	0.216	0.051	4.51	10.87	0.000103335	0.000427533
ENSG00000183049	0.383	-0.094	6.82	10.87	0.000103413	0.000427588
ENSG00000111906	0.081	0.076	4.32	10.87	0.000103492	0.000427649
ENSG00000135297	0.116	0.016	5	10.87	0.000103887	0.000429019
ENSG00000185115	0.377	-0.003	5.25	10.86	0.000104448	0.000431067
ENSG00000100439	0.084	-0.081	5.61	10.86	0.000104626	0.000431535
ENSG00000136522	-0.348	0.147	3.45	10.86	0.000104704	0.000431588
ENSG00000183475	0.104	-0.038	4.69	10.85	0.000105534	0.00043474
ENSG00000076984	0.291	-0.054	6.21	10.84	0.000106173	0.0004371
ENSG00000103502	-0.02	-0.048	6.82	10.82	0.000107392	0.000441602
ENSG00000077380	-0.18	0.054	5.28	10.82	0.000107399	0.000441602
ENSG00000177383	0.167	0.038	4	10.82	0.000107763	0.000442827
ENSG00000105329	0.013	-0.063	8.84	10.81	0.000107899	0.000443112
ENSG00000176623	-0.34	0.068	5.17	10.81	0.000108216	0.000444139
ENSG00000068323	-0.008	-0.072	7.2	10.81	0.000108433	0.000444607
ENSG00000145781	0.06	0.058	3.78	10.81	0.00010847	0.000444607
ENSG00000135414	0.514	-0.014	4.17	10.81	0.000108612	0.000444607
ENSG00000141096	-0.457	-0.068	3.46	10.81	0.000108643	0.000444607
ENSG00000124789	0.379	-0.076	6.46	10.81	0.000108664	0.000444607
ENSG00000142208	-0.038	-0.045	7.41	10.8	0.000109047	0.000445901
ENSG00000198081	0.201	0.017	5.36	10.8	0.000109383	0.000447001
ENSG00000137714	-0.148	0.063	4.09	10.79	0.000109793	0.000448399
ENSG00000005020	-0.098	-0.09	6.92	10.79	0.000110081	0.000449113
ENSG00000175505	0.91	-0.038	3.34	10.79	0.000110103	0.000449113
ENSG00000125375	0	0.033	4.65	10.78	0.000110438	0.000450064
ENSG00000171792	0.102	0.029	4.15	10.78	0.000110502	0.000450064
ENSG00000119185	-0.023	0.036	5.42	10.78	0.000110539	0.000450064
ENSG00000170871	0.081	-0.073	6.65	10.78	0.000110659	0.000450278
ENSG00000110446	-0.279	-0.059	6.32	10.77	0.000111291	0.000452576
ENSG00000112996	0.008	0.031	4.75	10.76	0.000112489	0.000457166
ENSG00000149782	-0.185	-0.038	4.18	10.76	0.000112557	0.000457166
ENSG00000187607	0.027	0.049	2.55	10.75	0.000112735	0.000457608
ENSG00000105323	0.057	-0.054	8.04	10.75	0.000112829	0.000457711
ENSG00000215712	-0.183	0.064	3.43	10.74	0.000113663	0.000460811
ENSG00000111181	-1.05	-0.007	1.97	10.74	0.000114185	0.000462646
ENSG00000187239	0.194	-0.059	7.95	10.73	0.000114293	0.000462803
ENSG00000138750	-0.171	0.059	4.96	10.73	0.000114616	0.000463828
ENSG00000102760	0.384	0.034	5.78	10.73	0.000114984	0.000465036
ENSG00000196189	-0.489	-0.069	6.91	10.72	0.000115237	0.000465269
ENSG00000113088	0.253	0.07	4.35	10.72	0.000115238	0.000465269
ENSG00000169221	0.093	-0.055	6.58	10.72	0.000115264	0.000465269
ENSG00000139537	-0.007	0.091	3.02	10.72	0.000115321	0.000465269
ENSG00000106733	0.433	0.021	5.51	10.72	0.000115818	0.000466817
ENSG00000101367	-0.143	-0.016	7.02	10.72	0.000115913	0.000466817
ENSG00000111252	-0.071	-0.05	7.27	10.71	0.000116053	0.000466817
ENSG00000113161	-0.208	-0.032	6.06	10.71	0.000116065	0.000466817
ENSG00000185721	-0.179	0.056	4.77	10.71	0.000116125	0.000466817
ENSG00000054219	-0.545	-0.005	4.59	10.71	0.000116151	0.000466817
ENSG00000130023	-0.132	0.061	4.68	10.71	0.000116196	0.000466817
ENSG00000147905	0.386	0.009	5.07	10.71	0.000116441	0.000467519
ENSG00000036448	9.817	-0.746	5.66	10.7	0.000116991	0.000469445
ENSG00000133808	0.233	-0.137	1.77	10.7	0.000117252	0.000470208
ENSG00000185619	-0.065	0.054	6.59	10.69	0.000117643	0.000471493
ENSG00000112312	-1.214	0.184	2.38	10.69	0.000117981	0.000472533
ENSG00000173915	-0.141	0.107	4.3	10.69	0.000118044	0.000472533
ENSG00000181220	0.128	-0.088	6.65	10.69	0.000118468	0.000473874
ENSG00000166888	-0.019	-0.049	9.46	10.68	0.00011853	0.000473874
ENSG00000132646	-0.351	0.074	5.66	10.68	0.000118641	0.000473874
ENSG00000142669	-0.071	-0.049	9.22	10.68	0.000118664	0.000473874
ENSG00000234608	-0.272	0.101	4.62	10.68	0.000119275	0.000476028
ENSG00000173039	0.159	-0.056	7.08	10.67	0.000119456	0.000476465
ENSG00000128694	0.17	0.032	3.41	10.67	0.00011961	0.000476793
ENSG00000213753	0.172	-0.06	4.69	10.67	0.000119763	0.000477114
ENSG00000174946	0.03	0.07	4.98	10.67	0.000119834	0.000477114
ENSG00000120662	-0.408	0.089	4.11	10.67	0.000120177	0.000478194
ENSG00000116701	-0.541	-0.049	9.89	10.66	0.000120403	0.000478808
ENSG00000250334	-2.074	0.042	2.15	10.66	0.000120899	0.000480492
ENSG00000167778	0.153	-0.053	6.17	10.66	0.000121065	0.000480832
ENSG00000266472	-0.063	0.088	4.97	10.65	0.000121129	0.000480832
ENSG00000245556	0.387	0.017	3.16	10.65	0.000121293	0.000481041
ENSG00000126226	-0.041	0.049	5.87	10.65	0.000121326	0.000481041
ENSG00000274272	-0.63	0.002	3.88	10.65	0.000121777	0.000482312
ENSG00000131143	0.166	0.045	8.1	10.65	0.000121792	0.000482312
ENSG00000184220	-0.284	0.098	3.03	10.64	0.000122271	0.000483922
ENSG00000152766	-6.314	0.543	2.49	10.64	0.000122541	0.000484645
ENSG00000204977	0.063	0.033	5.2	10.64	0.000122599	0.000484645
ENSG00000084234	-0.028	-0.079	8.55	10.64	0.000122809	0.000485187
ENSG00000197746	-0.197	-0.07	11.14	10.63	0.000123143	0.000486131
ENSG00000070614	-0.913	-0.035	6.33	10.63	0.000123194	0.000486131
ENSG00000101290	0.087	-0.056	7.11	10.63	0.00012335	0.000486458
ENSG00000141012	-0.194	-0.04	5.56	10.63	0.000123725	0.000487646
ENSG00000105287	-0.096	-0.049	7.6	10.62	0.000123999	0.000488433
ENSG00000083720	-0.425	0.075	4.88	10.62	0.000124071	0.000488433
ENSG00000171817	-0.016	0.079	3.42	10.61	0.000124852	0.000491218
ENSG00000168569	0.026	0.038	4.09	10.61	0.000125017	0.000491545
ENSG00000198763	-0.378	-0.047	10.59	10.61	0.000125122	0.000491545
ENSG00000178988	0.027	0.061	6.42	10.61	0.000125157	0.000491545
ENSG00000112339	-0.021	0.044	4.91	10.6	0.000125694	0.000493364
ENSG00000131669	-0.149	-0.081	8.14	10.6	0.000125905	0.000493876
ENSG00000196663	0.547	-0.17	6.43	10.6	0.000125973	0.000493876
ENSG00000149196	-0.251	0.084	4.44	10.6	0.000126137	0.00049423
ENSG00000130382	0.205	-0.073	6.68	10.6	0.000126233	0.000494314
ENSG00000157450	0.06	-0.054	5.71	10.59	0.000126462	0.000494794
ENSG00000163322	0.272	0.036	3.67	10.59	0.000126504	0.000494794
ENSG00000166788	-0.336	0.083	3.29	10.59	0.000126599	0.000494873
ENSG00000120370	-0.189	0.084	3.46	10.59	0.000126797	0.000495258
ENSG00000184939	0.124	0.05	5.48	10.59	0.000126867	0.000495258
ENSG00000130830	-0.333	-0.07	7.05	10.59	0.000126921	0.000495258
ENSG00000006007	-0.079	-0.053	5.87	10.59	0.000127171	0.000495944
ENSG00000173868	-0.756	-0.047	8.27	10.58	0.000127714	0.000497769
ENSG00000119522	-0.509	-0.033	5.25	10.58	0.00012788	0.000498127
ENSG00000119004	0.325	0.005	3.62	10.58	0.000128274	0.00049937
ENSG00000149573	-1.803	0.083	2.95	10.57	0.000128924	0.000501605
ENSG00000137692	-0.264	0.103	3.53	10.57	0.000129226	0.000502485
ENSG00000132406	0.238	0.039	4.17	10.56	0.000129825	0.000504263
ENSG00000089775	0.015	0.052	5.77	10.56	0.000129834	0.000504263
ENSG00000198888	-0.43	-0.044	10.58	10.55	0.000130548	0.000506741
ENSG00000141219	-0.043	0.042	4.33	10.55	0.000131122	0.000508671
ENSG00000178425	-0.16	0.045	4.87	10.54	0.000132069	0.000512045
ENSG00000123739	-0.447	0.082	3.98	10.53	0.00013236	0.000512875
ENSG00000162881	-0.412	-0.077	4.78	10.53	0.000132828	0.000514325
ENSG00000245849	0.108	0.026	4.34	10.53	0.000132888	0.000514325
ENSG00000228224	0.362	0.035	1.99	10.52	0.000133168	0.000515108
ENSG00000188559	0.039	-0.082	6.17	10.52	0.000133935	0.000517773
ENSG00000148950	0.043	0.077	2.68	10.51	0.000134307	0.000518683
ENSG00000110697	0.04	-0.039	7.42	10.51	0.000134326	0.000518683
ENSG00000020426	-0.05	0.075	2.28	10.51	0.000134695	0.000519807
ENSG00000149483	0.123	0.022	5.11	10.51	0.000134792	0.00051988
ENSG00000138594	0.056	-0.047	6.01	10.5	0.000135536	0.000522444
ENSG00000135378	-0.551	-0.093	4.28	10.49	0.000136115	0.000524375
ENSG00000148411	-0.062	-0.064	6.41	10.49	0.00013646	0.000525398
ENSG00000183814	0.347	0.043	2.18	10.49	0.000136644	0.000525547
ENSG00000188868	0.132	0.106	1.61	10.49	0.000136657	0.000525547
ENSG00000136319	0.147	0.02	4.08	10.48	0.00013705	0.000526565
ENSG00000181192	-0.07	-0.046	5.09	10.48	0.000137079	0.000526565
ENSG00000102309	-0.007	0.118	2.37	10.48	0.000137657	0.000528479
ENSG00000119844	-0.396	-0.001	5.26	10.47	0.000138139	0.000529724
ENSG00000135698	-0.253	0.089	3.39	10.47	0.000138141	0.000529724
ENSG00000060069	0.132	-0.063	6.09	10.47	0.000138744	0.000531733
ENSG00000158769	-0.102	-0.082	6.13	10.46	0.000139251	0.000533369
ENSG00000109775	-0.075	0.045	3.84	10.46	0.000139397	0.000533484
ENSG00000197372	0.061	0.074	3.5	10.46	0.000139441	0.000533484
ENSG00000140395	-0.176	0.061	4.98	10.45	0.000140017	0.000535379
ENSG00000196730	-0.268	-0.059	5.36	10.44	0.000141107	0.000539236
ENSG00000166925	0.056	-0.061	7.93	10.44	0.000141438	0.000540191
ENSG00000282826	-0.113	0.089	3.62	10.44	0.000141658	0.000540719
ENSG00000006459	-0.19	-0.031	6.54	10.44	0.000141768	0.000540829
ENSG00000138161	0.25	0.047	2.11	10.44	0.000141896	0.00054101
ENSG00000134594	0.416	0.019	2.96	10.43	0.000142024	0.000541189
ENSG00000120253	-0.26	0.061	5.71	10.43	0.000142864	0.000544077
ENSG00000148688	-0.333	0.07	4.39	10.42	0.000143406	0.000545828
ENSG00000100632	-0.331	0.127	4.98	10.41	0.000144149	0.00054806
ENSG00000128915	-0.033	0.047	5.57	10.41	0.000144157	0.00054806
ENSG00000177600	0.362	0.024	10.68	10.41	0.000144372	0.000548563
ENSG00000163931	-0.197	-0.061	9.74	10.41	0.000144543	0.0005489
ENSG00000139620	0.136	0.026	5.4	10.41	0.000144942	0.000550101
ENSG00000128708	-0.25	0.128	4.75	10.4	0.000145225	0.000550862
ENSG00000164163	-0.214	0.071	5.46	10.4	0.00014553	0.000551436
ENSG00000162511	0.308	-0.078	11.02	10.4	0.000145542	0.000551436
ENSG00000152520	-0.361	-0.002	6.69	10.4	0.000146098	0.000553226
ENSG00000166272	0.276	-0.061	6.75	10.39	0.000147158	0.000556923
ENSG00000123472	-0.017	0.027	5.11	10.38	0.000147358	0.000557288
ENSG00000118096	0.216	0.025	3.35	10.38	0.000147421	0.000557288
ENSG00000119616	0.226	0.022	5.31	10.38	0.000148202	0.000559632
ENSG00000080371	-0.008	-0.038	6.03	10.38	0.000148287	0.000559632
ENSG00000108582	-0.285	-0.086	7	10.38	0.000148294	0.000559632
ENSG00000198521	0.275	0.021	4.02	10.37	0.000148393	0.000559691
ENSG00000029364	-0.035	-0.02	5.93	10.37	0.000148546	0.000559951
ENSG00000180992	-0.193	0.082	4.05	10.37	0.00014938	0.000562775
ENSG00000067082	0.001	-0.064	8.53	10.36	0.000150271	0.00056581
ENSG00000130703	-0.021	-0.062	6.88	10.35	0.000150724	0.000567197
ENSG00000111348	0.149	-0.055	10.63	10.35	0.000150958	0.000567436
ENSG00000205808	0.082	0.048	4.28	10.35	0.000151139	0.000567436
ENSG00000173020	0.109	-0.049	9.83	10.35	0.000151182	0.000567436
ENSG00000141503	-0.151	-0.042	6.88	10.35	0.000151189	0.000567436
ENSG00000075188	-0.113	0.067	3.23	10.35	0.000151214	0.000567436
ENSG00000240342	-0.7	0.157	8.23	10.35	0.000151321	0.000567519
ENSG00000152439	0.597	-0.016	3.28	10.35	0.000151603	0.000568255
ENSG00000174446	0.151	0.03	4	10.34	0.000151709	0.000568299
ENSG00000133606	-0.432	-0.019	8.18	10.34	0.000151785	0.000568299
ENSG00000156374	-0.032	0.06	2.47	10.34	0.000151894	0.000568385
ENSG00000198440	0.643	0.005	2.06	10.34	0.000152086	0.000568784
ENSG00000198270	0.178	0.045	4.07	10.34	0.000152587	0.000570337
ENSG00000247373	0.006	0.058	2.03	10.33	0.000153116	0.000571995
ENSG00000117676	0.142	-0.078	8.64	10.32	0.000153936	0.000574737
ENSG00000134077	-0.128	0.046	4.67	10.32	0.000154081	0.000574955
ENSG00000247828	-0.018	0.074	3.72	10.32	0.000154265	0.000575318
ENSG00000053254	0.089	-0.063	6.39	10.32	0.000154515	0.000575926
ENSG00000166562	-0.466	0.152	4.87	10.32	0.000154808	0.000576511
ENSG00000256525	0.028	0.041	4.84	10.32	0.000154845	0.000576511
ENSG00000143093	-0.008	-0.024	6.01	10.32	0.000154957	0.000576608
ENSG00000204388	-0.528	-0.062	3.92	10.31	0.00015533	0.000577671
ENSG00000188786	0.047	-0.065	5.42	10.3	0.000156191	0.000580306
ENSG00000077454	-0.184	-0.032	6.44	10.3	0.000156213	0.000580306
ENSG00000125977	-0.187	0.059	5.77	10.3	0.000156574	0.000581325
ENSG00000175489	-0.14	-0.085	8.11	10.29	0.000157811	0.000585589
ENSG00000171700	-0.093	-0.05	7.86	10.28	0.000158482	0.000587751
ENSG00000165359	-0.183	0.058	5.98	10.28	0.000158783	0.000588541
ENSG00000172531	0.145	-0.054	8	10.28	0.000158948	0.000588824
ENSG00000253683	-0.626	0.243	2.69	10.28	0.000159041	0.000588843
ENSG00000138449	-0.651	-0.018	6.59	10.27	0.00015989	0.000591654
ENSG00000178567	-0.176	0.061	5.77	10.27	0.000160256	0.00059268
ENSG00000005436	0.104	0.042	3.79	10.26	0.000160831	0.000594478
ENSG00000164654	0.042	0.031	4.86	10.26	0.000161056	0.000594833
ENSG00000235776	-0.322	0.085	3.9	10.26	0.000161106	0.000594833
ENSG00000106348	-0.139	-0.07	8.29	10.26	0.000161278	0.000594851
ENSG00000166145	-0.287	-0.075	4.49	10.26	0.00016129	0.000594851
ENSG00000078902	0.082	-0.059	6.42	10.26	0.000161567	0.000595542
ENSG00000123737	-0.188	0.053	4.93	10.26	0.000161849	0.000596255
ENSG00000165775	0.043	0.064	5.4	10.25	0.000162227	0.000597157
ENSG00000213676	0.071	-0.043	7.37	10.25	0.000162274	0.000597157
ENSG00000105402	-0.647	-0.003	6.11	10.25	0.000162508	0.000597647
ENSG00000162377	-0.386	0.08	3.04	10.25	0.000162586	0.000597647
ENSG00000186272	0.405	0.02	2.81	10.25	0.000162704	0.000597748
ENSG00000104974	-0.371	-0.042	6.91	10.25	0.000162851	0.000597957
ENSG00000107929	-0.028	-0.029	6.63	10.24	0.000163664	0.000600558
ENSG00000105953	-0.128	-0.049	6.89	10.24	0.000163739	0.000600558
ENSG00000103507	-0.099	-0.05	5.81	10.24	0.000163984	0.000601124
ENSG00000174903	0.078	-0.056	6.58	10.24	0.000164122	0.000601298
ENSG00000115514	-0.2	0.1	3.85	10.24	0.000164247	0.000601425
ENSG00000176393	-0.075	-0.064	6.3	10.23	0.000164461	0.00060188
ENSG00000121542	-0.404	0.084	3.56	10.23	0.000164602	0.000602062
ENSG00000102317	-0.225	0.07	7.7	10.23	0.000164788	0.000602308
ENSG00000151131	-0.185	0.066	3.31	10.23	0.00016485	0.000602308
ENSG00000164284	-0.063	0.06	4.61	10.23	0.000165189	0.000603216
ENSG00000251247	-0.073	0.068	3.52	10.23	0.000165446	0.000603824
ENSG00000189369	0.231	0.018	3.86	10.22	0.000166597	0.000607334
ENSG00000266088	0.716	0.028	2.44	10.22	0.000166656	0.000607334
ENSG00000047621	-0.295	0.077	4.15	10.22	0.000166682	0.000607334
ENSG00000107372	-0.016	-0.032	7.42	10.21	0.000166868	0.000607682
ENSG00000160014	-0.062	-0.029	8.29	10.21	0.000166999	0.000607825
ENSG00000034693	-0.224	0.075	3.18	10.21	0.000167317	0.000608651
ENSG00000121766	-0.069	0.074	4.11	10.21	0.000167881	0.000610367
ENSG00000127540	0.269	0.025	4.07	10.2	0.000168541	0.000612432
ENSG00000125449	0.012	-0.046	4.89	10.19	0.000170182	0.000618058
ENSG00000100368	-0.125	-0.108	9.41	10.18	0.000170995	0.000620671
ENSG00000176788	0.41	-0.188	8.33	10.18	0.000171194	0.000620864
ENSG00000258733	-0.981	0.162	2.17	10.18	0.000171234	0.000620864
ENSG00000136040	-0.081	-0.098	8.09	10.18	0.000171419	0.000621197
ENSG00000168958	-0.151	0.045	5.89	10.17	0.000171721	0.000621951
ENSG00000177599	0.903	-0.012	1.73	10.17	0.000172137	0.000623118
ENSG00000196872	0.126	-0.113	1.84	10.16	0.000173235	0.000626753
ENSG00000128590	-0.461	0.086	4.6	10.16	0.000173336	0.000626779
ENSG00000079134	-0.358	0.071	4.91	10.16	0.000173623	0.000627476
ENSG00000144711	0.231	-0.084	8.26	10.15	0.000174564	0.000630533
ENSG00000044115	0.01	-0.086	6.36	10.15	0.000174684	0.000630623
ENSG00000198890	0.436	-0.001	4.11	10.15	0.000174895	0.000631045
ENSG00000101189	-0.151	0.057	4.39	10.14	0.000175628	0.000633323
ENSG00000236603	-0.351	0.087	3.57	10.14	0.000175717	0.000633323
ENSG00000065518	-0.141	0.043	5.61	10.14	0.000176166	0.000634585
ENSG00000204619	-0.022	-0.032	6.6	10.14	0.000176258	0.000634585
ENSG00000196597	-0.211	0.083	2.76	10.13	0.000176936	0.000636684
ENSG00000105750	-0.331	0.123	2.47	10.12	0.000178485	0.000641909
ENSG00000204592	0.017	-0.053	12.16	10.12	0.000178619	0.000641927
ENSG00000124067	-0.493	0.01	4.84	10.12	0.000178683	0.000641927
ENSG00000122435	-0.303	0.092	4.18	10.11	0.000179632	0.000644687
ENSG00000168071	-0.442	-0.018	8.45	10.11	0.000179645	0.000644687
ENSG00000173011	0.12	-0.05	6.34	10.11	0.000179895	0.000644988
ENSG00000161021	0.277	-0.068	6.93	10.11	0.000179922	0.000644988
ENSG00000004766	-0.273	0.073	4.88	10.1	0.000180845	0.000647946
ENSG00000139675	-0.035	0.057	3.28	10.1	0.000181001	0.000648156
ENSG00000156384	-0.087	0.083	2.56	10.1	0.000181243	0.000648329
ENSG00000165406	-0.362	-0.027	7.01	10.1	0.000181244	0.000648329
ENSG00000197329	-0.751	-0.017	7.14	10.1	0.000181381	0.000648471
ENSG00000138381	-0.212	0.089	5.5	10.09	0.000182262	0.000651271
ENSG00000169180	0.034	-0.09	9.56	10.09	0.000182543	0.000651927
ENSG00000171262	-0.29	0.066	4.47	10.09	0.000183094	0.000653308
ENSG00000131115	0.219	0.025	3.85	10.09	0.000183126	0.000653308
ENSG00000069399	-0.081	-0.107	6.77	10.08	0.000183428	0.000653909
ENSG00000241127	-0.117	0.095	2.19	10.08	0.000183491	0.000653909
ENSG00000171365	-0.879	0.039	2.82	10.08	0.000184508	0.000657031
ENSG00000162373	0.339	0.045	2.17	10.08	0.000184565	0.000657031
ENSG00000163138	-0.503	0.1	2.36	10.07	0.000184752	0.000657345
ENSG00000245904	0.047	0.086	1.98	10.07	0.00018492	0.00065759
ENSG00000167766	-0.038	0.07	6.34	10.07	0.000185085	0.000657827
ENSG00000136045	0.239	0.015	5.49	10.07	0.000185366	0.000658473
ENSG00000171466	0.313	-0.005	4.71	10.07	0.000185826	0.000659757
ENSG00000077514	-0.297	-0.01	4.64	10.07	0.000185984	0.000659964
ENSG00000101844	-0.041	0.042	4.07	10.06	0.000186449	0.000661141
ENSG00000132967	-0.533	0.129	4.39	10.06	0.000186514	0.000661141
ENSG00000170310	0.156	0.057	4.18	10.05	0.000187834	0.000665466
ENSG00000165516	-0.01	0.043	5.23	10.05	0.000188016	0.000665758
ENSG00000075426	0.09	-0.114	7.68	10.05	0.000188665	0.000667699
ENSG00000111647	-0.189	-0.051	5.14	10.04	0.000189814	0.000671411
ENSG00000071553	-0.091	-0.045	7.25	10.04	0.000190064	0.000671936
ENSG00000273015	0.081	0.043	5.09	10.03	0.000190493	0.000672872
ENSG00000145779	-0.04	0.053	7.2	10.03	0.000190531	0.000672872
ENSG00000182934	-0.172	-0.025	7.63	10.03	0.000190659	0.000672967
ENSG00000163918	-0.459	0.098	3.52	10.03	0.000191014	0.000673865
ENSG00000166704	0.072	0.037	4.21	10.03	0.000191174	0.000674071
ENSG00000118260	-0.252	-0.01	6.51	10.03	0.000191349	0.000674236
ENSG00000166233	-0.01	-0.026	6.18	10.03	0.000191424	0.000674236
ENSG00000092847	-0.032	-0.042	6.09	10.02	0.00019249	0.000677357
ENSG00000154814	-0.031	0.079	5.61	10.02	0.000192513	0.000677357
ENSG00000110422	-0.29	-0.046	7.18	10.02	0.000192775	0.000677919
ENSG00000115484	-0.07	0.039	6.73	10.01	0.000193683	0.000680752
ENSG00000112584	0.164	-0.046	5.67	10.01	0.000193908	0.000680852
ENSG00000183864	0.214	-0.064	5.78	10.01	0.000193915	0.000680852
ENSG00000143401	-0.283	0.081	5.56	10.01	0.000194075	0.000681052
ENSG00000170832	-0.12	-0.077	6.21	10.01	0.000194232	0.000681245
ENSG00000156052	-0.401	-0.033	6.53	10.01	0.000194439	0.000681415
ENSG00000096070	0.429	-0.085	5.7	10.01	0.000194485	0.000681415
ENSG00000141380	0.183	0.012	5.84	10	0.000195059	0.000682992
ENSG00000213918	0.39	-0.003	5.84	10	0.000195141	0.000682992
ENSG00000139180	-0.277	0.069	3.29	9.99	0.00019604	0.000685779
ENSG00000253738	-0.18	0.124	3.95	9.99	0.000196272	0.00068623
ENSG00000166987	-0.074	-0.065	7.44	9.99	0.000196642	0.000687089
ENSG00000066557	-0.088	0.07	3.82	9.99	0.000196792	0.000687089
ENSG00000182141	-0.078	0.07	4.47	9.99	0.000196908	0.000687089
ENSG00000162413	0.1	-0.072	7.44	9.99	0.00019693	0.000687089
ENSG00000123636	-0.289	-0.048	5.82	9.99	0.000197261	0.000687882
ENSG00000111275	-0.728	-0.021	5.77	9.98	0.00019754	0.000688495
ENSG00000101336	0.117	-0.115	9.16	9.98	0.000198193	0.000690407
ENSG00000188342	-0.097	0.075	3.93	9.97	0.000198966	0.000692737
ENSG00000169062	-0.199	0.067	5.32	9.97	0.00020018	0.000696603
ENSG00000245552	-0.796	0.145	2.11	9.96	0.000200338	0.000696787
ENSG00000035403	-0.13	-0.059	7.13	9.96	0.000200702	0.000697506
ENSG00000142856	-0.098	0.101	3.04	9.96	0.000200754	0.000697506
ENSG00000161013	-0.193	-0.013	6.48	9.95	0.000203014	0.000704989
ENSG00000088832	-0.328	-0.028	7.93	9.94	0.000203677	0.000706923
ENSG00000260401	-0.803	-0.024	2.92	9.93	0.000205154	0.000711677
ENSG00000135677	-0.394	-0.044	7.32	9.93	0.000205282	0.000711752
ENSG00000127946	0.471	-0.17	5.93	9.93	0.00020552	0.000711793
ENSG00000075420	-0.244	-0.073	5.69	9.93	0.000205569	0.000711793
ENSG00000169891	-0.916	-0.042	5.29	9.93	0.000205615	0.000711793
ENSG00000040275	-0.163	0.081	3.13	9.93	0.000206205	0.000713188
ENSG00000164405	-0.093	0.112	4.12	9.93	0.000206232	0.000713188
ENSG00000151651	0.034	-0.087	9.31	9.92	0.000206344	0.000713205
ENSG00000279483	-0.897	0.261	2.42	9.91	0.000208132	0.000718789
ENSG00000117151	-0.318	-0.056	5.93	9.91	0.000208176	0.000718789
ENSG00000022567	0.303	-0.112	7.18	9.9	0.000210136	0.000724808
ENSG00000100647	0.097	-0.081	7.88	9.9	0.000210137	0.000724808
ENSG00000163728	-0.451	0.101	6.21	9.89	0.000212289	0.000731853
ENSG00000102974	0.202	-0.058	6.4	9.88	0.000213087	0.000734224
ENSG00000085231	0.249	0.094	2.17	9.88	0.00021341	0.000734733
ENSG00000019102	-1.78	0.053	2.53	9.88	0.000213456	0.000734733
ENSG00000111642	0.082	-0.057	7.29	9.88	0.000213796	0.000735344
ENSG00000149089	-0.23	0.106	3.49	9.88	0.000213854	0.000735344
ENSG00000152464	0.208	0.023	3.34	9.87	0.000214601	0.000737531
ENSG00000115350	0.051	0.077	4.46	9.87	0.000214919	0.000738244
ENSG00000135636	-0.465	-0.12	7.91	9.87	0.000215243	0.000738976
ENSG00000115539	-0.205	0.08	3.44	9.86	0.000215778	0.000740431
ENSG00000125505	-0.273	-0.091	9.09	9.86	0.000215979	0.000740739
ENSG00000131473	0.08	-0.056	6.74	9.86	0.000216134	0.000740799
ENSG00000120262	-0.627	-0.034	1.74	9.86	0.000216219	0.000740799
ENSG00000230979	0.179	0.052	2.79	9.86	0.000216425	0.000741123
ENSG00000137841	-0.321	-0.023	8.9	9.85	0.000217355	0.000743923
ENSG00000109118	0.186	-0.069	7.26	9.85	0.000217662	0.000744591
ENSG00000177628	-0.118	-0.052	5.55	9.85	0.000218376	0.00074665
ENSG00000156171	-0.145	0.071	6.07	9.85	0.000218803	0.000747728
ENSG00000164465	-0.072	0.069	2.46	9.84	0.000219728	0.000750501
ENSG00000145088	-0.736	0.217	2.2	9.84	0.000219909	0.000750735
ENSG00000172339	-0.973	0.168	1.84	9.84	0.000220324	0.000751766
ENSG00000269834	0.664	0.013	2.4	9.83	0.000220886	0.000753298
ENSG00000251333	-0.073	-0.1	3.96	9.83	0.000221032	0.000753411
ENSG00000186812	0.314	0.009	5.77	9.83	0.000221915	0.000756031
ENSG00000177191	-0.344	-0.079	4.75	9.82	0.000223176	0.000759941
ENSG00000144120	-0.361	0.088	2.65	9.82	0.000223487	0.000760609
ENSG00000163882	-0.139	0.063	4.68	9.82	0.000223604	0.000760619
ENSG00000106012	-0.296	-0.029	4.69	9.81	0.000223997	0.000761566
ENSG00000158517	-0.543	-0.071	8.7	9.81	0.000225191	0.000765228
ENSG00000168803	0.192	0.04	2.35	9.81	0.000225305	0.000765228
ENSG00000137955	-0.479	0.106	5.01	9.8	0.000225419	0.000765228
ENSG00000100030	0.112	-0.065	8.32	9.8	0.000225935	0.000766591
ENSG00000142405	-0.327	-0.074	6.76	9.8	0.000226694	0.000768773
ENSG00000133318	-0.172	-0.084	8.58	9.8	0.000226837	0.000768865
ENSG00000130779	-0.083	-0.052	5.92	9.79	0.000227237	0.000769831
ENSG00000119812	-0.426	0.084	4.14	9.79	0.000228003	0.000772032
ENSG00000171169	0.292	-0.058	4.16	9.79	0.000228164	0.000772185
ENSG00000155827	-0.125	-0.017	5.96	9.78	0.000229009	0.000774513
ENSG00000135604	-1.061	-0.018	6.39	9.78	0.000229084	0.000774513
ENSG00000189319	0.623	-0.092	7.24	9.78	0.000229323	0.000774925
ENSG00000227063	-1.059	0.283	2.68	9.78	0.000229962	0.000776689
ENSG00000179562	0.119	-0.045	5.63	9.78	0.000230409	0.000777422
ENSG00000204267	-0.707	0.015	6.58	9.77	0.000230553	0.000777422
ENSG00000126012	-0.072	-0.033	7.12	9.77	0.000230596	0.000777422
ENSG00000144589	-0.15	-0.019	5.7	9.77	0.000230751	0.000777422
ENSG00000105656	-0.135	-0.07	6.48	9.77	0.000230762	0.000777422
ENSG00000152359	0.108	0.034	4.08	9.77	0.000231306	0.000778859
ENSG00000247092	-0.414	0.099	2.1	9.77	0.000232045	0.000780833
ENSG00000152422	-0.835	0.195	2.54	9.77	0.000232127	0.000780833
ENSG00000064999	0.027	-0.054	5.04	9.76	0.00023271	0.000782401
ENSG00000151881	0.031	0.06	3.31	9.75	0.000234116	0.000786729
ENSG00000008324	-0.409	0.125	4.19	9.75	0.000235035	0.000789418
ENSG00000146094	0.07	-0.12	8.23	9.75	0.00023541	0.000790155
ENSG00000104774	-0.265	-0.024	7.14	9.75	0.000235491	0.000790155
ENSG00000198331	0.243	0.019	3.06	9.74	0.00023591	0.000790861
ENSG00000120860	-0.304	0.097	4.28	9.74	0.000235939	0.000790861
ENSG00000182903	0.129	0.055	4.63	9.74	0.000236386	0.000791957
ENSG00000126860	0.103	0.099	6.17	9.74	0.000237059	0.000793438
ENSG00000259943	-0.145	0.109	2.68	9.74	0.000237066	0.000793438
ENSG00000144580	-0.057	0.03	6.03	9.74	0.00023727	0.000793721
ENSG00000198961	-0.332	-0.02	7.34	9.73	0.000237743	0.000794882
ENSG00000172936	-0.06	-0.059	8.45	9.73	0.000237874	0.000794882
ENSG00000083817	0.628	-0.019	2.89	9.73	0.000237975	0.000794882
ENSG00000165416	-0.189	0.051	5.14	9.73	0.000238335	0.000795121
ENSG00000163374	-0.085	-0.039	6.08	9.73	0.0002384	0.000795121
ENSG00000221923	0.106	0.047	3.02	9.73	0.000238405	0.000795121
ENSG00000106993	-0.031	0.061	4.19	9.73	0.000238626	0.000795459
ENSG00000138764	0.042	-0.055	6.6	9.72	0.000239424	0.000797562
ENSG00000120688	-0.378	0.095	3.65	9.72	0.000239496	0.000797562
[truncated: 4,658 more rows]

## Sheet: 3_overlap_with_mouse
ensembl_gene_id	hgnc_symbol
ENSG00000002834	LASP1
ENSG00000003509	NDUFAF7
ENSG00000004059	ARF5
ENSG00000005007	UPF1
ENSG00000005238	FAM214B
ENSG00000005844	ITGAL
ENSG00000006451	RALA
ENSG00000007047	MARK4
ENSG00000007968	E2F2
ENSG00000011198	ABHD5
ENSG00000011304	PTBP1
ENSG00000012822	CALCOCO1
ENSG00000013288	MAN2B2
ENSG00000014216	CAPN1
ENSG00000017797	RALBP1
ENSG00000020426	MNAT1
ENSG00000022840	RNF10
ENSG00000026508	CD44
ENSG00000029725	RABEP1
ENSG00000033800	PIAS1
ENSG00000035141	FAM136A
ENSG00000035403	VCL
ENSG00000035664	DAPK2
ENSG00000035862	TIMP2
ENSG00000041357	PSMA4
ENSG00000044115	CTNNA1
ENSG00000047849	MAP4
ENSG00000051382	PIK3CB
ENSG00000054611	TBC1D22A
ENSG00000055044	NOP58
ENSG00000057935	MTA3
ENSG00000058668	ATP2B4
ENSG00000060069	CTDP1
ENSG00000060237	WNK1
ENSG00000061794	MRPS35
ENSG00000062282	DGAT2
ENSG00000063978	RNF4
ENSG00000064393	HIPK2
ENSG00000065243	PKN2
ENSG00000065526	SPEN
ENSG00000065911	MTHFD2
ENSG00000066135	KDM4A
ENSG00000068024	HDAC4
ENSG00000068308	OTUD5
ENSG00000068903	SIRT2
ENSG00000068971	PPP2R5B
ENSG00000069493	CLEC2D
ENSG00000071242	RPS6KA2
ENSG00000072062	PRKACA
ENSG00000072110	ACTN1
ENSG00000072518	MARK2
ENSG00000072756	TRNT1
ENSG00000072786	STK10
ENSG00000072954	TMEM38A
ENSG00000072958	AP1M1
ENSG00000073969	NSF
ENSG00000074201	CLNS1A
ENSG00000074416	MGLL
ENSG00000074696	HACD3
ENSG00000075340	ADD2
ENSG00000076043	REXO2
ENSG00000076928	ARHGEF1
ENSG00000077235	GTF3C1
ENSG00000079134	THOC1
ENSG00000079805	DNM2
ENSG00000081721	DUSP12
ENSG00000083099	LYRM2
ENSG00000083544	TDRD3
ENSG00000083635	NUFIP1
ENSG00000084112	SSH1
ENSG00000084234	APLP2
ENSG00000084463	WBP11
ENSG00000085117	CD82
ENSG00000085231	AK6
ENSG00000086589	RBM22
ENSG00000087074	PPP1R15A
ENSG00000087274	ADD1
ENSG00000087460	GNAS
ENSG00000087903	RFX2
ENSG00000088038	CNOT3
ENSG00000088247	KHSRP
ENSG00000088766	CRLS1
ENSG00000088826	SMOX
ENSG00000089063	TMEM230
ENSG00000089157	RPLP0
ENSG00000089195	TRMT6
ENSG00000089289	IGBP1
ENSG00000090020	SLC9A1
ENSG00000090061	CCNK
ENSG00000090238	YPEL3
ENSG00000090263	MRPS33
ENSG00000090316	MAEA
ENSG00000091106	NLRC4
ENSG00000091947	TMEM101
ENSG00000092929	UNC13D
ENSG00000093134	VNN3
ENSG00000095321	CRAT
ENSG00000095370	SH2D3C
ENSG00000095383	TBC1D2
ENSG00000096070	BRPF3
ENSG00000096872	IFT74
ENSG00000099917	MED15
ENSG00000100028	SNRPD3
ENSG00000100109	TFIP11
ENSG00000100209	HSCB
ENSG00000100225	FBXO7
ENSG00000100228	RAB36
ENSG00000100243	CYB5R3
ENSG00000100266	PACSIN2
ENSG00000100330	MTMR3
ENSG00000100345	MYH9
ENSG00000100412	ACO2
ENSG00000100439	ABHD4
ENSG00000100442	FKBP3
ENSG00000100528	CNIH1
ENSG00000100664	EIF5
ENSG00000100888	CHD8
ENSG00000101216	GMEB2
ENSG00000101247	NDUFAF5
ENSG00000101290	CDS2
ENSG00000101310	SEC23B
ENSG00000101337	TM9SF4
ENSG00000101413	RPRD1B
ENSG00000101421	CHMP4B
ENSG00000101457	DNTTIP1
ENSG00000101844	ATG4A
ENSG00000102010	BMX
ENSG00000102100	SLC35A2
ENSG00000102145	GATA1
ENSG00000102572	STK24
ENSG00000102699	PARP4
ENSG00000102738	MRPS31
ENSG00000102978	POLR2C
ENSG00000103121	CMC2
ENSG00000103196	CRISPLD2
ENSG00000103257	SLC7A5
ENSG00000103381	CPPED1
ENSG00000103490	PYCARD
ENSG00000103966	EHD4
ENSG00000104081	BMF
ENSG00000104142	VPS18
ENSG00000104312	RIPK2
ENSG00000104324	CPQ
ENSG00000104408	EIF3E
ENSG00000104412	EMC2
ENSG00000104660	LEPROTL1
ENSG00000104765	BNIP3L
ENSG00000104805	NUCB1
ENSG00000104853	CLPTM1
ENSG00000104973	MED25
ENSG00000105011	ASF1B
ENSG00000105063	PPP6R1
ENSG00000105221	AKT2
ENSG00000105223	PLD3
ENSG00000105325	FZR1
ENSG00000105327	BBC3
ENSG00000105355	PLIN3
ENSG00000105514	RAB3D
ENSG00000105656	ELL
ENSG00000105722	ERF
ENSG00000105723	GSK3A
ENSG00000105819	PMPCB
ENSG00000105821	DNAJC2
ENSG00000105926	MPP6
ENSG00000105953	OGDH
ENSG00000105993	DNAJB6
ENSG00000106028	SSBP1
ENSG00000106052	TAX1BP1
ENSG00000106355	LSM5
ENSG00000106588	PSMA2
ENSG00000106683	LIMK1
ENSG00000106948	AKNA
ENSG00000106991	ENG
ENSG00000107099	DOCK8
ENSG00000107341	UBE2R2
ENSG00000107862	GBF1
ENSG00000108349	CASC3
ENSG00000108424	KPNB1
ENSG00000108509	CAMTA2
ENSG00000108559	NUP88
ENSG00000108561	C1QBP
ENSG00000108774	RAB5C
ENSG00000108819	PPP1R9B
ENSG00000108826	MRPL27
ENSG00000108848	LUC7L3
ENSG00000109016	DHRS7B
ENSG00000109066	TMEM104
ENSG00000109320	NFKB1
ENSG00000110047	EHD1
ENSG00000110060	PUS3
ENSG00000110172	CHORDC1
ENSG00000110446	SLC15A3
ENSG00000110514	MADD
ENSG00000110713	NUP98
ENSG00000110848	CD69
ENSG00000110876	SELPLG
ENSG00000110880	CORO1C
ENSG00000110934	BIN2
ENSG00000111011	RSRC2
ENSG00000111142	METAP2
ENSG00000111252	SH2B3
ENSG00000111331	OAS3
ENSG00000111371	SLC38A1
ENSG00000111450	STX2
ENSG00000111642	CHD4
ENSG00000111684	LPCAT3
ENSG00000111707	SUDS3
ENSG00000111711	GOLT1B
ENSG00000111716	LDHB
ENSG00000111726	CMAS
ENSG00000111775	COX6A1
ENSG00000111906	HDDC2
ENSG00000111911	HINT3
ENSG00000112062	MAPK14
ENSG00000112081	SRSF3
ENSG00000112787	FBRSL1
ENSG00000112992	NNT
ENSG00000113387	SUB1
ENSG00000113593	PPWD1
ENSG00000113621	TXNDC15
ENSG00000114023	FAM162A
ENSG00000114446	IFT57
ENSG00000114450	GNB4
ENSG00000114503	NCBP2
ENSG00000114626	ABTB1
ENSG00000114686	MRPL3
ENSG00000114744	COMMD2
ENSG00000114867	EIF4G1
ENSG00000115128	SF3B6
ENSG00000115233	PSMD14
ENSG00000115325	DOK1
ENSG00000115350	POLE4
ENSG00000115392	FANCL
ENSG00000115514	TXNDC9
ENSG00000115840	SLC25A12
ENSG00000116171	SCP2
ENSG00000116251	RPL22
ENSG00000116688	MFN2
ENSG00000116906	GNPAT
ENSG00000117091	CD48
ENSG00000117133	RPF1
ENSG00000117399	CDC20
ENSG00000117450	PRDX1
ENSG00000117543	DPH5
ENSG00000118181	RPS25
ENSG00000118246	FASTKD2
ENSG00000118507	AKAP7
ENSG00000118689	FOXO3
ENSG00000118816	CCNI
ENSG00000119013	NDUFB3
ENSG00000119048	UBE2B
ENSG00000119139	TJP2
ENSG00000119414	PPP6C
ENSG00000119509	INVS
ENSG00000119616	FCF1
ENSG00000119669	IRF2BPL
ENSG00000119682	AREL1
ENSG00000119820	YIPF4
ENSG00000119900	OGFRL1
ENSG00000119917	IFIT3
ENSG00000119929	CUTC
ENSG00000120253	NUP43
ENSG00000120333	MRPS14
ENSG00000120526	NUDCD1
ENSG00000120533	ENY2
ENSG00000120675	DNAJC15
ENSG00000120686	UFM1
ENSG00000120697	ALG5
ENSG00000120699	EXOSC8
ENSG00000121022	COPS5
ENSG00000121067	SPOP
ENSG00000121542	SEC22A
ENSG00000121691	CAT
ENSG00000121957	GPSM2
ENSG00000122085	MTERF4
ENSG00000122218	COPA
ENSG00000122359	ANXA11
ENSG00000122406	RPL5
ENSG00000122547	EEPD1
ENSG00000122591	FAM126A
ENSG00000122644	ARL4A
ENSG00000122694	GLIPR2
ENSG00000122729	ACO1
ENSG00000122873	CISD1
ENSG00000123091	RNF11
ENSG00000123131	PRDX4
ENSG00000123545	NDUFAF4
ENSG00000123684	LPGAT1
ENSG00000124067	SLC12A4
ENSG00000124126	PREX1
ENSG00000124214	STAU1
ENSG00000124256	ZBP1
ENSG00000124383	MPHOSPH10
ENSG00000124491	F13A1
ENSG00000125351	UPF3B
ENSG00000125753	VASP
ENSG00000125780	TGM3
ENSG00000125877	ITPA
ENSG00000125977	EIF2S2
ENSG00000125995	ROMO1
ENSG00000126012	KDM5C
ENSG00000126461	SCAF1
ENSG00000126561	STAT5A
ENSG00000126581	BECN1
ENSG00000126934	MAP2K2
ENSG00000127527	EPS15L1
ENSG00000127948	POR
ENSG00000128228	SDF2L1
ENSG00000128487	SPECC1
ENSG00000128694	OSGEPL1
ENSG00000129197	RPAIN
ENSG00000129657	SEC14L1
ENSG00000130177	CDC16
ENSG00000130227	XPO7
ENSG00000130300	PLVAP
ENSG00000130402	ACTN4
ENSG00000130749	ZC3H4
ENSG00000130830	MPP1
ENSG00000130935	NOL11
ENSG00000131174	COX7B
ENSG00000131236	CAP1
ENSG00000131408	NR1H2
ENSG00000131467	PSME3
ENSG00000131473	ACLY
ENSG00000132003	ZSWIM4
ENSG00000132357	CARD6
ENSG00000132376	INPP5K
ENSG00000132423	COQ3
ENSG00000132432	SEC61G
ENSG00000132467	UTP3
ENSG00000132471	WBP2
ENSG00000132510	KDM6B
ENSG00000132535	DLG4
ENSG00000132646	PCNA
ENSG00000132963	POMP
ENSG00000133112	TPT1
ENSG00000133606	MKRN1
ENSG00000133818	RRAS2
ENSG00000134001	EIF2S1
ENSG00000134107	BHLHE40
ENSG00000134243	SORT1
ENSG00000134287	ARF3
ENSG00000134321	RSAD2
ENSG00000134326	CMPK2
ENSG00000134375	TIMM17A
ENSG00000134419	RPS15A
ENSG00000135002	RFK
ENSG00000135070	ISCA1
ENSG00000135148	TRAFD1
ENSG00000135185	TMEM243
ENSG00000135336	ORC3
ENSG00000135363	LMO2
ENSG00000135404	CD63
ENSG00000135452	TSPAN31
ENSG00000135821	GLUL
ENSG00000135828	RNASEL
ENSG00000136104	RNASEH2B
ENSG00000136250	AOAH
ENSG00000136295	TTYH3
ENSG00000136485	DCAF7
ENSG00000136522	MRPL47
ENSG00000136897	MRPL50
ENSG00000136936	XPA
ENSG00000137074	APTX
ENSG00000137076	TLN1
ENSG00000137193	PIM1
ENSG00000137486	ARRB1
ENSG00000137642	SORL1
ENSG00000137692	DCUN1D5
ENSG00000137714	FDX1
ENSG00000137818	RPLP1
ENSG00000138085	ATRAID
ENSG00000138246	DNAJC13
ENSG00000138382	METTL5
ENSG00000138398	PPIG
ENSG00000138709	LARP1B
ENSG00000138777	PPA2
ENSG00000139168	ZCRB1
ENSG00000139190	VAMP1
ENSG00000139641	ESYT1
ENSG00000139644	TMBIM6
ENSG00000139718	SETD1B
ENSG00000139722	VPS37B
ENSG00000139974	SLC38A6
ENSG00000140320	BAHD1
ENSG00000140332	TLE3
ENSG00000140395	WDR61
ENSG00000140575	IQGAP1
ENSG00000140678	ITGAX
ENSG00000140829	DHX38
ENSG00000140988	RPS2
ENSG00000141279	NPEPPS
ENSG00000141401	IMPA2
ENSG00000141503	MINK1
ENSG00000141551	CSNK1D
ENSG00000141753	IGFBP4
ENSG00000141867	BRD4
ENSG00000142039	CCDC97
ENSG00000142599	RERE
ENSG00000142657	PGD
ENSG00000142784	WDTC1
ENSG00000142856	ITGB3BP
ENSG00000143297	FCRL5
ENSG00000143393	PI4KB
ENSG00000143401	ANP32E
ENSG00000143499	SMYD2
ENSG00000143569	UBAP2L
ENSG00000143641	GALNT2
ENSG00000143727	ACP1
ENSG00000143742	SRP9
ENSG00000143924	EML4
ENSG00000144231	POLR2D
ENSG00000144283	PKP4
ENSG00000144711	IQSEC1
ENSG00000145012	LPP
ENSG00000145386	CCNA2
ENSG00000145649	GZMA
ENSG00000146223	RPL7L1
ENSG00000146386	ABRACL
ENSG00000147010	SH3KBP1
ENSG00000147526	TACC1
ENSG00000148229	POLE3
ENSG00000148303	RPL7A
ENSG00000148396	SEC16A
ENSG00000148400	NOTCH1
ENSG00000148444	COMMD3
ENSG00000148688	RPP30
ENSG00000148773	MKI67
ENSG00000149084	HSD17B12
ENSG00000149273	RPS3
ENSG00000149547	EI24
ENSG00000149781	FERMT3
ENSG00000150316	CWC15
ENSG00000151247	EIF4E
ENSG00000151287	TEX30
ENSG00000151292	CSNK1G3
ENSG00000151702	FLI1
ENSG00000152061	RABGAP1L
ENSG00000152102	FAM168B
ENSG00000152133	GPATCH11
ENSG00000152147	GEMIN6
ENSG00000152464	RPP38
ENSG00000152944	MED21
ENSG00000153037	SRP19
ENSG00000153140	CETN3
ENSG00000153561	RMND5A
ENSG00000153786	ZDHHC7
ENSG00000153815	CMIP
ENSG00000153898	MCOLN2
ENSG00000154640	BTG3
ENSG00000154719	MRPL39
ENSG00000154767	XPC
ENSG00000154781	CCDC174
ENSG00000155438	NIFK
ENSG00000155629	PIK3AP1
ENSG00000155636	RBM45
ENSG00000155849	ELMO1
ENSG00000156467	UQCRB
ENSG00000156508	EEF1A1
ENSG00000156515	HK1
ENSG00000156587	UBE2L6
ENSG00000156738	MS4A1
ENSG00000157216	SSBP3
ENSG00000157456	CCNB2
ENSG00000158234	FAIM
ENSG00000158411	MITD1
ENSG00000158545	ZC3H18
ENSG00000158828	PINK1
ENSG00000159023	EPB41
ENSG00000159346	ADIPOR1
ENSG00000160179	ABCG1
ENSG00000160255	ITGB2
ENSG00000160584	SIK3
ENSG00000160796	NBEAL2
ENSG00000161011	SQSTM1
ENSG00000162367	TAL1
ENSG00000162434	JAK1
ENSG00000162623	TYW3
ENSG00000162739	SLAMF6
ENSG00000162923	WDR26
ENSG00000163001	CFAP36
ENSG00000163170	BOLA3
ENSG00000163319	MRPS18C
ENSG00000163349	HIPK1
ENSG00000163584	RPL22L1
ENSG00000163634	THOC7
ENSG00000163918	RFC4
ENSG00000163930	BAP1
ENSG00000164022	AIMP1
ENSG00000164068	RNF123
ENSG00000164172	MOCS2
ENSG00000164284	GRPEL2
ENSG00000164306	PRIMPOL
ENSG00000164346	NSA2
ENSG00000164347	GFM2
ENSG00000164574	GALNT10
ENSG00000164587	RPS14
ENSG00000164674	SYTL3
ENSG00000164691	TAGAP
ENSG00000164751	PEX2
ENSG00000165175	MID1IP1
ENSG00000165209	STRBP
ENSG00000165275	TRMT10B
ENSG00000165416	SUGT1
ENSG00000165879	FRAT1
ENSG00000165949	IFI27
ENSG00000166136	NDUFB8
ENSG00000166260	COX11
ENSG00000166272	WBP1L
ENSG00000166441	RPL27A
ENSG00000166575	TMEM135
ENSG00000166582	CENPV
ENSG00000166710	B2M
ENSG00000166908	PIP4K2C
ENSG00000167088	SNRPD1
ENSG00000167182	SP2
ENSG00000167196	FBXO22
ENSG00000167323	STIM1
ENSG00000167461	RAB8A
ENSG00000167553	TUBA1C
ENSG00000167566	NCKAP5L
ENSG00000167658	EEF2
ENSG00000167670	CHAF1A
ENSG00000167699	GLOD4
ENSG00000168273	SMIM4
ENSG00000168310	IRF2
ENSG00000168710	AHCYL1
ENSG00000168803	ADAL
ENSG00000168918	INPP5D
ENSG00000168958	MFF
ENSG00000168961	LGALS9
ENSG00000169180	XPO6
ENSG00000169217	CD2BP2
ENSG00000169288	MRPL1
ENSG00000169371	SNUPN
ENSG00000169508	GPR183
ENSG00000169704	GP9
ENSG00000169926	KLF13
ENSG00000170430	MGMT
ENSG00000170584	NUDCD2
ENSG00000170876	TMEM43
ENSG00000170881	RNF139
ENSG00000170889	RPS9
ENSG00000171148	TADA3
ENSG00000171202	TMEM126A
ENSG00000171206	TRIM8
ENSG00000171530	TBCA
ENSG00000171681	ATF7IP
ENSG00000171848	RRM2
ENSG00000171858	RPS21
ENSG00000172046	USP19
ENSG00000172115	CYCS
ENSG00000172270	BSG
ENSG00000172432	GTPBP2
ENSG00000172586	CHCHD1
ENSG00000172794	RAB37
ENSG00000172840	PDP2
ENSG00000172943	PHF8
ENSG00000173083	HPSE
ENSG00000173218	VANGL1
ENSG00000173660	UQCRH
ENSG00000173757	STAT5B
ENSG00000173868	PHOSPHO1
ENSG00000174099	MSRB3
ENSG00000174125	TLR1
ENSG00000174175	SELP
ENSG00000174231	PRPF8
ENSG00000174243	DDX23
ENSG00000174444	RPL4
ENSG00000174780	SRP72
ENSG00000174842	GLMN
ENSG00000174885	NLRP6
ENSG00000174946	GPR171
ENSG00000175110	MRPS22
ENSG00000175182	FAM131A
ENSG00000175193	PARL
ENSG00000175215	CTDSP2
ENSG00000175220	ARHGAP1
ENSG00000175324	LSM1
ENSG00000175806	MSRA
ENSG00000176261	ZBTB8OS
ENSG00000176623	RMDN1
ENSG00000176658	MYO1D
ENSG00000176890	TYMS
ENSG00000177156	TALDO1
ENSG00000177169	ULK1
ENSG00000177666	PNPLA2
ENSG00000177731	FLII
ENSG00000178719	GRINA
ENSG00000178950	GAK
ENSG00000178951	ZBTB7A
ENSG00000179348	GATA2
ENSG00000179361	ARID3B
ENSG00000179588	ZFPM1
ENSG00000180329	CCDC43
ENSG00000180644	PRF1
ENSG00000180879	SSR4
ENSG00000180964	TCEAL8
ENSG00000181061	HIGD1A
ENSG00000181222	POLR2A
ENSG00000181409	AATK
ENSG00000181915	ADO
ENSG00000181924	COA4
ENSG00000182004	SNRPE
ENSG00000182095	TNRC18
ENSG00000182359	KBTBD3
ENSG00000182446	NPLOC4
ENSG00000182809	CRIP2
ENSG00000182923	CEP63
ENSG00000183283	DAZAP2
ENSG00000183864	TOB2
ENSG00000184009	ACTG1
ENSG00000184014	DENND5A
ENSG00000184481	FOXO4
ENSG00000185088	RPS27L
ENSG00000185238	PRMT3
ENSG00000185245	GP1BA
ENSG00000185359	HGS
ENSG00000185624	P4HB
ENSG00000185650	ZFP36L1
ENSG00000185745	IFIT1
ENSG00000185875	THNSL1
ENSG00000186104	CYP2R1
ENSG00000186111	PIP5K1C
ENSG00000186591	UBE2H
ENSG00000186625	KATNA1
ENSG00000186635	ARAP1
ENSG00000187118	CMC1
ENSG00000187239	FNBP1
ENSG00000187446	CHP1
ENSG00000187608	ISG15
ENSG00000188243	COMMD6
ENSG00000188997	KCTD21
ENSG00000196116	TDRD7
ENSG00000196182	STK40
ENSG00000196396	PTPN1
ENSG00000196498	NCOR2
ENSG00000196531	NACA
ENSG00000196683	TOMM7
ENSG00000196782	MAML3
ENSG00000196961	AP2A1
ENSG00000196998	WDR45
ENSG00000197111	PCBP2
ENSG00000197498	RPF2
ENSG00000197535	MYO5A
ENSG00000197555	SIPA1L1
ENSG00000197894	ADH5
ENSG00000197971	MBP
ENSG00000198042	MAK16
ENSG00000198331	HYLS1
ENSG00000198721	ECI2
ENSG00000198794	SCAMP5
ENSG00000198825	INPP5F
ENSG00000198856	OSTC
ENSG00000198858	R3HDM4
ENSG00000198863	RUNDC1
ENSG00000198876	DCAF12
ENSG00000198925	ATG9A
ENSG00000198951	NAGA
ENSG00000198960	ARMCX6
ENSG00000203875	SNHG5
ENSG00000204267	TAP2
ENSG00000204351	SKIV2L
ENSG00000204469	PRRC2A
ENSG00000204569	PPP1R10
ENSG00000205138	SDHAF1
ENSG00000205189	ZBTB10
ENSG00000205302	SNX2
ENSG00000205531	NAP1L4
ENSG00000205981	DNAJC19
ENSG00000213551	DNAJC9
ENSG00000213923	CSNK1E
ENSG00000214046	SMIM7
ENSG00000214113	LYRM4
ENSG00000214706	IFRD2
ENSG00000232119	MCTS1
ENSG00000237190	CDKN2AIPNL
ENSG00000240857	RDH14
ENSG00000242485	MRPL20
ENSG00000249859	PVT1
ENSG00000253729	PRKDC
ENSG00000254470	AP5B1
ENSG00000255717	SNHG1
ENSG00000261371	PECAM1
ENSG00000266412	NCOA4
ENSG00000272047	GTF2H5
ENSG00000272333	KMT2B
ENSG00000273841	TAF9

## Sheet: 4_test_treatment
genes	logFC	logCPM	F	PValue	FDR
ENSG00000129757	-1.508	3.92	31.38	6.81937e-07	0.00453965
ENSG00000086548	3.673	3.29	21.46	2.21897e-05	0.0333783
ENSG00000102837	3.816	4.07	21.35	2.31649e-05	0.0333783
ENSG00000143297	-0.988	5.61	21.24	2.41496e-05	0.0333783
ENSG00000233392	-1.892	2.65	21.13	2.51231e-05	0.0333783
ENSG00000164047	2.681	5.43	20.55	3.13384e-05	0.0333783
ENSG00000087116	6.362	2.25	20.26	3.50982e-05	0.0333783
ENSG00000160856	-0.664	6.65	19.36	4.94595e-05	0.0345801
ENSG00000107954	-0.945	3.28	19.34	4.98427e-05	0.0345801
ENSG00000065618	3.21	1.53	19.18	5.31908e-05	0.0345801
ENSG00000237513	-0.575	1.96	18.99	5.714e-05	0.0345801
ENSG00000188290	-1.315	2.03	18.29	7.53067e-05	0.0395593
ENSG00000173391	3.158	2	18.2	7.80589e-05	0.0395593
ENSG00000118113	3.508	4.35	17.93	8.69479e-05	0.0395593
ENSG00000197561	3.242	4.14	17.76	9.28189e-05	0.0395593
ENSG00000124469	3.27	3.97	17.58	9.984e-05	0.0395593
ENSG00000148346	2.906	5.85	17.55	0.000101023	0.0395593
ENSG00000164821	3.417	4.77	17.35	0.000109316	0.0404287
ENSG00000172232	2.728	4.24	16.29	0.000167718	0.057051
ENSG00000012223	3.068	6.46	16.24	0.000171402	0.057051
ENSG00000100448	2.989	3.16	16.01	0.000188142	0.0596411
ENSG00000096006	2.609	3.19	15.83	0.000203009	0.0611078
ENSG00000179869	2.818	1.94	15.73	0.000211128	0.0611078
ENSG00000005471	-0.682	2.49	15.62	0.000220794	0.0612428
ENSG00000239839	3.36	7.66	15.15	0.000268542	0.0715075
ENSG00000261222	-0.803	3.33	15	0.000285475	0.0730925
ENSG00000180155	-1.191	1.84	14.74	0.000318073	0.0784226
ENSG00000166165	-1.179	2.11	14.44	0.000360568	0.084553
ENSG00000005381	2.165	4.38	14.38	0.0003699	0.084553
ENSG00000283646	2.766	1.97	14.24	0.00039345	0.084553
ENSG00000101425	2.389	4.74	14.23	0.000393742	0.084553
ENSG00000176014	-0.893	3.52	13.95	0.000443246	0.0922089
ENSG00000140968	-0.358	6.93	13.77	0.000478521	0.0965306
ENSG00000206047	3.103	3.02	13.49	0.000540946	0.103475
ENSG00000197353	-1.679	1.07	13.38	0.000565304	0.103475
ENSG00000198598	-0.67	3.89	13.27	0.000594371	0.103475
ENSG00000185386	-0.546	2.92	13.25	0.000598169	0.103475
ENSG00000170873	-0.425	6.14	13.24	0.000601616	0.103475
ENSG00000166927	-0.614	5.62	13.22	0.000606205	0.103475
ENSG00000014257	0.664	4.33	13.08	0.000644573	0.107273
ENSG00000245904	-0.654	1.98	12.93	0.000687652	0.111651
ENSG00000175040	-0.48	6.1	12.81	0.000723362	0.112217
ENSG00000111641	-0.483	5.89	12.81	0.000724848	0.112217
ENSG00000175505	-0.414	3.34	12.68	0.0007655	0.115329
ENSG00000125869	-1.026	1.59	12.63	0.000781767	0.115329
ENSG00000152672	-1.903	1.16	12.52	0.00082062	0.115329
ENSG00000244734	1.211	10.24	12.44	0.000850678	0.115329
ENSG00000104524	-0.378	3.18	12.4	0.000867755	0.115329
ENSG00000182253	-0.991	2.18	12.37	0.000876364	0.115329
ENSG00000179862	0.806	3.44	12.23	0.000933661	0.115329
ENSG00000198719	-0.588	1.93	12.23	0.000934343	0.115329
ENSG00000240382	-2.152	4.39	12.21	0.000940275	0.115329
ENSG00000250696	-1.525	1.28	12.2	0.000945096	0.115329
ENSG00000154930	-0.214	6.89	12.16	0.000960008	0.115329
ENSG00000135047	-0.754	3.21	12.16	0.000963648	0.115329
ENSG00000146122	3.343	3.24	12.11	0.000983749	0.115329
ENSG00000123358	-0.95	2.27	12.09	0.000991776	0.115329
ENSG00000137101	-0.646	5.13	12.06	0.00100482	0.115329
ENSG00000155366	-0.566	5.16	12	0.00103395	0.116662
ENSG00000169397	2.488	3.37	11.92	0.00106899	0.118322
ENSG00000242574	-0.408	7.16	11.89	0.00108421	0.118322
ENSG00000257017	1.801	3.67	11.74	0.00115584	0.122754
ENSG00000211821	-1.335	3.11	11.73	0.00116171	0.122754
ENSG00000183779	-0.741	3.28	11.4	0.00134723	0.138042
ENSG00000106537	-0.667	4.07	11.4	0.00134811	0.138042
ENSG00000133063	1.74	2.69	11.34	0.00138473	0.138042
ENSG00000255760	-0.682	1.78	11.3	0.00140844	0.138042
ENSG00000104714	-0.283	5.37	11.3	0.00141007	0.138042
ENSG00000224940	1.626	1.14	11.21	0.00146371	0.141216
ENSG00000138449	0.557	6.59	10.86	0.00171204	0.162815
ENSG00000107104	1.024	2.74	10.68	0.00186046	0.172456
ENSG00000211829	-0.612	5.78	10.67	0.00186523	0.172456
ENSG00000158186	-0.691	1.86	10.58	0.00194574	0.177435
ENSG00000141753	-0.6	3.1	10.54	0.00197912	0.17804
ENSG00000143889	0.3	4.71	10.5	0.00202207	0.179479
ENSG00000135116	-0.852	1.5	10.39	0.00211886	0.185596
ENSG00000266088	-0.649	2.44	10.32	0.00219242	0.189545
ENSG00000239961	-0.644	2.88	10.21	0.00230513	0.194647
ENSG00000108091	-0.203	5.23	10.2	0.00230992	0.194647
ENSG00000171466	-0.178	4.71	10.01	0.00252646	0.207899
ENSG00000198825	-0.292	4.12	10.01	0.00252965	0.207899
ENSG00000160326	-0.337	5.53	9.95	0.00259492	0.210663
ENSG00000143185	-0.881	3.07	9.86	0.00270276	0.214536
ENSG00000196415	2.513	2.15	9.86	0.00270707	0.214536
ENSG00000240247	2.967	1.01	9.78	0.00280342	0.219557
ENSG00000167912	-0.488	2.23	9.69	0.00293125	0.226899
ENSG00000177374	-0.543	2.87	9.6	0.0030565	0.233875
ENSG00000152454	-0.297	2.95	9.48	0.00323158	0.244461
ENSG00000130433	-1.181	1.68	9.41	0.00332779	0.248911
ENSG00000196781	-0.453	4.1	9.3	0.00350126	0.257662
ENSG00000008438	1.286	5.23	9.23	0.00362536	0.257662
ENSG00000242550	1.794	1.86	9.23	0.00362777	0.257662
ENSG00000145990	-0.523	4.76	9.22	0.00363485	0.257662
ENSG00000256660	1.093	3.25	9.22	0.0036383	0.257662
ENSG00000169241	-0.228	5.08	9.1	0.00384843	0.26802
ENSG00000104765	0.398	7.35	9.09	0.0038651	0.26802
ENSG00000171604	-0.336	5.7	9.07	0.00390538	0.268022
ENSG00000092758	0.955	3.72	9.02	0.00400117	0.269097
ENSG00000213859	-0.223	3.58	9.02	0.00400189	0.269097
ENSG00000141380	-0.186	5.84	8.99	0.00406217	0.270419
ENSG00000146192	-0.328	6.94	8.95	0.00412648	0.270486
ENSG00000204257	-0.349	7.18	8.9	0.00423086	0.270486
ENSG00000169762	-0.251	5.2	8.88	0.00426692	0.270486
ENSG00000228427	-0.384	1.97	8.88	0.00427775	0.270486
ENSG00000166428	-0.456	5.19	8.87	0.00429106	0.270486
ENSG00000137055	-0.124	4.77	8.85	0.00434133	0.270486
ENSG00000198879	-0.302	4.88	8.84	0.0043476	0.270486
ENSG00000125482	-0.187	4.28	8.78	0.00447091	0.275582
ENSG00000206172	1.179	8.92	8.67	0.00470686	0.287464
ENSG00000175048	-0.351	2.96	8.65	0.00475051	0.287492
ENSG00000166707	-0.389	2.69	8.59	0.00489087	0.29332
ENSG00000113369	0.395	7.7	8.56	0.00495881	0.294739
ENSG00000183134	-0.793	4.23	8.52	0.00506616	0.298455
ENSG00000215458	-0.429	4.17	8.49	0.00513876	0.300077
ENSG00000102010	1.292	2.75	8.45	0.00524486	0.303609
ENSG00000182606	-0.205	6.04	8.4	0.00535268	0.307179
ENSG00000163528	-0.228	3.23	8.32	0.00557556	0.314979
ENSG00000111276	0.178	7.6	8.32	0.00558322	0.314979
ENSG00000169877	1.198	4.45	8.28	0.00567483	0.317457
ENSG00000211898	-0.638	7.42	8.26	0.00572325	0.317497
ENSG00000257122	-0.327	2.87	8.23	0.00580519	0.31916
ENSG00000000971	0.716	1.68	8.22	0.00584912	0.31916
ENSG00000100077	-0.261	5.66	8.19	0.00591683	0.32023
ENSG00000169385	1.148	5.04	8.07	0.00628057	0.337175
ENSG00000123091	0.306	5.96	8.01	0.00646922	0.342911
ENSG00000197520	-0.634	2.18	8	0.00650747	0.342911
ENSG00000181847	-0.38	5.36	7.97	0.00660442	0.342911
ENSG00000211689	-0.505	5.57	7.93	0.00670201	0.342911
ENSG00000152207	-0.533	3.59	7.93	0.0067194	0.342911
ENSG00000171992	-0.516	3.46	7.92	0.00673959	0.342911
ENSG00000188822	-0.36	4.77	7.92	0.00674799	0.342911
ENSG00000187210	-0.381	3.79	7.9	0.00681396	0.343641
ENSG00000100427	-0.493	4.77	7.81	0.00712239	0.356494
ENSG00000225022	0.271	3.87	7.75	0.00732034	0.361728
ENSG00000158828	0.531	5.37	7.75	0.00733562	0.361728
ENSG00000131378	-0.255	6.23	7.7	0.00749881	0.367055
ENSG00000114480	0.348	4.21	7.68	0.00757991	0.367298
ENSG00000119866	-0.337	4.67	7.66	0.00765983	0.367298
ENSG00000137267	1.786	2.73	7.64	0.00771814	0.367298
ENSG00000133742	1.238	3.12	7.63	0.00777703	0.367298
ENSG00000149294	-0.59	3.67	7.61	0.00784279	0.367298
ENSG00000179588	-0.327	4.35	7.61	0.00785405	0.367298
ENSG00000138623	-0.364	4.2	7.6	0.00788999	0.367298
ENSG00000205133	0.456	3.65	7.56	0.00802751	0.371105
ENSG00000204287	-0.349	10.38	7.55	0.00808385	0.371133
ENSG00000115561	0.259	5.88	7.51	0.00824693	0.372143
ENSG00000122642	0.812	1.68	7.51	0.00825158	0.372143
ENSG00000132467	-0.273	5.24	7.49	0.00829702	0.372143
ENSG00000132694	0.415	6.56	7.49	0.00832948	0.372143
ENSG00000162144	-0.238	6.34	7.46	0.00843017	0.37291
ENSG00000112759	-0.62	4.53	7.46	0.00845868	0.37291
ENSG00000169490	-0.188	4.65	7.44	0.00851496	0.372922
ENSG00000160293	-0.335	4.93	7.38	0.00876786	0.377659
ENSG00000092931	-0.191	3.89	7.38	0.00876799	0.377659
ENSG00000183087	-0.496	3.35	7.38	0.00879333	0.377659
ENSG00000053918	0.257	5.64	7.35	0.00890189	0.379871
ENSG00000103647	-0.842	1.97	7.32	0.00903684	0.383174
ENSG00000125089	-0.28	6.16	7.28	0.00920245	0.386101
ENSG00000155099	0.509	5.05	7.28	0.00922188	0.386101
ENSG00000052126	0.569	1.95	7.24	0.00940796	0.39143
ENSG00000167637	-0.263	2.81	7.22	0.00951292	0.391478
ENSG00000214753	-0.251	5.69	7.21	0.00953741	0.391478
ENSG00000198876	0.555	7.19	7.19	0.00963133	0.391478
ENSG00000155115	-0.298	4.35	7.19	0.00964434	0.391478
ENSG00000196664	-0.374	4.19	7.17	0.00972167	0.392225
ENSG00000197582	0.653	5.09	7.14	0.00986903	0.395627
ENSG00000019582	-0.306	11.87	7.12	0.00995995	0.395627
ENSG00000187091	0.234	4.67	7.1	0.0100669	0.395627
ENSG00000165886	0.562	3.98	7.1	0.0100877	0.395627
ENSG00000274376	-0.564	1.9	7.06	0.010259	0.395627
ENSG00000187534	0.281	4.46	7.06	0.0102832	0.395627
ENSG00000112137	-0.362	4.24	7.04	0.0103712	0.395627
ENSG00000229413	0.355	2.28	7.04	0.0103861	0.395627
ENSG00000076356	0.658	2.89	7.02	0.0104507	0.395627
ENSG00000118520	1.591	3.23	7.02	0.0104592	0.395627
ENSG00000069849	-0.264	5.91	7.02	0.0104597	0.395627
ENSG00000185298	-0.207	4.88	6.96	0.0107794	0.40448
ENSG00000274180	0.588	6.95	6.96	0.0108153	0.40448
ENSG00000159713	-0.612	3.05	6.92	0.0109843	0.408505
ENSG00000136002	0.494	2.79	6.91	0.0110671	0.409297
ENSG00000115594	0.863	4.17	6.89	0.0111975	0.411832
ENSG00000091592	0.213	9.14	6.84	0.0114439	0.418583
ENSG00000198744	1.97	1.65	6.82	0.0115651	0.420616
ENSG00000139505	0.251	5.92	6.81	0.0116533	0.420616
ENSG00000174099	0.706	2.28	6.8	0.011689	0.420616
ENSG00000133424	-0.623	2.78	6.77	0.0118624	0.423549
ENSG00000136826	-0.444	4.53	6.76	0.0118978	0.423549
ENSG00000010671	-0.265	6.81	6.74	0.0120211	0.425661
ENSG00000108798	-0.357	6.24	6.73	0.0121106	0.425989
ENSG00000025039	0.482	4.19	6.71	0.0122437	0.425989
ENSG00000145287	-0.273	7.17	6.71	0.0122497	0.425989
ENSG00000172322	1.003	7.33	6.69	0.0123265	0.425989
ENSG00000143412	0.381	4.21	6.69	0.0123503	0.425989
ENSG00000077454	0.265	6.44	6.68	0.01243	0.426527
ENSG00000176597	0.685	2.95	6.62	0.0127844	0.433367
ENSG00000239911	-0.328	2.03	6.62	0.0128127	0.433367
ENSG00000124813	0.262	5.23	6.61	0.0128246	0.433367
ENSG00000162836	0.237	4.06	6.6	0.0129055	0.433898
ENSG00000197362	-0.226	4.01	6.57	0.0131378	0.437854
ENSG00000123838	3.517	2.62	6.56	0.0131917	0.437854
ENSG00000023608	-0.381	2.24	6.55	0.0132464	0.437854
ENSG00000121895	-0.359	4.38	6.54	0.0132863	0.437854
ENSG00000119862	0.77	3.82	6.53	0.013404	0.437882
ENSG00000159346	0.622	8.85	6.52	0.0134499	0.437882
ENSG00000102606	-0.171	6.16	6.51	0.0134844	0.437882
ENSG00000204936	2.516	3.48	6.49	0.0136435	0.440898
ENSG00000213064	-0.13	6.47	6.47	0.013787	0.441769
ENSG00000132912	0.173	5.57	6.47	0.0138032	0.441769
ENSG00000141452	-0.151	5.39	6.45	0.0138887	0.442379
ENSG00000135521	-0.309	3.68	6.42	0.0141071	0.44676
ENSG00000178149	0.164	4.78	6.42	0.0141605	0.44676
ENSG00000140859	-0.422	3.27	6.37	0.0145131	0.453913
ENSG00000136856	-0.303	2.84	6.37	0.0145236	0.453913
ENSG00000173597	0.576	6.26	6.35	0.0146362	0.455295
ENSG00000076662	0.406	7.25	6.34	0.0147286	0.456038
ENSG00000215580	-0.45	3.84	6.3	0.0150061	0.462479
ENSG00000242498	1.269	2.9	6.29	0.0151097	0.463525
ENSG00000153179	0.284	7.91	6.23	0.0155776	0.471754
ENSG00000159399	0.451	6.03	6.22	0.0156395	0.471754
ENSG00000100985	1.089	6.61	6.22	0.0156528	0.471754
ENSG00000160193	-0.243	3.23	6.21	0.0156788	0.471754
ENSG00000109452	0.428	5.2	6.2	0.0157919	0.471754
ENSG00000154102	-0.348	3.58	6.2	0.0158031	0.471754
ENSG00000136854	0.56	2.05	6.17	0.0160406	0.474363
ENSG00000159339	0.736	7.42	6.16	0.0161375	0.474363
ENSG00000179909	-0.469	4.15	6.15	0.0161602	0.474363
ENSG00000231027	-0.863	2.72	6.15	0.0161755	0.474363
ENSG00000130270	-0.49	2.67	6.11	0.0165193	0.482319
ENSG00000160746	0.362	4.22	6.09	0.0166982	0.484628
ENSG00000170571	0.273	7.85	6.08	0.0167746	0.484628
ENSG00000132386	-0.324	3.92	6.07	0.0168358	0.484628
ENSG00000163900	-0.147	4.09	6.07	0.0168895	0.484628
ENSG00000100228	0.663	2.54	6.06	0.0169638	0.48467
ENSG00000090273	-0.231	5.96	6.03	0.0172017	0.485557
ENSG00000105205	-0.861	6.2	6.03	0.0172085	0.485557
ENSG00000101391	-0.156	5.25	6.03	0.0172137	0.485557
ENSG00000179361	0.236	5.64	6.01	0.017438	0.48981
ENSG00000197006	0.276	7.23	5.97	0.0177499	0.496476
ENSG00000152465	-0.346	5.06	5.96	0.0178843	0.498141
ENSG00000246922	-0.291	4.2	5.94	0.0180694	0.499865
ENSG00000168280	0.388	2.57	5.93	0.0180964	0.499865
ENSG00000197860	0.284	5.02	5.91	0.0183518	0.504827
ENSG00000131203	-0.846	2.3	5.86	0.0187847	0.514609
ENSG00000162783	-0.236	6.31	5.85	0.0188716	0.51487
ENSG00000136950	-0.238	5.79	5.84	0.0190172	0.515585
ENSG00000142156	0.513	2.59	5.82	0.0191546	0.515585
ENSG00000169499	-0.205	6.91	5.82	0.0192084	0.515585
ENSG00000165661	-0.243	5.59	5.8	0.0193375	0.515585
ENSG00000125735	0.456	5.99	5.8	0.0193933	0.515585
ENSG00000126351	0.265	5.44	5.79	0.0194384	0.515585
ENSG00000144231	-0.137	4.91	5.79	0.01944	0.515585
ENSG00000126953	-0.267	2.31	5.77	0.0196827	0.518303
ENSG00000140450	0.559	4.9	5.77	0.0196982	0.518303
ENSG00000103512	-0.309	4.07	5.75	0.0199214	0.520311
ENSG00000263002	-0.217	3.83	5.74	0.0199308	0.520311
ENSG00000256294	-0.21	3.29	5.72	0.0201395	0.522078
ENSG00000151414	0.26	6.5	5.72	0.020193	0.522078
ENSG00000141447	0.459	2.74	5.71	0.0202667	0.522078
ENSG00000159674	-0.574	7.14	5.71	0.0203184	0.522078
ENSG00000186265	-0.408	4.85	5.7	0.0204189	0.522078
ENSG00000133067	-0.625	3.76	5.69	0.020469	0.522078
ENSG00000152147	-0.251	3.59	5.65	0.0208761	0.529382
ENSG00000180901	0.194	5.97	5.65	0.0209145	0.529382
ENSG00000145246	-0.274	4.57	5.62	0.0212307	0.532074
ENSG00000244171	0.386	3.33	5.62	0.0212334	0.532074
ENSG00000161905	-0.977	4.53	5.62	0.0212618	0.532074
ENSG00000237181	-0.256	2.32	5.61	0.0213465	0.532074
ENSG00000125351	-0.357	3.62	5.6	0.0214336	0.532074
ENSG00000185291	-0.399	4.19	5.6	0.0215084	0.532074
ENSG00000149218	-0.208	4.45	5.59	0.0215803	0.532074
ENSG00000091181	-0.796	3.58	5.58	0.0216923	0.532862
ENSG00000167992	0.999	3.45	5.55	0.0220029	0.538412
ENSG00000180867	-0.183	5.03	5.54	0.0221392	0.538412
ENSG00000135077	-0.316	5.09	5.54	0.0221968	0.538412
ENSG00000101194	-0.3	4.82	5.53	0.0222417	0.538412
ENSG00000144909	0.275	5.94	5.51	0.0224444	0.54135
ENSG00000091262	0.448	2.85	5.49	0.022765	0.543042
ENSG00000109917	-0.146	5.46	5.49	0.0227788	0.543042
ENSG00000170298	-0.945	2.45	5.48	0.0228637	0.543042
ENSG00000167004	-0.21	7.57	5.48	0.0228685	0.543042
ENSG00000125780	0.892	3.18	5.47	0.0229225	0.543042
ENSG00000137193	0.19	7.99	5.46	0.0231087	0.544132
ENSG00000163617	-0.297	3.6	5.46	0.0231319	0.544132
ENSG00000231113	0.249	3.8	5.45	0.0232558	0.54512
ENSG00000238113	0.694	4.31	5.43	0.0233969	0.546503
ENSG00000247077	-0.159	5.02	5.42	0.0236003	0.549325
ENSG00000132825	0.381	5.26	5.4	0.0238373	0.552909
ENSG00000122566	-0.266	8.89	5.38	0.0240305	0.553416
ENSG00000104921	-0.519	5.7	5.38	0.0240458	0.553416
ENSG00000165121	-0.251	2.53	5.38	0.0241086	0.553416
ENSG00000100311	0.36	2.89	5.34	0.0246054	0.561737
ENSG00000161405	-0.218	7.72	5.33	0.0246571	0.561737
ENSG00000183765	-0.219	3	5.33	0.0247492	0.561737
ENSG00000104918	0.98	3.27	5.31	0.024909	0.561737
ENSG00000243680	-0.466	1.67	5.31	0.02497	0.561737
ENSG00000162413	0.309	7.44	5.29	0.0252045	0.561737
ENSG00000149516	1.338	4.12	5.29	0.0252128	0.561737
ENSG00000213763	0.347	4.04	5.28	0.0253286	0.561737
ENSG00000135605	-0.33	2.2	5.28	0.0253402	0.561737
ENSG00000149292	0.332	3.77	5.28	0.0253501	0.561737
ENSG00000253341	0.176	5.32	5.27	0.0254481	0.561737
ENSG00000107362	-0.138	4.28	5.27	0.0254836	0.561737
ENSG00000135838	0.497	6.78	5.26	0.0255691	0.561762
ENSG00000127954	0.65	7.78	5.25	0.0257531	0.563942
ENSG00000198324	-0.28	3.9	5.23	0.0260849	0.566434
ENSG00000072110	0.395	8.64	5.23	0.0260854	0.566434
ENSG00000134545	-0.776	3.54	5.22	0.0261222	0.566434
ENSG00000126458	-0.275	4.23	5.21	0.0263752	0.570063
ENSG00000117560	-0.464	3.99	5.17	0.0268026	0.575973
ENSG00000007545	-0.174	4.48	5.17	0.0268216	0.575973
ENSG00000182318	-0.176	3.04	5.16	0.0269654	0.577199
ENSG00000141646	0.113	6.18	5.13	0.0274836	0.586405
ENSG00000248996	0.607	3.79	5.1	0.0279162	0.588366
ENSG00000006007	0.278	5.87	5.09	0.0279752	0.588366
ENSG00000164251	0.662	4.96	5.09	0.0279959	0.588366
ENSG00000178297	0.765	1.49	5.09	0.0280122	0.588366
ENSG00000164707	0.421	2.48	5.09	0.0280174	0.588366
ENSG00000163166	-0.119	5.77	5.06	0.0284121	0.59377
ENSG00000138166	-0.487	4.13	5.06	0.0284531	0.59377
ENSG00000170100	-0.171	3.62	5.04	0.0288401	0.598768
ENSG00000100225	0.569	8.81	5.01	0.0291918	0.598768
ENSG00000241015	-0.358	3.56	5.01	0.0292691	0.598768
ENSG00000116962	-0.607	2.48	5.01	0.0293022	0.598768
ENSG00000261824	-0.317	2.11	5	0.029316	0.598768
ENSG00000167107	-0.224	4.01	5	0.0294166	0.598768
ENSG00000205302	-0.266	6.57	4.99	0.0295377	0.598768
ENSG00000136999	0.648	3.73	4.99	0.0295871	0.598768
ENSG00000160185	0.312	5.75	4.98	0.0296288	0.598768
ENSG00000112167	-0.196	4.11	4.98	0.0297083	0.598768
ENSG00000175274	0.521	6.49	4.98	0.0297258	0.598768
ENSG00000182240	-0.348	3.63	4.98	0.029772	0.598768
ENSG00000144567	0.183	7.51	4.96	0.030045	0.599349
ENSG00000132780	-0.157	6.38	4.95	0.0301614	0.599349
ENSG00000107949	-0.232	4.65	4.94	0.0302552	0.599349
ENSG00000115539	-0.281	3.44	4.94	0.0303764	0.599349
ENSG00000184428	-0.254	4.42	4.93	0.0304902	0.599349
ENSG00000135930	-0.164	6.09	4.93	0.0305464	0.599349
ENSG00000130414	-0.119	6.63	4.93	0.0305481	0.599349
ENSG00000137842	-0.156	3.84	4.92	0.0305987	0.599349
ENSG00000164442	0.169	6.05	4.91	0.0307996	0.599349
ENSG00000163558	0.18	4.13	4.91	0.0308581	0.599349
ENSG00000213071	-0.419	2.53	4.91	0.0308726	0.599349
ENSG00000173757	0.274	8.74	4.91	0.0308813	0.599349
ENSG00000198858	0.399	9.49	4.87	0.0314685	0.607323
ENSG00000125877	-0.23	5.25	4.86	0.0316045	0.607323
ENSG00000106603	-0.184	5.65	4.86	0.0316545	0.607323
ENSG00000253616	0.545	3.23	4.86	0.0316571	0.607323
ENSG00000130779	0.279	5.92	4.85	0.0318664	0.609582
ENSG00000160818	-0.35	3.71	4.83	0.0321361	0.61298
ENSG00000185808	-0.227	3.17	4.81	0.0324275	0.616545
ENSG00000125648	0.296	4.28	4.81	0.0325082	0.616545
ENSG00000183208	-0.209	2.63	4.79	0.0327936	0.618846
ENSG00000138640	0.27	4.15	4.79	0.0328155	0.618846
ENSG00000196227	0.189	5.16	4.78	0.0331054	0.62255
ENSG00000198961	0.243	7.34	4.76	0.0332871	0.623413
ENSG00000139946	0.344	5.51	4.76	0.0333386	0.623413
ENSG00000133048	0.743	7.95	4.76	0.0334571	0.623877
ENSG00000115946	-0.15	3.51	4.75	0.0336103	0.624982
ENSG00000164463	0.297	7.03	4.73	0.0339214	0.627422
ENSG00000113758	0.292	4.66	4.73	0.03393	0.627422
ENSG00000142512	-0.378	6.63	4.71	0.0342068	0.628579
ENSG00000189430	-0.399	3.58	4.71	0.0342226	0.628579
ENSG00000113328	0.195	6.22	4.71	0.0343608	0.628579
ENSG00000076554	-0.319	4.57	4.7	0.0343703	0.628579
ENSG00000148200	0.524	3.12	4.69	0.0346537	0.631523
ENSG00000168961	-0.38	7.05	4.68	0.0347412	0.631523
ENSG00000131626	0.201	5.59	4.68	0.0348874	0.631523
ENSG00000144867	-0.171	5.38	4.67	0.0349283	0.631523
ENSG00000137216	0.252	4.6	4.67	0.0350518	0.631523
ENSG00000022976	0.15	4.22	4.67	0.0351004	0.631523
ENSG00000117151	0.39	5.93	4.66	0.0352507	0.632517
ENSG00000172840	-0.194	3.61	4.65	0.0353496	0.632587
ENSG00000164543	-0.134	7.31	4.65	0.0354528	0.632689
ENSG00000282608	-0.708	2.2	4.64	0.0355706	0.632689
ENSG00000204301	-0.366	1.87	4.64	0.0356404	0.632689
ENSG00000143418	0.237	6.29	4.63	0.0357491	0.63293
ENSG00000145491	0.61	3.43	4.62	0.0359007	0.633928
ENSG00000105701	0.627	11.24	4.61	0.0361927	0.634411
ENSG00000226419	-0.318	2.25	4.61	0.0362151	0.634411
ENSG00000117281	-0.493	4.01	4.6	0.0362669	0.634411
ENSG00000157601	-0.502	6.56	4.6	0.0363991	0.634411
ENSG00000164610	-0.22	3.47	4.6	0.0364045	0.634411
ENSG00000138668	-0.157	7.73	4.58	0.0367419	0.637245
ENSG00000165716	-0.496	2.01	4.58	0.0367825	0.637245
ENSG00000112977	0.211	6.48	4.57	0.0368543	0.637245
ENSG00000178896	-0.261	2.8	4.57	0.0370264	0.638562
ENSG00000128594	0.559	5.5	4.56	0.0371314	0.638718
ENSG00000177666	0.23	7.4	4.56	0.0372403	0.638939
ENSG00000122591	-0.223	4.9	4.54	0.0374718	0.638992
ENSG00000167088	-0.426	3.61	4.53	0.0376611	0.638992
ENSG00000141736	-0.343	4.38	4.53	0.0377132	0.638992
ENSG00000108100	0.179	7.21	4.53	0.0378286	0.638992
ENSG00000125740	-0.481	1.67	4.53	0.0378362	0.638992
ENSG00000114473	-0.231	2.54	4.52	0.0379872	0.638992
ENSG00000168615	0.38	3.6	4.52	0.0380421	0.638992
ENSG00000151689	-0.2	3.75	4.5	0.0383715	0.638992
ENSG00000223496	-0.155	5.41	4.49	0.0384754	0.638992
ENSG00000174574	0.114	6.79	4.49	0.0386198	0.638992
ENSG00000125898	-0.253	5.89	4.49	0.0386228	0.638992
ENSG00000197771	0.168	6.67	4.49	0.0386283	0.638992
ENSG00000188536	0.782	8.98	4.48	0.0386992	0.638992
ENSG00000142405	0.463	6.76	4.48	0.0387368	0.638992
ENSG00000174791	-0.304	3.22	4.48	0.0387806	0.638992
ENSG00000120029	-0.116	5.28	4.48	0.0388374	0.638992
ENSG00000184481	0.247	5.96	4.47	0.0389267	0.638992
ENSG00000088682	-0.104	4.73	4.47	0.0389711	0.638992
ENSG00000177685	0.52	2.74	4.46	0.0392162	0.64143
ENSG00000169105	-0.162	4.07	4.45	0.0393991	0.642842
ENSG00000088827	-0.671	2.84	4.44	0.0395628	0.643936
ENSG00000089169	1.047	2.9	4.43	0.0399015	0.647662
ENSG00000174028	-0.344	2.73	4.42	0.0399988	0.647662
ENSG00000242259	-0.1	5.39	4.42	0.0400836	0.647662
ENSG00000137575	0.39	9.1	4.41	0.0402739	0.64916
ENSG00000268758	-0.603	3.85	4.4	0.0404648	0.650662
ENSG00000059145	0.195	5.66	4.38	0.0408666	0.653759
ENSG00000100485	0.339	6.47	4.38	0.0409243	0.653759
ENSG00000102882	0.304	6.72	4.38	0.040952	0.653759
ENSG00000230330	0.183	4	4.37	0.0410617	0.653941
ENSG00000187231	-0.277	4.5	4.36	0.0413097	0.654241
ENSG00000102554	0.533	2.1	4.36	0.0413563	0.654241
ENSG00000211695	-0.466	3.47	4.36	0.0414989	0.654241
ENSG00000204514	-0.189	4.32	4.34	0.0418428	0.654241
ENSG00000181035	-0.168	5.46	4.34	0.0418735	0.654241
ENSG00000162777	-0.192	8.04	4.34	0.0419097	0.654241
ENSG00000175376	-0.106	5.2	4.34	0.0419495	0.654241
ENSG00000166068	-0.387	1.9	4.33	0.0420197	0.654241
ENSG00000198522	-0.166	4.88	4.33	0.0420826	0.654241
ENSG00000198846	-0.291	3.9	4.32	0.0422008	0.654241
ENSG00000062650	-0.137	6.24	4.32	0.0422714	0.654241
ENSG00000181444	0.449	6.74	4.32	0.0423904	0.654241
ENSG00000182749	-0.251	3.3	4.31	0.0425185	0.654241
ENSG00000265354	-0.174	4.28	4.31	0.0426008	0.654241
ENSG00000184992	-0.168	4.7	4.3	0.042664	0.654241
ENSG00000164292	-0.417	2.57	4.3	0.0426859	0.654241
ENSG00000163374	0.208	6.08	4.3	0.0428643	0.654241
ENSG00000114541	0.331	3.52	4.29	0.0429063	0.654241
ENSG00000243836	0.382	2.3	4.29	0.0429477	0.654241
ENSG00000251333	0.465	3.96	4.28	0.0431979	0.656155
ENSG00000136193	-0.231	4.98	4.28	0.0432705	0.656155
ENSG00000137959	-0.679	4.83	4.26	0.0437203	0.66072
ENSG00000043462	0.184	8.24	4.26	0.043812	0.66072
ENSG00000083814	-0.155	5.02	4.25	0.043875	0.66072
ENSG00000049249	0.495	3.12	4.24	0.0440976	0.66072
ENSG00000064886	-0.458	5.08	4.23	0.0443501	0.66072
ENSG00000008086	0.369	3.43	4.23	0.0445313	0.66072
ENSG00000137449	0.352	4.52	4.22	0.0445625	0.66072
ENSG00000188283	-0.193	4.01	4.22	0.0446669	0.66072
ENSG00000171840	0.294	4.42	4.22	0.0446715	0.66072
ENSG00000083457	-0.251	4.05	4.22	0.0447269	0.66072
ENSG00000129933	0.179	7.44	4.22	0.0447523	0.66072
ENSG00000183605	-0.277	3.56	4.21	0.0448341	0.66072
ENSG00000145868	0.16	6.18	4.21	0.0448619	0.66072
ENSG00000146094	0.494	8.23	4.2	0.0450691	0.661651
ENSG00000144228	0.33	5.97	4.2	0.0451238	0.661651
ENSG00000023445	-0.269	7.39	4.19	0.0454917	0.663614
ENSG00000039523	-0.306	2.46	4.19	0.0454968	0.663614
ENSG00000185418	-0.204	4.3	4.18	0.0455568	0.663614
ENSG00000173875	-0.126	5.36	4.18	0.04577	0.663932
ENSG00000151948	0.541	7.01	4.17	0.0459044	0.663932
ENSG00000148660	0.185	7.2	4.17	0.0459088	0.663932
ENSG00000118564	0.334	8.33	4.16	0.0461506	0.663932
ENSG00000119812	-0.206	4.14	4.15	0.0463721	0.663932
ENSG00000259065	0.734	1.56	4.15	0.0464022	0.663932
ENSG00000073150	0.537	5.1	4.15	0.0465115	0.663932
ENSG00000138434	0.295	6.21	4.14	0.0465434	0.663932
ENSG00000231389	-0.26	9.11	4.13	0.0468177	0.663932
ENSG00000141401	0.377	6.31	4.13	0.0468794	0.663932
ENSG00000224114	-0.932	0.81	4.13	0.0468815	0.663932
ENSG00000115828	0.583	6.84	4.13	0.0468924	0.663932
ENSG00000069966	-0.194	4.27	4.13	0.0469539	0.663932
ENSG00000131845	-0.187	4.09	4.13	0.0469749	0.663932
ENSG00000229391	-0.854	4.57	4.12	0.0472744	0.665113
ENSG00000240225	-0.232	2.86	4.11	0.0474073	0.665113
ENSG00000100628	-0.332	3.01	4.11	0.047455	0.665113
ENSG00000115421	0.133	5.36	4.11	0.0475008	0.665113
ENSG00000146592	0.602	7.39	4.11	0.047558	0.665113
ENSG00000136929	0.471	2.7	4.08	0.048204	0.670827
ENSG00000189337	0.889	3.14	4.08	0.0482421	0.670827
ENSG00000051382	0.185	5.27	4.07	0.048388	0.670827
ENSG00000140750	-0.177	6.39	4.07	0.0483929	0.670827
ENSG00000161929	-0.225	5.6	4.07	0.048509	0.670827
ENSG00000105171	-0.131	5.1	4.07	0.0486145	0.670827
ENSG00000136689	0.498	6.57	4.06	0.048672	0.670827
ENSG00000135766	0.353	7.19	4.05	0.0490273	0.671201
ENSG00000120063	0.205	7.29	4.05	0.0490305	0.671201
ENSG00000165527	-0.102	7.55	4.05	0.0491214	0.671201
ENSG00000108559	-0.175	5.6	4.04	0.0492058	0.671201
ENSG00000259051	-0.275	2.08	4.04	0.0493642	0.671201
ENSG00000197780	-0.301	2.78	4.03	0.0495254	0.671201
ENSG00000111707	0.127	5.93	4.03	0.0495276	0.671201
ENSG00000006756	0.347	3.93	4.03	0.0496276	0.671201
ENSG00000180644	-0.392	8.65	4.02	0.0497585	0.671201
ENSG00000164574	-0.152	6.34	4.02	0.0497735	0.671201
ENSG00000138246	0.212	5.6	4.02	0.0498082	0.671201
ENSG00000198736	0.498	8.49	4.01	0.050037	0.672921
ENSG00000103355	-0.758	4.05	4.01	0.050257	0.674517
ENSG00000073921	0.311	8.68	3.99	0.0505728	0.676114
ENSG00000028277	-0.193	7.11	3.99	0.0506009	0.676114
ENSG00000211455	0.232	5.75	3.99	0.0507642	0.676114
ENSG00000198794	-0.43	2.56	3.98	0.0508371	0.676114
ENSG00000116991	0.645	4.49	3.98	0.050946	0.676114
ENSG00000091039	0.272	7.23	3.98	0.0509938	0.676114
ENSG00000132155	0.275	8.45	3.98	0.0510869	0.676114
ENSG00000269743	-0.213	3.59	3.97	0.0513231	0.677893
ENSG00000035720	-0.409	3.82	3.96	0.0515208	0.679157
ENSG00000096063	0.382	6.33	3.96	0.0516623	0.679464
ENSG00000172765	0.267	5.74	3.95	0.0517483	0.679464
ENSG00000115170	0.187	3.87	3.94	0.0521878	0.683886
ENSG00000161654	0.162	2.56	3.93	0.0523043	0.683908
ENSG00000162739	-0.178	7.03	3.93	0.0523949	0.683908
ENSG00000175643	-0.371	2.13	3.93	0.0525148	0.684132
ENSG00000152464	-0.18	3.34	3.92	0.0527637	0.685842
ENSG00000205056	-0.447	3.48	3.91	0.0530911	0.685842
ENSG00000221923	-0.24	3.02	3.9	0.053226	0.685842
ENSG00000159082	0.248	5.19	3.9	0.0533408	0.685842
ENSG00000236675	0.277	2.89	3.9	0.0533619	0.685842
ENSG00000225921	-0.136	5.38	3.9	0.0533666	0.685842
ENSG00000186812	-0.167	5.77	3.9	0.0533673	0.685842
ENSG00000173535	0.558	8.63	3.89	0.0535637	0.685908
ENSG00000084110	0.523	6.47	3.89	0.0536569	0.685908
ENSG00000189369	-0.165	3.86	3.88	0.0537834	0.685908
ENSG00000148291	-0.223	3.46	3.88	0.0537846	0.685908
ENSG00000130348	-0.224	4.96	3.88	0.0539407	0.686244
ENSG00000110422	0.302	7.18	3.87	0.0540171	0.686244
ENSG00000176209	-0.224	3.92	3.87	0.0541443	0.686549
ENSG00000159618	-0.374	5.86	3.86	0.0543422	0.687526
ENSG00000167555	-0.27	4.24	3.86	0.0544278	0.687526
ENSG00000125170	0.45	2.79	3.85	0.0547015	0.689422
ENSG00000138738	0.687	2.43	3.85	0.0547851	0.689422
ENSG00000016864	-0.117	5.37	3.84	0.0550951	0.690313
ENSG00000248333	-0.151	5.83	3.84	0.0551662	0.690313
ENSG00000135932	0.207	7.65	3.84	0.055167	0.690313
ENSG00000122779	0.147	4.72	3.83	0.0552985	0.690661
ENSG00000105722	0.228	5.82	3.82	0.0557383	0.692738
ENSG00000108651	-0.19	6.02	3.82	0.0557514	0.692738
ENSG00000143409	0.325	6.59	3.82	0.055777	0.692738
ENSG00000121579	0.136	6.66	3.81	0.0559493	0.693583
ENSG00000100028	-0.148	5.84	3.8	0.0561714	0.694251
ENSG00000204304	0.199	7.62	3.8	0.0563464	0.694251
ENSG00000148572	0.421	6.72	3.8	0.0563499	0.694251
ENSG00000148737	-0.315	3.7	3.79	0.0565874	0.694251
ENSG00000143643	-0.151	6.07	3.79	0.0567096	0.694251
ENSG00000241106	-0.367	4.43	3.79	0.0567183	0.694251
ENSG00000276231	-0.315	4.2	3.78	0.056857	0.694251
ENSG00000172590	-0.162	5.04	3.78	0.0570905	0.694251
ENSG00000177855	-0.201	2.87	3.77	0.0572834	0.694251
ENSG00000269837	-0.21	3.54	3.77	0.0573147	0.694251
ENSG00000061273	0.135	7.78	3.76	0.0574872	0.694251
ENSG00000092871	0.178	5.75	3.76	0.0575346	0.694251
ENSG00000108244	0.621	5.93	3.76	0.057561	0.694251
ENSG00000168214	0.248	6.93	3.76	0.0575969	0.694251
ENSG00000075336	-0.171	3.56	3.76	0.0576417	0.694251
ENSG00000105136	-0.173	4.09	3.76	0.0577038	0.694251
ENSG00000130349	-0.236	2.94	3.75	0.0578208	0.694251
ENSG00000169609	-0.175	4.95	3.75	0.0578803	0.694251
ENSG00000120833	0.235	3.82	3.74	0.0580863	0.695469
ENSG00000237036	0.249	2.53	3.74	0.058222	0.695841
ENSG00000181666	-0.158	5.55	3.74	0.0583329	0.695917
ENSG00000161011	0.189	7.34	3.72	0.0587517	0.695938
ENSG00000127922	-0.413	3.35	3.72	0.0588436	0.695938
ENSG00000213866	0.28	4.94	3.72	0.0588624	0.695938
ENSG00000265491	-0.101	5.47	3.72	0.0589452	0.695938
ENSG00000198131	-0.131	4.28	3.72	0.0589462	0.695938
ENSG00000144827	-0.194	5	3.72	0.0589794	0.695938
ENSG00000149150	0.149	4.04	3.71	0.0590664	0.695938
ENSG00000143815	0.247	8.08	3.7	0.0594045	0.697523
ENSG00000075340	-0.3	3.43	3.7	0.0596897	0.697523
ENSG00000084090	-0.106	6.99	3.69	0.0597733	0.697523
ENSG00000130363	0.268	3.37	3.69	0.0598659	0.697523
ENSG00000188641	0.273	6.41	3.69	0.0598824	0.697523
ENSG00000125827	0.254	7.14	3.69	0.0599009	0.697523
ENSG00000008294	0.239	6.75	3.69	0.06001	0.697523
ENSG00000156642	0.201	6.52	3.68	0.0601803	0.697523
ENSG00000163344	-0.189	4.74	3.68	0.060232	0.697523
ENSG00000167861	0.359	2.42	3.67	0.0606262	0.697523
ENSG00000237190	-0.205	3.53	3.67	0.0606322	0.697523
ENSG00000071967	0.408	5.15	3.66	0.0608072	0.697523
ENSG00000128228	-0.331	4.54	3.66	0.0608368	0.697523
ENSG00000104472	-0.118	4.87	3.66	0.0609027	0.697523
ENSG00000180596	0.51	3.47	3.66	0.0609658	0.697523
ENSG00000113742	0.406	5.51	3.65	0.0610957	0.697523
ENSG00000107438	-0.288	5.48	3.65	0.0611112	0.697523
ENSG00000188559	0.309	6.17	3.65	0.0612199	0.697523
ENSG00000134489	-0.65	2.22	3.65	0.0613016	0.697523
ENSG00000277161	-0.205	2.59	3.64	0.0614475	0.697523
ENSG00000205927	-0.739	2.03	3.64	0.0614663	0.697523
ENSG00000175215	0.201	8.85	3.64	0.0615061	0.697523
ENSG00000189057	-0.46	2.08	3.63	0.061852	0.699556
ENSG00000130338	-0.161	4	3.63	0.0618955	0.699556
ENSG00000182247	-0.197	3.71	3.63	0.0620861	0.699657
ENSG00000005020	0.38	6.92	3.62	0.0621146	0.699657
ENSG00000122359	0.2	8.87	3.61	0.0624642	0.701663
ENSG00000189350	-0.339	3.66	3.61	0.0625035	0.701663
ENSG00000221930	0.283	2.8	3.61	0.0626735	0.702386
ENSG00000198804	0.36	12.23	3.6	0.063023	0.703201
ENSG00000173905	-0.227	2.72	3.6	0.0631328	0.703201
ENSG00000233369	0.305	4.3	3.59	0.0632919	0.703201
ENSG00000234825	-0.209	1.99	3.59	0.0633897	0.703201
ENSG00000246898	0.404	1.67	3.58	0.0637349	0.703201
ENSG00000140396	0.258	6.34	3.58	0.0638179	0.703201
ENSG00000107968	-0.184	5.47	3.58	0.0638451	0.703201
ENSG00000164144	0.242	5.37	3.57	0.06409	0.703201
ENSG00000282651	-1.342	3.08	3.57	0.0641993	0.703201
ENSG00000164713	0.347	7.09	3.57	0.0642028	0.703201
ENSG00000169031	0.552	2.23	3.56	0.064254	0.703201
ENSG00000260467	0.704	1.77	3.56	0.0645195	0.703201
ENSG00000102390	-0.268	3.91	3.56	0.0645541	0.703201
ENSG00000146278	0.203	8.5	3.55	0.0647274	0.703201
ENSG00000099860	0.269	6.15	3.55	0.0648705	0.703201
ENSG00000119650	-0.222	2.61	3.54	0.0650215	0.703201
ENSG00000106049	-0.149	4.09	3.54	0.0650579	0.703201
ENSG00000149534	-0.818	1.77	3.54	0.0650813	0.703201
ENSG00000105711	0.442	2.19	3.54	0.0651936	0.703201
ENSG00000141012	0.221	5.56	3.54	0.0653024	0.703201
ENSG00000111647	0.269	5.14	3.54	0.0653279	0.703201
ENSG00000184702	0.485	4.47	3.53	0.0653534	0.703201
ENSG00000101842	0.28	3.72	3.53	0.0653619	0.703201
ENSG00000146904	0.277	4.45	3.53	0.065395	0.703201
ENSG00000230076	0.954	2.25	3.53	0.0655218	0.703201
ENSG00000121289	-0.13	4.34	3.53	0.0655683	0.703201
ENSG00000120949	-0.334	4.08	3.53	0.065603	0.703201
ENSG00000174885	0.457	5.48	3.52	0.0657039	0.703201
ENSG00000111490	0.341	1.94	3.52	0.0659058	0.704206
ENSG00000170525	0.489	6.43	3.52	0.0660749	0.704206
ENSG00000137177	0.39	5.39	3.51	0.0661785	0.704206
ENSG00000163913	0.136	3.96	3.51	0.0663278	0.704206
ENSG00000243772	-0.66	2.54	3.51	0.066356	0.704206
ENSG00000237172	0.315	2.01	3.51	0.0664383	0.704206
ENSG00000170242	-0.166	6.17	3.5	0.0665383	0.704206
ENSG00000185909	0.345	3.85	3.5	0.0668143	0.704537
ENSG00000173868	0.443	8.27	3.49	0.0669194	0.704537
ENSG00000138867	-0.153	7.21	3.48	0.0674873	0.704537
ENSG00000105514	0.441	6.61	3.47	0.0677267	0.704537
ENSG00000186529	0.543	7.73	3.47	0.067753	0.704537
ENSG00000245937	-0.192	3.78	3.47	0.0677645	0.704537
ENSG00000138193	-0.238	2.32	3.46	0.0680533	0.704537
ENSG00000145569	0.185	5.53	3.46	0.0681877	0.704537
ENSG00000163931	0.302	9.74	3.46	0.0683224	0.704537
ENSG00000248487	-0.199	2.76	3.45	0.068366	0.704537
ENSG00000142784	0.225	7.47	3.45	0.0684091	0.704537
ENSG00000035141	-0.166	4.98	3.45	0.0684506	0.704537
ENSG00000160712	0.36	8.84	3.45	0.0684582	0.704537
ENSG00000139372	-0.15	4.85	3.45	0.0685742	0.704537
ENSG00000119318	0.182	6.63	3.45	0.0685861	0.704537
ENSG00000174600	-0.373	4.48	3.45	0.0687308	0.704537
ENSG00000062282	0.526	7.09	3.44	0.0688634	0.704537
ENSG00000004534	-0.169	7.34	3.44	0.0689721	0.704537
ENSG00000092531	0.225	6.62	3.44	0.069078	0.704537
ENSG00000120694	-0.166	6.08	3.43	0.0692201	0.704537
ENSG00000151687	-0.239	2.26	3.42	0.0696855	0.704537
ENSG00000105366	-0.716	3.03	3.41	0.0700429	0.704537
ENSG00000163412	0.282	6.6	3.41	0.0700493	0.704537
ENSG00000010404	0.215	7.79	3.41	0.0701576	0.704537
ENSG00000132510	0.384	7.93	3.4	0.0705074	0.704537
ENSG00000138279	0.112	6.64	3.39	0.0707729	0.704537
ENSG00000008952	-0.21	6.59	3.39	0.0708473	0.704537
ENSG00000204103	-0.388	5.19	3.39	0.0708619	0.704537
ENSG00000130449	0.251	5.18	3.39	0.0709603	0.704537
ENSG00000105717	-0.217	3.54	3.39	0.071002	0.704537
ENSG00000065615	0.268	6.69	3.39	0.0710594	0.704537
ENSG00000131389	0.389	8.73	3.39	0.0710771	0.704537
ENSG00000198712	0.273	11.08	3.38	0.071142	0.704537
ENSG00000269834	-0.303	2.4	3.38	0.07115	0.704537
ENSG00000120254	-0.281	2.58	3.38	0.0712431	0.704537
ENSG00000168329	-0.327	7.88	3.38	0.071323	0.704537
ENSG00000070444	0.207	5.43	3.38	0.0713785	0.704537
ENSG00000089127	-0.357	6.36	3.38	0.0713939	0.704537
ENSG00000132963	-0.239	5.11	3.38	0.0715221	0.704537
ENSG00000175538	0.343	6.1	3.37	0.0716949	0.704537
ENSG00000105656	0.32	6.48	3.37	0.0717078	0.704537
ENSG00000163803	0.485	5.24	3.37	0.0717137	0.704537
ENSG00000233461	0.542	2.3	3.37	0.0717664	0.704537
ENSG00000136869	0.509	7.64	3.37	0.0718069	0.704537
ENSG00000064763	0.357	4.57	3.37	0.0718619	0.704537
ENSG00000140299	0.146	6.97	3.36	0.0720081	0.704537
ENSG00000113749	0.546	7.39	3.36	0.072013	0.704537
ENSG00000198964	0.152	4.5	3.36	0.0721267	0.704537
ENSG00000261801	0.24	2.43	3.36	0.0721515	0.704537
ENSG00000135636	0.613	7.91	3.36	0.0721725	0.704537
ENSG00000012822	0.144	7.53	3.36	0.072179	0.704537
ENSG00000120910	-0.145	5.55	3.35	0.0724209	0.704537
ENSG00000215114	0.308	6.53	3.35	0.0725429	0.704537
ENSG00000170909	0.379	6.71	3.35	0.0726825	0.704537
ENSG00000166199	-0.179	3.82	3.34	0.0728028	0.704537
ENSG00000163029	-0.231	5.43	3.34	0.0728652	0.704537
ENSG00000233913	0.532	6.85	3.34	0.0728914	0.704537
ENSG00000124766	-0.238	3.44	3.34	0.0729453	0.704537
ENSG00000185515	-0.132	4.13	3.34	0.0730412	0.704537
ENSG00000164930	0.423	1.86	3.33	0.0734492	0.704537
ENSG00000115266	0.275	2.3	3.33	0.0735842	0.704537
ENSG00000060339	-0.129	6.11	3.33	0.0735988	0.704537
ENSG00000166136	-0.185	2.93	3.32	0.0736145	0.704537
ENSG00000112697	0.163	7.17	3.32	0.0736384	0.704537
ENSG00000163681	0.157	5.66	3.32	0.0736848	0.704537
ENSG00000188895	0.283	8.71	3.32	0.0737772	0.704537
ENSG00000128694	-0.178	3.41	3.31	0.0741689	0.704537
ENSG00000079385	0.551	4.82	3.31	0.0741734	0.704537
ENSG00000171612	-0.208	2.51	3.31	0.0742681	0.704537
ENSG00000160932	-0.291	7.66	3.31	0.0742745	0.704537
ENSG00000119335	-0.103	8.03	3.31	0.074363	0.704537
ENSG00000101665	-0.232	4.31	3.31	0.0743864	0.704537
ENSG00000100614	0.214	6.84	3.31	0.0743956	0.704537
ENSG00000142230	-0.124	6.05	3.31	0.0744013	0.704537
ENSG00000162704	0.228	8.93	3.3	0.0745732	0.705162
ENSG00000101493	0.345	6.56	3.29	0.0752923	0.709998
ENSG00000139496	0.165	5.85	3.29	0.075298	0.709998
ENSG00000160013	-0.279	3.75	3.28	0.0754818	0.710725
ENSG00000170006	0.386	8.24	3.28	0.0756519	0.711144
ENSG00000228285	0.197	2.47	3.28	0.07574	0.711144
ENSG00000033327	0.445	7.16	3.27	0.075913	0.711764
ENSG00000035115	0.285	5.28	3.26	0.0762737	0.713685
ENSG00000152904	-0.141	4.79	3.26	0.0763322	0.713685
ENSG00000172164	-0.176	4.77	3.26	0.0765561	0.71455
ENSG00000070731	0.457	5.27	3.25	0.0768451	0.71455
ENSG00000120709	0.347	6.96	3.25	0.0768798	0.71455
ENSG00000125485	-0.181	4.02	3.25	0.076932	0.71455
ENSG00000108984	0.219	3.42	3.25	0.0769615	0.71455
ENSG00000141378	-0.216	3.75	3.24	0.0771863	0.71482
ENSG00000072694	-0.35	5.61	3.24	0.0773717	0.71482
ENSG00000168803	-0.22	2.35	3.24	0.0773836	0.71482
ENSG00000197324	0.313	9.36	3.24	0.07742	0.71482
ENSG00000116353	-0.164	3.16	3.23	0.0777948	0.715463
ENSG00000164654	-0.129	4.86	3.23	0.0778586	0.715463
ENSG00000147443	-0.173	7.52	3.23	0.0779033	0.715463
ENSG00000140564	0.282	7.82	3.22	0.0780347	0.715463
ENSG00000100852	0.296	4.5	3.22	0.0780801	0.715463
ENSG00000069974	0.234	6.97	3.22	0.0781346	0.715463
ENSG00000157827	-0.291	1.98	3.22	0.0782937	0.715936
ENSG00000106991	-0.212	4.49	3.2	0.0788955	0.719741
ENSG00000134698	0.282	7.24	3.2	0.0792375	0.719741
ENSG00000197558	0.374	2.08	3.2	0.0792937	0.719741
ENSG00000203875	-0.425	6.19	3.19	0.0794178	0.719741
ENSG00000133808	0.43	1.77	3.19	0.0795	0.719741
ENSG00000182544	-0.128	5.36	3.19	0.079531	0.719741
ENSG00000068724	-0.158	6.66	3.19	0.079567	0.719741
ENSG00000174125	0.401	6.98	3.19	0.0795748	0.719741
ENSG00000100504	0.512	7.89	3.18	0.0798104	0.720057
ENSG00000170684	-0.215	3.88	3.18	0.0798261	0.720057
ENSG00000171777	0.389	7.78	3.18	0.0800919	0.721477
ENSG00000228486	0.235	2.51	3.17	0.0802952	0.721791
ENSG00000145901	0.223	8.3	3.17	0.0803436	0.721791
ENSG00000162892	-0.236	6.19	3.17	0.0804934	0.722035
ENSG00000065243	0.252	6.5	3.17	0.0806649	0.722035
ENSG00000152061	-0.131	6.62	3.17	0.0806961	0.722035
ENSG00000131653	0.121	6.16	3.16	0.0808532	0.722171
ENSG00000005893	0.304	7.8	3.16	0.0809853	0.722171
ENSG00000172270	0.264	8.75	3.16	0.0810781	0.722171
ENSG00000155961	0.144	3.78	3.15	0.0812507	0.722171
ENSG00000100368	0.436	9.41	3.15	0.0815677	0.722171
ENSG00000178695	0.31	6.71	3.14	0.0817667	0.722171
ENSG00000239559	-0.337	2.81	3.14	0.0818414	0.722171
ENSG00000196998	0.168	6.87	3.14	0.0818578	0.722171
ENSG00000241399	0.381	3.71	3.14	0.0820018	0.722171
ENSG00000277301	-0.404	1.83	3.14	0.0820042	0.722171
ENSG00000270629	-0.2	3.91	3.14	0.0820147	0.722171
ENSG00000183688	0.297	7.57	3.13	0.0822845	0.722171
ENSG00000131398	-0.289	2.97	3.13	0.0824262	0.722171
ENSG00000137288	-0.162	4.2	3.13	0.0824776	0.722171
ENSG00000256537	-0.181	4.27	3.12	0.0826125	0.722171
ENSG00000273654	0.356	1.98	3.12	0.0826538	0.722171
ENSG00000108406	0.115	5.35	3.12	0.0826875	0.722171
ENSG00000112658	0.131	6.35	3.12	0.0828062	0.722171
ENSG00000260401	-0.355	2.92	3.12	0.0828092	0.722171
ENSG00000106348	0.299	8.29	3.12	0.0828809	0.722171
ENSG00000113161	0.185	6.06	3.11	0.0834972	0.72659
ENSG00000206562	-0.146	3.42	3.1	0.0839322	0.727342
ENSG00000273033	0.244	5.07	3.1	0.0840136	0.727342
ENSG00000169564	0.168	7.32	3.08	0.0845704	0.727342
ENSG00000132463	-0.109	6.38	3.08	0.0845849	0.727342
ENSG00000133318	0.365	8.58	3.08	0.0847883	0.727342
ENSG00000133812	0.319	4.51	3.08	0.0847951	0.727342
ENSG00000143373	0.196	6.08	3.08	0.0849169	0.727342
ENSG00000022840	0.319	8.37	3.07	0.0851412	0.727342
ENSG00000253954	0.187	3.63	3.07	0.0852269	0.727342
ENSG00000158825	0.509	6.98	3.07	0.0853012	0.727342
ENSG00000080986	-0.294	2.43	3.07	0.0854136	0.727342
ENSG00000134453	-0.115	6.4	3.06	0.0855908	0.727342
ENSG00000140854	0.152	5.34	3.06	0.0859513	0.727342
ENSG00000117335	0.253	8.98	3.06	0.0859624	0.727342
ENSG00000168461	0.355	7.31	3.05	0.0861124	0.727342
ENSG00000085185	0.282	4.15	3.05	0.0861388	0.727342
ENSG00000164068	0.234	5.33	3.05	0.0861655	0.727342
ENSG00000087589	0.307	5.66	3.05	0.0861879	0.727342
ENSG00000109787	0.151	7.33	3.05	0.0862585	0.727342
ENSG00000116701	0.346	9.89	3.05	0.086285	0.727342
ENSG00000167380	-0.199	4.6	3.05	0.086388	0.727342
ENSG00000142507	-0.206	5.5	3.05	0.0864903	0.727342
ENSG00000154767	0.201	5.3	3.04	0.0865834	0.727342
ENSG00000120158	-0.156	3.48	3.04	0.0865913	0.727342
ENSG00000197724	0.163	6.19	3.04	0.0866192	0.727342
ENSG00000211897	-0.689	6.12	3.04	0.0867595	0.727342
ENSG00000133961	0.31	8.09	3.04	0.0868679	0.727342
ENSG00000186814	-0.159	4.88	3.04	0.0868747	0.727342
ENSG00000165006	0.21	6.7	3.04	0.0869092	0.727342
ENSG00000183018	0.36	2	3.04	0.086919	0.727342
ENSG00000138172	-0.187	5.92	3.04	0.0869707	0.727342
ENSG00000185220	-0.174	3.9	3.03	0.0871181	0.72766
ENSG00000104419	0.174	7.1	3.03	0.0873167	0.727843
ENSG00000164934	-0.239	4.61	3.03	0.0873691	0.727843
ENSG00000145050	-0.294	5.12	3.02	0.0876486	0.727843
ENSG00000182118	0.224	2.1	3.02	0.0876715	0.727843
ENSG00000171530	-0.331	4.57	3.02	0.0878193	0.727843
ENSG00000075914	-0.197	4.06	3.02	0.0878781	0.727843
ENSG00000225259	0.144	3.62	3.02	0.0879053	0.727843
ENSG00000143498	-0.203	2.49	3.01	0.0880853	0.728427
ENSG00000068650	0.299	6.68	3.01	0.0884071	0.730181
ENSG00000101882	-0.115	4.83	3	0.0886077	0.730434
ENSG00000122203	-0.084	5.69	3	0.0887012	0.730434
ENSG00000228594	0.227	2.74	3	0.0888252	0.730434
ENSG00000136026	0.358	6.38	3	0.0888766	0.730434
ENSG00000185798	-0.167	3.39	2.99	0.0891239	0.731048
ENSG00000218175	-0.228	4.94	2.99	0.089407	0.731048
ENSG00000124762	-0.345	4.5	2.99	0.0894587	0.731048
ENSG00000198205	-0.2	2.49	2.99	0.0895822	0.731048
ENSG00000176390	0.101	6.78	2.98	0.0899521	0.731048
ENSG00000130830	0.351	7.05	2.98	0.0900994	0.731048
ENSG00000130921	-0.138	4.62	2.97	0.0902615	0.731048
ENSG00000235859	-0.154	3.3	2.97	0.09055	0.731048
ENSG00000187260	0.296	2.32	2.96	0.0906732	0.731048
ENSG00000108840	0.17	7.18	2.96	0.0907722	0.731048
ENSG00000131871	-0.192	4.83	2.96	0.0907853	0.731048
ENSG00000136040	0.375	8.09	2.96	0.0907871	0.731048
ENSG00000167995	0.422	5.79	2.96	0.0909954	0.731048
ENSG00000077238	-0.222	8.35	2.96	0.091054	0.731048
ENSG00000148300	-0.117	5.21	2.96	0.0910796	0.731048
ENSG00000213699	-0.147	4.96	2.96	0.0911013	0.731048
ENSG00000131873	0.368	5.83	2.95	0.0912212	0.731048
ENSG00000050438	-0.222	2.93	2.95	0.0912484	0.731048
ENSG00000198682	-0.233	2.36	2.95	0.0914302	0.731048
ENSG00000213762	-0.128	4.84	2.95	0.091528	0.731048
ENSG00000127946	0.477	5.93	2.95	0.091578	0.731048
ENSG00000137642	0.356	9.73	2.94	0.09192	0.731048
ENSG00000182220	0.145	7.22	2.94	0.0919626	0.731048
ENSG00000064666	0.22	9.37	2.94	0.0920639	0.731048
ENSG00000146731	-0.101	6.8	2.94	0.0920644	0.731048
ENSG00000100934	0.155	5.17	2.94	0.0921355	0.731048
ENSG00000124788	0.216	6	2.94	0.092136	0.731048
ENSG00000119682	0.17	6.75	2.93	0.0922799	0.731048
ENSG00000141503	0.198	6.88	2.93	0.0923838	0.731048
ENSG00000171953	-0.112	3.89	2.93	0.0924356	0.731048
ENSG00000087152	0.103	7.22	2.93	0.092524	0.731048
ENSG00000143748	-0.119	4.52	2.93	0.0925585	0.731048
ENSG00000103313	0.39	7.54	2.93	0.0926035	0.731048
ENSG00000156467	-0.568	5.15	2.93	0.0927768	0.731048
ENSG00000254470	0.414	7.11	2.93	0.0927949	0.731048
ENSG00000006625	-0.246	2.56	2.92	0.0933252	0.73416
ENSG00000198223	0.333	6.55	2.91	0.093415	0.73416
ENSG00000131943	-0.147	5.42	2.91	0.0935207	0.73416
ENSG00000183475	0.101	4.69	2.91	0.0937792	0.734527
ENSG00000142657	0.321	8.23	2.91	0.0937881	0.734527
ENSG00000143321	0.134	7.54	2.9	0.0939917	0.735134
ENSG00000217128	0.27	5.75	2.9	0.0941093	0.735134
ENSG00000197971	0.222	8.36	2.9	0.0942265	0.735134
ENSG00000114446	-0.32	4.28	2.9	0.0943074	0.735134
ENSG00000114573	0.254	6.69	2.89	0.0948986	0.737353
ENSG00000164970	0.115	4.92	2.88	0.095012	0.737353
ENSG00000136021	0.169	5.74	2.88	0.0950442	0.737353
ENSG00000132535	0.226	3.7	2.88	0.0951413	0.737353
ENSG00000125498	-0.633	2.6	2.88	0.0951811	0.737353
ENSG00000099251	-0.207	2.92	2.88	0.0953527	0.737353
ENSG00000204388	0.383	3.92	2.88	0.0953674	0.737353
ENSG00000133055	0.721	1.99	2.87	0.0960097	0.74012
ENSG00000164823	0.256	5.26	2.87	0.0960105	0.74012
ENSG00000125810	0.39	7.97	2.86	0.0962731	0.74012
ENSG00000090372	0.15	6.98	2.86	0.0963627	0.74012
ENSG00000116273	0.128	4.18	2.86	0.0964153	0.74012
ENSG00000088930	0.171	7.14	2.86	0.0966808	0.74012
ENSG00000235217	-0.226	2.18	2.86	0.0966931	0.74012
ENSG00000072952	0.517	5.93	2.85	0.0967425	0.74012
ENSG00000119899	0.121	4.25	2.85	0.0967886	0.74012
ENSG00000109332	0.151	8.81	2.85	0.0968415	0.74012
ENSG00000211807	0.33	2.05	2.85	0.0969858	0.74012
ENSG00000165548	-0.409	2.16	2.84	0.097307	0.74012
ENSG00000115392	-0.174	2.67	2.84	0.0973257	0.74012
ENSG00000106780	0.407	8.2	2.84	0.0973601	0.74012
ENSG00000154803	0.164	5.6	2.84	0.0974914	0.74012
ENSG00000156738	-0.367	8.53	2.84	0.0976644	0.74012
ENSG00000090470	-0.118	5.05	2.84	0.0976876	0.74012
ENSG00000075407	-0.165	4.38	2.84	0.0978347	0.74012
ENSG00000214401	-0.413	1.84	2.83	0.0979211	0.74012
ENSG00000198695	0.343	8.52	2.83	0.097966	0.74012
ENSG00000260916	0.313	4.71	2.83	0.0982385	0.74012
ENSG00000172594	0.364	2.65	2.82	0.0984337	0.74012
ENSG00000169891	0.447	5.29	2.82	0.0985941	0.74012
ENSG00000139278	0.201	7.43	2.82	0.0986883	0.74012
ENSG00000088356	-0.132	4.39	2.82	0.0989151	0.74012
ENSG00000126653	-0.134	4.32	2.81	0.0990907	0.74012
ENSG00000086015	-0.188	3.86	2.81	0.0990964	0.74012
ENSG00000169914	-0.199	4.6	2.81	0.0991156	0.74012
ENSG00000244482	0.448	6.91	2.81	0.0992743	0.74012
ENSG00000171860	-0.377	4.68	2.81	0.0993159	0.74012
ENSG00000139343	-0.238	4.55	2.81	0.0993548	0.74012
ENSG00000101236	0.433	7.81	2.8	0.0996405	0.74012
ENSG00000253522	-0.284	2.74	2.8	0.0996789	0.74012
ENSG00000109118	0.189	7.26	2.8	0.0997118	0.74012
ENSG00000108509	0.18	6.26	2.8	0.099739	0.74012
ENSG00000177169	0.248	7.32	2.8	0.0998118	0.74012
ENSG00000170836	0.145	4.68	2.8	0.0999366	0.74012
ENSG00000176624	-0.161	5.99	2.79	0.100247	0.74012
ENSG00000115756	0.159	6.92	2.79	0.100317	0.74012
ENSG00000203710	0.489	6.49	2.79	0.100344	0.74012
ENSG00000032444	-0.145	7.07	2.79	0.100374	0.74012
ENSG00000173295	0.303	2.87	2.79	0.100395	0.74012
ENSG00000132471	0.232	8.12	2.79	0.100644	0.740983
ENSG00000100941	-0.178	6.87	2.78	0.100805	0.740983
ENSG00000140199	0.215	7.68	2.78	0.101119	0.740983
ENSG00000196267	-0.128	3.66	2.78	0.10124	0.740983
ENSG00000178789	0.243	5.96	2.78	0.101287	0.740983
ENSG00000029725	-0.12	6.4	2.78	0.101313	0.740983
ENSG00000183978	-0.191	4.15	2.78	0.101321	0.740983
ENSG00000135778	0.216	4.27	2.77	0.101444	0.740983
ENSG00000211793	0.289	2.75	2.77	0.101514	0.740983
ENSG00000069399	0.395	6.77	2.77	0.101742	0.741838
ENSG00000233493	0.296	2.83	2.77	0.101893	0.742128
ENSG00000197608	-0.152	4.27	2.76	0.102092	0.742574
ENSG00000117899	-0.097	5.65	2.76	0.102178	0.742574
ENSG00000007047	0.199	5.03	2.76	0.102536	0.744058
ENSG00000187109	-0.16	8.85	2.75	0.102704	0.744058
ENSG00000121297	0.325	3.77	2.75	0.103064	0.744058
ENSG00000163421	0.649	7.16	2.74	0.103478	0.744058
ENSG00000146426	0.181	3.23	2.74	0.103547	0.744058
ENSG00000203999	0.624	2.13	2.74	0.103626	0.744058
ENSG00000148730	0.138	7.93	2.74	0.103699	0.744058
ENSG00000269893	-0.44	4.28	2.73	0.10395	0.744058
ENSG00000163625	0.493	5.96	2.73	0.104036	0.744058
ENSG00000143376	0.239	6.65	2.73	0.104085	0.744058
ENSG00000135048	-0.151	6.56	2.73	0.10409	0.744058
ENSG00000131171	0.154	7.4	2.73	0.104138	0.744058
ENSG00000133131	0.238	2.86	2.73	0.104374	0.744058
ENSG00000187118	-0.274	4.03	2.73	0.104422	0.744058
ENSG00000101350	-0.122	4.85	2.72	0.104477	0.744058
ENSG00000111540	0.128	7.77	2.72	0.104544	0.744058
ENSG00000088538	0.33	2.12	2.72	0.104934	0.744058
ENSG00000257335	0.539	7.45	2.72	0.105003	0.744058
ENSG00000167996	0.275	8.72	2.71	0.105103	0.744058
ENSG00000152484	-0.128	5.01	2.71	0.10513	0.744058
ENSG00000136738	0.107	4.19	2.71	0.105338	0.744058
ENSG00000171608	0.182	9.35	2.71	0.105518	0.744058
ENSG00000111261	0.494	5.64	2.71	0.10558	0.744058
ENSG00000198909	0.214	7.73	2.7	0.105701	0.744058
ENSG00000135272	0.177	5.72	2.7	0.105732	0.744058
ENSG00000136156	0.256	10.92	2.7	0.1058	0.744058
ENSG00000111911	0.127	4.24	2.7	0.105929	0.744058
ENSG00000119185	-0.113	5.42	2.7	0.106214	0.744058
ENSG00000197321	0.287	6.23	2.7	0.106228	0.744058
ENSG00000105738	-0.252	5.23	2.7	0.10628	0.744058
ENSG00000153207	0.188	6.33	2.69	0.10633	0.744058
ENSG00000118600	-0.129	3.19	2.69	0.106374	0.744058
ENSG00000115271	0.467	8.65	2.69	0.106377	0.744058
ENSG00000087338	0.127	5.44	2.69	0.106699	0.744058
ENSG00000132405	0.361	5.85	2.69	0.106735	0.744058
ENSG00000119705	-0.393	2.71	2.69	0.10674	0.744058
ENSG00000101773	-0.218	3.18	2.68	0.106976	0.744058
ENSG00000111275	0.308	5.77	2.68	0.107111	0.744058
ENSG00000149600	-0.121	5.7	2.68	0.107503	0.744058
ENSG00000133606	0.202	8.18	2.68	0.107512	0.744058
ENSG00000143919	0.2	2.46	2.67	0.10765	0.744058
ENSG00000238005	0.504	1.53	2.67	0.107661	0.744058
ENSG00000077585	-0.194	3.76	2.67	0.107697	0.744058
ENSG00000182183	-0.215	4.13	2.67	0.107783	0.744058
ENSG00000021574	0.153	5.06	2.67	0.10782	0.744058
ENSG00000006459	0.165	6.54	2.67	0.107873	0.744058
ENSG00000226608	0.282	8.16	2.67	0.107889	0.744058
ENSG00000254614	-0.428	2.16	2.67	0.107996	0.744058
ENSG00000134371	0.123	5.09	2.67	0.108005	0.744058
ENSG00000005249	0.406	4.48	2.66	0.108239	0.744058
ENSG00000104972	-0.226	6.09	2.66	0.108273	0.744058
ENSG00000154640	-0.212	2.34	2.66	0.108342	0.744058
ENSG00000168795	-0.127	4.84	2.66	0.10835	0.744058
ENSG00000164124	0.34	2.23	2.66	0.108418	0.744058
ENSG00000131697	0.148	3.94	2.65	0.109212	0.747991
ENSG00000204922	-0.217	1.99	2.65	0.109215	0.747991
ENSG00000048828	0.125	7.56	2.65	0.109519	0.749289
ENSG00000173786	-0.118	6.07	2.64	0.109739	0.749289
ENSG00000162923	0.134	7.68	2.64	0.10975	0.749289
ENSG00000122986	-0.184	6.44	2.64	0.109855	0.749289
ENSG00000196549	0.512	7.9	2.64	0.110136	0.749869
ENSG00000007237	0.306	6.85	2.64	0.110172	0.749869
ENSG00000143179	-0.149	3.53	2.63	0.110278	0.749869
ENSG00000173744	0.138	6.43	2.63	0.110401	0.749938
ENSG00000120868	0.271	6.35	2.63	0.110758	0.75021
ENSG00000114331	0.192	7.25	2.62	0.110859	0.75021
ENSG00000112304	0.119	3.87	2.62	0.111024	0.75021
ENSG00000095383	0.269	5.18	2.62	0.1111	0.75021
ENSG00000170190	0.23	5.31	2.62	0.111133	0.75021
ENSG00000162373	-0.262	2.17	2.62	0.111191	0.75021
ENSG00000121073	-0.125	5.1	2.62	0.111422	0.75021
ENSG00000233184	-0.231	3.84	2.62	0.111431	0.75021
ENSG00000189308	0.156	3.87	2.62	0.111455	0.75021
ENSG00000159592	0.075	7.27	2.61	0.111677	0.750276
ENSG00000101152	0.16	7.67	2.61	0.111852	0.750276
ENSG00000173226	-0.136	5.18	2.61	0.112061	0.750276
ENSG00000234337	0.188	2.61	2.61	0.112071	0.750276
ENSG00000167703	0.331	7.91	2.6	0.112208	0.750276
ENSG00000135821	0.346	8.95	2.6	0.112256	0.750276
ENSG00000272047	-0.289	3.42	2.6	0.112325	0.750276
ENSG00000135083	0.477	5.78	2.6	0.112367	0.750276
ENSG00000114503	-0.12	5.92	2.59	0.113136	0.754261
ENSG00000197183	0.1	6.32	2.59	0.113426	0.754261
ENSG00000166900	0.351	7.77	2.58	0.113639	0.754261
ENSG00000188092	-0.165	2.94	2.58	0.113655	0.754261
ENSG00000079263	-0.148	5.88	2.58	0.114007	0.754261
ENSG00000196782	0.341	4.18	2.58	0.114057	0.754261
ENSG00000023330	0.161	5.44	2.57	0.114296	0.754261
ENSG00000266412	0.242	9.68	2.57	0.114347	0.754261
ENSG00000125534	-0.235	7.1	2.57	0.114429	0.754261
ENSG00000151651	0.282	9.31	2.57	0.114449	0.754261
ENSG00000100106	0.201	6.75	2.57	0.114482	0.754261
ENSG00000166579	0.253	7.2	2.57	0.114528	0.754261
ENSG00000197961	-0.144	5.19	2.57	0.114645	0.754261
ENSG00000067533	-0.191	3.77	2.57	0.114673	0.754261
ENSG00000178996	0.203	6.38	2.57	0.114816	0.754261
ENSG00000162946	0.274	4.3	2.57	0.114857	0.754261
ENSG00000112062	0.301	7.79	2.56	0.114926	0.754261
ENSG00000177150	-0.133	3.24	2.56	0.115003	0.754261
ENSG00000149532	0.108	7.36	2.56	0.115287	0.755382
ENSG00000011198	0.356	5.76	2.56	0.115452	0.755719
ENSG00000198734	0.42	4.66	2.55	0.116052	0.757806
ENSG00000242372	-0.121	5.38	2.55	0.116114	0.757806
ENSG00000119004	-0.12	3.62	2.55	0.116177	0.757806
ENSG00000196850	0.116	6.38	2.54	0.116417	0.757806
ENSG00000159128	0.289	7.45	2.53	0.11709	0.757806
ENSG00000101216	0.096	5.77	2.53	0.11731	0.757806
ENSG00000197405	0.39	8.77	2.53	0.117383	0.757806
ENSG00000065559	0.161	5.88	2.53	0.117412	0.757806
ENSG00000164715	0.265	5.48	2.53	0.117468	0.757806
ENSG00000058262	-0.125	7.56	2.53	0.117514	0.757806
ENSG00000186204	-0.439	2.55	2.53	0.117548	0.757806
ENSG00000157193	-0.16	3.56	2.52	0.117764	0.757806
ENSG00000198331	-0.144	3.06	2.52	0.11793	0.757806
ENSG00000214655	0.19	6.29	2.51	0.11865	0.757806
ENSG00000112531	0.22	7	2.51	0.118773	0.757806
ENSG00000106443	-0.163	4.67	2.51	0.118773	0.757806
ENSG00000180871	0.452	10.06	2.51	0.119057	0.757806
ENSG00000174446	-0.145	4	2.51	0.119087	0.757806
ENSG00000118263	0.23	6.3	2.51	0.119092	0.757806
ENSG00000121406	-0.152	4.04	2.51	0.119143	0.757806
ENSG00000101265	0.28	9.44	2.5	0.119164	0.757806
ENSG00000138641	0.214	6.54	2.5	0.11937	0.757806
ENSG00000170871	0.21	6.65	2.5	0.119381	0.757806
ENSG00000066027	0.208	7.45	2.5	0.119448	0.757806
ENSG00000116237	-0.115	5.24	2.5	0.119543	0.757806
ENSG00000017797	0.205	6.72	2.5	0.119631	0.757806
ENSG00000173281	0.448	6.91	2.5	0.119712	0.757806
ENSG00000172046	0.132	6.88	2.49	0.119972	0.757806
ENSG00000165209	-0.19	4.83	2.49	0.119994	0.757806
ENSG00000162378	0.159	4.96	2.49	0.120049	0.757806
ENSG00000100220	-0.087	5.83	2.49	0.120094	0.757806
ENSG00000123405	0.436	8.13	2.49	0.120169	0.757806
ENSG00000129187	-0.08	5.73	2.49	0.12022	0.757806
ENSG00000136404	0.303	3.87	2.49	0.120291	0.757806
ENSG00000245571	-0.131	2.73	2.49	0.120333	0.757806
ENSG00000130303	-0.194	6.59	2.49	0.120335	0.757806
ENSG00000175591	-0.374	2.48	2.49	0.12039	0.757806
ENSG00000012779	0.346	8.83	2.48	0.120749	0.757806
ENSG00000241878	0.271	7.56	2.48	0.120867	0.757806
ENSG00000125977	-0.137	5.77	2.48	0.120896	0.757806
ENSG00000103154	0.604	3.17	2.48	0.121029	0.757806
ENSG00000204219	0.288	3.66	2.48	0.12107	0.757806
ENSG00000138119	-0.413	3.73	2.48	0.121202	0.757806
ENSG00000065717	0.295	3.74	2.47	0.121395	0.757806
ENSG00000276234	-0.114	4.41	2.47	0.121472	0.757806
ENSG00000010327	0.266	6.69	2.47	0.121479	0.757806
ENSG00000164506	0.197	5.78	2.47	0.121619	0.757806
ENSG00000100266	0.273	7.48	2.47	0.121624	0.757806
ENSG00000101849	0.227	6.71	2.47	0.121659	0.757806
ENSG00000182578	-0.305	7.08	2.47	0.121665	0.757806
ENSG00000157450	0.155	5.71	2.47	0.121747	0.757806
ENSG00000115339	0.231	4.65	2.47	0.121825	0.757806
ENSG00000150045	-0.406	5.23	2.47	0.121994	0.757806
ENSG00000143226	0.404	9.42	2.47	0.122035	0.757806
ENSG00000264247	-0.148	4.55	2.46	0.122586	0.757806
ENSG00000167114	-0.118	4.36	2.45	0.12305	0.757806
ENSG00000179611	0.14	6.86	2.45	0.123056	0.757806
ENSG00000163191	0.34	9.58	2.45	0.123262	0.757806
ENSG00000154889	0.204	5.84	2.45	0.123408	0.757806
ENSG00000072864	0.232	5.94	2.45	0.12348	0.757806
ENSG00000157551	0.55	7.75	2.45	0.123524	0.757806
ENSG00000130177	-0.121	6.28	2.44	0.123655	0.757806
ENSG00000232801	0.321	2.24	2.44	0.123673	0.757806
ENSG00000088876	-0.124	3.2	2.44	0.123703	0.757806
ENSG00000123505	0.137	6.9	2.44	0.12379	0.757806
ENSG00000008226	0.235	3.21	2.44	0.12388	0.757806
ENSG00000163536	-0.341	1.86	2.44	0.12396	0.757806
ENSG00000136261	-0.123	5.02	2.44	0.124024	0.757806
ENSG00000175130	-0.19	6.37	2.44	0.124037	0.757806
ENSG00000105355	0.267	6.11	2.43	0.124354	0.757806
ENSG00000114626	0.309	9.64	2.43	0.124361	0.757806
ENSG00000160703	0.209	5.23	2.43	0.12462	0.757806
ENSG00000075426	0.345	7.68	2.43	0.124715	0.757806
ENSG00000100300	0.248	7.9	2.43	0.12472	0.757806
ENSG00000119121	0.403	4.23	2.43	0.12484	0.757806
ENSG00000226396	-0.304	2.03	2.43	0.124882	0.757806
ENSG00000174720	-0.26	4.61	2.43	0.124922	0.757806
ENSG00000225873	0.565	3.46	2.42	0.125102	0.757806
ENSG00000100129	0.14	7.86	2.42	0.125123	0.757806
ENSG00000158109	0.148	6.64	2.42	0.125146	0.757806
ENSG00000108349	0.182	7.65	2.42	0.125177	0.757806
ENSG00000124596	-0.16	4.51	2.42	0.125179	0.757806
ENSG00000105520	0.351	6.96	2.42	0.125332	0.757806
ENSG00000180061	0.308	3.01	2.42	0.125333	0.757806
ENSG00000156931	0.141	6.27	2.42	0.125649	0.759026
ENSG00000114650	0.168	7.29	2.41	0.125881	0.759738
ENSG00000113643	-0.157	5.2	2.41	0.126556	0.761491
ENSG00000118242	0.159	2.87	2.41	0.12657	0.761491
ENSG00000157014	-0.121	5.45	2.4	0.126942	0.761491
ENSG00000129460	-0.298	4.34	2.4	0.127051	0.761491
ENSG00000084092	0.089	5.29	2.4	0.127084	0.761491
ENSG00000129467	0.29	3.53	2.4	0.127162	0.761491
ENSG00000198000	-0.115	5.76	2.4	0.127276	0.761491
ENSG00000259953	-0.182	3.07	2.4	0.127304	0.761491
ENSG00000124193	-0.122	7.81	2.4	0.127338	0.761491
ENSG00000085433	0.132	4.16	2.39	0.127678	0.761491
ENSG00000163694	0.359	6.44	2.39	0.127681	0.761491
ENSG00000247315	-0.081	6.04	2.39	0.127791	0.761491
ENSG00000067082	0.204	8.53	2.39	0.128058	0.761491
ENSG00000118507	-0.216	3.65	2.39	0.128089	0.761491
ENSG00000113269	0.251	8.25	2.39	0.128094	0.761491
ENSG00000115233	-0.169	4.39	2.38	0.128186	0.761491
ENSG00000118900	0.291	7.57	2.38	0.128215	0.761491
ENSG00000132589	0.278	9.17	2.38	0.128231	0.761491
ENSG00000172197	0.244	4.48	2.38	0.128405	0.761848
ENSG00000129450	0.284	6.12	2.38	0.128626	0.762481
ENSG00000068383	0.173	4.63	2.38	0.128773	0.762672
ENSG00000134686	0.43	8.39	2.37	0.129016	0.762985
ENSG00000122026	-0.3	3.98	2.37	0.129055	0.762985
ENSG00000131069	0.184	5.41	2.37	0.129173	0.763002
ENSG00000164081	-0.108	6.04	2.37	0.129424	0.763703
ENSG00000127220	0.117	3.79	2.37	0.129615	0.763703
ENSG00000165406	0.196	7.01	2.37	0.129636	0.763703
ENSG00000240053	0.197	2.48	2.37	0.129754	0.763724
ENSG00000178623	-0.253	3.59	2.36	0.129997	0.764478
ENSG00000182831	0.198	6.86	2.36	0.130136	0.764622
ENSG00000137965	-0.404	5.02	2.36	0.130442	0.765744
ENSG00000092929	0.166	8.52	2.35	0.130956	0.767028
ENSG00000064932	0.324	8.39	2.35	0.130982	0.767028
ENSG00000119900	0.249	7.44	2.35	0.131025	0.767028
ENSG00000166971	0.152	5.31	2.35	0.131334	0.767028
ENSG00000169020	-0.415	1.84	2.34	0.131617	0.767028
ENSG00000145912	-0.132	4.37	2.34	0.131628	0.767028
ENSG00000176261	-0.251	3.64	2.34	0.131712	0.767028
ENSG00000185728	0.135	6.28	2.34	0.131753	0.767028
ENSG00000169230	0.175	6.02	2.34	0.13178	0.767028
ENSG00000168769	0.292	6.96	2.34	0.131846	0.767028
ENSG00000089159	0.238	8.51	2.34	0.131928	0.767028
ENSG00000129250	0.151	5.24	2.33	0.132206	0.767461
ENSG00000140479	0.45	1.7	2.33	0.132233	0.767461
ENSG00000165416	-0.111	5.14	2.33	0.132466	0.768142
ENSG00000162298	-0.134	6.43	2.33	0.132866	0.768352
ENSG00000100372	-0.119	4.12	2.32	0.133075	0.768352
ENSG00000145220	-0.157	4.92	2.32	0.133077	0.768352
ENSG00000119669	0.292	6.17	2.32	0.133686	0.768352
ENSG00000146386	-0.186	5.4	2.31	0.133828	0.768352
ENSG00000138942	0.104	5.61	2.31	0.134051	0.768352
ENSG00000138303	-0.131	4.25	2.31	0.134051	0.768352
ENSG00000214226	-0.163	2.42	2.31	0.134054	0.768352
ENSG00000078140	-0.073	5.77	2.31	0.13411	0.768352
ENSG00000108946	0.188	7.94	2.31	0.134181	0.768352
ENSG00000106009	-0.099	6.72	2.31	0.134212	0.768352
ENSG00000132334	0.215	7.77	2.31	0.134214	0.768352
ENSG00000169220	0.151	8.18	2.31	0.134263	0.768352
ENSG00000179921	-0.265	4.86	2.31	0.134282	0.768352
ENSG00000152404	-0.209	4.5	2.31	0.134297	0.768352
ENSG00000152439	-0.145	3.28	2.31	0.134349	0.768352
ENSG00000169896	0.254	8.01	2.31	0.134476	0.76842
ENSG00000172943	0.117	6.17	2.3	0.134796	0.768467
ENSG00000123131	-0.226	4.18	2.3	0.134896	0.768467
ENSG00000255733	0.688	1.71	2.3	0.135125	0.768467
ENSG00000095787	0.108	7.86	2.3	0.135159	0.768467
ENSG00000168234	0.123	5.56	2.3	0.135282	0.768467
ENSG00000100575	-0.169	3.75	2.3	0.135427	0.768467
ENSG00000073756	0.351	4.86	2.29	0.135463	0.768467
ENSG00000173614	0.143	3.71	2.29	0.135924	0.768467
ENSG00000131355	0.344	7.06	2.29	0.136114	0.768467
ENSG00000197622	0.127	9.68	2.29	0.13617	0.768467
ENSG00000140443	0.243	6.63	2.28	0.136422	0.768467
ENSG00000133816	0.307	6.58	2.28	0.136549	0.768467
ENSG00000171960	-0.152	4.44	2.28	0.136561	0.768467
ENSG00000054523	0.297	5.16	2.28	0.136561	0.768467
ENSG00000163545	0.203	7.21	2.28	0.136607	0.768467
ENSG00000189319	-0.141	7.24	2.28	0.136632	0.768467
ENSG00000256039	0.46	4.36	2.28	0.136753	0.768467
ENSG00000141759	-0.131	5.53	2.28	0.136844	0.768467
ENSG00000185507	-0.234	6.89	2.28	0.13702	0.768467
ENSG00000267364	0.296	2.47	2.28	0.137045	0.768467
ENSG00000120318	0.295	6.83	2.28	0.137092	0.768467
ENSG00000100911	-0.221	7.13	2.27	0.137233	0.768467
ENSG00000105821	-0.142	4.34	2.27	0.137307	0.768467
ENSG00000198742	0.108	4.88	2.27	0.137324	0.768467
ENSG00000148688	-0.127	4.39	2.27	0.137389	0.768467
ENSG00000159840	0.29	9.35	2.27	0.137581	0.768467
ENSG00000165501	-0.197	3	2.27	0.137768	0.768467
ENSG00000075785	0.177	8.33	2.27	0.137871	0.768467
ENSG00000280852	0.242	3.4	2.27	0.137985	0.768467
ENSG00000135898	0.225	2.95	2.26	0.138019	0.768467
ENSG00000271856	-0.218	5.24	2.26	0.138081	0.768467
ENSG00000182511	0.258	7.38	2.26	0.138179	0.768467
ENSG00000100330	0.225	4.96	2.26	0.138409	0.768714
ENSG00000250321	-0.488	1.46	2.26	0.13871	0.768714
ENSG00000165801	0.376	6.7	2.25	0.13896	0.768714
ENSG00000204560	0.082	6.45	2.25	0.139052	0.768714
ENSG00000282826	-0.24	3.62	2.25	0.139063	0.768714
ENSG00000204220	-0.172	4.46	2.25	0.139133	0.768714
ENSG00000138326	-0.548	8.17	2.25	0.13916	0.768714
ENSG00000152127	-0.147	6.22	2.25	0.139211	0.768714
ENSG00000157540	0.08	6.74	2.25	0.139417	0.768714
ENSG00000182095	0.237	7.25	2.25	0.139572	0.768714
ENSG00000106397	-0.141	4.9	2.25	0.139687	0.768714
ENSG00000196209	0.364	6.97	2.25	0.139695	0.768714
ENSG00000139737	0.14	4.15	2.24	0.139882	0.768714
ENSG00000247828	-0.221	3.72	2.24	0.139964	0.768714
ENSG00000173137	-0.169	4.15	2.24	0.140046	0.768714
ENSG00000156639	0.193	6.67	2.24	0.140094	0.768714
ENSG00000143702	0.17	4.71	2.24	0.140191	0.768714
ENSG00000133313	-0.164	7.03	2.24	0.140309	0.768714
ENSG00000177663	0.257	8.46	2.23	0.140721	0.768714
ENSG00000115935	0.142	9.17	2.23	0.140854	0.768714
ENSG00000213654	0.156	9.36	2.23	0.14094	0.768714
ENSG00000136936	-0.184	3.86	2.23	0.140991	0.768714
ENSG00000111335	-0.235	7.09	2.23	0.141002	0.768714
ENSG00000134815	0.258	7.04	2.23	0.141008	0.768714
ENSG00000163517	0.152	2.87	2.23	0.14111	0.768714
ENSG00000146232	-0.132	5.14	2.22	0.14161	0.770049
ENSG00000140526	0.316	7.68	2.22	0.141629	0.770049
ENSG00000144935	0.354	1.48	2.22	0.141793	0.770049
ENSG00000019169	-0.579	3.26	2.22	0.14183	0.770049
ENSG00000011295	-0.143	4.94	2.22	0.142044	0.770049
ENSG00000109762	-0.183	3.94	2.22	0.14214	0.770049
ENSG00000055208	0.101	7.09	2.22	0.142165	0.770049
ENSG00000089486	-0.152	5.72	2.21	0.14258	0.770803
ENSG00000100075	-0.127	5.39	2.21	0.142609	0.770803
ENSG00000101888	0.176	3.65	2.21	0.142651	0.770803
ENSG00000271425	-0.227	2.87	2.21	0.142965	0.771871
ENSG00000079739	0.157	5.08	2.21	0.143142	0.772199
ENSG00000198814	0.396	5.44	2.2	0.143415	0.772446
ENSG00000163235	0.443	4.63	2.2	0.14342	0.772446
ENSG00000105835	0.43	10.07	2.2	0.143707	0.772497
ENSG00000124507	-0.305	2.76	2.2	0.143728	0.772497
ENSG00000196663	0.37	6.43	2.2	0.143889	0.772497
ENSG00000197863	-0.191	1.89	2.19	0.144197	0.772497
ENSG00000143614	0.134	6.4	2.19	0.144382	0.772497
ENSG00000166987	0.221	7.44	2.19	0.144431	0.772497
ENSG00000102309	-0.344	2.37	2.19	0.144488	0.772497
ENSG00000137261	0.392	2.28	2.19	0.144534	0.772497
ENSG00000103056	-0.303	4.93	2.19	0.144545	0.772497
ENSG00000151553	0.188	5.59	2.19	0.144668	0.772497
ENSG00000235568	0.33	9.26	2.18	0.14502	0.772497
ENSG00000124126	0.27	9.39	2.18	0.145127	0.772497
ENSG00000156711	0.203	6.9	2.18	0.145164	0.772497
ENSG00000138161	-0.213	2.11	2.18	0.145327	0.772497
ENSG00000180316	0.419	2.09	2.18	0.145428	0.772497
ENSG00000150787	-0.259	1.92	2.18	0.145447	0.772497
ENSG00000274272	0.182	3.88	2.18	0.145509	0.772497
ENSG00000160685	0.193	7.9	2.17	0.146002	0.772497
ENSG00000182903	-0.21	4.63	2.17	0.146059	0.772497
ENSG00000123374	-0.104	3.88	2.17	0.14612	0.772497
ENSG00000118689	0.234	5.93	2.17	0.146208	0.772497
ENSG00000107554	-0.158	3.83	2.17	0.146253	0.772497
ENSG00000125304	0.158	7.95	2.17	0.146257	0.772497
ENSG00000143337	0.133	6.99	2.17	0.146259	0.772497
ENSG00000143256	-0.219	3.78	2.17	0.146525	0.772497
ENSG00000172175	-0.13	6.21	2.17	0.146558	0.772497
ENSG00000217241	-0.246	1.96	2.17	0.146562	0.772497
ENSG00000040531	-0.117	4.23	2.16	0.147014	0.773293
ENSG00000185591	0.179	7.8	2.16	0.147063	0.773293
ENSG00000080371	0.117	6.03	2.16	0.147107	0.773293
ENSG00000271964	-0.289	2.21	2.16	0.147222	0.773293
ENSG00000198934	0.155	3.19	2.16	0.147294	0.773293
ENSG00000211787	0.248	2.86	2.16	0.147484	0.773682
ENSG00000075651	0.281	2.89	2.15	0.147769	0.774567
ENSG00000178146	0.421	3.88	2.15	0.147989	0.775108
ENSG00000167635	-0.138	6.03	2.15	0.148406	0.775847
ENSG00000163563	0.313	10.68	2.15	0.14861	0.775847
ENSG00000153317	0.248	6.59	2.15	0.148649	0.775847
ENSG00000130956	0.174	3.71	2.14	0.148702	0.775847
ENSG00000151893	0.178	6.34	2.14	0.148713	0.775847
ENSG00000135617	-0.144	3.38	2.14	0.149309	0.775876
ENSG00000070087	0.304	2.02	2.14	0.14934	0.775876
ENSG00000226200	-0.153	2.88	2.14	0.149448	0.775876
ENSG00000204237	-0.18	5.07	2.14	0.149453	0.775876
ENSG00000124243	-0.18	5.09	2.14	0.149536	0.775876
ENSG00000150756	-0.167	2.59	2.13	0.149651	0.775876
ENSG00000130300	0.569	2.45	2.13	0.1497	0.775876
ENSG00000162419	-0.123	4.64	2.13	0.149703	0.775876
ENSG00000145388	-0.178	4.62	2.13	0.149767	0.775876
ENSG00000139112	0.238	6.13	2.13	0.150188	0.776678
ENSG00000141985	0.111	5.76	2.13	0.150351	0.776678
ENSG00000145016	-0.114	6.13	2.13	0.150503	0.776678
ENSG00000147459	0.33	7.6	2.12	0.150581	0.776678
ENSG00000241163	-0.242	3.64	2.12	0.150622	0.776678
ENSG00000138134	-0.158	4.43	2.12	0.150624	0.776678
ENSG00000144029	-0.094	5.76	2.12	0.150739	0.776678
ENSG00000136718	-0.088	5.73	2.12	0.150948	0.777155
ENSG00000267680	-0.132	4.57	2.12	0.151306	0.778395
ENSG00000046651	-0.157	5.85	2.11	0.151697	0.778518
ENSG00000240230	-0.077	5.02	2.11	0.15173	0.778518
ENSG00000120963	-0.095	6.29	2.11	0.151913	0.778518
ENSG00000081913	0.276	3.69	2.11	0.151967	0.778518
ENSG00000168393	-0.135	4.05	2.11	0.152145	0.778518
ENSG00000108306	0.159	5.65	2.11	0.152145	0.778518
ENSG00000197785	-0.14	4.16	2.11	0.152148	0.778518
ENSG00000250510	-0.362	4.34	2.1	0.152468	0.778826
ENSG00000104324	0.21	5.99	2.1	0.152574	0.778826
ENSG00000239672	-0.313	1.86	2.1	0.152668	0.778826
ENSG00000185986	-0.164	3.01	2.1	0.152677	0.778826
ENSG00000197930	0.175	6.27	2.1	0.152961	0.77968
ENSG00000076067	0.266	3.01	2.1	0.153203	0.779968
ENSG00000171302	0.214	6.9	2.1	0.153374	0.779968
ENSG00000106268	-0.181	3.79	2.09	0.153463	0.779968
ENSG00000090238	0.218	8.84	2.09	0.153778	0.779968
ENSG00000155330	-0.162	2.61	2.09	0.153881	0.779968
ENSG00000155090	0.229	5.28	2.09	0.154001	0.779968
ENSG00000196466	-0.191	2.67	2.09	0.154255	0.779968
ENSG00000143363	0.1	5.35	2.08	0.15468	0.779968
ENSG00000228305	0.199	3.88	2.08	0.154808	0.779968
ENSG00000160014	0.105	8.29	2.08	0.154901	0.779968
ENSG00000204634	-0.257	4.51	2.08	0.154964	0.779968
ENSG00000215256	0.134	4.01	2.08	0.15514	0.779968
ENSG00000127993	-0.105	4.69	2.08	0.155209	0.779968
ENSG00000104047	-0.135	3.68	2.08	0.155254	0.779968
ENSG00000174749	0.176	3.33	2.08	0.155321	0.779968
ENSG00000185721	-0.118	4.77	2.07	0.155363	0.779968
ENSG00000214900	-0.15	4.15	2.07	0.155452	0.779968
ENSG00000082074	0.153	9	2.07	0.155569	0.779968
ENSG00000267074	0.227	3.71	2.07	0.155751	0.779968
ENSG00000108639	-0.116	7.75	2.07	0.155861	0.779968
ENSG00000184117	0.093	5.03	2.07	0.155896	0.779968
ENSG00000183690	0.256	2.54	2.07	0.156047	0.779968
ENSG00000196981	-0.205	4.24	2.07	0.156149	0.779968
ENSG00000124217	-0.091	3.66	2.07	0.156188	0.779968
ENSG00000175893	-0.194	4.13	2.06	0.156385	0.779968
ENSG00000136045	-0.114	5.49	2.06	0.156545	0.779968
ENSG00000181690	0.274	3.13	2.06	0.156559	0.779968
ENSG00000226660	-0.24	3.21	2.06	0.156589	0.779968
ENSG00000070614	0.351	6.33	2.06	0.15662	0.779968
ENSG00000119408	0.271	5.16	2.06	0.157146	0.779968
ENSG00000103343	-0.096	3.66	2.06	0.157189	0.779968
ENSG00000068323	0.209	7.2	2.06	0.157281	0.779968
ENSG00000101916	0.323	7.36	2.05	0.157553	0.779968
ENSG00000213753	0.131	4.69	2.05	0.15756	0.779968
ENSG00000143633	-0.116	4.13	2.05	0.157604	0.779968
ENSG00000198727	0.253	10.84	2.05	0.157662	0.779968
ENSG00000198954	0.104	3.86	2.05	0.157738	0.779968
ENSG00000247373	-0.171	2.03	2.05	0.157801	0.779968
ENSG00000081052	0.304	2.46	2.05	0.158186	0.779968
ENSG00000159433	-0.188	4.19	2.05	0.158213	0.779968
ENSG00000066777	0.104	6.65	2.05	0.158222	0.779968
ENSG00000151348	-0.108	5.04	2.05	0.158225	0.779968
ENSG00000100209	-0.244	2.34	2.05	0.15828	0.779968
ENSG00000102738	-0.151	4.34	2.04	0.158373	0.779968
ENSG00000134375	-0.185	4.72	2.04	0.158459	0.779968
ENSG00000185305	0.121	3.72	2.04	0.158535	0.779968
ENSG00000114030	0.096	5.88	2.04	0.158634	0.779968
ENSG00000166928	-0.252	3.93	2.04	0.158642	0.779968
ENSG00000100908	-0.171	2.62	2.04	0.159066	0.780248
ENSG00000137075	0.097	6.25	2.04	0.15916	0.780248
ENSG00000162929	-0.166	2.33	2.04	0.159275	0.780248
ENSG00000020633	-0.177	7.95	2.03	0.159372	0.780248
ENSG00000171316	0.151	5.2	2.03	0.159446	0.780248
ENSG00000224660	0.113	5.44	2.03	0.159818	0.780248
ENSG00000136770	-0.132	4.54	2.03	0.159835	0.780248
ENSG00000204160	0.291	9.04	2.03	0.159996	0.780248
ENSG00000127511	0.108	6.92	2.03	0.160104	0.780248
ENSG00000130638	-0.102	6.01	2.03	0.160264	0.780248
ENSG00000198216	0.519	2.51	2.03	0.160278	0.780248
ENSG00000104093	0.248	5.77	2.03	0.160283	0.780248
ENSG00000187446	0.18	6.5	2.02	0.160335	0.780248
ENSG00000103502	0.142	6.82	2.02	0.160339	0.780248
ENSG00000138678	0.316	5.34	2.02	0.160494	0.780429
ENSG00000176788	0.443	8.33	2.02	0.161063	0.782476
ENSG00000155744	0.311	6.18	2.02	0.16115	0.782476
ENSG00000251369	-0.199	4.53	2.01	0.161441	0.782962
ENSG00000114853	0.253	3.5	2.01	0.161485	0.782962
ENSG00000153879	-0.106	5.12	2.01	0.161912	0.783174
ENSG00000128891	-0.133	4.06	2.01	0.162061	0.783174
ENSG00000101150	0.191	7.77	2.01	0.162153	0.783174
ENSG00000197535	0.166	6.15	2.01	0.162169	0.783174
ENSG00000068024	0.185	6.13	2	0.162387	0.783174
ENSG00000090266	-0.225	4.64	2	0.162432	0.783174
ENSG00000174007	0.273	4.95	2	0.162571	0.783174
ENSG00000100385	-0.258	8.11	2	0.162652	0.783174
ENSG00000236304	0.459	3.54	2	0.162684	0.783174
ENSG00000177628	0.187	5.55	2	0.163066	0.783174
ENSG00000077420	0.238	8.29	2	0.16324	0.783174
ENSG00000084731	0.253	3.24	2	0.163294	0.783174
ENSG00000184602	0.19	7.75	1.99	0.163674	0.783174
ENSG00000143554	-0.15	5.76	1.99	0.163777	0.783174
ENSG00000012232	0.227	6.37	1.99	0.163835	0.783174
ENSG00000204351	0.102	6.52	1.99	0.163846	0.783174
ENSG00000198673	-0.287	2.34	1.99	0.163851	0.783174
ENSG00000175137	0.161	6.85	1.99	0.163867	0.783174
ENSG00000162851	-0.14	3.63	1.99	0.163886	0.783174
ENSG00000160445	0.177	6.59	1.99	0.163946	0.783174
ENSG00000137547	-0.163	4.12	1.99	0.164	0.783174
ENSG00000170832	0.257	6.21	1.99	0.164136	0.783266
ENSG00000167182	0.151	5.73	1.99	0.164342	0.783683
ENSG00000138442	-0.12	4.05	1.98	0.164569	0.784204
ENSG00000139514	0.177	4.34	1.98	0.164919	0.785311
ENSG00000072062	0.224	7.09	1.98	0.165344	0.786772
ENSG00000188305	0.388	4.76	1.97	0.166126	0.78769
ENSG00000181409	0.352	6.75	1.97	0.166153	0.78769
ENSG00000206053	-0.09	5.22	1.97	0.16628	0.78769
ENSG00000165240	0.153	4.84	1.97	0.166426	0.78769
ENSG00000006534	0.227	5.93	1.97	0.166495	0.78769
ENSG00000139436	0.168	5.78	1.96	0.166617	0.78769
ENSG00000186063	-0.148	4.37	1.96	0.16671	0.78769
ENSG00000244509	-0.127	6.92	1.96	0.166719	0.78769
ENSG00000113532	0.214	6.78	1.96	0.1669	0.78769
ENSG00000148400	0.231	7.96	1.96	0.166997	0.78769
ENSG00000108582	0.318	7	1.96	0.167296	0.78769
ENSG00000244119	-0.228	2.17	1.96	0.167504	0.78769
ENSG00000100292	-0.271	6.19	1.95	0.167716	0.78769
ENSG00000135439	0.112	6.36	1.95	0.167807	0.78769
ENSG00000169371	-0.114	3.05	1.95	0.167901	0.78769
ENSG00000224152	0.336	2.86	1.95	0.16792	0.78769
ENSG00000008130	0.255	8.83	1.95	0.167922	0.78769
ENSG00000139631	0.224	5.75	1.95	0.167927	0.78769
ENSG00000198551	-0.139	3.56	1.95	0.167974	0.78769
ENSG00000235505	-0.223	3.2	1.95	0.168026	0.78769
ENSG00000198901	0.22	2.36	1.95	0.168199	0.78769
ENSG00000104894	-0.123	9.35	1.95	0.168231	0.78769
ENSG00000204439	-0.09	5.12	1.95	0.168258	0.78769
ENSG00000203644	0.292	3.97	1.95	0.16845	0.788032
ENSG00000111796	-0.331	6.25	1.94	0.168909	0.788456
ENSG00000138071	0.139	8.92	1.94	0.168975	0.788456
ENSG00000205707	0.199	3.09	1.94	0.169003	0.788456
ENSG00000243859	-0.343	2.05	1.94	0.169131	0.788456
ENSG00000140632	0.116	7.03	1.94	0.169134	0.788456
ENSG00000235655	0.21	7.64	1.94	0.16929	0.788456
ENSG00000188906	0.331	8.64	1.94	0.169369	0.788456
ENSG00000131196	-0.129	5.63	1.94	0.16969	0.788868
ENSG00000115159	0.152	4.45	1.94	0.169751	0.788868
ENSG00000089639	0.196	8.3	1.93	0.169845	0.788868
ENSG00000082068	-0.099	4.6	1.93	0.170101	0.788868
ENSG00000146223	-0.074	6.42	1.93	0.170195	0.788868
ENSG00000087086	0.251	11.8	1.93	0.170195	0.788868
ENSG00000169919	-0.113	6.01	1.93	0.170586	0.788868
ENSG00000172936	0.189	8.45	1.93	0.170779	0.788868
ENSG00000163297	0.193	6.47	1.92	0.170875	0.788868
ENSG00000173218	-0.193	2.5	1.92	0.170975	0.788868
ENSG00000225031	0.208	3.71	1.92	0.171102	0.788868
ENSG00000144579	0.11	8.45	1.92	0.171182	0.788868
ENSG00000151623	0.212	3.5	1.92	0.171324	0.788868
ENSG00000142669	0.156	9.22	1.92	0.171351	0.788868
ENSG00000235954	-0.178	3.52	1.92	0.171436	0.788868
ENSG00000087253	0.326	6.26	1.92	0.171459	0.788868
ENSG00000145703	0.161	6.59	1.92	0.171488	0.788868
ENSG00000197081	0.315	8.55	1.92	0.171591	0.788868
ENSG00000125637	0.179	8.88	1.92	0.171821	0.789378
ENSG00000173327	0.145	7.79	1.91	0.172085	0.789378
ENSG00000156875	0.092	6.18	1.91	0.172142	0.789378
ENSG00000198841	-0.102	3.58	1.91	0.172196	0.789378
ENSG00000022277	0.153	6.98	1.91	0.172403	0.789378
ENSG00000101190	0.158	3.9	1.91	0.172413	0.789378
ENSG00000275743	0.311	1.95	1.91	0.172757	0.789904
ENSG00000026297	-0.249	8.46	1.91	0.17277	0.789904
ENSG00000233225	0.232	3.1	1.9	0.1731	0.789904
ENSG00000135378	0.401	4.28	1.9	0.173269	0.789904
ENSG00000137955	-0.182	5.01	1.9	0.173592	0.789904
ENSG00000161970	-0.499	4.66	1.9	0.173619	0.789904
ENSG00000034152	0.225	7.72	1.9	0.173632	0.789904
ENSG00000066336	0.304	9.37	1.9	0.173724	0.789904
ENSG00000141480	0.202	9.36	1.9	0.173741	0.789904
ENSG00000118705	-0.109	7.33	1.9	0.173774	0.789904
ENSG00000256235	0.198	4.22	1.9	0.173833	0.789904
ENSG00000091317	0.219	8.18	1.9	0.174099	0.79057
ENSG00000133818	-0.159	4.38	1.89	0.1743	0.790945
ENSG00000205045	-0.189	4.71	1.89	0.174716	0.792293
ENSG00000272333	0.156	7.02	1.89	0.174887	0.792527
ENSG00000081870	-0.202	3.74	1.88	0.175427	0.793508
ENSG00000196576	-0.227	6.98	1.88	0.175483	0.793508
ENSG00000186350	0.254	8.22	1.88	0.17556	0.793508
ENSG00000126749	-0.181	2.24	1.88	0.175697	0.793508
ENSG00000100346	0.257	4.06	1.88	0.175699	0.793508
ENSG00000227008	-0.574	3.28	1.88	0.175934	0.793595
ENSG00000234420	-0.137	5.21	1.87	0.176868	0.793595
ENSG00000163349	0.136	7.23	1.87	0.176988	0.793595
ENSG00000205208	0.122	2.86	1.87	0.177282	0.793595
ENSG00000214787	0.275	1.83	1.87	0.177383	0.793595
ENSG00000169062	-0.139	5.32	1.87	0.177401	0.793595
ENSG00000103549	0.18	6.08	1.87	0.177445	0.793595
ENSG00000106868	-0.14	4.81	1.87	0.177524	0.793595
ENSG00000100697	0.192	6.9	1.87	0.17755	0.793595
ENSG00000100731	0.199	7.13	1.86	0.177611	0.793595
ENSG00000036448	-0.995	5.66	1.86	0.177687	0.793595
ENSG00000198431	0.163	6.5	1.86	0.178115	0.793595
ENSG00000157895	-0.097	4	1.86	0.178374	0.793595
ENSG00000126067	-0.111	6.13	1.86	0.178409	0.793595
ENSG00000165175	0.139	6.69	1.86	0.178471	0.793595
ENSG00000113845	-0.118	5.19	1.85	0.178709	0.793595
ENSG00000130940	-0.17	3.03	1.85	0.179096	0.793595
ENSG00000147044	0.134	4.24	1.85	0.179102	0.793595
ENSG00000099800	-0.142	4.77	1.85	0.179107	0.793595
ENSG00000167863	-0.164	5.21	1.85	0.179285	0.793595
ENSG00000198886	0.24	11.61	1.85	0.179289	0.793595
ENSG00000196262	-0.177	8	1.85	0.179328	0.793595
ENSG00000144843	-0.151	3.91	1.85	0.179419	0.793595
ENSG00000187257	0.104	6.16	1.85	0.179489	0.793595
ENSG00000184752	-0.159	4.91	1.85	0.179568	0.793595
ENSG00000117139	0.136	5.5	1.85	0.179698	0.793595
ENSG00000134597	-0.14	4.38	1.85	0.179723	0.793595
ENSG00000115310	0.125	7.59	1.85	0.179793	0.793595
ENSG00000186222	-0.124	4.79	1.85	0.179809	0.793595
ENSG00000105339	0.295	8.64	1.85	0.179827	0.793595
ENSG00000154723	-0.271	4.03	1.84	0.180149	0.793595
ENSG00000135842	0.398	8.4	1.84	0.180281	0.793595
ENSG00000188554	0.119	7.46	1.84	0.180304	0.793595
ENSG00000120253	-0.105	5.71	1.84	0.180474	0.793595
ENSG00000170892	0.258	6.96	1.84	0.180598	0.793595
ENSG00000204389	0.33	6.46	1.84	0.180656	0.793595
ENSG00000153339	0.116	6.37	1.84	0.180671	0.793595
ENSG00000139697	0.078	6.2	1.84	0.180824	0.793595
ENSG00000276405	-0.291	1.96	1.83	0.18103	0.793595
ENSG00000169599	-0.199	3.72	1.83	0.181096	0.793595
ENSG00000163464	0.387	9.71	1.83	0.181211	0.793595
ENSG00000086300	0.249	6.14	1.83	0.181256	0.793595
ENSG00000022567	0.243	7.18	1.83	0.181358	0.793595
ENSG00000134461	-0.12	2.42	1.83	0.181411	0.793595
ENSG00000080608	-0.168	4.3	1.83	0.181418	0.793595
ENSG00000134830	0.294	7.04	1.83	0.18143	0.793595
ENSG00000197329	0.25	7.14	1.83	0.181536	0.793595
ENSG00000177191	0.312	4.75	1.83	0.181712	0.793595
ENSG00000141096	0.296	3.46	1.83	0.18181	0.793595
ENSG00000138658	-0.185	3.12	1.83	0.181848	0.793595
ENSG00000138613	0.141	5.24	1.83	0.181959	0.793595
ENSG00000096872	-0.237	2.56	1.83	0.181978	0.793595
ENSG00000226121	0.276	3.53	1.83	0.182097	0.793595
ENSG00000184014	0.208	7.83	1.82	0.182294	0.793595
ENSG00000196083	0.331	5.78	1.82	0.182651	0.793595
ENSG00000260565	-0.164	4.88	1.82	0.182739	0.793595
ENSG00000204104	-0.135	2.67	1.82	0.182779	0.793595
ENSG00000251034	-0.162	2.49	1.82	0.182852	0.793595
ENSG00000089902	0.185	6.14	1.82	0.182857	0.793595
ENSG00000114268	0.33	6.59	1.82	0.183163	0.793595
ENSG00000181026	-0.114	5.06	1.82	0.183169	0.793595
ENSG00000173530	0.145	3.81	1.82	0.183256	0.793595
ENSG00000135218	-0.242	6.66	1.81	0.183406	0.793595
ENSG00000168283	0.184	4.51	1.81	0.183439	0.793595
ENSG00000117450	-0.157	5.55	1.81	0.183692	0.793595
ENSG00000130703	0.175	6.88	1.81	0.18388	0.793595
ENSG00000164182	-0.272	1.76	1.81	0.184079	0.793595
ENSG00000151131	-0.137	3.31	1.81	0.184233	0.793595
ENSG00000173208	0.26	3.97	1.81	0.184326	0.793595
ENSG00000112242	0.189	5.58	1.81	0.184533	0.793595
ENSG00000169740	-0.236	3.86	1.8	0.184637	0.793595
ENSG00000253755	-0.752	3.44	1.8	0.184694	0.793595
ENSG00000028310	-0.076	5.86	1.8	0.184714	0.793595
ENSG00000116863	-0.11	5.56	1.8	0.184792	0.793595
ENSG00000198948	0.29	2.31	1.8	0.184833	0.793595
ENSG00000178741	-0.128	5.93	1.8	0.185069	0.793595
ENSG00000182180	-0.065	5.15	1.8	0.185113	0.793595
ENSG00000247092	-0.176	2.1	1.8	0.185159	0.793595
ENSG00000165030	0.32	6.02	1.8	0.185179	0.793595
ENSG00000126005	0.15	5.31	1.8	0.185256	0.793595
ENSG00000144677	0.343	2.72	1.8	0.185586	0.794195
ENSG00000129493	0.166	3.88	1.8	0.185634	0.794195
ENSG00000162367	0.367	3.42	1.79	0.185903	0.794359
ENSG00000211584	0.129	4.64	1.79	0.185911	0.794359
ENSG00000130939	0.138	6.01	1.79	0.186076	0.794362
ENSG00000138050	-0.156	3.31	1.79	0.186487	0.794362
ENSG00000136286	-0.122	8.52	1.79	0.18651	0.794362
ENSG00000121766	-0.186	4.11	1.79	0.186516	0.794362
ENSG00000198763	0.222	10.59	1.79	0.186539	0.794362
ENSG00000173585	-0.434	3.2	1.79	0.186628	0.794362
ENSG00000117408	-0.1	4.99	1.79	0.186908	0.795046
ENSG00000153250	0.106	6.87	1.78	0.187162	0.795426
ENSG00000176095	0.156	6.75	1.78	0.187236	0.795426
ENSG00000139180	-0.124	3.29	1.78	0.187429	0.795735
ENSG00000057252	0.114	5.98	1.78	0.187592	0.795921
ENSG00000251562	-0.205	7.89	1.78	0.187742	0.796049
ENSG00000099875	0.156	8.89	1.78	0.188091	0.796955
ENSG00000196214	-0.112	4.86	1.78	0.188195	0.796955
ENSG00000163938	-0.191	5.58	1.77	0.188461	0.797347
ENSG00000226950	-0.129	4.76	1.77	0.188588	0.797347
ENSG00000080845	0.109	5.57	1.77	0.18903	0.797347
ENSG00000073331	0.305	6.58	1.77	0.189239	0.797347
ENSG00000172939	0.098	5.94	1.77	0.189312	0.797347
ENSG00000168286	-0.086	5.7	1.76	0.189459	0.797347
ENSG00000100439	0.198	5.61	1.76	0.189623	0.797347
ENSG00000143624	0.162	5.91	1.76	0.189704	0.797347
ENSG00000151151	0.226	5.03	1.76	0.189907	0.797347
ENSG00000140030	-0.153	5.87	1.76	0.190102	0.797347
ENSG00000264112	0.141	4.28	1.76	0.190151	0.797347
ENSG00000141959	-0.109	7.5	1.76	0.190209	0.797347
ENSG00000166557	-0.109	5.5	1.76	0.190409	0.797347
ENSG00000116213	-0.085	5.6	1.76	0.19047	0.797347
ENSG00000188321	-0.177	4.57	1.76	0.19062	0.797347
ENSG00000149716	-0.094	5.09	1.75	0.191475	0.797347
ENSG00000154845	0.247	7.13	1.75	0.191635	0.797347
ENSG00000136104	-0.115	5.72	1.75	0.191646	0.797347
ENSG00000137776	-0.057	6.87	1.75	0.191679	0.797347
ENSG00000213300	-0.135	4.31	1.75	0.191689	0.797347
ENSG00000156345	0.188	2.62	1.75	0.191864	0.797347
ENSG00000132824	0.104	7.4	1.74	0.192013	0.797347
ENSG00000108055	-0.11	5.96	1.74	0.192212	0.797347
ENSG00000048162	-0.138	3.39	1.74	0.192218	0.797347
ENSG00000130713	-0.11	4.98	1.74	0.192252	0.797347
ENSG00000188342	-0.182	3.93	1.74	0.192471	0.797347
ENSG00000074266	-0.15	4.67	1.74	0.192477	0.797347
ENSG00000165046	0.23	2.53	1.74	0.192572	0.797347
ENSG00000119421	-0.143	4.07	1.74	0.192586	0.797347
ENSG00000170345	0.348	6.72	1.74	0.192908	0.797347
ENSG00000130332	-0.175	5.48	1.74	0.192981	0.797347
ENSG00000211799	0.242	2.96	1.74	0.192994	0.797347
ENSG00000168522	-0.087	6.26	1.74	0.19309	0.797347
ENSG00000186666	-0.182	2.61	1.73	0.193469	0.797347
ENSG00000144136	-0.114	7	1.73	0.193515	0.797347
ENSG00000160796	0.223	9.35	1.73	0.19359	0.797347
ENSG00000141905	0.172	5.17	1.73	0.193648	0.797347
ENSG00000105967	0.259	4.53	1.73	0.193707	0.797347
ENSG00000181218	0.215	2.07	1.73	0.193789	0.797347
ENSG00000116574	0.177	4.21	1.73	0.193831	0.797347
ENSG00000114416	-0.158	6.07	1.73	0.193934	0.797347
ENSG00000175711	0.182	4.68	1.73	0.194061	0.797347
ENSG00000095397	0.239	2.67	1.73	0.194149	0.797347
ENSG00000047597	0.411	1.91	1.72	0.194514	0.797347
ENSG00000048471	-0.172	5.52	1.72	0.194573	0.797347
ENSG00000105402	0.18	6.11	1.72	0.194799	0.797347
ENSG00000141458	-0.146	5.44	1.72	0.194818	0.797347
ENSG00000156052	0.193	6.53	1.72	0.194844	0.797347
ENSG00000134297	-0.148	2.6	1.72	0.194962	0.797347
ENSG00000105879	0.099	5.61	1.72	0.195029	0.797347
ENSG00000196923	0.309	7.2	1.72	0.195128	0.797347
ENSG00000182983	0.3	1.67	1.72	0.19519	0.797347
ENSG00000185262	0.181	7.3	1.72	0.195227	0.797347
ENSG00000182481	-0.164	4.66	1.72	0.195371	0.797347
ENSG00000121851	-0.212	4.36	1.72	0.195458	0.797347
ENSG00000163930	0.077	6.83	1.72	0.195682	0.797347
ENSG00000167548	0.201	7.48	1.72	0.195691	0.797347
ENSG00000147471	0.09	5.83	1.71	0.195744	0.797347
ENSG00000166598	-0.194	8.48	1.71	0.195761	0.797347
ENSG00000198938	0.193	11.17	1.71	0.195802	0.797347
ENSG00000180626	-0.277	3.39	1.71	0.195854	0.797347
ENSG00000106829	0.145	6.47	1.71	0.1959	0.797347
ENSG00000249264	-0.224	2.58	1.71	0.196325	0.797347
ENSG00000178715	-0.401	3.06	1.71	0.196505	0.797347
ENSG00000105501	0.408	2.79	1.71	0.196526	0.797347
ENSG00000049656	-0.103	6.71	1.71	0.196722	0.797347
ENSG00000169884	0.19	3.39	1.71	0.196847	0.797347
ENSG00000092200	0.253	3.53	1.7	0.197166	0.797347
ENSG00000260233	0.199	2.49	1.7	0.197188	0.797347
ENSG00000149577	-0.209	6.49	1.7	0.197228	0.797347
ENSG00000125505	0.313	9.09	1.7	0.197427	0.797347
ENSG00000100442	-0.177	4.44	1.7	0.197527	0.797347
ENSG00000159461	-0.082	6.27	1.7	0.197714	0.797347
ENSG00000124383	-0.121	5.17	1.7	0.19773	0.797347
ENSG00000114491	-0.105	4.65	1.7	0.197732	0.797347
ENSG00000101346	-0.108	5.05	1.7	0.197746	0.797347
ENSG00000183283	0.137	9.62	1.7	0.197832	0.797347
ENSG00000167085	-0.093	5.07	1.7	0.197909	0.797347
ENSG00000092208	-0.256	2.46	1.7	0.197925	0.797347
ENSG00000125434	-0.158	2.85	1.7	0.198106	0.797347
ENSG00000119965	-0.156	3.58	1.7	0.198122	0.797347
ENSG00000166734	0.116	5.71	1.7	0.198139	0.797347
ENSG00000265666	0.3	3.05	1.7	0.198229	0.797347
ENSG00000175806	0.191	4.29	1.69	0.198367	0.797421
ENSG00000173930	0.268	4.14	1.69	0.198759	0.798515
ENSG00000117395	-0.115	4.47	1.69	0.199231	0.799606
ENSG00000113580	0.099	6.94	1.69	0.199276	0.799606
ENSG00000116584	0.112	8.09	1.69	0.199391	0.799606
ENSG00000004779	-0.148	4.91	1.69	0.199515	0.799622
ENSG00000233614	0.872	1.8	1.68	0.199693	0.799852
ENSG00000137074	-0.1	4.17	1.68	0.200011	0.800647
ENSG00000168591	0.118	6.45	1.68	0.20077	0.803199
ENSG00000155868	-0.182	3.61	1.67	0.201051	0.803843
ENSG00000181991	-0.088	3.91	1.67	0.201286	0.804298
ENSG00000110046	0.237	6.81	1.67	0.201559	0.804506
ENSG00000083817	-0.127	2.89	1.67	0.20158	0.804506
ENSG00000059728	0.324	9.47	1.67	0.202031	0.804704
ENSG00000244026	-0.216	2.03	1.67	0.202085	0.804704
ENSG00000228253	0.294	7.09	1.67	0.202153	0.804704
ENSG00000161021	0.12	6.93	1.67	0.20219	0.804704
ENSG00000164754	0.095	7.69	1.66	0.202492	0.804704
ENSG00000185359	0.117	6.57	1.66	0.202553	0.804704
ENSG00000006530	-0.102	5.46	1.66	0.202705	0.804704
ENSG00000137500	-0.143	4.49	1.66	0.202769	0.804704
ENSG00000155368	-0.309	5.11	1.66	0.202837	0.804704
ENSG00000196338	0.177	3.08	1.66	0.202838	0.804704
ENSG00000079459	0.096	6.85	1.66	0.203209	0.804865
ENSG00000196072	-0.225	5.29	1.66	0.203338	0.804865
ENSG00000081307	-0.113	4.73	1.66	0.203431	0.804865
ENSG00000243238	0.492	3.81	1.66	0.203567	0.804865
ENSG00000054282	-0.103	3.74	1.65	0.203734	0.804865
ENSG00000138814	0.141	6.03	1.65	0.20379	0.804865
ENSG00000137312	0.199	7.86	1.65	0.203996	0.804865
ENSG00000242485	-0.129	5.55	1.65	0.204369	0.804865
ENSG00000175354	-0.101	6.06	1.65	0.204687	0.804865
ENSG00000100280	-0.115	6.95	1.64	0.205062	0.804865
ENSG00000129197	-0.135	5.13	1.64	0.20513	0.804865
ENSG00000181220	0.198	6.65	1.64	0.20527	0.804865
ENSG00000243547	0.109	5.47	1.64	0.205403	0.804865
ENSG00000148411	0.181	6.41	1.64	0.205771	0.804865
ENSG00000197050	-0.15	3.35	1.64	0.205796	0.804865
ENSG00000115541	-0.275	2	1.64	0.205901	0.804865
ENSG00000153201	-0.095	6.38	1.64	0.205906	0.804865
ENSG00000131115	-0.125	3.85	1.64	0.205919	0.804865
ENSG00000131797	0.219	6.13	1.64	0.206013	0.804865
ENSG00000162639	-0.161	4.8	1.64	0.206047	0.804865
ENSG00000166261	-0.11	4.54	1.64	0.206204	0.804865
ENSG00000181631	0.265	8.13	1.63	0.206338	0.804865
ENSG00000197008	-0.185	3.21	1.63	0.206639	0.804865
ENSG00000106003	-0.122	8.24	1.63	0.206651	0.804865
ENSG00000011260	-0.091	5.54	1.63	0.206718	0.804865
ENSG00000075239	-0.184	4.13	1.63	0.206812	0.804865
ENSG00000198786	0.301	9.99	1.63	0.206906	0.804865
ENSG00000166532	-0.153	3.99	1.63	0.206937	0.804865
ENSG00000239998	0.274	7.87	1.63	0.207173	0.804865
ENSG00000162664	-0.113	4.48	1.63	0.207194	0.804865
ENSG00000101290	0.126	7.11	1.63	0.207347	0.804865
ENSG00000168374	0.097	6.37	1.63	0.207405	0.804865
ENSG00000136167	0.172	11.34	1.63	0.20757	0.804865
ENSG00000107779	0.184	2.01	1.63	0.207612	0.804865
ENSG00000053372	-0.114	4.58	1.62	0.207809	0.804865
ENSG00000179348	-0.563	4.41	1.62	0.207884	0.804865
ENSG00000090020	0.175	5.39	1.62	0.208485	0.804865
ENSG00000173991	-0.204	2.16	1.62	0.208719	0.804865
ENSG00000114812	0.146	5.33	1.62	0.208884	0.804865
ENSG00000198783	-0.137	4.9	1.61	0.20916	0.804865
ENSG00000003393	-0.101	4.19	1.61	0.209168	0.804865
ENSG00000213280	-0.278	1.69	1.61	0.20925	0.804865
ENSG00000112096	0.319	10.32	1.61	0.209293	0.804865
ENSG00000128011	0.215	4.72	1.61	0.209296	0.804865
ENSG00000108061	0.129	6.37	1.61	0.209313	0.804865
ENSG00000131351	-0.109	3.25	1.61	0.209537	0.804865
ENSG00000272455	-0.163	2.78	1.61	0.209587	0.804865
ENSG00000213903	0.224	6.81	1.61	0.209716	0.804865
ENSG00000134910	-0.104	6.07	1.61	0.209754	0.804865
ENSG00000197540	-0.168	6.9	1.61	0.209842	0.804865
ENSG00000204131	0.24	7.27	1.61	0.209931	0.804865
ENSG00000196204	-0.113	4.5	1.61	0.210012	0.804865
ENSG00000241837	-0.248	3.9	1.61	0.210032	0.804865
ENSG00000132196	-0.096	3.85	1.61	0.210127	0.804865
ENSG00000131669	0.239	8.14	1.61	0.210189	0.804865
ENSG00000134697	-0.101	5.12	1.61	0.210204	0.804865
ENSG00000188603	0.138	3.11	1.61	0.210256	0.804865
ENSG00000181045	0.152	5.08	1.61	0.210329	0.804865
ENSG00000104904	0.195	10.16	1.61	0.2104	0.804865
ENSG00000079819	-0.189	3.69	1.61	0.210426	0.804865
ENSG00000088448	-0.086	7.12	1.61	0.210454	0.804865
ENSG00000148057	-0.152	3.09	1.6	0.210489	0.804865
ENSG00000249859	-0.197	3.59	1.6	0.210496	0.804865
ENSG00000140749	0.25	7.91	1.6	0.21079	0.805528
ENSG00000244398	-0.54	6.33	1.6	0.211065	0.80578
ENSG00000141279	0.113	6.53	1.6	0.211117	0.80578
ENSG00000111674	0.149	5.47	1.6	0.211434	0.80578
ENSG00000232956	-0.136	4.79	1.6	0.211496	0.80578
ENSG00000100284	0.202	6.61	1.6	0.211508	0.80578
ENSG00000163513	0.109	8.76	1.6	0.211582	0.80578
ENSG00000051596	-0.172	3.4	1.59	0.212339	0.807507
ENSG00000118495	0.25	5.1	1.59	0.212763	0.807507
ENSG00000170185	0.12	5.27	1.59	0.212899	0.807507
ENSG00000110931	0.197	7.28	1.59	0.213072	0.807507
ENSG00000163918	-0.15	3.52	1.59	0.213116	0.807507
ENSG00000260260	-0.334	1.55	1.59	0.213131	0.807507
ENSG00000272341	0.162	2.34	1.58	0.213365	0.807507
ENSG00000119048	0.191	6.76	1.58	0.213368	0.807507
ENSG00000168517	0.148	2.3	1.58	0.21393	0.807507
ENSG00000157933	0.138	6.9	1.58	0.213963	0.807507
ENSG00000187605	0.154	6.16	1.58	0.214208	0.807507
ENSG00000187815	-0.111	3.14	1.58	0.214307	0.807507
ENSG00000162086	-0.125	4.82	1.58	0.214364	0.807507
ENSG00000174977	-0.168	2.94	1.58	0.214391	0.807507
ENSG00000189060	0.271	4.56	1.58	0.214592	0.807507
ENSG00000254093	-0.136	2.53	1.58	0.214614	0.807507
ENSG00000177156	0.253	9.25	1.58	0.214688	0.807507
ENSG00000198453	-0.14	2.85	1.58	0.214704	0.807507
ENSG00000085231	-0.304	2.17	1.57	0.214932	0.807507
ENSG00000126581	0.076	6.03	1.57	0.215014	0.807507
ENSG00000278030	0.208	4.22	1.57	0.21518	0.807507
ENSG00000080947	-0.149	3.53	1.57	0.215196	0.807507
ENSG00000204843	0.119	6.48	1.57	0.215362	0.807507
ENSG00000173588	-0.17	2.65	1.57	0.215548	0.807507
ENSG00000224094	-0.53	2.23	1.57	0.215552	0.807507
ENSG00000234912	-0.145	3.72	1.57	0.215592	0.807507
ENSG00000138385	-0.191	5.14	1.57	0.215689	0.807507
ENSG00000110042	-0.227	4.73	1.57	0.21589	0.807507
ENSG00000198892	0.478	3.05	1.57	0.216059	0.807507
ENSG00000116852	0.127	7.82	1.57	0.216073	0.807507
ENSG00000170921	0.185	3.93	1.57	0.216114	0.807507
ENSG00000163788	0.085	7.12	1.57	0.21612	0.807507
ENSG00000121957	0.152	2.69	1.56	0.216541	0.807507
ENSG00000030582	0.252	9.13	1.56	0.217031	0.807507
ENSG00000198498	-0.143	3.17	1.56	0.21727	0.807507
ENSG00000100997	-0.093	4.85	1.56	0.217306	0.807507
ENSG00000139668	0.109	6.38	1.56	0.217538	0.807507
ENSG00000077157	0.232	6.59	1.56	0.217628	0.807507
ENSG00000166295	-0.108	7.05	1.55	0.217681	0.807507
ENSG00000149084	0.205	3.26	1.55	0.217734	0.807507
ENSG00000123066	0.198	6.76	1.55	0.217857	0.807507
ENSG00000109756	0.201	5.62	1.55	0.217973	0.807507
ENSG00000104129	-0.112	3.86	1.55	0.218109	0.807507
ENSG00000108433	-0.088	3.73	1.55	0.218176	0.807507
ENSG00000153113	0.117	7.18	1.55	0.218272	0.807507
ENSG00000100365	0.29	8.39	1.55	0.218353	0.807507
ENSG00000136830	0.215	5.23	1.55	0.218479	0.807507
ENSG00000100991	0.106	7.51	1.55	0.218772	0.807507
ENSG00000107242	-0.176	3.17	1.55	0.218772	0.807507
ENSG00000100784	0.12	5.36	1.55	0.218877	0.807507
ENSG00000138760	-0.13	5.31	1.54	0.21925	0.807507
ENSG00000170049	-0.147	2.51	1.54	0.219328	0.807507
ENSG00000254986	-0.114	4.81	1.54	0.219349	0.807507
ENSG00000240950	-0.2	4.39	1.54	0.219519	0.807507
ENSG00000162881	0.288	4.78	1.54	0.219572	0.807507
ENSG00000140463	-0.099	4.04	1.54	0.220046	0.807507
ENSG00000232346	-0.413	4.28	1.54	0.220163	0.807507
ENSG00000080546	-0.156	5.41	1.53	0.220891	0.807507
ENSG00000197548	0.149	5.19	1.53	0.220918	0.807507
ENSG00000122034	-0.119	7.15	1.53	0.221178	0.807507
ENSG00000179950	-0.085	6.87	1.53	0.221218	0.807507
ENSG00000181826	0.266	3.4	1.53	0.221253	0.807507
ENSG00000168228	-0.112	3.19	1.53	0.221278	0.807507
ENSG00000168653	-0.312	4.48	1.53	0.22129	0.807507
ENSG00000122085	-0.152	5.84	1.53	0.221301	0.807507
ENSG00000186104	-0.122	4.52	1.53	0.221351	0.807507
ENSG00000147162	0.12	9.74	1.53	0.221465	0.807507
ENSG00000079134	-0.102	4.91	1.53	0.221576	0.807507
ENSG00000140287	-0.586	3.88	1.53	0.221653	0.807507
ENSG00000186076	0.192	2.21	1.53	0.221779	0.807507
ENSG00000162819	0.119	5.84	1.53	0.221868	0.807507
ENSG00000103226	0.372	2.2	1.53	0.221897	0.807507
ENSG00000127666	-0.106	4.56	1.53	0.221904	0.807507
ENSG00000139211	0.165	4.2	1.52	0.222094	0.807507
ENSG00000078902	0.133	6.42	1.52	0.222224	0.807507
ENSG00000197124	-0.183	2.31	1.52	0.222241	0.807507
ENSG00000106028	-0.114	5.31	1.52	0.222503	0.807507
ENSG00000196684	-0.168	8.01	1.52	0.222504	0.807507
ENSG00000196531	-0.117	9.53	1.52	0.222651	0.807507
ENSG00000115138	-0.244	2.17	1.52	0.222777	0.807507
ENSG00000143870	-0.139	6.11	1.52	0.222835	0.807507
ENSG00000204519	-0.14	3.95	1.52	0.222932	0.807507
ENSG00000116288	-0.126	6.53	1.52	0.222938	0.807507
ENSG00000163564	-0.175	5.88	1.52	0.22312	0.807507
ENSG00000197385	-0.275	2.36	1.52	0.223144	0.807507
ENSG00000198178	-0.372	1.7	1.52	0.223183	0.807507
ENSG00000130770	-0.125	5.93	1.52	0.223436	0.807507
ENSG00000035664	0.309	6.07	1.52	0.223495	0.807507
ENSG00000185950	0.299	5.68	1.51	0.223587	0.807507
ENSG00000120688	-0.157	3.65	1.51	0.223696	0.807507
ENSG00000072401	0.259	6.11	1.51	0.223721	0.807507
ENSG00000102921	0.17	7.18	1.51	0.223793	0.807507
ENSG00000176834	0.292	2.2	1.51	0.223822	0.807507
ENSG00000237702	0.249	3.23	1.51	0.223854	0.807507
ENSG00000162551	0.493	8.2	1.51	0.224013	0.807507
ENSG00000002549	-0.217	5.83	1.51	0.224098	0.807507
ENSG00000126003	-0.151	5.75	1.51	0.224258	0.807507
ENSG00000116514	0.207	6.92	1.51	0.224292	0.807507
ENSG00000005339	0.192	7.43	1.51	0.224471	0.807507
ENSG00000123684	0.168	7.14	1.51	0.224655	0.807507
ENSG00000129925	0.136	7.53	1.51	0.224693	0.807507
ENSG00000136295	-0.168	6.33	1.51	0.224756	0.807507
ENSG00000128604	-0.13	6.2	1.51	0.224923	0.807507
ENSG00000138802	0.095	5.82	1.51	0.22495	0.807507
ENSG00000148841	0.213	6.85	1.5	0.225094	0.807507
ENSG00000137168	-0.129	3.71	1.5	0.225124	0.807507
ENSG00000163376	-0.207	3.86	1.5	0.225157	0.807507
ENSG00000134326	-0.378	4.07	1.5	0.225171	0.807507
ENSG00000088038	0.121	6.18	1.5	0.225286	0.807507
ENSG00000119574	-0.087	4.3	1.5	0.225379	0.807507
ENSG00000137845	0.102	7.29	1.5	0.225782	0.807936
ENSG00000092820	-0.108	7.81	1.5	0.225814	0.807936
ENSG00000186532	-0.141	4.62	1.5	0.225986	0.807936
ENSG00000090339	0.238	4.81	1.5	0.226155	0.807936
ENSG00000135972	-0.106	3.94	1.5	0.226263	0.807936
ENSG00000177731	0.125	8.06	1.5	0.226309	0.807936
ENSG00000181924	-0.099	4.74	1.5	0.22644	0.807936
ENSG00000224870	-0.082	4.94	1.5	0.22647	0.807936
ENSG00000254685	0.14	3.73	1.49	0.226659	0.808177
ENSG00000136152	-0.065	5.24	1.49	0.226935	0.808637
ENSG00000178449	-0.22	3.39	1.49	0.227105	0.808637
ENSG00000136630	0.331	5.36	1.49	0.227167	0.808637
ENSG00000096070	0.13	5.7	1.49	0.227274	0.808637
ENSG00000142347	0.218	10.31	1.49	0.2274	0.808655
ENSG00000136149	-0.229	3.76	1.49	0.228008	0.809526
ENSG00000163882	-0.129	4.68	1.49	0.228046	0.809526
ENSG00000183621	0.267	4.32	1.49	0.228049	0.809526
ENSG00000124786	-0.117	4.52	1.49	0.228131	0.809526
ENSG00000120708	0.226	7.3	1.48	0.228816	0.811193
ENSG00000020577	-0.231	2.41	1.48	0.228845	0.811193
ENSG00000068366	0.208	6.43	1.48	0.229067	0.811547
ENSG00000205336	-0.258	7.09	1.48	0.229669	0.812709
ENSG00000258102	0.172	3.73	1.48	0.229691	0.812709
ENSG00000181450	-0.146	3.15	1.47	0.230008	0.812709
ENSG00000161955	0.191	3.79	1.47	0.230062	0.812709
ENSG00000159885	-0.158	2.17	1.47	0.230148	0.812709
ENSG00000105011	0.251	4.66	1.47	0.230162	0.812709
ENSG00000257621	-0.167	7.08	1.47	0.230306	0.812709
ENSG00000135604	0.301	6.39	1.47	0.230496	0.812709
ENSG00000089693	0.133	7.27	1.47	0.230648	0.812709
ENSG00000269335	0.129	4.09	1.47	0.230826	0.812709
ENSG00000105321	0.129	5.13	1.47	0.230844	0.812709
ENSG00000163735	0.403	1.61	1.47	0.230881	0.812709
ENSG00000134243	0.284	5.45	1.47	0.23111	0.812709
ENSG00000126822	0.175	7.57	1.47	0.231201	0.812709
ENSG00000143761	0.114	8.85	1.46	0.231308	0.812709
ENSG00000113719	0.281	8.32	1.46	0.231437	0.812709
ENSG00000108384	-0.19	2.93	1.46	0.23147	0.812709
ENSG00000186854	0.215	6.83	1.46	0.231621	0.81281
ENSG00000110395	0.181	7.27	1.46	0.232232	0.814526
ENSG00000079785	-0.1	5.74	1.46	0.232496	0.815021
ENSG00000116161	-0.109	5.56	1.46	0.23274	0.815048
ENSG00000142303	0.202	5.37	1.45	0.232902	0.815048
ENSG00000002834	0.147	8.81	1.45	0.233354	0.815048
ENSG00000169403	0.246	8.62	1.45	0.233518	0.815048
ENSG00000102978	0.083	6.24	1.45	0.23377	0.815048
ENSG00000073910	0.203	6.05	1.45	0.233943	0.815048
ENSG00000167977	-0.073	5.52	1.45	0.234029	0.815048
ENSG00000109320	0.125	6.94	1.45	0.234308	0.815048
ENSG00000108424	0.133	8.04	1.45	0.234314	0.815048
ENSG00000143514	0.101	5.1	1.44	0.234465	0.815048
ENSG00000171522	-0.111	5.78	1.44	0.234573	0.815048
ENSG00000160949	-0.124	3.09	1.44	0.234581	0.815048
ENSG00000147872	-0.12	5.55	1.44	0.234605	0.815048
ENSG00000104131	-0.084	5.55	1.44	0.234667	0.815048
ENSG00000111684	0.202	3.57	1.44	0.234733	0.815048
ENSG00000148331	-0.057	5.62	1.44	0.234752	0.815048
ENSG00000076513	0.136	7.79	1.44	0.234773	0.815048
ENSG00000156675	0.283	7.49	1.44	0.234882	0.815048
ENSG00000110080	0.29	5.22	1.44	0.234952	0.815048
ENSG00000259891	-0.154	2.12	1.44	0.235071	0.815048
ENSG00000107937	-0.074	5.24	1.44	0.235186	0.815048
ENSG00000119471	0.203	5.68	1.44	0.235392	0.815048
ENSG00000259494	-0.153	2.68	1.44	0.235553	0.815048
ENSG00000139620	-0.096	5.4	1.44	0.235598	0.815048
ENSG00000126709	-0.297	6.31	1.44	0.235652	0.815048
ENSG00000168310	0.131	7.24	1.44	0.235687	0.815048
ENSG00000155380	0.13	3.45	1.44	0.235847	0.815179
ENSG00000129245	0.078	5.32	1.43	0.236222	0.815628
ENSG00000134070	-0.107	3.57	1.43	0.236222	0.815628
ENSG00000177383	-0.131	4	1.43	0.236537	0.816025
ENSG00000116299	0.454	6.03	1.43	0.236582	0.816025
ENSG00000204977	-0.095	5.2	1.43	0.236797	0.816342
ENSG00000122694	0.198	8.06	1.43	0.237076	0.816559
ENSG00000173209	-0.122	6.71	1.43	0.237105	0.816559
ENSG00000134072	-0.174	2.42	1.43	0.237425	0.817237
ENSG00000205593	-0.156	3.54	1.43	0.237617	0.817475
ENSG00000100567	-0.183	5.5	1.42	0.238022	0.81842
ENSG00000178935	0.119	4.26	1.42	0.23823	0.81842
ENSG00000125447	0.088	6.88	1.42	0.238431	0.81842
ENSG00000141526	0.237	8.01	1.42	0.238662	0.81842
ENSG00000165288	0.161	5.43	1.42	0.238664	0.81842
ENSG00000129128	0.077	7.22	1.42	0.238775	0.81842
ENSG00000085514	0.246	7.67	1.42	0.238874	0.81842
ENSG00000106733	-0.155	5.51	1.42	0.238875	0.81842
ENSG00000145649	-0.302	6.61	1.41	0.239301	0.819457
ENSG00000180370	0.147	7.59	1.41	0.239737	0.820528
ENSG00000014824	-0.124	4.74	1.41	0.240121	0.821138
ENSG00000198815	0.072	6.22	1.41	0.240189	0.821138
ENSG00000184903	-0.198	1.85	1.41	0.24042	0.821138
ENSG00000067992	0.19	4.35	1.41	0.240855	0.821138
ENSG00000071575	-0.139	7.06	1.41	0.240901	0.821138
ENSG00000170364	-0.143	2.86	1.4	0.24097	0.821138
ENSG00000163635	0.123	6.31	1.4	0.241014	0.821138
ENSG00000080824	-0.189	8.73	1.4	0.241343	0.821138
ENSG00000182774	-0.357	7.61	1.4	0.241416	0.821138
ENSG00000140995	0.155	7.95	1.4	0.241472	0.821138
ENSG00000196247	-0.183	5.13	1.4	0.241495	0.821138
ENSG00000232368	0.212	4.03	1.4	0.241797	0.821138
ENSG00000024048	0.147	7.4	1.4	0.241865	0.821138
ENSG00000033800	0.113	6.43	1.4	0.241992	0.821138
ENSG00000166484	-0.103	4.78	1.4	0.242026	0.821138
ENSG00000178458	0.206	3.16	1.4	0.242244	0.821138
ENSG00000153071	-0.185	3.43	1.4	0.242476	0.821138
ENSG00000100342	-0.23	5.72	1.4	0.242516	0.821138
ENSG00000119844	0.097	5.26	1.4	0.242561	0.821138
ENSG00000170653	0.1	4.59	1.39	0.242704	0.821138
ENSG00000120733	0.118	7.19	1.39	0.242813	0.821138
ENSG00000149564	-0.244	3.11	1.39	0.242992	0.821138
ENSG00000170584	-0.155	3.83	1.39	0.243143	0.821138
ENSG00000166825	0.295	8.29	1.39	0.243156	0.821138
ENSG00000124422	0.137	6.7	1.39	0.243188	0.821138
ENSG00000140836	-0.158	2.44	1.39	0.243241	0.821138
ENSG00000118960	0.122	5.42	1.39	0.243245	0.821138
ENSG00000167272	-0.147	4.61	1.39	0.243777	0.821175
ENSG00000176853	0.122	6.09	1.39	0.243802	0.821175
ENSG00000281005	0.117	4.28	1.39	0.244104	0.821175
ENSG00000129993	0.167	5.88	1.39	0.244138	0.821175
ENSG00000280088	0.184	3.34	1.39	0.24423	0.821175
ENSG00000149639	-0.161	3.68	1.38	0.244309	0.821175
ENSG00000137171	0.071	4.55	1.38	0.244355	0.821175
ENSG00000140044	0.247	5.2	1.38	0.244434	0.821175
ENSG00000090487	0.112	6.93	1.38	0.244451	0.821175
ENSG00000130592	0.179	10.19	1.38	0.244522	0.821175
ENSG00000119684	-0.108	4.69	1.38	0.244732	0.821175
ENSG00000163818	-0.137	3.95	1.38	0.244885	0.821175
ENSG00000140332	0.258	8.11	1.38	0.244984	0.821175
ENSG00000173517	-0.142	4.41	1.38	0.245033	0.821175
ENSG00000075420	0.233	5.69	1.38	0.245107	0.821175
ENSG00000103489	-0.136	5.29	1.38	0.245337	0.821534
ENSG00000168273	-0.183	2.2	1.37	0.246068	0.822561
ENSG00000132661	-0.106	3.88	1.37	0.246097	0.822561
ENSG00000120697	-0.151	4.21	1.37	0.246228	0.822561
ENSG00000155849	0.127	6.19	1.37	0.246314	0.822561
ENSG00000092978	-0.107	3.41	1.37	0.246467	0.822561
ENSG00000279278	0.228	4.07	1.37	0.246579	0.822561
ENSG00000254612	0.126	3.89	1.37	0.246655	0.822561
ENSG00000127081	-0.164	2.99	1.37	0.246833	0.822561
ENSG00000180304	0.178	7.72	1.37	0.246842	0.822561
ENSG00000137266	0.142	3.87	1.37	0.247075	0.822561
ENSG00000248527	0.18	7.77	1.37	0.247296	0.822561
[truncated: 4,658 more rows]
