# Supplementary material for: Peripheral blood transcriptome profiling enables monitoring disease progression in dystrophic mice and patients
Source: EMBO Mol Med. 2021 Mar 10;13(4):e13328. doi: 10.15252/emmm.202013328 (PMC8033515; doi:10.15252/emmm.202013328)
Supplement: Supplementary file 11 — Dataset EV10 [file EMMM-13-e13328-s012.xlsx]

## Sheet: description
Dataset EV10. Results of the analysis of the DMDMex dataset
Tab	Content
1_body_measurements	Results of the test on the association of gene expression with body measurements in DMD patients
2_physical_tests	Results of the test on the association of gene expression with performance tests in DMD patients

## Sheet: 1_body_measurements
genes	logFC	logCPM	F	PValue	FDR
ENSG00000143162	0.077	6.31	34.34	9.54993e-07	0.0119107
ENSG00000104341	0.061	2.45	30.25	2.94231e-06	0.0148222
ENSG00000126432	0.065	7.02	29.45	3.6946e-06	0.0148222
ENSG00000131171	0.039	7.33	28.07	5.53063e-06	0.0148222
ENSG00000119950	0.069	5.84	27.28	6.98415e-06	0.0148222
ENSG00000008394	0.088	3.58	26.71	8.27665e-06	0.0148222
ENSG00000131981	0.097	7.05	26.34	9.24454e-06	0.0148222
ENSG00000211934	-0.271	4.26	25.83	1.07927e-05	0.0148222
ENSG00000206047	0.307	3.59	25.63	1.1485e-05	0.0148222
ENSG00000096006	0.273	3.62	25.29	1.27591e-05	0.0148222
ENSG00000141505	0.08	3.83	24.75	1.50788e-05	0.0148222
ENSG00000079263	-0.033	5.79	24.51	1.62323e-05	0.0148222
ENSG00000186792	0.096	1.81	24.38	1.69432e-05	0.0148222
ENSG00000011028	0.107	2.73	24.25	1.76216e-05	0.0148222
ENSG00000100225	0.103	8.73	24.21	1.78265e-05	0.0148222
ENSG00000067836	0.055	5.56	23.98	1.91719e-05	0.0149445
ENSG00000141030	0.031	6	22.51	3.07067e-05	0.0209053
ENSG00000169877	0.163	4.77	22.4	3.17847e-05	0.0209053
ENSG00000112335	0.033	7.26	22.39	3.18473e-05	0.0209053
ENSG00000134627	0.089	2.33	21.85	3.80383e-05	0.0227412
ENSG00000171552	0.101	6.83	21.66	4.052e-05	0.0227412
ENSG00000172331	0.077	4.86	21.64	4.07407e-05	0.0227412
ENSG00000112146	0.041	6.66	21.53	4.22765e-05	0.0227412
ENSG00000197077	-0.084	3.24	21.42	4.38797e-05	0.0227412
ENSG00000104765	0.058	7.33	21.24	4.65786e-05	0.0227412
ENSG00000101425	0.268	5.21	20.99	5.04646e-05	0.0227412
ENSG00000240247	0.302	1.56	20.96	5.10511e-05	0.0227412
ENSG00000101445	-0.044	6.81	20.96	5.10547e-05	0.0227412
ENSG00000100614	0.049	6.8	20.8	5.37924e-05	0.0231265
ENSG00000182287	0.046	6.86	20.69	5.59328e-05	0.0231265
ENSG00000185436	-0.068	3.55	20.6	5.74824e-05	0.0231265
ENSG00000104205	0.035	3.38	20.4	6.16176e-05	0.0240154
ENSG00000092067	0.125	3.46	20.26	6.44674e-05	0.0243648
ENSG00000160190	-0.028	4.62	20.07	6.89228e-05	0.0252825
ENSG00000124191	-0.096	2.07	19.97	7.12495e-05	0.0253893
ENSG00000164047	0.252	5.89	19.56	8.18475e-05	0.0279571
ENSG00000152217	-0.066	3.36	19.52	8.29387e-05	0.0279571
ENSG00000163444	0.015	5.53	19.39	8.67926e-05	0.0284863
ENSG00000107262	0.088	7.31	19.03	9.82693e-05	0.03082
ENSG00000133606	0.05	8.06	19.01	9.88453e-05	0.03082
ENSG00000181035	-0.036	5.5	18.73	0.000109042	0.0319515
ENSG00000189060	0.079	4.45	18.63	0.000112873	0.0319515
ENSG00000109685	-0.029	5.43	18.61	0.000113623	0.0319515
ENSG00000180773	0.038	4.13	18.58	0.000114834	0.0319515
ENSG00000104918	0.174	3.63	18.52	0.000117235	0.0319515
ENSG00000182512	0.068	5.58	18.51	0.000117845	0.0319515
ENSG00000165775	0.049	5.63	18.31	0.00012645	0.033555
ENSG00000144791	-0.035	5.84	18.18	0.00013205	0.0343111
ENSG00000146373	0.07	1.84	17.93	0.000144224	0.0364818
ENSG00000073792	0.092	3.2	17.89	0.000146255	0.0364818
ENSG00000123352	-0.048	3.11	17.44	0.000171709	0.040013
ENSG00000072858	-0.038	5.49	17.4	0.000174655	0.040013
ENSG00000006432	-0.053	3.07	17.35	0.000177477	0.040013
ENSG00000157870	-0.034	4.83	17.34	0.000178446	0.040013
ENSG00000172232	0.262	4.76	17.31	0.000180336	0.040013
ENSG00000173391	0.268	2.52	17.28	0.000182058	0.040013
ENSG00000134827	0.176	4.01	17.27	0.000182869	0.040013
ENSG00000148655	0.074	2.4	17.14	0.000191239	0.0410221
ENSG00000143799	-0.033	7.03	16.92	0.000207532	0.0410221
ENSG00000070182	0.131	2.68	16.86	0.000211891	0.0410221
ENSG00000231711	0.059	2.1	16.85	0.000212288	0.0410221
ENSG00000150782	0.066	3.08	16.85	0.000212621	0.0410221
ENSG00000115318	0.062	2.9	16.84	0.00021316	0.0410221
ENSG00000167034	0.199	1.84	16.84	0.000213418	0.0410221
ENSG00000103342	0.043	6.94	16.83	0.000213794	0.0410221
ENSG00000070371	0.104	3.18	16.78	0.000218018	0.0411988
ENSG00000179869	0.233	2.43	16.59	0.000233674	0.0434982
ENSG00000133104	0.033	4.98	16.54	0.000237905	0.0436345
ENSG00000198876	0.074	7.16	16.43	0.000247264	0.0440752
ENSG00000124469	0.269	4.47	16.43	0.000247375	0.0440752
ENSG00000135414	-0.03	4.26	16.36	0.00025432	0.0445736
ENSG00000102109	0.096	2.08	16.32	0.00025732	0.0445736
ENSG00000204613	0.129	1.59	16.18	0.000271338	0.0451816
ENSG00000196415	0.243	2.67	16.12	0.00027737	0.0451816
ENSG00000135218	0.063	6.61	16.11	0.000278113	0.0451816
ENSG00000145335	0.134	5.29	16.03	0.000286789	0.0451816
ENSG00000106546	0.049	4.21	16.03	0.000287049	0.0451816
ENSG00000060982	0.081	2.17	15.94	0.000296086	0.0451816
ENSG00000005381	0.231	4.84	15.93	0.000297828	0.0451816
ENSG00000127603	-0.04	7.88	15.9	0.000301005	0.0451816
ENSG00000257017	0.181	4.03	15.89	0.00030232	0.0451816
ENSG00000211947	-0.142	4.32	15.88	0.000302427	0.0451816
ENSG00000223350	-0.217	2.56	15.85	0.000305995	0.0451816
ENSG00000213300	-0.039	4.34	15.84	0.000307813	0.0451816
ENSG00000197561	0.259	4.67	15.84	0.000307925	0.0451816
ENSG00000171067	-0.029	4.59	15.72	0.00032148	0.046622
ENSG00000100448	0.254	3.7	15.63	0.000332688	0.0475051
ENSG00000240864	-0.108	3.85	15.61	0.000335187	0.0475051
ENSG00000104043	0.082	4.31	15.57	0.000340233	0.047624
ENSG00000066926	0.049	4.23	15.53	0.000344877	0.047624
ENSG00000129055	0.033	5.19	15.51	0.000347481	0.047624
ENSG00000063601	-0.023	6.08	15.48	0.000351341	0.0476296
ENSG00000177879	0.034	5.16	15.44	0.000356369	0.0477918
ENSG00000118113	0.261	4.87	15.4	0.000362225	0.0480603
ENSG00000090013	0.091	7.08	15.33	0.000372075	0.0488476
ENSG00000204136	0.093	3.15	15.27	0.000380366	0.0490225
ENSG00000127720	0.028	3.07	15.24	0.000384567	0.0490225
ENSG00000211972	-0.146	1.66	15.23	0.000385199	0.0490225
ENSG00000169446	0.024	4.91	15.2	0.0003904	0.0491826
ENSG00000169871	-0.023	7.46	15.15	0.000397819	0.049616
ENSG00000148346	0.256	6.32	15.06	0.000410881	0.0504533
ENSG00000149516	0.21	4.54	15.05	0.000412624	0.0504533
ENSG00000136213	-0.044	5.9	14.94	0.000430558	0.0506239
ENSG00000090924	-0.04	5.34	14.93	0.000431823	0.0506239
ENSG00000188807	-0.032	2.95	14.93	0.000432121	0.0506239
ENSG00000100558	0.14	2.09	14.91	0.000434906	0.0506239
ENSG00000086548	0.268	3.82	14.89	0.000439205	0.0506239
ENSG00000224940	0.176	1.52	14.86	0.000442908	0.0506239
ENSG00000135070	0.021	5.04	14.85	0.000445583	0.0506239
ENSG00000143774	0.073	8.95	14.84	0.00044649	0.0506239
ENSG00000178445	-0.197	1.59	14.77	0.000458495	0.0515166
ENSG00000105612	0.049	5.34	14.74	0.000464485	0.0516428
ENSG00000135845	0.027	5.29	14.7	0.000470481	0.0516428
ENSG00000172594	0.077	2.55	14.68	0.000474549	0.0516428
ENSG00000140264	0.045	7.86	14.67	0.000476181	0.0516428
ENSG00000198830	0.026	7.43	14.59	0.000490465	0.0521692
ENSG00000118855	0.038	6.71	14.59	0.00049168	0.0521692
ENSG00000115129	0.059	2.68	14.58	0.000493582	0.0521692
ENSG00000211669	-0.16	3.43	14.54	0.000501464	0.0525568
ENSG00000108309	0.107	4.57	14.51	0.000506299	0.0526214
ENSG00000133063	0.179	3.05	14.47	0.000514869	0.0530698
ENSG00000103657	-0.03	6.92	14.44	0.00052116	0.053278
ENSG00000239839	0.306	8.23	14.38	0.000532521	0.0537515
ENSG00000138092	-0.041	2.15	14.37	0.000534412	0.0537515
ENSG00000169385	0.142	5.35	14.25	0.000559044	0.0556478
ENSG00000144677	0.087	2.39	14.24	0.000562207	0.0556478
ENSG00000104885	-0.024	5.48	14.18	0.000573904	0.0556478
ENSG00000177868	0.049	3.1	14.13	0.000584708	0.0556478
ENSG00000168924	-0.027	5.27	14.13	0.000586274	0.0556478
ENSG00000085719	0.04	6.1	14.12	0.000589042	0.0556478
ENSG00000004468	-0.067	5.44	14.09	0.000595126	0.0556478
ENSG00000077782	0.104	3.09	14.09	0.000595934	0.0556478
ENSG00000105472	0.067	2.68	14.04	0.00060616	0.0556478
ENSG00000173821	-0.039	9.12	14.02	0.000611655	0.0556478
ENSG00000143612	0.02	7.1	14.01	0.000613624	0.0556478
ENSG00000167641	-0.084	2.08	14.01	0.000614405	0.0556478
ENSG00000204010	0.129	2.64	14	0.000615135	0.0556478
ENSG00000185800	-0.043	4.04	14	0.000615731	0.0556478
ENSG00000263563	0.091	1.65	13.98	0.000620371	0.0556638
ENSG00000211967	-0.154	2.81	13.86	0.000650014	0.057907
ENSG00000126001	-0.026	6.52	13.81	0.000663736	0.05871
ENSG00000175294	0.062	2.22	13.76	0.000674759	0.0592647
ENSG00000082146	0.105	6.14	13.72	0.000685062	0.0597489
ENSG00000070404	0.065	2.85	13.69	0.000694929	0.0598128
ENSG00000122644	0.047	3.14	13.69	0.000695386	0.0598128
ENSG00000211956	-0.124	4.28	13.58	0.000723924	0.0614748
ENSG00000189068	0.107	3.97	13.58	0.000724567	0.0614748
ENSG00000139278	0.04	7.53	13.56	0.000729535	0.0614781
ENSG00000197006	0.038	7.32	13.45	0.000763478	0.0628445
ENSG00000245571	-0.032	2.8	13.43	0.000767042	0.0628445
ENSG00000196998	0.037	6.85	13.43	0.000768206	0.0628445
ENSG00000110777	-0.063	6.19	13.41	0.000775423	0.0628445
ENSG00000164414	0.054	4.04	13.4	0.000778493	0.0628445
ENSG00000111666	0.063	5.46	13.37	0.000786788	0.0628445
ENSG00000243811	-0.035	5.05	13.36	0.000788486	0.0628445
ENSG00000204370	0.026	5.77	13.36	0.000789224	0.0628445
ENSG00000123091	0.036	5.9	13.36	0.000791099	0.0628445
ENSG00000254635	0.03	4.86	13.31	0.000805283	0.0635664
ENSG00000109270	0.028	5.3	13.26	0.000822048	0.0641114
ENSG00000167984	-0.036	7.27	13.24	0.000827229	0.0641114
ENSG00000119326	0.074	2	13.24	0.000827608	0.0641114
ENSG00000124098	0.097	7.01	13.21	0.000837247	0.064174
ENSG00000119862	0.107	3.77	13.19	0.000843003	0.064174
ENSG00000137265	-0.06	5.32	13.19	0.000843853	0.064174
ENSG00000135862	-0.062	2.57	13.14	0.000860373	0.0650338
ENSG00000091490	-0.041	6.86	13.08	0.00088131	0.0657542
ENSG00000006607	-0.033	3.98	13.08	0.000883007	0.0657542
ENSG00000042493	0.043	7.02	13.06	0.000889214	0.0657542
ENSG00000241244	-0.34	2.72	13.05	0.000890993	0.0657542
ENSG00000156381	0.075	2.97	13.02	0.000903867	0.066025
ENSG00000243466	-0.102	5.89	13.01	0.000905249	0.066025
ENSG00000165704	0.019	4.35	12.95	0.00092832	0.067314
ENSG00000211599	-0.154	1.56	12.89	0.000949477	0.0684502
ENSG00000133069	0.093	4.13	12.85	0.000966673	0.0692893
ENSG00000243317	0.032	5.73	12.81	0.000979745	0.0694479
ENSG00000163993	0.169	5.85	12.8	0.000984109	0.0694479
ENSG00000159433	-0.044	4.25	12.8	0.00098559	0.0694479
ENSG00000167705	0.089	4.99	12.76	0.000999077	0.0700027
ENSG00000283646	0.221	2.45	12.75	0.00100517	0.0700365
ENSG00000012223	0.256	6.86	12.68	0.00103056	0.0714062
ENSG00000134152	0.052	5.5	12.64	0.00104732	0.0717851
ENSG00000211638	-0.326	4.68	12.64	0.00104754	0.0717851
ENSG00000114784	0.029	5.85	12.62	0.00105841	0.0721337
ENSG00000120265	0.028	5.78	12.6	0.00106735	0.0721691
ENSG00000139684	0.024	5.98	12.57	0.00107893	0.0721691
ENSG00000042753	0.037	5.98	12.57	0.00108041	0.0721691
ENSG00000165672	0.025	6.42	12.56	0.00108207	0.0721691
ENSG00000177409	-0.039	6.95	12.54	0.0010913	0.0723971
ENSG00000130821	0.112	4.3	12.52	0.00110245	0.0725347
ENSG00000239264	-0.158	2.49	12.51	0.00110518	0.0725347
ENSG00000211973	-0.142	1.99	12.5	0.00111082	0.0725347
ENSG00000133742	0.175	3.51	12.47	0.00112083	0.0727004
ENSG00000161405	-0.032	7.74	12.46	0.00112501	0.0727004
ENSG00000235105	0.104	3.78	12.42	0.00114409	0.0732296
ENSG00000176595	0.041	4.85	12.42	0.00114495	0.0732296
ENSG00000205133	0.06	3.59	12.4	0.00115243	0.0733324
ENSG00000123989	-0.064	3.25	12.39	0.00115965	0.0734169
ENSG00000145569	0.031	5.65	12.34	0.00118394	0.0742255
ENSG00000256269	0.05	4.29	12.34	0.00118507	0.0742255
ENSG00000211644	-0.146	1.85	12.32	0.00119027	0.0742255
ENSG00000132819	0.045	7.73	12.28	0.00120931	0.0750375
ENSG00000137198	0.11	4.66	12.24	0.0012329	0.0761224
ENSG00000164080	-0.024	4.96	12.21	0.00124856	0.0767098
ENSG00000101057	-0.08	4	12.19	0.00125731	0.0768687
ENSG00000078124	0.026	4.37	12.14	0.00128346	0.0780844
ENSG00000148925	0.03	5.07	12.12	0.0012927	0.078265
ENSG00000136842	0.119	2.89	12.09	0.0013082	0.0784528
ENSG00000143158	0.028	4.38	12.08	0.0013143	0.0784528
ENSG00000102554	0.076	1.88	12.08	0.00131468	0.0784528
ENSG00000135916	-0.062	6.42	12.06	0.00132525	0.0787073
ENSG00000124772	-0.063	5.53	12.02	0.00134553	0.0795331
ENSG00000258227	0.098	2.64	12	0.00135699	0.0798321
ENSG00000211664	-0.177	2.13	11.98	0.00136503	0.0799281
ENSG00000022840	0.055	8.24	11.97	0.00137348	0.0800472
ENSG00000233306	-0.081	2.89	11.94	0.001391	0.080461
ENSG00000174695	0.026	6.71	11.93	0.00139349	0.080461
ENSG00000182220	0.028	7.12	11.89	0.00141678	0.0812753
ENSG00000131966	0.02	5.61	11.89	0.00142062	0.0812753
ENSG00000189233	-0.074	2.47	11.87	0.00142986	0.0814302
ENSG00000174099	0.1	2.17	11.84	0.00144597	0.0819736
ENSG00000164821	0.251	5.34	11.79	0.0014756	0.0832745
ENSG00000241294	-0.201	3.62	11.78	0.00148437	0.0833922
ENSG00000126858	0.028	5.65	11.7	0.00153418	0.0858041
ENSG00000166947	0.12	4.75	11.68	0.00154596	0.0860769
ENSG00000280138	-0.038	2.64	11.64	0.00157217	0.0871469
ENSG00000101782	0.022	6.39	11.62	0.00158296	0.0873571
ENSG00000140307	0.023	4.85	11.59	0.00160014	0.087591
ENSG00000230989	0.036	5.71	11.59	0.00160125	0.087591
ENSG00000132823	0.034	6.27	11.56	0.00162231	0.0881219
ENSG00000026025	0.046	9.07	11.55	0.00163115	0.0881219
ENSG00000128731	-0.035	5.41	11.55	0.00163215	0.0881219
ENSG00000211942	-0.109	1.62	11.53	0.00164269	0.0882668
ENSG00000240505	-0.086	2.95	11.52	0.00164899	0.0882668
ENSG00000103769	0.023	6.56	11.47	0.00168276	0.088875
ENSG00000239951	-0.108	6.83	11.46	0.00168853	0.088875
ENSG00000008853	-0.036	4.2	11.45	0.00169573	0.088875
ENSG00000119729	0.022	5.88	11.44	0.00170443	0.088875
ENSG00000154310	-0.042	4.93	11.44	0.00170609	0.088875
ENSG00000120910	-0.027	5.64	11.43	0.00170855	0.088875
ENSG00000169397	0.239	3.86	11.43	0.00171023	0.088875
ENSG00000163453	0.041	3.9	11.42	0.00171837	0.0889274
ENSG00000255587	0.063	3.9	11.41	0.00172613	0.0889597
ENSG00000043093	0.026	5.03	11.37	0.00175664	0.0896297
ENSG00000119673	-0.043	3.45	11.36	0.00175762	0.0896297
ENSG00000171456	-0.021	6.83	11.35	0.00177067	0.0896297
ENSG00000134108	0.018	6.49	11.35	0.00177107	0.0896297
ENSG00000049759	0.051	2.29	11.34	0.00177783	0.0896297
ENSG00000015133	-0.029	7.78	11.33	0.00178575	0.0896297
ENSG00000085265	0.062	9.9	11.32	0.00178943	0.0896297
ENSG00000198840	0.034	9.27	11.29	0.00181066	0.0903301
ENSG00000278196	-0.166	5.5	11.26	0.00183346	0.090626
ENSG00000128891	-0.033	4.11	11.25	0.00184239	0.090626
ENSG00000117697	0.018	5.1	11.24	0.00184867	0.090626
ENSG00000214253	0.034	6.44	11.23	0.00185907	0.090626
ENSG00000125037	0.053	6.11	11.23	0.00186011	0.090626
ENSG00000231991	0.039	5.42	11.23	0.00186019	0.090626
ENSG00000127124	-0.041	3.9	11.18	0.0018948	0.0914417
ENSG00000162367	0.088	3.32	11.18	0.00189648	0.0914417
ENSG00000075651	0.063	2.74	11.18	0.00189892	0.0914417
ENSG00000102145	0.084	3.92	11.15	0.00192338	0.0916624
ENSG00000136929	0.071	2.87	11.14	0.00192887	0.0916624
ENSG00000198286	-0.032	7.26	11.11	0.00194905	0.0916624
ENSG00000196371	0.046	3.83	11.1	0.00195779	0.0916624
ENSG00000184743	0.018	5.58	11.1	0.0019628	0.0916624
ENSG00000181638	-0.028	2.87	11.08	0.00197353	0.0916624
ENSG00000047597	0.099	1.73	11.08	0.0019736	0.0916624
ENSG00000013563	0.025	4.04	11.08	0.00197602	0.0916624
ENSG00000159346	0.078	8.81	11.08	0.00197861	0.0916624
ENSG00000150540	0.053	4.07	11.07	0.00198189	0.0916624
ENSG00000224373	-0.143	4.15	11.07	0.00198435	0.0916624
ENSG00000158158	-0.022	4.24	11.06	0.00199618	0.0918683
ENSG00000211976	-0.139	1.8	11.04	0.00200892	0.092115
ENSG00000172349	-0.015	8.49	11	0.00204628	0.0931677
ENSG00000112773	0.034	5.02	11	0.00204682	0.0931677
ENSG00000104936	-0.037	4.07	10.98	0.00206114	0.0934783
ENSG00000091831	-0.062	2.14	10.96	0.00208114	0.0940435
ENSG00000179862	0.08	3.6	10.93	0.00210011	0.0945579
ENSG00000242472	-0.092	2.34	10.92	0.00211298	0.0946777
ENSG00000162298	-0.021	6.27	10.91	0.0021228	0.0946777
ENSG00000082438	-0.062	3.59	10.9	0.0021324	0.0946777
ENSG00000211678	-0.109	2.1	10.9	0.00213313	0.0946777
ENSG00000211949	-0.115	5.21	10.87	0.00215844	0.0953758
ENSG00000135046	0.05	8.22	10.86	0.00216561	0.0953758
ENSG00000211648	-0.11	4.82	10.85	0.0021718	0.0953758
ENSG00000078699	-0.021	5.67	10.84	0.00218575	0.0956515
ENSG00000170476	-0.107	5.73	10.8	0.00222	0.0968107
ENSG00000166548	0.043	4.69	10.78	0.00223552	0.0971477
ENSG00000182957	-0.019	7.28	10.75	0.00226543	0.0980212
ENSG00000122188	-0.043	4.87	10.75	0.00227134	0.0980212
ENSG00000159200	0.024	3.86	10.7	0.00231616	0.0996108
ENSG00000211663	-0.112	4.97	10.66	0.00235374	0.100879
ENSG00000121552	0.094	5.32	10.63	0.002384	0.101021
ENSG00000111729	0.054	5.11	10.63	0.00238564	0.101021
ENSG00000272391	-0.02	5.81	10.6	0.00241382	0.101021
ENSG00000233276	0.057	8.5	10.6	0.00241579	0.101021
ENSG00000113811	0.045	4.85	10.58	0.002434	0.101021
ENSG00000111275	0.065	5.58	10.58	0.00243946	0.101021
ENSG00000008438	0.137	5.09	10.57	0.002446	0.101021
ENSG00000196092	-0.064	5.41	10.56	0.00245413	0.101021
ENSG00000110583	-0.026	5.48	10.54	0.00247326	0.101021
ENSG00000272398	0.085	5.87	10.53	0.00248214	0.101021
ENSG00000143321	0.026	7.51	10.53	0.00248475	0.101021
ENSG00000205639	0.096	2.05	10.53	0.00248539	0.101021
ENSG00000004939	0.125	6.69	10.53	0.00249185	0.101021
ENSG00000160007	-0.024	5.24	10.52	0.00249434	0.101021
ENSG00000198793	-0.021	6.04	10.52	0.00249778	0.101021
ENSG00000154813	0.022	4.87	10.52	0.00250156	0.101021
ENSG00000212719	0.036	2.32	10.5	0.00251965	0.101021
ENSG00000211933	-0.135	2.91	10.5	0.00252024	0.101021
ENSG00000161791	-0.036	6.19	10.49	0.00252562	0.101021
ENSG00000211896	-0.112	8.68	10.48	0.00254063	0.101021
ENSG00000132196	-0.022	3.91	10.48	0.00254177	0.101021
ENSG00000130021	0.022	4.03	10.47	0.00254512	0.101021
ENSG00000197386	-0.025	6.53	10.47	0.00254851	0.101021
ENSG00000106617	0.014	5.35	10.47	0.00255145	0.101021
ENSG00000243290	-0.117	2.76	10.43	0.00259523	0.102427
ENSG00000173473	-0.02	6.36	10.42	0.00260339	0.102427
ENSG00000117758	0.021	5.31	10.4	0.00262239	0.1026
ENSG00000136819	0.05	7.21	10.4	0.00262508	0.1026
ENSG00000100354	-0.025	6.56	10.38	0.00264577	0.1026
ENSG00000197956	0.048	9.27	10.38	0.00264761	0.1026
ENSG00000170385	0.024	5.08	10.37	0.00265536	0.1026
ENSG00000176715	-0.021	6.16	10.36	0.00266846	0.1026
ENSG00000160746	0.05	4.18	10.36	0.00266957	0.1026
ENSG00000198898	0.036	6.97	10.36	0.00267358	0.1026
ENSG00000154930	-0.02	6.81	10.34	0.00269923	0.103212
ENSG00000067369	-0.033	4.33	10.32	0.00272195	0.103212
ENSG00000136908	0.046	5.36	10.31	0.00273102	0.103212
ENSG00000110200	0.037	2.54	10.31	0.00273278	0.103212
ENSG00000124172	0.064	7.76	10.3	0.0027375	0.103212
ENSG00000171840	0.049	4.33	10.3	0.00273934	0.103212
ENSG00000172270	0.048	8.67	10.29	0.00274748	0.103212
ENSG00000211938	-0.155	4.93	10.28	0.00275835	0.10331
ENSG00000157823	0.029	4.3	10.27	0.00277037	0.103449
ENSG00000049860	0.038	6.49	10.25	0.00279287	0.103655
ENSG00000119414	0.016	6.75	10.25	0.0028007	0.103655
ENSG00000197705	-0.069	3.15	10.24	0.00280453	0.103655
ENSG00000134452	-0.019	5.91	10.24	0.00280911	0.103655
ENSG00000148908	0.045	6.44	10.22	0.00282966	0.104105
ENSG00000228594	0.043	2.69	10.2	0.00285252	0.104637
ENSG00000162775	-0.019	4.56	10.17	0.00290018	0.106073
ENSG00000134717	0.021	5.35	10.16	0.00291098	0.106157
ENSG00000025039	0.065	4.05	10.14	0.00293634	0.106269
ENSG00000075275	-0.061	3.43	10.13	0.00293956	0.106269
ENSG00000139117	0.044	3.08	10.13	0.0029396	0.106269
ENSG00000071564	-0.031	6.96	10.09	0.00299791	0.107833
ENSG00000138029	0.021	6.76	10.09	0.00300015	0.107833
ENSG00000280088	0.047	3.18	10.07	0.00302378	0.10837
ENSG00000170315	0.067	8.73	10.06	0.00303771	0.108434
ENSG00000203644	0.066	3.85	10.04	0.00305561	0.108434
ENSG00000226777	-0.059	5.75	10.04	0.0030567	0.108434
ENSG00000182551	0.025	5.43	10.04	0.00306035	0.108434
ENSG00000168137	-0.018	6.75	10.03	0.00307049	0.108485
ENSG00000104388	0.026	6.15	10.02	0.00309182	0.10893
ENSG00000108557	-0.036	4.7	9.98	0.00313722	0.110218
ENSG00000064763	0.068	4.45	9.96	0.00316119	0.110693
ENSG00000140750	-0.024	6.27	9.96	0.00316849	0.110693
ENSG00000072134	-0.046	2.75	9.93	0.0032002	0.111264
ENSG00000110987	-0.067	4.27	9.93	0.00320268	0.111264
ENSG00000211945	-0.089	4.13	9.92	0.00322499	0.111728
ENSG00000274307	-0.044	2.09	9.9	0.00324181	0.111771
ENSG00000040933	-0.018	7.45	9.9	0.00324417	0.111771
ENSG00000247077	-0.021	5.03	9.87	0.00329542	0.112815
ENSG00000118513	0.054	2.96	9.86	0.00330708	0.112815
ENSG00000103363	0.042	6.66	9.85	0.00331371	0.112815
ENSG00000105610	0.107	3.25	9.85	0.0033151	0.112815
ENSG00000100528	0.021	5.57	9.85	0.00331968	0.112815
ENSG00000196154	0.052	9.43	9.84	0.00333885	0.113158
ENSG00000244437	-0.089	5.2	9.82	0.00336375	0.113179
ENSG00000184792	0.066	4.47	9.81	0.00337435	0.113179
ENSG00000118369	-0.024	3.9	9.81	0.00337484	0.113179
ENSG00000105968	0.013	6.7	9.81	0.00337576	0.113179
ENSG00000138061	0.073	4.82	9.8	0.00339641	0.113566
ENSG00000100139	-0.022	4.81	9.78	0.00342612	0.114253
ENSG00000074319	0.022	6.03	9.76	0.00344269	0.114412
ENSG00000213639	0.027	7.07	9.76	0.00344924	0.114412
ENSG00000124104	0.046	2.34	9.74	0.00348399	0.11491
ENSG00000049245	0.031	6.46	9.74	0.00348488	0.11491
ENSG00000158856	0.094	7.64	9.73	0.00349188	0.11491
ENSG00000068697	0.026	6.87	9.71	0.00353015	0.115374
ENSG00000179526	0.041	6.44	9.7	0.00353417	0.115374
ENSG00000237111	-0.084	2.17	9.7	0.00354308	0.115374
ENSG00000165168	0.042	8.66	9.69	0.00354895	0.115374
ENSG00000138640	0.04	4.12	9.69	0.00355566	0.115374
ENSG00000186001	-0.017	5.67	9.68	0.00356891	0.115374
ENSG00000198846	-0.053	3.83	9.68	0.00357133	0.115374
ENSG00000033170	-0.038	4.41	9.67	0.00358	0.115374
ENSG00000126705	-0.034	4.1	9.66	0.00359633	0.115432
ENSG00000198417	0.038	2.95	9.65	0.00361385	0.115432
ENSG00000071243	0.019	4.68	9.62	0.00366568	0.115432
ENSG00000141504	0.033	5.28	9.61	0.00367606	0.115432
ENSG00000155962	0.044	1.91	9.61	0.00367798	0.115432
ENSG00000120742	0.02	7.82	9.61	0.00368039	0.115432
ENSG00000187017	0.077	3.35	9.6	0.00368823	0.115432
ENSG00000118520	0.152	3.6	9.6	0.00369948	0.115432
ENSG00000138413	0.028	5.34	9.59	0.00370389	0.115432
ENSG00000172840	-0.027	3.68	9.59	0.00371414	0.115432
ENSG00000260404	-0.045	4.66	9.59	0.00371698	0.115432
ENSG00000196169	-0.119	2.05	9.59	0.00371853	0.115432
ENSG00000106266	-0.022	4.31	9.58	0.00372573	0.115432
ENSG00000118508	0.06	5.5	9.58	0.00372958	0.115432
ENSG00000130304	0.028	4.56	9.58	0.00373059	0.115432
ENSG00000171992	-0.063	3.4	9.58	0.00373285	0.115432
ENSG00000111843	0.039	4.98	9.57	0.00373913	0.115432
ENSG00000042445	-0.021	4.91	9.57	0.00375086	0.115508
ENSG00000197111	0.021	7.71	9.55	0.00377777	0.115708
ENSG00000026751	-0.044	6.71	9.55	0.00378211	0.115708
ENSG00000251562	-0.045	8.02	9.54	0.00379043	0.115708
ENSG00000224650	-0.113	3.64	9.54	0.00379447	0.115708
ENSG00000150593	-0.025	7.25	9.52	0.00382605	0.115885
ENSG00000034713	0.032	6.89	9.52	0.00383235	0.115885
ENSG00000099804	0.057	6.8	9.51	0.00383685	0.115885
ENSG00000173065	-0.019	4.06	9.51	0.00384347	0.115885
ENSG00000183323	0.039	4.8	9.51	0.00384673	0.115885
ENSG00000030110	-0.032	5.58	9.47	0.00390108	0.117193
ENSG00000104903	0.053	6.92	9.46	0.00392418	0.117193
ENSG00000132669	0.054	3.58	9.46	0.0039277	0.117193
ENSG00000166483	-0.034	3.56	9.45	0.00394054	0.117193
ENSG00000211670	-0.125	2.38	9.45	0.00394834	0.117193
ENSG00000183625	0.069	5.2	9.44	0.00396458	0.117193
ENSG00000114013	0.041	5.59	9.43	0.0039708	0.117193
ENSG00000049618	-0.024	6.06	9.42	0.00398932	0.117193
ENSG00000130787	-0.041	6.47	9.42	0.00400291	0.117193
ENSG00000156026	0.034	4.53	9.41	0.00400572	0.117193
ENSG00000104892	0.113	1.94	9.41	0.00400876	0.117193
ENSG00000073008	0.052	2.92	9.41	0.00401266	0.117193
ENSG00000128596	-0.045	2.41	9.4	0.00402336	0.117193
ENSG00000240041	-0.086	1.61	9.4	0.00402726	0.117193
ENSG00000213190	-0.041	4.89	9.4	0.0040311	0.117193
ENSG00000115561	0.027	5.86	9.37	0.00407547	0.118009
ENSG00000131069	0.037	5.25	9.37	0.00407807	0.118009
ENSG00000008441	0.07	3.73	9.35	0.00411802	0.118486
ENSG00000185787	0.018	7.28	9.35	0.00412176	0.118486
ENSG00000162739	-0.026	7.04	9.35	0.00412308	0.118486
ENSG00000124942	-0.033	9.72	9.32	0.00416538	0.118854
ENSG00000243238	-0.115	3.93	9.31	0.00418601	0.118854
ENSG00000175582	0.016	6.61	9.31	0.00419474	0.118854
ENSG00000151458	0.05	2.61	9.3	0.00420611	0.118854
ENSG00000149328	-0.095	1.73	9.3	0.00420835	0.118854
ENSG00000139645	-0.025	6.03	9.3	0.00421417	0.118854
ENSG00000111602	-0.027	4.21	9.3	0.00421588	0.118854
ENSG00000011590	-0.055	2.66	9.29	0.00421759	0.118854
ENSG00000169429	0.075	3.37	9.29	0.00422702	0.118854
ENSG00000119812	-0.034	4.15	9.28	0.00424223	0.118854
ENSG00000119328	0.026	3.99	9.28	0.00424768	0.118854
ENSG00000245910	0.05	5.37	9.28	0.00425024	0.118854
ENSG00000072954	0.042	2.23	9.26	0.00427325	0.119007
ENSG00000075303	0.027	4.89	9.26	0.00427574	0.119007
ENSG00000068654	-0.029	4.65	9.26	0.00428786	0.119007
ENSG00000244734	0.11	9.9	9.25	0.00429387	0.119007
ENSG00000197136	-0.018	6.81	9.25	0.00430507	0.119053
ENSG00000131475	0.021	5.21	9.24	0.00432546	0.119144
ENSG00000109113	0.04	3.74	9.23	0.00433196	0.119144
ENSG00000143416	0.132	6.07	9.23	0.00433741	0.119144
ENSG00000128203	-0.034	2.99	9.22	0.00435122	0.119144
ENSG00000165406	0.035	6.86	9.22	0.00435614	0.119144
ENSG00000177096	0.033	2.23	9.21	0.00438263	0.119511
ENSG00000148339	-0.027	4.64	9.2	0.00440165	0.119511
ENSG00000142798	-0.066	1.67	9.19	0.00440695	0.119511
ENSG00000102007	0.036	7.52	9.19	0.00440787	0.119511
ENSG00000149357	0.031	7.28	9.18	0.00442854	0.119622
ENSG00000185684	-0.034	4.71	9.18	0.00443114	0.119622
ENSG00000108239	0.046	2.4	9.18	0.0044435	0.119696
ENSG00000133789	-0.043	5.71	9.16	0.00446813	0.1201
ENSG00000065618	0.204	2.06	9.16	0.00448157	0.120202
ENSG00000050130	0.02	5.45	9.14	0.00451956	0.120517
ENSG00000167595	-0.029	3.52	9.13	0.00452267	0.120517
ENSG00000148154	0.035	5.63	9.13	0.00452404	0.120517
ENSG00000136521	0.026	5.56	9.13	0.00453195	0.120517
ENSG00000253982	0.062	3.84	9.12	0.00455261	0.120526
ENSG00000170035	0.023	5.22	9.12	0.0045534	0.120526
ENSG00000189298	-0.028	3.33	9.11	0.00456339	0.120526
ENSG00000163221	0.1	7.03	9.11	0.00457645	0.120526
ENSG00000128789	0.015	5.73	9.11	0.00458061	0.120526
ENSG00000225698	-0.117	1.89	9.09	0.00460812	0.120952
ENSG00000011485	-0.03	5.46	9.09	0.00461619	0.120952
ENSG00000131018	-0.03	7.63	9.07	0.00464661	0.121398
ENSG00000211651	-0.112	5.39	9.07	0.00465809	0.121398
ENSG00000107957	-0.059	4.48	9.06	0.00466575	0.121398
ENSG00000107566	0.043	5.09	9.06	0.00467214	0.121398
ENSG00000164111	0.037	7.4	9.05	0.00470076	0.121685
ENSG00000164023	0.06	2.69	9.04	0.00470887	0.121685
ENSG00000120533	0.033	4.92	9.04	0.00471343	0.121685
ENSG00000119596	-0.018	5.77	9.04	0.00472222	0.121685
ENSG00000112245	0.026	5.76	9.03	0.00473381	0.121732
ENSG00000133805	0.032	6.21	9.02	0.00476028	0.122161
ENSG00000134333	0.024	7.75	9	0.00480757	0.122569
ENSG00000099958	-0.064	4.76	8.99	0.00481241	0.122569
ENSG00000130723	-0.036	7.18	8.99	0.00481666	0.122569
ENSG00000169116	-0.069	2.85	8.99	0.00482367	0.122569
ENSG00000116711	0.047	2.53	8.99	0.0048253	0.122569
ENSG00000182318	-0.023	3.06	8.96	0.00488847	0.123768
ENSG00000242550	0.157	2.34	8.95	0.00490075	0.123768
ENSG00000064225	0.061	4.37	8.95	0.00490228	0.123768
ENSG00000197536	-0.033	5.74	8.94	0.00492231	0.12394
ENSG00000119636	0.056	2.08	8.94	0.00493555	0.12394
ENSG00000168785	0.054	4.97	8.93	0.00493891	0.12394
ENSG00000168763	-0.025	5.6	8.92	0.00497228	0.124527
ENSG00000173540	-0.026	4.31	8.9	0.00500468	0.124858
ENSG00000186648	-0.074	2.06	8.9	0.00501129	0.124858
ENSG00000215421	-0.023	4.13	8.9	0.00501949	0.124858
ENSG00000117640	0.016	5.07	8.89	0.00503331	0.124858
ENSG00000100150	-0.017	4.68	8.89	0.00504671	0.124858
ENSG00000149428	-0.027	5.5	8.88	0.00505289	0.124858
ENSG00000110442	0.019	5.62	8.88	0.0050556	0.124858
ENSG00000254685	0.026	3.84	8.87	0.00508261	0.125275
ENSG00000179151	-0.016	5.16	8.86	0.00510407	0.125275
ENSG00000140416	0.033	3.63	8.86	0.00510443	0.125275
ENSG00000156500	-0.029	2.41	8.85	0.00512205	0.125275
ENSG00000181090	-0.015	6.42	8.85	0.00512268	0.125275
ENSG00000100105	-0.02	6.03	8.85	0.00513546	0.125338
ENSG00000102837	0.222	4.6	8.84	0.00515181	0.125338
ENSG00000076604	-0.032	4.41	8.84	0.00515542	0.125338
ENSG00000105576	-0.02	6.17	8.83	0.00517885	0.125532
ENSG00000105383	0.047	5.9	8.82	0.00519339	0.125532
ENSG00000235437	-0.032	4.97	8.82	0.00519358	0.125532
ENSG00000198133	-0.027	5.43	8.81	0.00521862	0.125769
ENSG00000186566	-0.023	6.26	8.81	0.00522421	0.125769
ENSG00000143933	0.031	8.39	8.8	0.00523365	0.125769
ENSG00000134480	0.024	4.64	8.8	0.00524896	0.125894
ENSG00000204371	-0.019	5.94	8.78	0.00529214	0.126686
ENSG00000100523	-0.03	5.87	8.77	0.00532033	0.127117
ENSG00000132604	-0.014	5.02	8.76	0.00533712	0.127275
ENSG00000225697	0.026	4.71	8.75	0.00535902	0.127553
ENSG00000013306	0.093	10.08	8.74	0.0053797	0.127619
ENSG00000260916	0.053	4.6	8.74	0.00538298	0.127619
ENSG00000166946	0.03	7.52	8.73	0.00539461	0.127619
ENSG00000274922	0.053	2.33	8.73	0.00540274	0.127619
ENSG00000180626	-0.057	3.63	8.72	0.00543097	0.128044
ENSG00000188921	0.027	6.71	8.69	0.00549559	0.129323
ENSG00000164124	0.057	2.12	8.69	0.00551249	0.129404
ENSG00000110203	0.083	4.7	8.68	0.00551981	0.129404
ENSG00000145428	0.095	3.79	8.67	0.00554248	0.129456
ENSG00000143198	0.031	4.95	8.67	0.00555514	0.129456
ENSG00000075413	0.023	6.74	8.67	0.00555553	0.129456
ENSG00000018510	0.02	5.25	8.66	0.00556353	0.129456
ENSG00000133612	0.029	4.91	8.66	0.00558503	0.129511
ENSG00000143772	-0.021	7.75	8.65	0.00558907	0.129511
ENSG00000138279	0.017	6.57	8.65	0.00559704	0.129511
ENSG00000211677	-0.096	8.72	8.62	0.00567271	0.130746
ENSG00000196812	0.028	3.1	8.62	0.0056755	0.130746
ENSG00000148834	0.032	6.14	8.62	0.00568187	0.130746
ENSG00000162174	0.04	2.16	8.61	0.00569365	0.130776
ENSG00000147533	0.014	6.52	8.59	0.00575446	0.13156
ENSG00000113558	0.019	7.12	8.59	0.00576003	0.13156
ENSG00000107438	-0.035	5.2	8.59	0.0057602	0.13156
ENSG00000089057	-0.021	6.15	8.58	0.0057738	0.13156
ENSG00000175730	-0.04	1.95	8.58	0.00578052	0.13156
ENSG00000187796	0.042	4.82	8.57	0.00579322	0.131608
ENSG00000104763	0.048	8.39	8.57	0.00581129	0.131779
ENSG00000167912	-0.048	2.25	8.54	0.0058749	0.13298
ENSG00000139626	-0.035	6.41	8.54	0.00589056	0.133093
ENSG00000177575	0.086	5.24	8.52	0.00592024	0.133258
ENSG00000163013	-0.026	5.52	8.52	0.00592135	0.133258
ENSG00000124107	0.129	4.88	8.52	0.00594559	0.133258
ENSG00000158473	0.046	5.59	8.51	0.00594923	0.133258
ENSG00000095932	0.102	2.69	8.49	0.00601166	0.133258
ENSG00000104343	0.035	5.53	8.49	0.00601954	0.133258
ENSG00000127540	0.027	4.23	8.48	0.00602643	0.133258
ENSG00000173221	0.037	6.84	8.48	0.00603332	0.133258
ENSG00000184292	0.189	1.15	8.48	0.00604633	0.133258
ENSG00000254838	-0.044	6.43	8.47	0.00605483	0.133258
ENSG00000179933	0.019	5.76	8.47	0.0060611	0.133258
ENSG00000140299	0.02	6.92	8.47	0.00606597	0.133258
ENSG00000120278	-0.062	3.24	8.47	0.0060784	0.133258
ENSG00000089154	-0.022	6.84	8.46	0.00608969	0.133258
ENSG00000265148	-0.04	3.96	8.46	0.00609925	0.133258
ENSG00000185986	-0.032	3.15	8.46	0.0061047	0.133258
ENSG00000149639	-0.033	3.47	8.45	0.00610895	0.133258
ENSG00000221963	-0.03	6.95	8.45	0.00612829	0.133258
ENSG00000143110	0.03	7.08	8.45	0.00613055	0.133258
ENSG00000173064	-0.033	6.25	8.44	0.00614056	0.133258
ENSG00000116906	0.012	5.74	8.44	0.00614234	0.133258
ENSG00000100241	-0.023	8.22	8.44	0.00615323	0.133258
ENSG00000116473	0.021	7.01	8.43	0.00616645	0.133258
ENSG00000148429	-0.034	3.99	8.42	0.00619056	0.133258
ENSG00000101191	-0.018	7.45	8.41	0.00623339	0.133258
ENSG00000112659	-0.018	5.83	8.41	0.00623682	0.133258
ENSG00000159596	0.014	4.71	8.41	0.00624267	0.133258
ENSG00000130940	-0.035	2.89	8.4	0.00626645	0.133258
ENSG00000214063	0.043	4.04	8.4	0.00626708	0.133258
ENSG00000105429	-0.025	3.98	8.4	0.00626865	0.133258
ENSG00000168374	0.019	6.28	8.39	0.00627545	0.133258
ENSG00000172888	-0.027	4.97	8.39	0.00627833	0.133258
ENSG00000073849	-0.027	8.11	8.39	0.00628499	0.133258
ENSG00000211900	-0.073	2.68	8.39	0.00628888	0.133258
ENSG00000105755	0.031	4.09	8.39	0.00629643	0.133258
ENSG00000165949	0.09	0.92	8.38	0.00630615	0.133258
ENSG00000080371	0.018	5.94	8.38	0.00631013	0.133258
ENSG00000197375	-0.026	4.2	8.38	0.00631411	0.133258
ENSG00000104904	0.045	10.08	8.38	0.0063146	0.133258
ENSG00000141179	0.045	4.86	8.37	0.00635568	0.133691
ENSG00000213373	0.096	2.67	8.37	0.00635654	0.133691
ENSG00000100300	0.047	7.82	8.35	0.00639922	0.134021
ENSG00000155254	0.075	3.69	8.35	0.00640091	0.134021
ENSG00000161944	0.071	4.29	8.35	0.00640489	0.134021
ENSG00000106588	0.035	2.28	8.35	0.00641522	0.134021
ENSG00000274211	-0.021	4.51	8.32	0.0064738	0.135019
ENSG00000179583	-0.047	7.28	8.31	0.00650894	0.135525
ENSG00000269293	0.042	2.6	8.3	0.00653546	0.135767
ENSG00000185482	0.047	3.42	8.3	0.0065428	0.135767
ENSG00000136802	-0.021	5.42	8.3	0.00655829	0.135767
ENSG00000211649	-0.117	3.72	8.29	0.00656793	0.135767
ENSG00000270605	-0.041	3.42	8.29	0.00657776	0.135767
ENSG00000122025	0.151	2.72	8.29	0.00658588	0.135767
ENSG00000180628	0.056	7.08	8.27	0.00662463	0.136341
ENSG00000038382	-0.033	4.87	8.26	0.00666154	0.136874
ENSG00000160445	0.032	6.43	8.22	0.0067933	0.139316
ENSG00000180089	0.047	2.85	8.21	0.00680273	0.139316
ENSG00000116954	0.026	4.58	8.2	0.00683281	0.139703
ENSG00000127125	0.017	5.73	8.2	0.00685951	0.140009
ENSG00000188070	-0.032	3.52	8.19	0.00687024	0.140009
ENSG00000109332	0.021	8.73	8.19	0.00689205	0.140057
ENSG00000137166	-0.029	3.98	8.18	0.00689504	0.140057
ENSG00000148481	0.02	4.21	8.18	0.00691677	0.140129
ENSG00000071626	-0.016	7.39	8.18	0.00692104	0.140129
ENSG00000150347	-0.031	5.13	8.17	0.00694869	0.14046
ENSG00000211964	-0.113	3.96	8.16	0.00697189	0.140499
ENSG00000215717	0.025	6.56	8.15	0.00698793	0.140499
ENSG00000110651	-0.026	7.59	8.15	0.00701458	0.140499
ENSG00000100403	-0.022	6.5	8.14	0.00702577	0.140499
ENSG00000171643	0.043	2.23	8.14	0.00703126	0.140499
ENSG00000119801	0.026	7.26	8.14	0.0070427	0.140499
ENSG00000091164	0.015	5.73	8.14	0.00704622	0.140499
ENSG00000021355	0.042	8.13	8.14	0.00705008	0.140499
ENSG00000204472	0.065	7.24	8.13	0.00705196	0.140499
ENSG00000101096	-0.033	6.27	8.13	0.00707699	0.140713
ENSG00000162654	-0.043	6.48	8.12	0.0071013	0.140713
ENSG00000264781	-0.072	2.5	8.12	0.00710503	0.140713
ENSG00000063169	-0.02	5.03	8.12	0.00710787	0.140713
ENSG00000268043	-0.023	4.88	8.1	0.00714881	0.1413
ENSG00000140848	0.059	5.46	8.1	0.00716711	0.141364
ENSG00000130830	0.06	6.83	8.1	0.00717679	0.141364
ENSG00000088992	0.081	6.31	8.09	0.00719267	0.141364
ENSG00000167671	0.069	8.39	8.09	0.00719741	0.141364
ENSG00000110077	0.051	7.31	8.09	0.0072103	0.141394
ENSG00000092841	0.047	8.56	8.07	0.00725083	0.14178
ENSG00000166169	0.028	5.66	8.07	0.00725971	0.14178
ENSG00000211673	-0.102	5.13	8.07	0.00727339	0.14178
ENSG00000111229	0.038	7.96	8.07	0.00727542	0.14178
ENSG00000224831	0.02	3.51	8.05	0.00732063	0.142438
ENSG00000146070	0.071	3.1	8.05	0.00733659	0.142472
ENSG00000215908	-0.047	6.15	8.04	0.0073555	0.142472
ENSG00000178209	-0.028	8.74	8.04	0.00735666	0.142472
ENSG00000014914	0.042	4.26	8.03	0.00739552	0.142927
ENSG00000119772	-0.02	6.43	8.03	0.00740304	0.142927
ENSG00000048028	-0.032	5.64	8.02	0.00741699	0.142975
ENSG00000147133	-0.02	5.85	8.02	0.00743604	0.143028
ENSG00000270157	-0.072	1.79	8.02	0.0074427	0.143028
ENSG00000270647	-0.046	6.41	8	0.00748927	0.143079
ENSG00000060138	0.077	7.94	8	0.00749234	0.143079
ENSG00000231074	-0.022	5.21	8	0.00749983	0.143079
ENSG00000144560	-0.035	4.23	8	0.00750833	0.143079
ENSG00000214595	-0.071	2.76	8	0.00750877	0.143079
ENSG00000095585	-0.046	4.43	7.99	0.00751418	0.143079
ENSG00000240891	-0.046	4.52	7.98	0.00754963	0.143165
ENSG00000211592	-0.093	10.16	7.98	0.00755058	0.143165
ENSG00000170242	-0.024	6.22	7.98	0.00755311	0.143165
ENSG00000146729	0.014	5.32	7.98	0.00756804	0.14323
ENSG00000107140	-0.023	4.91	7.97	0.00758712	0.143373
ENSG00000140577	-0.024	6.35	7.96	0.00763954	0.143717
ENSG00000100813	-0.013	8.36	7.95	0.00765806	0.143717
ENSG00000164010	0.024	3.58	7.95	0.00766978	0.143717
ENSG00000205208	0.024	2.91	7.95	0.00767682	0.143717
ENSG00000171793	-0.021	4.37	7.95	0.00767998	0.143717
ENSG00000166123	-0.052	2.06	7.94	0.00769197	0.143717
ENSG00000170989	-0.031	7.63	7.94	0.00769895	0.143717
ENSG00000269743	-0.028	3.68	7.94	0.00770695	0.143717
ENSG00000136783	0.032	4.11	7.93	0.00773244	0.143717
ENSG00000142192	0.032	5.61	7.93	0.00774294	0.143717
ENSG00000134440	0.014	6.6	7.92	0.00775694	0.143717
ENSG00000124151	-0.028	6.74	7.92	0.0077572	0.143717
ENSG00000069188	-0.072	2.93	7.92	0.00775726	0.143717
ENSG00000141380	-0.02	5.87	7.92	0.00776808	0.143717
ENSG00000121289	-0.019	4.4	7.92	0.00777814	0.143717
ENSG00000178695	0.049	6.55	7.9	0.00784711	0.144191
ENSG00000135392	-0.029	3.87	7.9	0.00784829	0.144191
ENSG00000189057	-0.074	2.1	7.89	0.00786394	0.144191
ENSG00000164125	0.053	4.95	7.89	0.00787203	0.144191
ENSG00000174028	-0.051	2.76	7.89	0.00788841	0.144191
ENSG00000135127	-0.034	5.72	7.89	0.00789391	0.144191
ENSG00000198189	0.043	7.3	7.88	0.00790211	0.144191
ENSG00000173276	-0.028	3.92	7.88	0.00790528	0.144191
ENSG00000018189	-0.026	4.77	7.88	0.00792274	0.144191
ENSG00000162819	0.022	5.74	7.88	0.0079245	0.144191
ENSG00000168495	-0.023	4.71	7.88	0.00793096	0.144191
ENSG00000196396	-0.015	6.62	7.86	0.00797592	0.144797
ENSG00000168005	-0.026	3.62	7.86	0.00799321	0.1449
ENSG00000172534	-0.025	5.95	7.85	0.00803805	0.145308
ENSG00000150967	-0.07	2.31	7.85	0.00803903	0.145308
ENSG00000143537	0.033	6.05	7.84	0.00806267	0.145525
ENSG00000274536	0.072	7.94	7.83	0.0080836	0.145692
ENSG00000115649	0.028	6.98	7.82	0.00814596	0.146604
ENSG00000004799	0.055	4.46	7.81	0.00816475	0.14673
ENSG00000168288	0.018	6.02	7.79	0.00823058	0.1477
ENSG00000211899	-0.065	10.17	7.79	0.00825317	0.147893
ENSG00000106261	-0.022	5.89	7.78	0.00829297	0.148393
ENSG00000164241	-0.039	3.25	7.76	0.00836181	0.14941
ENSG00000137522	-0.016	3.94	7.75	0.00837963	0.149515
ENSG00000108100	0.024	7.11	7.75	0.00839941	0.149567
ENSG00000234444	-0.033	4.64	7.74	0.00841725	0.149567
ENSG00000138777	0.024	5.14	7.74	0.00841855	0.149567
ENSG00000253755	-0.146	2.44	7.74	0.00843776	0.149615
ENSG00000176953	-0.02	6.68	7.74	0.00844525	0.149615
ENSG00000130812	-0.132	1.91	7.72	0.00851197	0.150398
ENSG00000138623	-0.032	3.76	7.72	0.00851913	0.150398
ENSG00000160613	-0.03	6.78	7.72	0.00852562	0.150398
ENSG00000198873	-0.022	5.29	7.71	0.00856229	0.150427
ENSG00000135317	0.015	6.09	7.71	0.00856273	0.150427
ENSG00000001497	-0.022	5.09	7.7	0.00857367	0.150427
ENSG00000139193	-0.033	5.86	7.7	0.0085983	0.150427
ENSG00000142583	0.087	3.21	7.69	0.00861713	0.150427
ENSG00000104497	0.034	2.74	7.69	0.00863538	0.150427
ENSG00000117862	0.021	6.52	7.69	0.00863717	0.150427
ENSG00000114480	0.037	4.06	7.68	0.00865173	0.150427
ENSG00000160932	-0.035	7.54	7.68	0.00866135	0.150427
ENSG00000115310	0.025	7.48	7.68	0.00866137	0.150427
ENSG00000141956	-0.02	4.47	7.68	0.00868317	0.150427
ENSG00000116574	0.037	4.11	7.68	0.00868318	0.150427
ENSG00000131149	-0.026	6.12	7.68	0.00868877	0.150427
ENSG00000109667	0.041	3.1	7.67	0.0086961	0.150427
ENSG00000129625	0.023	6.99	7.65	0.00878559	0.151524
ENSG00000232499	-0.036	1.92	7.65	0.00878971	0.151524
ENSG00000236345	0.071	2.11	7.65	0.00879599	0.151524
ENSG00000213625	0.028	5.78	7.64	0.00882853	0.151875
ENSG00000162444	0.072	4.28	7.64	0.00884768	0.151995
ENSG00000085871	0.049	3.6	7.63	0.00886641	0.152033
ENSG00000166974	-0.02	6.6	7.63	0.00888171	0.152033
ENSG00000124491	0.074	6.01	7.63	0.00888646	0.152033
ENSG00000244116	-0.186	1.61	7.62	0.00890926	0.152214
ENSG00000179588	-0.035	4.33	7.61	0.00895925	0.152524
ENSG00000183018	0.059	1.9	7.61	0.00895984	0.152524
ENSG00000166949	-0.02	6.39	7.6	0.00897255	0.152524
ENSG00000070047	-0.017	6.22	7.6	0.00897631	0.152524
ENSG00000079308	0.09	4.37	7.59	0.00903727	0.153351
ENSG00000211662	-0.147	5.59	7.58	0.00906417	0.153395
ENSG00000211959	-0.094	4.42	7.58	0.00906448	0.153395
ENSG00000086232	0.025	7.09	7.57	0.00909722	0.153551
ENSG00000170275	0.026	7.02	7.57	0.00910351	0.153551
ENSG00000143322	-0.022	4.23	7.57	0.00911061	0.153551
ENSG00000063854	0.052	6.34	7.57	0.00912644	0.15361
ENSG00000197429	-0.029	3.13	7.56	0.00916217	0.154003
ENSG00000117322	-0.058	4.27	7.55	0.00919193	0.154296
ENSG00000108262	-0.02	6.38	7.54	0.00926049	0.155221
ENSG00000128394	-0.025	3.69	7.53	0.00927192	0.155221
ENSG00000173868	0.071	8.03	7.52	0.00931192	0.155541
ENSG00000164849	0.065	1.42	7.52	0.00934821	0.155541
ENSG00000010818	-0.035	5.93	7.51	0.00935531	0.155541
ENSG00000197381	-0.029	5.23	7.51	0.00937077	0.155541
ENSG00000128245	0.031	6.16	7.5	0.00940185	0.155541
ENSG00000120656	0.022	4.91	7.5	0.00940803	0.155541
ENSG00000134243	0.06	5.2	7.5	0.00940929	0.155541
ENSG00000146285	-0.026	6.09	7.5	0.00941192	0.155541
ENSG00000183091	-0.05	2.08	7.5	0.00942894	0.155541
ENSG00000068971	0.03	4.94	7.5	0.00942941	0.155541
ENSG00000165475	0.026	4.29	7.5	0.00943221	0.155541
ENSG00000156304	-0.02	5.65	7.49	0.00946284	0.155541
ENSG00000163754	0.043	6.06	7.48	0.0095072	0.155541
ENSG00000117625	0.012	5.84	7.48	0.00952198	0.155541
ENSG00000183401	0.031	4.99	7.48	0.0095237	0.155541
ENSG00000137502	-0.048	4.65	7.47	0.00953284	0.155541
ENSG00000213809	-0.039	3.9	7.47	0.00953901	0.155541
ENSG00000084207	0.034	7.09	7.47	0.00954007	0.155541
ENSG00000198496	-0.033	2.93	7.47	0.00954168	0.155541
ENSG00000198879	-0.029	4.78	7.47	0.00956316	0.155541
ENSG00000152642	0.026	4.56	7.47	0.00956607	0.155541
ENSG00000183495	-0.022	5.93	7.47	0.00956831	0.155541
ENSG00000211653	-0.092	5.22	7.46	0.0095779	0.155541
ENSG00000103490	0.044	6.01	7.45	0.00961815	0.155692
ENSG00000106605	0.033	4.81	7.45	0.00962052	0.155692
ENSG00000215105	-0.061	2.17	7.45	0.00962463	0.155692
ENSG00000228672	-0.043	1.93	7.45	0.00964965	0.15577
ENSG00000139531	0.027	3.52	7.45	0.00965447	0.15577
ENSG00000135736	-0.028	3.73	7.44	0.00967368	0.155879
ENSG00000100147	-0.038	2.28	7.44	0.00968794	0.155907
ENSG00000196565	0.266	3	7.43	0.00970837	0.155982
ENSG00000027697	0.05	8.15	7.43	0.00972665	0.155982
ENSG00000084754	0.018	7.63	7.43	0.00973464	0.155982
ENSG00000197385	-0.064	2.43	7.43	0.00974261	0.155982
ENSG00000099956	-0.019	5.84	7.41	0.00979304	0.15631
ENSG00000170456	-0.058	2.89	7.41	0.00980022	0.15631
ENSG00000162366	0.087	4.89	7.41	0.00980069	0.15631
ENSG00000259330	0.047	3.63	7.41	0.00981759	0.156379
ENSG00000118058	-0.033	6.84	7.4	0.00983851	0.156399
ENSG00000272888	0.029	5.95	7.4	0.00984423	0.156399
ENSG00000063587	-0.03	5.17	7.4	0.00986905	0.156399
ENSG00000176533	-0.036	5.41	7.4	0.0098753	0.156399
ENSG00000144746	0.014	7.87	7.4	0.00988281	0.156399
ENSG00000188707	-0.02	4.61	7.39	0.00989406	0.156399
ENSG00000247626	-0.029	3.83	7.38	0.00993209	0.15674
ENSG00000197548	0.034	5.02	7.38	0.00994077	0.15674
ENSG00000110079	0.084	2.16	7.37	0.00999556	0.157405
ENSG00000110002	0.027	3.33	7.37	0.0100187	0.157551
ENSG00000100941	-0.025	6.97	7.36	0.0100301	0.157551
ENSG00000204842	-0.019	5.04	7.36	0.0100638	0.157737
ENSG00000257315	-0.11	1.61	7.36	0.0100672	0.157737
ENSG00000183864	-0.018	5.63	7.35	0.0101034	0.158106
ENSG00000091106	0.058	5.25	7.34	0.0101255	0.158252
ENSG00000116489	0.023	8.61	7.33	0.0101772	0.158862
ENSG00000171055	0.028	4.67	7.33	0.0101902	0.158865
ENSG00000126522	0.036	3.8	7.33	0.0102058	0.15891
ENSG00000115944	0.026	6.39	7.32	0.010243	0.159194
ENSG00000158321	-0.047	4.23	7.32	0.0102496	0.159194
ENSG00000163820	-0.023	5.32	7.31	0.0102904	0.159629
ENSG00000082996	0.037	6.92	7.3	0.0103105	0.159743
ENSG00000280077	0.035	3.46	7.29	0.0103859	0.160565
ENSG00000275066	-0.019	6.94	7.29	0.010392	0.160565
ENSG00000133985	-0.03	5.59	7.28	0.0104022	0.160565
ENSG00000121807	0.048	6.95	7.27	0.0104569	0.161209
ENSG00000136003	0.016	7.15	7.26	0.0105113	0.16172
ENSG00000103876	0.038	3.38	7.26	0.0105394	0.16172
ENSG00000109689	-0.015	6.02	7.26	0.0105424	0.16172
ENSG00000121316	0.063	8.04	7.25	0.0105484	0.16172
ENSG00000211728	-0.06	2.65	7.25	0.0105549	0.16172
ENSG00000101052	0.014	4.25	7.25	0.0105725	0.161767
ENSG00000140807	-0.052	3.06	7.25	0.0105838	0.161767
ENSG00000105298	-0.021	4.98	7.24	0.0106082	0.16194
ENSG00000168813	-0.026	5.01	7.23	0.0106814	0.162608
ENSG00000158805	-0.019	6.6	7.23	0.0106825	0.162608
ENSG00000038427	0.055	7.56	7.23	0.010691	0.162608
ENSG00000134802	0.03	3.64	7.19	0.0108525	0.164596
ENSG00000152223	-0.023	5.92	7.19	0.0108626	0.164596
ENSG00000006534	0.046	5.73	7.19	0.0108843	0.164596
ENSG00000182718	0.033	7.7	7.19	0.0108927	0.164596
ENSG00000160948	0.03	7.34	7.18	0.0109086	0.164596
ENSG00000188612	0.017	6.26	7.18	0.0109135	0.164596
ENSG00000161542	0.014	4.81	7.18	0.0109141	0.164596
ENSG00000099785	0.039	6.3	7.18	0.0109317	0.164662
ENSG00000196405	-0.032	9.44	7.17	0.0109861	0.165282
ENSG00000152492	-0.029	5.57	7.16	0.0110409	0.165727
ENSG00000075618	0.052	2.37	7.16	0.0110423	0.165727
ENSG00000130338	-0.023	3.93	7.13	0.0111544	0.167208
ENSG00000164032	0.032	6.52	7.13	0.0111916	0.167419
ENSG00000167468	0.023	7.2	7.13	0.0112016	0.167419
ENSG00000101928	0.022	2.94	7.12	0.0112087	0.167419
ENSG00000197747	0.029	7.7	7.11	0.0112649	0.167944
ENSG00000146083	-0.016	7.96	7.11	0.0112707	0.167944
ENSG00000254999	0.022	6.98	7.1	0.0113179	0.168445
ENSG00000206190	-0.031	5.41	7.1	0.0113316	0.168448
ENSG00000082512	-0.027	6.86	7.1	0.0113589	0.168548
ENSG00000166145	0.061	4.28	7.09	0.0113747	0.168548
ENSG00000106245	0.022	4.44	7.09	0.0113789	0.168548
ENSG00000148832	-0.026	2.93	7.07	0.0114762	0.169785
ENSG00000130560	0.019	5.35	7.07	0.0114896	0.169785
ENSG00000211652	-0.091	2.9	7.06	0.0115278	0.170148
ENSG00000178764	-0.014	5.52	7.05	0.0115853	0.170794
ENSG00000247315	-0.015	6.1	7.04	0.0116392	0.171369
ENSG00000151612	-0.037	4.09	7.04	0.0116711	0.171369
ENSG00000261373	-0.035	1.97	7.04	0.011678	0.171369
ENSG00000242498	0.12	2.46	7.03	0.0116897	0.171369
ENSG00000104964	-0.024	9.04	7.03	0.011693	0.171369
ENSG00000086758	-0.024	7.08	7.03	0.0117278	0.171532
ENSG00000072736	-0.032	5.51	7.02	0.0117517	0.171532
ENSG00000168765	0.072	3.12	7.02	0.011754	0.171532
ENSG00000149187	-0.015	7.82	7.02	0.0117685	0.171532
ENSG00000259956	-0.012	6.12	7.02	0.0117729	0.171532
ENSG00000179104	0.041	2.86	7.02	0.0117894	0.171539
ENSG00000116044	0.021	6.6	7.01	0.0118009	0.171539
ENSG00000165389	0.024	3.82	7.01	0.0118178	0.171586
ENSG00000176624	-0.026	6.03	6.99	0.0119147	0.172541
ENSG00000073803	0.022	3.39	6.99	0.0119235	0.172541
ENSG00000176619	-0.017	4.95	6.99	0.0119389	0.172541
ENSG00000086506	0.088	4.72	6.99	0.011939	0.172541
ENSG00000133246	0.062	6.75	6.99	0.0119591	0.172632
ENSG00000103642	0.022	4.78	6.97	0.0120584	0.173844
ENSG00000246451	-0.043	2.8	6.97	0.0120709	0.173844
ENSG00000100532	0.024	3.68	6.96	0.0120881	0.17389
ENSG00000122965	-0.022	5.45	6.95	0.0121732	0.174907
ENSG00000119457	0.051	2.88	6.94	0.0121868	0.174907
ENSG00000173762	-0.034	8.04	6.94	0.0122279	0.175294
ENSG00000162894	-0.036	8.74	6.93	0.0122602	0.175556
ENSG00000160218	-0.033	5.83	6.93	0.0122804	0.175643
ENSG00000104824	-0.013	7.18	6.92	0.0123536	0.176221
ENSG00000120071	-0.015	6.66	6.92	0.0123545	0.176221
ENSG00000198336	0.089	5.09	6.91	0.0123678	0.176221
ENSG00000101342	-0.029	3.38	6.91	0.0123773	0.176221
ENSG00000204580	-0.044	3.73	6.91	0.0123972	0.176303
ENSG00000266282	0.043	2.97	6.9	0.0124735	0.177178
ENSG00000119953	0.016	5.51	6.89	0.0124871	0.177178
ENSG00000140612	0.029	6.5	6.88	0.0125659	0.178093
ENSG00000137364	0.021	4.26	6.87	0.0126107	0.178162
ENSG00000224470	-0.021	5.91	6.87	0.0126132	0.178162
ENSG00000181016	0.065	3.3	6.87	0.0126139	0.178162
ENSG00000048707	-0.02	6.14	6.87	0.0126348	0.178162
ENSG00000079257	0.035	2.62	6.87	0.0126435	0.178162
ENSG00000114126	-0.028	5.33	6.86	0.0126654	0.178162
ENSG00000132623	-0.031	2.73	6.86	0.0126707	0.178162
ENSG00000186951	-0.026	3.93	6.85	0.0127412	0.178948
ENSG00000103365	-0.022	7.44	6.85	0.0127556	0.178948
ENSG00000163634	0.024	5.01	6.85	0.0127697	0.178948
ENSG00000254709	-0.086	2.7	6.83	0.0128474	0.179576
ENSG00000149503	-0.028	3.56	6.83	0.0128668	0.179576
ENSG00000147912	-0.032	2.34	6.83	0.0128688	0.179576
ENSG00000118680	0.026	8.41	6.83	0.0128721	0.179576
ENSG00000188042	-0.026	8.1	6.83	0.0128922	0.179656
ENSG00000092964	0.035	5.28	6.82	0.012947	0.179799
ENSG00000115159	0.026	4.34	6.81	0.0129568	0.179799
ENSG00000106624	-0.045	3.77	6.81	0.0129576	0.179799
ENSG00000168092	0.016	6.06	6.81	0.0129601	0.179799
ENSG00000141252	-0.028	5.74	6.81	0.0129823	0.179906
ENSG00000181704	0.015	4.75	6.81	0.0130017	0.179974
ENSG00000180098	0.02	4.5	6.8	0.01303	0.180009
ENSG00000179010	0.017	7.44	6.8	0.013033	0.180009
ENSG00000140829	-0.013	6.18	6.8	0.0130766	0.180172
ENSG00000142657	0.051	7.95	6.79	0.0130781	0.180172
ENSG00000165071	0.036	7.34	6.79	0.0130918	0.180172
ENSG00000133687	0.116	1.92	6.79	0.0131236	0.180172
ENSG00000196628	-0.044	4.77	6.79	0.0131326	0.180172
ENSG00000211710	-0.066	3.33	6.78	0.0131647	0.180172
ENSG00000159496	0.038	5.27	6.78	0.0131669	0.180172
ENSG00000169641	-0.032	3.99	6.78	0.0131733	0.180172
ENSG00000109762	-0.034	4.03	6.78	0.0131865	0.180172
ENSG00000170571	0.026	7.94	6.78	0.0131893	0.180172
ENSG00000133056	-0.037	5.1	6.77	0.0132586	0.18092
ENSG00000174437	-0.017	6.21	6.76	0.0133123	0.181123
ENSG00000137200	-0.016	6.54	6.75	0.0133403	0.181123
ENSG00000176083	-0.1	4.61	6.75	0.0133422	0.181123
ENSG00000146909	-0.024	4.62	6.75	0.013347	0.181123
ENSG00000144959	0.027	2.91	6.75	0.0133542	0.181123
ENSG00000137497	-0.021	7.66	6.75	0.0133606	0.181123
ENSG00000126860	0.046	6.48	6.74	0.0133932	0.181208
ENSG00000144645	-0.05	4.33	6.74	0.0133959	0.181208
ENSG00000129518	0.017	5.67	6.74	0.0134499	0.181647
ENSG00000211679	-0.125	7.29	6.73	0.0134575	0.181647
ENSG00000106415	-0.02	5.28	6.73	0.0134934	0.181934
ENSG00000110274	-0.014	5.36	6.72	0.0135542	0.182557
ENSG00000130702	-0.063	2.93	6.71	0.0136361	0.183369
ENSG00000241351	-0.076	5.64	6.7	0.0136489	0.183369
ENSG00000143546	0.108	9.92	6.7	0.0136619	0.183369
ENSG00000170128	-0.053	2.56	6.7	0.0136733	0.183369
ENSG00000173575	-0.014	7.42	6.7	0.0136942	0.183391
ENSG00000186470	-0.019	8.23	6.69	0.0137186	0.183391
ENSG00000113312	0.015	5.54	6.69	0.013719	0.183391
ENSG00000114841	-0.024	6.45	6.68	0.0138117	0.184432
ENSG00000140044	0.064	5.06	6.67	0.0138583	0.184857
ENSG00000185453	-0.036	2.58	6.67	0.0138772	0.184911
ENSG00000160299	-0.027	5.8	6.67	0.0139069	0.185003
ENSG00000078687	-0.023	5.39	6.66	0.0139138	0.185003
ENSG00000188641	0.034	6.23	6.65	0.0139758	0.18552
ENSG00000133835	0.017	5.81	6.65	0.0139978	0.18552
ENSG00000168958	0.011	5.96	6.65	0.0140139	0.18552
ENSG00000166428	-0.041	4.82	6.65	0.0140192	0.18552
ENSG00000029534	0.05	4.11	6.65	0.014027	0.18552
ENSG00000062650	-0.018	6.14	6.64	0.0140466	0.185581
ENSG00000136720	-0.023	4.4	6.64	0.0140709	0.185706
ENSG00000261505	-0.035	3.78	6.64	0.0141009	0.185905
ENSG00000072163	-0.054	3.75	6.63	0.0141365	0.186171
ENSG00000179222	-0.022	5.1	6.63	0.0141509	0.186171
ENSG00000148843	-0.019	5.52	6.63	0.0141691	0.186213
ENSG00000100097	0.038	7.21	6.62	0.0142276	0.186786
ENSG00000136250	0.041	7.07	6.61	0.0142541	0.186833
ENSG00000187953	-0.023	3.41	6.61	0.0142612	0.186833
ENSG00000223496	-0.019	5.5	6.6	0.014314	0.187267
ENSG00000105738	-0.035	5.07	6.6	0.0143673	0.187267
ENSG00000050438	-0.037	2.78	6.6	0.0143682	0.187267
ENSG00000273749	0.042	4.76	6.6	0.0143719	0.187267
ENSG00000145741	0.029	8.71	6.59	0.0143789	0.187267
ENSG00000143297	-0.075	5.48	6.59	0.0143844	0.187267
ENSG00000158062	0.029	7.39	6.59	0.0144341	0.187718
ENSG00000113194	-0.011	5.56	6.58	0.0145068	0.188423
ENSG00000161642	0.041	6.06	6.57	0.0145196	0.188423
ENSG00000172780	-0.038	3.11	6.57	0.0145437	0.188423
ENSG00000246334	-0.035	2.53	6.57	0.0145527	0.188423
ENSG00000211897	-0.081	5.41	6.57	0.0145638	0.188423
ENSG00000114744	0.016	4.97	6.57	0.0145817	0.188459
ENSG00000196821	-0.013	6.94	6.56	0.0146052	0.188516
ENSG00000260231	0.035	3.37	6.56	0.0146163	0.188516
ENSG00000237513	-0.043	1.8	6.56	0.0146425	0.188658
ENSG00000196872	0.054	1.57	6.55	0.014702	0.189153
ENSG00000273837	0.087	2.5	6.55	0.0147112	0.189153
ENSG00000111726	0.019	4.39	6.54	0.0147675	0.189459
ENSG00000099219	-0.027	4.64	6.54	0.014769	0.189459
ENSG00000260804	0.022	3.46	6.54	0.0147806	0.189459
ENSG00000035681	0.014	6.05	6.53	0.0148382	0.189715
ENSG00000106066	0.049	6.87	6.52	0.0148641	0.189715
ENSG00000137210	0.027	4.87	6.52	0.0148769	0.189715
ENSG00000237765	0.028	5.07	6.52	0.0148779	0.189715
ENSG00000167094	-0.065	5.23	6.52	0.0148808	0.189715
ENSG00000093144	0.024	5.68	6.52	0.0148918	0.189715
ENSG00000174791	0.038	3.11	6.52	0.014918	0.189855
ENSG00000169021	0.017	5.84	6.51	0.0149446	0.189945
ENSG00000089094	-0.018	5.77	6.51	0.0149556	0.189945
ENSG00000090989	0.014	6.04	6.5	0.015035	0.190281
ENSG00000197302	-0.025	4.2	6.5	0.015035	0.190281
ENSG00000131196	-0.017	5.54	6.5	0.0150492	0.190281
ENSG00000065308	-0.026	5.07	6.5	0.0150523	0.190281
ENSG00000162437	0.045	1.83	6.5	0.0150583	0.190281
ENSG00000260078	0.061	4.33	6.49	0.0150917	0.190424
ENSG00000124225	-0.048	3.28	6.49	0.0151002	0.190424
ENSG00000196535	-0.022	6.37	6.49	0.0151344	0.190663
ENSG00000142002	-0.027	6.16	6.48	0.0151728	0.190954
ENSG00000178425	0.013	4.95	6.48	0.0151986	0.191085
ENSG00000134463	0.106	2.74	6.48	0.0152216	0.191182
ENSG00000251546	-0.098	2.39	6.47	0.0152408	0.191205
ENSG00000164104	0.051	6.8	6.47	0.0152541	0.191205
ENSG00000113810	-0.035	4.97	6.47	0.0152915	0.191302
ENSG00000211625	-0.086	2.22	6.47	0.0152943	0.191302
ENSG00000274627	-0.061	3.14	6.46	0.0153462	0.191302
ENSG00000260822	0.029	5.58	6.46	0.0153573	0.191302
ENSG00000077044	-0.017	7.79	6.46	0.0153593	0.191302
ENSG00000168118	0.019	4.53	6.46	0.0153613	0.191302
ENSG00000164733	0.041	8.66	6.45	0.0153734	0.191302
ENSG00000211639	-0.122	2.57	6.45	0.015402	0.191302
ENSG00000114738	0.03	7.29	6.45	0.0154191	0.191302
ENSG00000150938	-0.033	2.43	6.45	0.0154404	0.191302
ENSG00000126882	-0.016	7.62	6.44	0.0154427	0.191302
ENSG00000162402	-0.019	6.8	6.44	0.0154459	0.191302
ENSG00000100888	-0.014	6.3	6.44	0.0155055	0.19185
ENSG00000253797	-0.019	4.69	6.43	0.0155239	0.191887
ENSG00000079385	0.063	4.57	6.43	0.0155636	0.1921
ENSG00000112159	-0.028	6.05	6.42	0.0155921	0.1921
ENSG00000147138	-0.053	4.1	6.42	0.0156012	0.1921
ENSG00000234616	-0.022	5.86	6.42	0.0156027	0.1921
ENSG00000049656	-0.015	6.63	6.42	0.0156311	0.19226
ENSG00000234506	0.084	3	6.42	0.0156471	0.192267
ENSG00000134321	-0.065	4.1	6.41	0.015709	0.192838
ENSG00000174749	0.025	3.31	6.41	0.015726	0.192857
ENSG00000172687	-0.034	2.53	6.4	0.0157817	0.193165
ENSG00000170873	-0.033	6.01	6.4	0.0157822	0.193165
ENSG00000176105	-0.038	2.76	6.39	0.0158881	0.194253
ENSG00000167522	-0.017	7.26	6.38	0.0159022	0.194253
ENSG00000184675	-0.027	3.27	6.38	0.0159185	0.194262
ENSG00000132535	0.03	3.59	6.38	0.0159495	0.19445
ENSG00000108406	0.013	5.28	6.37	0.0159821	0.194623
ENSG00000162722	0.089	4.29	6.37	0.0159949	0.194623
ENSG00000180543	-0.048	2.67	6.37	0.0160237	0.194783
ENSG00000138604	0.021	3.47	6.36	0.0160573	0.195001
ENSG00000002587	-0.065	1.57	6.36	0.0160786	0.195071
ENSG00000122026	0.05	4.29	6.35	0.0161247	0.19544
ENSG00000101350	-0.016	4.78	6.35	0.0161489	0.195543
ENSG00000171865	-0.027	3.08	6.35	0.0161675	0.195578
ENSG00000116815	0.039	4.96	6.34	0.0162062	0.195612
ENSG00000240671	-0.069	2.02	6.34	0.0162486	0.195612
ENSG00000105369	-0.05	8	6.34	0.0162596	0.195612
ENSG00000196367	-0.026	6.09	6.34	0.0162649	0.195612
ENSG00000171219	-0.032	3.25	6.34	0.0162701	0.195612
ENSG00000137309	-0.019	6.93	6.33	0.0162802	0.195612
ENSG00000205356	-0.016	6.95	6.33	0.0162802	0.195612
ENSG00000101882	0.014	4.91	6.33	0.0163184	0.195612
ENSG00000137078	-0.023	6.14	6.33	0.0163533	0.195612
ENSG00000157045	0.018	4.17	6.32	0.0163948	0.195612
ENSG00000214114	0.024	4.57	6.32	0.0163968	0.195612
ENSG00000204001	-0.233	1.78	6.32	0.0164243	0.195612
ENSG00000257093	-0.033	6.54	6.32	0.0164295	0.195612
ENSG00000119396	0.012	6.91	6.31	0.0164454	0.195612
ENSG00000100319	0.023	3.62	6.31	0.0164458	0.195612
ENSG00000197798	0.02	3.94	6.31	0.0164488	0.195612
ENSG00000035687	0.016	5.84	6.31	0.016449	0.195612
ENSG00000109084	-0.03	2.2	6.31	0.0164526	0.195612
ENSG00000181982	0.049	2.92	6.3	0.0165142	0.195973
ENSG00000211962	-0.071	3.27	6.3	0.0165274	0.195973
ENSG00000148175	0.035	6.89	6.3	0.0165301	0.195973
ENSG00000198231	-0.011	6.84	6.29	0.0165948	0.196447
ENSG00000141564	-0.031	4.98	6.29	0.0166016	0.196447
ENSG00000169692	0.04	5.59	6.29	0.0166638	0.196878
ENSG00000130300	0.081	2.22	6.28	0.0166774	0.196878
ENSG00000164483	-0.031	5.57	6.28	0.0166854	0.196878
ENSG00000131100	0.024	6.65	6.27	0.016758	0.197548
ENSG00000133065	-0.025	4.82	6.26	0.0168649	0.198561
ENSG00000047249	0.016	4.87	6.26	0.0168758	0.198561
ENSG00000119969	-0.033	2.68	6.26	0.0169133	0.198815
ENSG00000088832	0.03	7.76	6.25	0.0169392	0.198932
ENSG00000174165	-0.016	5	6.25	0.0169873	0.199174
ENSG00000013583	0.029	4.34	6.25	0.0169972	0.199174
ENSG00000037474	-0.022	6.42	6.24	0.0170077	0.199174
ENSG00000136810	0.054	5.31	6.24	0.0170563	0.199384
ENSG00000256745	0.036	5.54	6.24	0.01706	0.199384
ENSG00000173517	-0.033	4.46	6.23	0.0170795	0.199384
ENSG00000227232	0.041	2.55	6.23	0.017108	0.199384
ENSG00000211970	-0.113	3.06	6.23	0.0171211	0.199384
ENSG00000215126	0.067	2.58	6.23	0.0171216	0.199384
ENSG00000117118	0.019	6.07	6.22	0.0171688	0.199609
ENSG00000259917	-0.016	4.74	6.22	0.0171808	0.199609
ENSG00000147234	-0.058	2.62	6.22	0.0171889	0.199609
ENSG00000138101	-0.019	3.31	6.22	0.0172295	0.199859
ENSG00000204673	0.021	4.9	6.22	0.0172425	0.199859
ENSG00000180667	0.034	4.72	6.21	0.0172996	0.200173
ENSG00000103260	-0.026	3.66	6.21	0.0173184	0.200173
ENSG00000105701	0.072	11.12	6.21	0.0173191	0.200173
ENSG00000117399	-0.072	1.81	6.2	0.0173626	0.200173
ENSG00000012124	-0.052	7.18	6.2	0.0173671	0.200173
ENSG00000117308	0.021	3.12	6.2	0.0173735	0.200173
ENSG00000135441	0.03	3.3	6.2	0.0173819	0.200173
ENSG00000211598	-0.083	6.41	6.18	0.0175179	0.201426
ENSG00000179899	-0.04	2.51	6.18	0.0175231	0.201426
ENSG00000187446	0.031	6.31	6.17	0.0175902	0.201643
ENSG00000255354	-0.048	2.57	6.17	0.0176026	0.201643
ENSG00000109133	0.026	5.84	6.17	0.0176065	0.201643
ENSG00000033011	-0.019	3.85	6.17	0.0176066	0.201643
ENSG00000154978	-0.017	6.4	6.16	0.0176722	0.202141
ENSG00000144218	-0.05	4.67	6.16	0.0176824	0.202141
ENSG00000228784	-0.031	3.87	6.16	0.0177295	0.202452
ENSG00000160185	-0.034	5.86	6.16	0.0177422	0.202452
ENSG00000177732	-0.034	4.28	6.15	0.0177702	0.202587
ENSG00000171823	-0.026	4.78	6.15	0.0178252	0.202836
ENSG00000213523	0.031	5.62	6.14	0.0178401	0.202836
ENSG00000074370	-0.018	9.05	6.14	0.0178466	0.202836
ENSG00000156966	-0.047	2.72	6.14	0.0178571	0.202836
ENSG00000215193	-0.015	5.57	6.14	0.0179058	0.203049
ENSG00000122512	-0.02	3.61	6.13	0.0179255	0.203049
ENSG00000078596	-0.028	6.56	6.13	0.0179256	0.203049
ENSG00000266412	0.041	9.44	6.13	0.017941	0.203049
ENSG00000205413	-0.027	7.13	6.13	0.018006	0.2036
ENSG00000169764	0.013	6.61	6.12	0.0180244	0.203623
ENSG00000239975	-0.095	1.65	6.12	0.0180632	0.203877
ENSG00000135404	0.041	7.37	6.11	0.0181518	0.204491
ENSG00000006530	-0.019	5.53	6.11	0.0181579	0.204491
ENSG00000118242	-0.026	2.99	6.11	0.0181668	0.204491
ENSG00000135678	0.051	2.45	6.1	0.0182656	0.205418
ENSG00000143365	0.056	3.9	6.09	0.0183151	0.20562
ENSG00000136504	-0.013	6.01	6.09	0.0183331	0.20562
ENSG00000074755	-0.02	7.03	6.09	0.0183408	0.20562
ENSG00000258682	-0.046	2.06	6.09	0.0183495	0.20562
ENSG00000142694	0.044	2.54	6.08	0.0183679	0.205642
ENSG00000129003	-0.028	6.78	6.08	0.0183989	0.20574
ENSG00000170113	-0.026	4.47	6.08	0.0184097	0.20574
ENSG00000075884	0.014	7.1	6.08	0.0184514	0.205995
ENSG00000168214	0.03	6.75	6.07	0.0184656	0.205995
ENSG00000168461	0.052	7.04	6.07	0.0185149	0.20636
ENSG00000145332	0.033	4.43	6.07	0.0185347	0.206397
ENSG00000180900	-0.019	5.59	6.06	0.0185634	0.206533
ENSG00000183337	-0.024	4.84	6.06	0.0185862	0.206602
ENSG00000174516	0.022	3.1	6.06	0.0186247	0.206845
ENSG00000119878	0.021	3.68	6.05	0.0187091	0.207484
ENSG00000051596	-0.032	3.49	6.05	0.018717	0.207484
ENSG00000104450	0.033	2.48	6.04	0.0187554	0.207484
ENSG00000157657	-0.039	1.96	6.04	0.0187591	0.207484
ENSG00000115590	0.126	6.53	6.04	0.0187654	0.207484
ENSG00000166398	-0.02	5.45	6.03	0.0188179	0.207881
ENSG00000135363	0.038	5.97	6.03	0.0188361	0.207898
ENSG00000171105	0.041	2.63	6.02	0.0189237	0.208452
ENSG00000100522	-0.03	2.7	6.02	0.0189604	0.208452
ENSG00000163702	0.027	2.5	6.02	0.018965	0.208452
ENSG00000171467	-0.024	5.64	6.02	0.018987	0.208452
ENSG00000244932	-0.038	2.23	6.02	0.0189889	0.208452
ENSG00000121064	0.031	6.73	6.02	0.0189911	0.208452
ENSG00000135211	0.022	4.02	6.01	0.019016	0.208452
ENSG00000178977	0.02	4.18	6.01	0.0190201	0.208452
ENSG00000154319	-0.064	2.42	6.01	0.0190795	0.20877
ENSG00000082014	0.043	5	6.01	0.019089	0.20877
ENSG00000130165	0.027	5.54	6	0.0191133	0.20877
ENSG00000065154	0.018	5.49	6	0.019116	0.20877
ENSG00000145016	-0.016	6.01	6	0.0191433	0.208885
ENSG00000134970	0.024	5.01	6	0.0191801	0.209104
ENSG00000197540	-0.034	6.98	5.99	0.019258	0.209769
ENSG00000231234	0.02	3.87	5.98	0.0193503	0.210591
ENSG00000261172	0.166	2.48	5.97	0.0193828	0.210663
ENSG00000139990	-0.012	6.82	5.97	0.019403	0.210663
ENSG00000143164	0.016	5.17	5.97	0.0194148	0.210663
ENSG00000168488	-0.016	7.09	5.97	0.019437	0.210663
ENSG00000168528	0.083	2.03	5.97	0.0194552	0.210663
ENSG00000181788	0.023	5.71	5.96	0.0194649	0.210663
ENSG00000144744	0.019	5.93	5.96	0.019502	0.210663
ENSG00000074964	0.041	4.66	5.96	0.0195051	0.210663
ENSG00000165923	-0.037	2.21	5.96	0.0195258	0.210663
ENSG00000179195	-0.02	5.77	5.96	0.0195258	0.210663
ENSG00000184545	-0.044	3	5.95	0.0195785	0.210915
ENSG00000015475	0.032	6.87	5.95	0.0195951	0.210915
ENSG00000126464	-0.026	5.59	5.95	0.0195999	0.210915
ENSG00000104524	-0.029	3.18	5.95	0.0196299	0.211055
ENSG00000175054	-0.019	5.33	5.94	0.0197483	0.211478
ENSG00000107551	0.029	6.34	5.94	0.0197507	0.211478
ENSG00000137959	-0.068	4.42	5.93	0.0197544	0.211478
ENSG00000124203	-0.027	5.78	5.93	0.0197633	0.211478
ENSG00000184863	-0.019	7.85	5.93	0.0197787	0.211478
ENSG00000131127	-0.028	3.93	5.93	0.0197828	0.211478
ENSG00000187118	0.04	4.26	5.93	0.0197879	0.211478
ENSG00000084073	0.02	5.47	5.93	0.019807	0.211501
ENSG00000131323	-0.017	6.02	5.92	0.0198552	0.211772
ENSG00000171649	-0.033	3.61	5.92	0.0198663	0.211772
ENSG00000137802	-0.023	4.3	5.92	0.0199398	0.212337
ENSG00000170396	0.05	2.98	5.91	0.0199534	0.212337
ENSG00000121989	0.03	3.09	5.91	0.0200334	0.212955
ENSG00000016864	0.013	5.41	5.9	0.0200625	0.212955
ENSG00000124243	-0.034	5.21	5.9	0.0200627	0.212955
ENSG00000197102	-0.023	7.03	5.9	0.0201021	0.213144
ENSG00000141837	-0.051	1.73	5.9	0.0201164	0.213144
ENSG00000141627	0.014	5.38	5.9	0.0201318	0.213144
ENSG00000186174	-0.047	6.8	5.89	0.0201703	0.213297
ENSG00000173120	-0.013	8.15	5.89	0.020209	0.213297
ENSG00000100325	0.039	7.24	5.89	0.0202119	0.213297
ENSG00000143458	-0.021	5.25	5.89	0.0202216	0.213297
ENSG00000163131	0.034	10.75	5.89	0.0202341	0.213297
ENSG00000173200	-0.03	7.16	5.88	0.0202488	0.213297
ENSG00000172071	-0.024	4.58	5.88	0.020275	0.213338
ENSG00000146535	0.025	5.84	5.88	0.020287	0.213338
ENSG00000171497	0.011	5.13	5.87	0.020388	0.21422
ENSG00000123095	-0.054	2.21	5.86	0.0204604	0.2148
ENSG00000168026	-0.039	3.21	5.85	0.0205614	0.215571
ENSG00000262312	-0.057	2.43	5.85	0.0205789	0.215571
ENSG00000149212	0.026	7.03	5.85	0.0205858	0.215571
ENSG00000213694	0.059	3.14	5.85	0.0206172	0.215708
ENSG00000229314	0.106	3.9	5.84	0.0206453	0.215708
ENSG00000184574	-0.028	5.07	5.84	0.0206507	0.215708
ENSG00000166860	-0.023	4.18	5.84	0.0206768	0.2158
ENSG00000132912	0.016	5.51	5.83	0.0207938	0.216748
ENSG00000171735	0.021	3.85	5.83	0.0208143	0.216748
ENSG00000101856	0.031	5.18	5.83	0.0208306	0.216748
ENSG00000204104	-0.021	2.61	5.83	0.0208371	0.216748
ENSG00000137337	-0.021	5.44	5.82	0.0208927	0.217145
ENSG00000144848	0.027	6.27	5.82	0.020911	0.217154
ENSG00000083937	0.018	5.39	5.81	0.0209607	0.21749
ENSG00000173812	0.021	9.18	5.8	0.0210581	0.218319
ENSG00000111335	-0.026	6.89	5.8	0.0211276	0.218579
ENSG00000183826	-0.016	4.58	5.8	0.0211337	0.218579
ENSG00000148296	-0.015	5.52	5.8	0.0211358	0.218579
ENSG00000151835	-0.035	4.8	5.79	0.0212131	0.219142
ENSG00000116580	-0.014	5.97	5.79	0.0212255	0.219142
ENSG00000118816	0.016	8.63	5.78	0.0213018	0.219749
ENSG00000139725	-0.032	3.33	5.78	0.0213279	0.219794
ENSG00000135924	0.019	6.6	5.78	0.0213472	0.219794
ENSG00000103194	0.034	6.71	5.77	0.0213591	0.219794
ENSG00000101457	0.035	5.53	5.76	0.0215159	0.221226
ENSG00000130590	-0.029	4.04	5.75	0.0215943	0.221848
ENSG00000137411	-0.025	5.05	5.75	0.0216236	0.221967
ENSG00000242766	-0.158	1.64	5.75	0.0216549	0.222047
ENSG00000230330	0.02	3.94	5.75	0.0216739	0.222047
ENSG00000188277	-0.029	2.69	5.74	0.0216995	0.222047
ENSG00000261614	0.076	2.7	5.74	0.0217027	0.222047
ENSG00000203705	0.02	3.99	5.74	0.0217295	0.222071
ENSG00000197182	0.057	2.76	5.74	0.0217493	0.222071
ENSG00000132182	-0.019	7.99	5.74	0.0217584	0.222071
ENSG00000275023	-0.022	8.33	5.73	0.0218077	0.222393
ENSG00000105447	-0.016	5.13	5.73	0.0218454	0.222595
ENSG00000236876	0.025	3.03	5.72	0.0218903	0.22287
ENSG00000198482	-0.023	3.73	5.72	0.0219372	0.223166
ENSG00000118515	0.038	6.16	5.71	0.0219979	0.223601
ENSG00000091009	0.019	4.31	5.71	0.0220535	0.223983
ENSG00000139651	-0.014	6.34	5.7	0.0221267	0.224544
ENSG00000134248	0.026	5.24	5.7	0.0222036	0.225141
ENSG00000165682	0.054	2.81	5.69	0.0223001	0.225556
ENSG00000132530	-0.053	4.54	5.69	0.0223096	0.225556
ENSG00000136048	0.037	4.14	5.69	0.0223135	0.225556
ENSG00000107537	0.024	2.89	5.69	0.0223169	0.225556
ENSG00000155961	-0.019	3.87	5.68	0.0223758	0.225969
ENSG00000135631	-0.042	3.67	5.68	0.0224024	0.226054
ENSG00000186265	-0.044	4.93	5.68	0.0224284	0.226133
ENSG00000174282	-0.021	6.94	5.67	0.0224893	0.22632
ENSG00000114125	0.021	5.23	5.67	0.0224978	0.22632
ENSG00000242534	-0.136	1.84	5.67	0.0225359	0.22632
ENSG00000011478	-0.025	3.37	5.66	0.0225742	0.22632
ENSG00000186184	0.017	6.59	5.66	0.0225829	0.22632
ENSG00000243147	0.032	4.52	5.66	0.0225894	0.22632
ENSG00000163220	0.069	12.16	5.66	0.0225971	0.22632
ENSG00000269553	-0.074	1.69	5.66	0.0225996	0.22632
ENSG00000198225	0.034	2.86	5.66	0.0226122	0.22632
ENSG00000196470	0.026	2.55	5.66	0.0226284	0.22632
ENSG00000170542	-0.024	6.54	5.66	0.0226485	0.22634
ENSG00000006756	0.036	3.8	5.65	0.0227319	0.226492
ENSG00000125814	-0.017	4.24	5.65	0.0227319	0.226492
ENSG00000100207	-0.018	6.05	5.64	0.022784	0.226492
ENSG00000197603	-0.03	3.09	5.64	0.022798	0.226492
ENSG00000155957	0.037	4.68	5.64	0.0228	0.226492
ENSG00000198719	-0.047	1.92	5.64	0.0228359	0.226492
ENSG00000175193	0.023	5.27	5.64	0.0228406	0.226492
ENSG00000115350	0.034	4.68	5.64	0.0228617	0.226492
ENSG00000140157	-0.02	5.29	5.64	0.0228619	0.226492
ENSG00000087995	-0.021	3.3	5.64	0.0228634	0.226492
ENSG00000182552	0.015	3.24	5.64	0.0228663	0.226492
ENSG00000110921	-0.021	3.86	5.63	0.0228828	0.226492
ENSG00000166275	0.026	3.83	5.63	0.0229064	0.226492
ENSG00000137767	0.043	5.52	5.63	0.0229202	0.226492
ENSG00000048991	-0.019	4.78	5.63	0.02295	0.226492
ENSG00000196372	0.023	4.11	5.63	0.0229543	0.226492
ENSG00000103335	-0.02	7.25	5.62	0.0230053	0.226816
ENSG00000115540	0.021	3.59	5.61	0.0231093	0.227661
ENSG00000119979	0.03	5.13	5.61	0.023189	0.227889
ENSG00000125818	0.033	7.36	5.61	0.0231897	0.227889
ENSG00000167130	-0.015	3.91	5.61	0.0232024	0.227889
ENSG00000178585	0.021	4.27	5.61	0.0232055	0.227889
ENSG00000128438	-0.061	2.62	5.6	0.0232857	0.228402
ENSG00000178163	-0.021	5	5.6	0.0232943	0.228402
ENSG00000135686	-0.017	6.89	5.6	0.0233353	0.228623
ENSG00000215790	-0.038	2.98	5.59	0.0233728	0.228811
ENSG00000105732	-0.015	4.65	5.59	0.0234081	0.228977
ENSG00000197114	-0.019	4.09	5.59	0.0234288	0.229
ENSG00000019102	0.064	2.1	5.58	0.0234766	0.229288
ENSG00000165501	0.026	3.13	5.58	0.0235513	0.229679
ENSG00000145216	-0.013	4.12	5.57	0.0235756	0.229679
ENSG00000115355	0.025	5.05	5.57	0.0236144	0.229679
ENSG00000175324	0.028	3.02	5.57	0.0236669	0.229679
ENSG00000175893	-0.028	4.19	5.57	0.0236723	0.229679
ENSG00000153113	0.017	7.11	5.57	0.0236732	0.229679
ENSG00000156787	-0.023	4.22	5.56	0.0236892	0.229679
ENSG00000092201	-0.014	6.67	5.56	0.0236904	0.229679
ENSG00000120217	-0.046	3.66	5.56	0.023695	0.229679
ENSG00000109111	-0.012	6.98	5.56	0.0237008	0.229679
ENSG00000117228	-0.04	6.72	5.56	0.0237338	0.22982
ENSG00000027075	-0.022	7.32	5.56	0.0237655	0.229949
ENSG00000092621	-0.042	2.95	5.56	0.0237876	0.229984
ENSG00000102897	0.018	4.64	5.55	0.0238394	0.230306
ENSG00000158716	0.025	4.22	5.55	0.0239074	0.230784
ENSG00000131781	0.026	2.97	5.54	0.023978	0.231287
ENSG00000182400	0.016	5.26	5.54	0.0240282	0.231592
ENSG00000116990	0.033	4.64	5.53	0.0240629	0.231723
ENSG00000010327	0.042	6.62	5.53	0.024079	0.231723
ENSG00000118363	-0.018	4.88	5.53	0.0241229	0.231826
ENSG00000211659	-0.101	4.67	5.53	0.0241269	0.231826
ENSG00000111790	0.017	6.2	5.52	0.0241791	0.231993
ENSG00000077721	0.013	6.15	5.52	0.0241814	0.231993
ENSG00000269404	-0.041	4.89	5.51	0.024301	0.232789
ENSG00000015171	-0.019	5.73	5.51	0.0243147	0.232789
ENSG00000100360	-0.016	4.98	5.51	0.0243276	0.232789
ENSG00000113812	-0.016	4.37	5.51	0.0243754	0.232789
ENSG00000186818	0.039	4.68	5.51	0.0243897	0.232789
ENSG00000173585	-0.063	2.71	5.51	0.0244004	0.232789
ENSG00000211951	-0.151	1.76	5.5	0.0244072	0.232789
ENSG00000142733	0.03	3.16	5.5	0.0244137	0.232789
ENSG00000151849	-0.02	3.01	5.5	0.0244828	0.233139
ENSG00000164219	0.015	5.25	5.5	0.0244878	0.233139
ENSG00000166401	0.029	4.69	5.49	0.0246196	0.233985
ENSG00000159958	-0.044	6.1	5.49	0.0246204	0.233985
ENSG00000101608	0.015	8.57	5.49	0.0246356	0.233985
ENSG00000090520	-0.022	4.69	5.48	0.0246776	0.233985
ENSG00000126759	0.048	8.02	5.48	0.0246807	0.233985
ENSG00000146021	-0.04	4.59	5.48	0.024738	0.233985
ENSG00000169710	-0.026	5.46	5.48	0.0247588	0.233985
ENSG00000231841	0.02	3.58	5.47	0.0247738	0.233985
ENSG00000135953	-0.029	3.88	5.47	0.0247762	0.233985
ENSG00000198959	0.06	2.29	5.47	0.0247817	0.233985
ENSG00000184702	0.066	4.19	5.47	0.0247862	0.233985
ENSG00000215041	-0.015	4.99	5.47	0.0248018	0.233985
ENSG00000100387	0.038	5.36	5.47	0.0248233	0.23401
ENSG00000163041	0.037	6.71	5.47	0.0248792	0.234361
ENSG00000115107	0.044	2.34	5.46	0.0249199	0.234394
ENSG00000164105	0.064	3.2	5.46	0.0249204	0.234394
ENSG00000078668	0.015	6.25	5.46	0.0249752	0.234733
ENSG00000111801	-0.019	7.05	5.45	0.0250307	0.235078
ENSG00000115128	0.042	5.04	5.45	0.0250848	0.235354
ENSG00000055609	-0.025	6.53	5.45	0.0250979	0.235354
ENSG00000154451	-0.04	7.93	5.44	0.0251469	0.235374
ENSG00000196668	0.07	2.88	5.44	0.0251546	0.235374
ENSG00000129103	-0.015	6.5	5.44	0.0251567	0.235374
ENSG00000211943	-0.094	4.12	5.44	0.025185	0.235463
ENSG00000125354	-0.021	8.39	5.44	0.0252337	0.235593
ENSG00000136141	-0.021	4.25	5.44	0.0252367	0.235593
ENSG00000090382	0.05	11.22	5.43	0.0252642	0.235673
ENSG00000136999	0.08	3.44	5.43	0.0253204	0.23602
ENSG00000181817	0.02	5.65	5.43	0.0253409	0.236035
ENSG00000071967	0.053	4.98	5.43	0.0253869	0.236197
ENSG00000129128	0.014	7.19	5.42	0.0254087	0.236197
ENSG00000265612	-0.061	2.84	5.42	0.025415	0.236197
ENSG00000166289	-0.036	5.37	5.41	0.0255202	0.236538
ENSG00000075407	-0.026	4.45	5.41	0.0255222	0.236538
ENSG00000159618	-0.051	5.73	5.41	0.0255359	0.236538
ENSG00000169714	0.016	8.55	5.41	0.0255565	0.236538
ENSG00000160781	0.082	2.8	5.41	0.0255587	0.236538
ENSG00000125741	-0.013	4.84	5.41	0.0255655	0.236538
ENSG00000119446	0.011	4.95	5.41	0.0256092	0.236551
ENSG00000138449	0.04	6.49	5.41	0.0256258	0.236551
ENSG00000042286	-0.024	3.31	5.41	0.0256318	0.236551
ENSG00000134954	-0.03	9.41	5.4	0.0256486	0.236551
ENSG00000278259	-0.018	4.87	5.4	0.025664	0.236551
ENSG00000178951	-0.015	6.4	5.4	0.0256808	0.236551
ENSG00000169155	-0.015	4.45	5.39	0.025781	0.23695
ENSG00000196505	0.019	4.61	5.39	0.0257812	0.23695
ENSG00000185404	-0.02	6.13	5.39	0.0257915	0.23695
ENSG00000187049	0.021	4.45	5.39	0.0258057	0.23695
ENSG00000139323	0.016	4.8	5.39	0.0258229	0.23695
ENSG00000188536	0.096	8.38	5.39	0.0258536	0.23695
ENSG00000122566	-0.025	8.93	5.39	0.0258595	0.23695
ENSG00000204252	-0.034	6.5	5.39	0.0258893	0.23695
ENSG00000127920	0.068	4.56	5.39	0.0258951	0.23695
ENSG00000211655	-0.129	1.96	5.38	0.0260227	0.237944
ENSG00000079246	0.011	8.33	5.37	0.0260694	0.238056
ENSG00000113269	0.042	8.15	5.37	0.0260742	0.238056
ENSG00000149716	-0.014	5.15	5.37	0.0260923	0.238056
ENSG00000004864	0.017	3.44	5.37	0.0261296	0.238113
ENSG00000104814	-0.017	6.46	5.36	0.0261656	0.238113
ENSG00000100351	-0.021	6.89	5.36	0.0261693	0.238113
ENSG00000196407	0.044	1.85	5.36	0.0261795	0.238113
ENSG00000225830	-0.02	4.31	5.36	0.0261973	0.238113
ENSG00000185219	-0.017	5.45	5.36	0.0262284	0.238113
ENSG00000090487	0.023	6.8	5.36	0.0262321	0.238113
ENSG00000143207	0.027	6.48	5.36	0.0262637	0.238226
ENSG00000063176	-0.018	4.15	5.35	0.0263311	0.238664
ENSG00000228232	0.034	3.2	5.35	0.0263609	0.238761
ENSG00000156052	0.032	6.35	5.35	0.0264072	0.238927
ENSG00000110660	-0.028	2.82	5.35	0.0264227	0.238927
ENSG00000115514	0.026	4.07	5.34	0.0264368	0.238927
ENSG00000047365	-0.024	6.07	5.34	0.026479	0.23895
ENSG00000164211	-0.029	4.1	5.34	0.0264793	0.23895
ENSG00000115289	0.019	3.89	5.34	0.0264968	0.23895
ENSG00000141568	-0.013	5.36	5.34	0.0265315	0.23909
ENSG00000187630	0.023	3.95	5.33	0.0265949	0.239489
ENSG00000139433	0.014	5.73	5.33	0.026634	0.239668
ENSG00000150995	-0.026	5.19	5.33	0.0266878	0.239834
ENSG00000169902	0.121	3.6	5.32	0.0267052	0.239834
ENSG00000149480	-0.013	7.25	5.32	0.0267312	0.239834
ENSG00000181036	-0.049	6.11	5.32	0.0267402	0.239834
ENSG00000104177	-0.033	3	5.32	0.0267574	0.239834
ENSG00000261150	-0.082	2.22	5.32	0.0267679	0.239834
ENSG00000153066	-0.022	5.89	5.32	0.0267871	0.239834
ENSG00000183741	-0.012	6.62	5.32	0.0268084	0.239852
ENSG00000152894	-0.048	2.35	5.31	0.0268946	0.240323
ENSG00000170909	0.054	6.51	5.31	0.0268995	0.240323
ENSG00000134222	0.043	2.74	5.3	0.0269975	0.241026
ENSG00000143742	0.031	6.27	5.3	0.0270278	0.241082
ENSG00000155959	0.025	5.18	5.3	0.0270498	0.241082
ENSG00000281490	-0.035	4.07	5.3	0.0270618	0.241082
ENSG00000063241	-0.023	3.79	5.29	0.0271093	0.241319
ENSG00000105281	0.028	4.82	5.29	0.0271378	0.241319
ENSG00000167323	-0.013	6.93	5.29	0.0271598	0.241319
ENSG00000172943	-0.013	6.07	5.29	0.0271658	0.241319
ENSG00000183773	0.037	2.37	5.29	0.0272211	0.241532
ENSG00000102575	-0.027	5.46	5.28	0.0272285	0.241532
ENSG00000095383	0.038	5.07	5.28	0.0272874	0.241882
ENSG00000153885	0.028	3.72	5.28	0.027329	0.242079
ENSG00000023330	0.024	5.34	5.27	0.0273891	0.242302
ENSG00000204482	0.046	8.12	5.27	0.0273931	0.242302
ENSG00000138448	0.025	3.4	5.26	0.0275217	0.243196
ENSG00000006555	-0.022	4.43	5.26	0.0275511	0.243196
ENSG00000198517	-0.016	5.53	5.26	0.0275565	0.243196
ENSG00000196700	-0.026	4.9	5.26	0.0275721	0.243196
ENSG00000223959	-0.018	5.08	5.26	0.0275963	0.243238
ENSG00000136098	0.027	2.71	5.26	0.0276394	0.243445
ENSG00000130559	-0.015	4.61	5.25	0.0276773	0.24345
ENSG00000143390	-0.017	6.32	5.25	0.0276856	0.24345
ENSG00000121895	-0.037	4.43	5.25	0.0276984	0.24345
ENSG00000155465	0.041	7.02	5.25	0.0277358	0.243606
ENSG00000130164	-0.05	3.78	5.25	0.027771	0.243744
ENSG00000186205	0.082	5.33	5.24	0.0278068	0.243886
ENSG00000196705	-0.024	5.07	5.24	0.0278452	0.244052
ENSG00000160271	-0.02	7.14	5.23	0.0279345	0.244662
ENSG00000198198	-0.021	6.33	5.23	0.0279592	0.244707
ENSG00000260719	-0.029	3.94	5.23	0.0280305	0.245159
ENSG00000214688	0.079	2.33	5.23	0.0280542	0.245194
ENSG00000246705	0.022	4.71	5.22	0.0281213	0.245253
ENSG00000109956	-0.075	4.6	5.22	0.0281413	0.245253
ENSG00000090674	0.034	4.64	5.22	0.0281681	0.245253
ENSG00000103479	-0.032	8.54	5.22	0.0281815	0.245253
ENSG00000111880	-0.024	4.99	5.21	0.0282111	0.245253
ENSG00000117411	-0.035	1.98	5.21	0.0282199	0.245253
ENSG00000058668	-0.023	6.93	5.21	0.028234	0.245253
ENSG00000223612	-0.036	2.2	5.21	0.0282369	0.245253
ENSG00000103522	-0.031	5.14	5.21	0.0282392	0.245253
ENSG00000241666	0.091	1.86	5.21	0.0282576	0.245253
ENSG00000136732	0.062	9.21	5.2	0.0283634	0.245945
ENSG00000205269	0.04	5.39	5.2	0.0283919	0.245945
ENSG00000116717	0.041	3.01	5.2	0.0283964	0.245945
ENSG00000122705	0.017	6.31	5.2	0.0284571	0.246107
ENSG00000149084	0.036	3.14	5.2	0.0284683	0.246107
ENSG00000101940	0.02	6.05	5.19	0.028489	0.246107
ENSG00000160654	-0.027	6.85	5.19	0.0284941	0.246107
ENSG00000158825	0.068	6.66	5.19	0.0285525	0.246324
ENSG00000183011	0.031	4.61	5.19	0.0285774	0.246324
ENSG00000066933	-0.028	4.32	5.19	0.028589	0.246324
ENSG00000064601	0.032	6.65	5.19	0.0286209	0.246324
ENSG00000166411	-0.024	3.74	5.19	0.0286246	0.246324
ENSG00000177706	0.051	2.59	5.18	0.0286449	0.246324
ENSG00000153786	0.025	7.1	5.18	0.0286796	0.246324
ENSG00000256235	0.038	4.1	5.18	0.0286806	0.246324
ENSG00000139437	-0.012	5.2	5.18	0.0286969	0.246324
ENSG00000054219	0.024	4.41	5.18	0.0287323	0.246458
ENSG00000225614	-0.037	2.44	5.18	0.0287712	0.246622
ENSG00000179833	-0.016	6.05	5.17	0.0288196	0.246867
ENSG00000065526	-0.023	6.88	5.17	0.0288828	0.2471
ENSG00000211937	-0.08	3.58	5.17	0.0288866	0.2471
ENSG00000147202	0.023	3.75	5.17	0.0289176	0.2471
ENSG00000214293	0.034	2.59	5.16	0.028926	0.2471
ENSG00000100629	-0.033	2.34	5.16	0.0289937	0.247508
ENSG00000171155	0.023	4.47	5.16	0.0290488	0.247807
ENSG00000100104	0.013	3.98	5.15	0.0290904	0.247807
ENSG00000211660	-0.089	5.31	5.15	0.0291065	0.247807
ENSG00000123349	0.064	8.02	5.15	0.0291082	0.247807
ENSG00000197312	-0.018	5.24	5.15	0.0291549	0.248036
ENSG00000175061	0.03	7.32	5.15	0.0291991	0.248242
ENSG00000122862	0.052	10.16	5.14	0.0292388	0.248262
ENSG00000093010	0.016	5.66	5.14	0.029258	0.248262
ENSG00000129084	0.021	3.99	5.14	0.0292612	0.248262
ENSG00000249978	-0.052	2.35	5.14	0.0292854	0.248298
ENSG00000187840	0.03	4	5.13	0.029392	0.248931
ENSG00000159348	0.019	5.39	5.13	0.0293998	0.248931
ENSG00000102032	0.037	4.78	5.13	0.0294628	0.249294
ENSG00000153250	0.017	6.83	5.12	0.0295644	0.249914
ENSG00000104915	0.039	6.96	5.12	0.0295921	0.249914
ENSG00000048462	-0.102	3.52	5.12	0.0296036	0.249914
ENSG00000165821	-0.038	2.14	5.12	0.0296162	0.249914
ENSG00000117560	-0.049	4.05	5.11	0.0296885	0.250355
ENSG00000114573	0.035	6.37	5.11	0.0297125	0.250388
ENSG00000138613	0.026	5.18	5.11	0.0297341	0.250401
ENSG00000080947	-0.029	3.64	5.1	0.0298066	0.250842
ENSG00000103811	0.031	7.23	5.1	0.0299178	0.251608
ENSG00000135116	-0.079	1.32	5.09	0.0299596	0.251619
ENSG00000163393	0.055	4.64	5.09	0.0299771	0.251619
ENSG00000079432	-0.015	7.08	5.09	0.0299797	0.251619
ENSG00000182979	-0.019	6.05	5.09	0.0300286	0.251699
ENSG00000023191	0.021	7.28	5.09	0.0300296	0.251699
ENSG00000175066	-0.03	5.35	5.09	0.0300832	0.251747
ENSG00000108106	-0.022	4.02	5.09	0.0300836	0.251747
ENSG00000127081	-0.027	3.15	5.09	0.0300958	0.251747
ENSG00000133740	-0.034	3.8	5.08	0.0301536	0.252062
ENSG00000130305	0.017	5.86	5.08	0.0302062	0.252161
ENSG00000211941	-0.081	3.64	5.08	0.0302123	0.252161
ENSG00000177455	-0.046	5.41	5.08	0.0302262	0.252161
ENSG00000237753	0.037	2.71	5.07	0.0302935	0.252554
ENSG00000119655	0.032	6.96	5.07	0.0303257	0.252653
ENSG00000246082	0.06	3.01	5.07	0.0304118	0.253088
ENSG00000282651	-0.154	2.06	5.06	0.0304349	0.253088
ENSG00000211650	-0.082	2.25	5.06	0.0304584	0.253088
ENSG00000102144	0.02	9.15	5.06	0.0304823	0.253088
ENSG00000144935	0.051	1.73	5.06	0.0304849	0.253088
ENSG00000100151	0.022	4.29	5.06	0.0305046	0.253088
ENSG00000166133	-0.02	3.65	5.06	0.0305249	0.253088
ENSG00000131495	0.022	4.18	5.06	0.0305402	0.253088
ENSG00000146350	-0.04	2.49	5.05	0.0305937	0.253363
ENSG00000276293	-0.012	6.51	5.05	0.0306246	0.25345
ENSG00000211640	-0.114	4.46	5.05	0.0306666	0.253498
ENSG00000174021	0.026	6.63	5.05	0.030671	0.253498
ENSG00000165175	0.022	6.46	5.04	0.0307247	0.253548
ENSG00000121089	0.043	2.12	5.04	0.0307315	0.253548
ENSG00000163154	0.023	6.55	5.04	0.030738	0.253548
ENSG00000169635	-0.02	4.1	5.04	0.0308432	0.254212
ENSG00000165271	-0.017	5.7	5.04	0.0308593	0.254212
ENSG00000106615	0.015	4.54	5.03	0.0309536	0.254398
ENSG00000169991	-0.018	5.27	5.03	0.0309583	0.254398
ENSG00000124535	-0.011	5.92	5.03	0.030964	0.254398
ENSG00000146425	0.032	6	5.03	0.0309705	0.254398
ENSG00000088876	-0.019	3.24	5.03	0.0309839	0.254398
ENSG00000140941	0.022	6.86	5.02	0.0310449	0.254645
ENSG00000227500	-0.015	5.43	5.02	0.0310646	0.254645
ENSG00000113272	0.017	3.48	5.02	0.0310752	0.254645
ENSG00000164713	0.042	7	5.02	0.0311924	0.25528
ENSG00000262879	-0.034	2.11	5.02	0.0311937	0.25528
ENSG00000142453	0.032	5.16	5.01	0.0312213	0.255339
ENSG00000165661	-0.026	5.58	5.01	0.031344	0.256174
ENSG00000043143	-0.017	7.19	5	0.0313716	0.256232
ENSG00000005471	-0.05	2.41	5	0.0314046	0.256334
ENSG00000264522	-0.026	2.62	5	0.0314488	0.256526
ENSG00000162836	0.019	4.16	4.99	0.0315542	0.257218
ENSG00000198468	-0.085	1.29	4.99	0.0316273	0.257541
ENSG00000170266	0.023	5.56	4.99	0.0316488	0.257541
ENSG00000177051	-0.013	5.44	4.99	0.0316558	0.257541
ENSG00000136636	0.027	2.23	4.98	0.0316905	0.257656
ENSG00000103671	0.014	5.06	4.98	0.0317236	0.257757
ENSG00000067225	0.021	9.01	4.98	0.0317681	0.257858
ENSG00000196151	0.026	3.2	4.98	0.0317774	0.257858
ENSG00000004975	-0.016	5.13	4.97	0.0318727	0.258463
ENSG00000179163	0.017	4.92	4.97	0.0319652	0.259044
ENSG00000280852	0.033	3.52	4.96	0.0320144	0.259108
ENSG00000151240	-0.049	2.56	4.96	0.0320146	0.259108
ENSG00000211727	-0.061	1.96	4.95	0.0321677	0.259925
ENSG00000211778	-0.04	2.84	4.95	0.0321921	0.259925
ENSG00000132466	-0.022	5.99	4.95	0.0321979	0.259925
ENSG00000023572	0.024	2.21	4.95	0.0321988	0.259925
ENSG00000165671	-0.017	6.54	4.95	0.0322333	0.259956
ENSG00000138085	0.015	5.99	4.95	0.0322444	0.259956
ENSG00000140521	-0.016	6.71	4.95	0.0322658	0.259961
ENSG00000107372	0.016	7.32	4.94	0.0323498	0.260343
ENSG00000279722	0.028	2.25	4.94	0.0323643	0.260343
ENSG00000109220	0.024	4.98	4.94	0.0323991	0.260343
ENSG00000272579	0.036	2.21	4.94	0.0324022	0.260343
ENSG00000177606	-0.032	3.94	4.94	0.032434	0.260343
ENSG00000211695	-0.055	3.25	4.94	0.0324385	0.260343
ENSG00000163964	0.032	5.21	4.94	0.0324814	0.260519
ENSG00000058600	-0.02	5.71	4.93	0.0325314	0.260753
ENSG00000128524	0.018	5.51	4.93	0.0325525	0.260754
ENSG00000150991	0.021	10.68	4.93	0.0325978	0.26095
ENSG00000241657	-0.049	2.63	4.92	0.0326534	0.261073
ENSG00000166710	0.028	13.06	4.92	0.0326776	0.261073
ENSG00000276043	-0.028	3.98	4.92	0.0326941	0.261073
ENSG00000136861	-0.014	5.77	4.92	0.032697	0.261073
ENSG00000238243	0.103	2.84	4.92	0.0328104	0.261812
ENSG00000114554	-0.025	4.14	4.91	0.0328557	0.262005
ENSG00000057757	0.015	5.79	4.91	0.0329595	0.262665
ENSG00000198858	0.041	9.27	4.9	0.033034	0.263091
ENSG00000259448	0.039	2.42	4.9	0.0331408	0.263739
ENSG00000024862	0.019	5.61	4.89	0.0331577	0.263739
ENSG00000150093	-0.025	7.05	4.89	0.033195	0.263867
ENSG00000211668	-0.078	5.1	4.89	0.0332526	0.264157
ENSG00000145041	-0.022	5.2	4.89	0.0332772	0.264184
ENSG00000130589	-0.032	6.58	4.89	0.0333086	0.264265
ENSG00000162144	-0.021	6.25	4.88	0.0333564	0.264476
ENSG00000101220	0.031	5.71	4.88	0.0333874	0.264553
ENSG00000136830	0.037	5.12	4.88	0.0334154	0.264608
ENSG00000188976	-0.014	5.93	4.88	0.0334436	0.264663
ENSG00000008710	-0.022	6.18	4.87	0.0335752	0.265075
ENSG00000090975	-0.03	5.43	4.87	0.0335968	0.265075
ENSG00000149100	0.015	6.84	4.87	0.0336246	0.265075
ENSG00000198853	0.04	2.93	4.87	0.0336325	0.265075
ENSG00000260592	0.073	2.32	4.87	0.0336394	0.265075
ENSG00000278133	0.017	4.12	4.87	0.0336405	0.265075
ENSG00000151327	0.017	4.6	4.87	0.033656	0.265075
ENSG00000136146	0.013	5.03	4.86	0.0336715	0.265075
ENSG00000117713	-0.018	7.21	4.86	0.0336869	0.265075
ENSG00000214530	0.041	4.49	4.86	0.0337498	0.265402
ENSG00000065802	-0.016	5.9	4.86	0.0337942	0.265584
ENSG00000005483	-0.024	6.78	4.86	0.0338376	0.265748
ENSG00000081665	-0.015	5.35	4.85	0.0338577	0.265748
ENSG00000204209	-0.011	6.91	4.85	0.0339266	0.266023
ENSG00000175538	0.043	5.94	4.85	0.0339354	0.266023
ENSG00000145439	0.016	4.68	4.85	0.0339631	0.266073
ENSG00000100554	0.024	5.13	4.83	0.034215	0.267878
ENSG00000169490	0.015	4.7	4.83	0.0342643	0.267974
ENSG00000072501	-0.018	6.21	4.83	0.0342879	0.267974
ENSG00000180787	-0.024	4.64	4.83	0.0342917	0.267974
ENSG00000130856	-0.029	4.24	4.82	0.0343968	0.26854
ENSG00000163611	-0.022	3.15	4.82	0.0344112	0.26854
ENSG00000110448	-0.029	7.28	4.82	0.0344287	0.26854
ENSG00000170271	0.066	3.82	4.82	0.0344773	0.268597
ENSG00000104731	-0.021	6.34	4.82	0.0344792	0.268597
ENSG00000132465	-0.107	8.3	4.81	0.0345426	0.268924
ENSG00000168795	-0.019	4.94	4.81	0.0345698	0.268967
ENSG00000140464	-0.016	6.34	4.81	0.0346411	0.269354
ENSG00000156642	0.024	6.4	4.81	0.0346684	0.269399
ENSG00000184983	0.04	5.17	4.8	0.0347253	0.269477
ENSG00000107560	-0.023	4.22	4.8	0.0347357	0.269477
ENSG00000134285	-0.022	5.4	4.8	0.0347835	0.269477
ENSG00000125386	-0.012	5.37	4.8	0.0348339	0.269477
ENSG00000127022	0.016	7.69	4.8	0.0348484	0.269477
ENSG00000104689	-0.027	4.11	4.8	0.0348485	0.269477
ENSG00000165140	0.037	4.6	4.8	0.0348735	0.269477
ENSG00000214226	-0.023	2.52	4.8	0.0348781	0.269477
ENSG00000148153	0.011	4.93	4.8	0.0348851	0.269477
ENSG00000214212	0.044	6.52	4.79	0.0348946	0.269477
ENSG00000155660	-0.027	6.47	4.79	0.0349661	0.269718
ENSG00000261596	0.059	3.13	4.79	0.0349691	0.269718
ENSG00000164983	0.016	5.17	4.79	0.035003	0.269805
ENSG00000073861	-0.044	6.58	4.79	0.0350284	0.269805
ENSG00000186575	-0.015	5	4.79	0.0350486	0.269805
ENSG00000119509	-0.023	3.82	4.78	0.0350982	0.269805
ENSG00000121691	0.028	7.63	4.78	0.0351187	0.269805
ENSG00000115760	-0.023	6.72	4.78	0.035159	0.269805
ENSG00000165632	-0.017	4.01	4.78	0.0351611	0.269805
ENSG00000137073	-0.02	4.49	4.78	0.035171	0.269805
ENSG00000013523	-0.023	4.9	4.78	0.035175	0.269805
ENSG00000179051	-0.013	6.45	4.78	0.0352091	0.269824
ENSG00000133317	0.054	3.18	4.78	0.0352278	0.269824
ENSG00000173085	0.026	3.38	4.77	0.0352513	0.269824
ENSG00000084733	0.016	7.06	4.77	0.0352725	0.269824
ENSG00000197879	-0.022	3.84	4.77	0.0352857	0.269824
ENSG00000123838	0.171	1.65	4.77	0.0353226	0.269941
ENSG00000135525	0.047	2.28	4.77	0.0353533	0.27001
ENSG00000112306	0.034	10.48	4.76	0.0354333	0.27033
ENSG00000013016	-0.027	3.84	4.76	0.0354386	0.27033
ENSG00000054118	-0.012	7.25	4.76	0.035562	0.271106
ENSG00000198951	0.025	6.15	4.75	0.0356622	0.271704
ENSG00000060558	0.035	4.07	4.75	0.0356964	0.271798
ENSG00000165802	-0.018	6.14	4.75	0.0357445	0.271941
ENSG00000211696	-0.054	1.97	4.75	0.0357596	0.271941
ENSG00000131378	-0.022	6.19	4.74	0.0357984	0.271941
ENSG00000280411	-0.082	2.83	4.74	0.0358024	0.271941
ENSG00000106772	0.059	1.82	4.74	0.0358274	0.271966
ENSG00000198585	0.041	5.83	4.74	0.0358611	0.272007
ENSG00000198743	-0.028	4.82	4.74	0.0358781	0.272007
ENSG00000180354	0.028	5.35	4.74	0.035918	0.272007
ENSG00000139517	-0.021	3.43	4.74	0.0359201	0.272007
ENSG00000141582	-0.012	5.96	4.73	0.0360007	0.272298
ENSG00000116918	0.018	5.03	4.73	0.0360211	0.272298
ENSG00000162961	0.036	4.06	4.73	0.0360241	0.272298
ENSG00000122224	-0.023	6.63	4.73	0.0360917	0.272644
ENSG00000127870	-0.02	5.26	4.73	0.0361529	0.272941
ENSG00000183354	-0.019	5.22	4.72	0.036238	0.273418
ENSG00000183291	0.013	7.54	4.72	0.036273	0.273487
ENSG00000130653	-0.037	3.74	4.72	0.036291	0.273487
ENSG00000213080	0.021	3.54	4.71	0.0363593	0.273811
ENSG00000118640	0.029	6.46	4.71	0.0363778	0.273811
ENSG00000181800	-0.069	2.39	4.71	0.0364106	0.273817
ENSG00000164403	0.06	2.41	4.71	0.0364226	0.273817
ENSG00000114450	0.028	4.42	4.71	0.0364477	0.273822
ENSG00000177548	-0.021	5.47	4.71	0.0364763	0.273822
ENSG00000217027	0.045	3.93	4.71	0.0364891	0.273822
ENSG00000092758	0.065	3.62	4.71	0.0365248	0.273925
ENSG00000221823	0.021	5.7	4.7	0.0365649	0.273944
ENSG00000101040	-0.01	5.63	4.7	0.0365713	0.273944
ENSG00000186074	0.041	6.25	4.7	0.0366104	0.274073
ENSG00000180096	-0.023	7.4	4.7	0.0367258	0.274771
ENSG00000057935	-0.026	4.4	4.69	0.0367503	0.27479
ENSG00000153064	-0.039	6.41	4.69	0.0368759	0.275185
ENSG00000204619	0.014	6.51	4.68	0.0369268	0.275185
ENSG00000230982	-0.052	1.9	4.68	0.0369427	0.275185
ENSG00000174373	-0.027	4.27	4.68	0.0369609	0.275185
ENSG00000020256	-0.017	3.48	4.68	0.0369613	0.275185
ENSG00000125304	0.023	7.8	4.68	0.0369804	0.275185
ENSG00000248712	0.057	1.9	4.68	0.0369838	0.275185
ENSG00000263001	-0.029	4.08	4.68	0.0370001	0.275185
ENSG00000163520	-0.054	3.57	4.68	0.0370017	0.275185
ENSG00000245849	-0.017	4.42	4.68	0.0370698	0.275527
ENSG00000255819	-0.037	1.83	4.68	0.0370993	0.275582
ENSG00000206341	0.04	6.88	4.67	0.0371647	0.275904
ENSG00000117226	-0.024	5.5	4.67	0.0372073	0.275928
ENSG00000167642	0.021	5.61	4.67	0.0372158	0.275928
ENSG00000090238	0.037	8.68	4.67	0.0372561	0.275928
ENSG00000109083	0.018	4	4.67	0.0372565	0.275928
ENSG00000092820	-0.016	7.73	4.67	0.0372968	0.276063
ENSG00000105926	-0.029	3.26	4.66	0.0373831	0.276524
ENSG00000123728	0.017	5.84	4.66	0.0374035	0.276524
ENSG00000221983	0.036	10.45	4.66	0.0374347	0.276546
ENSG00000170776	-0.02	7.91	4.65	0.0375017	0.276546
ENSG00000104154	-0.028	2.83	4.65	0.0375334	0.276546
ENSG00000034152	0.036	7.52	4.65	0.0375343	0.276546
ENSG00000112367	0.016	4.76	4.65	0.0375378	0.276546
ENSG00000115053	-0.018	8.23	4.65	0.0375688	0.276546
ENSG00000167283	0.038	6.06	4.65	0.0375966	0.276546
ENSG00000119866	-0.032	4.55	4.65	0.0376083	0.276546
ENSG00000134046	0.016	6.79	4.65	0.0376497	0.276546
ENSG00000090565	-0.021	5.36	4.65	0.0376504	0.276546
ENSG00000177156	0.047	8.94	4.65	0.037665	0.276546
ENSG00000125122	0.029	2.22	4.65	0.0376725	0.276546
ENSG00000120708	0.043	7.17	4.64	0.0377205	0.276735
ENSG00000198265	-0.019	6.3	4.64	0.0377545	0.276782
ENSG00000211455	0.023	5.6	4.64	0.0377712	0.276782
ENSG00000249565	-0.016	3.83	4.64	0.0378283	0.277038
ENSG00000181472	-0.011	5.13	4.64	0.0378765	0.27713
ENSG00000057608	0.016	8.12	4.63	0.0378853	0.27713
ENSG00000136161	0.027	6.03	4.63	0.0379368	0.277343
ENSG00000211966	-0.061	4.34	4.63	0.0380565	0.277547
ENSG00000108590	0.02	2.31	4.62	0.0380807	0.277547
ENSG00000141401	0.045	6.1	4.62	0.0380993	0.277547
ENSG00000181751	0.036	2.67	4.62	0.0381168	0.277547
ENSG00000171862	0.034	7.82	4.62	0.038123	0.277547
ENSG00000140830	0.011	4.37	4.62	0.0381231	0.277547
ENSG00000127481	-0.021	7.29	4.62	0.0381257	0.277547
ENSG00000111224	-0.018	4.29	4.62	0.0381426	0.277547
ENSG00000211584	0.022	4.59	4.62	0.0381706	0.277588
ENSG00000075415	0.013	8.1	4.62	0.0382732	0.278104
ENSG00000167548	-0.025	7.3	4.61	0.0382861	0.278104
ENSG00000232098	-0.027	3.52	4.6	0.0385511	0.279532
ENSG00000105409	-0.03	2.83	4.6	0.0385918	0.279532
ENSG00000239665	-0.018	4.63	4.6	0.038593	0.279532
ENSG00000130348	-0.026	4.98	4.6	0.0385931	0.279532
ENSG00000106789	0.025	4.22	4.6	0.0385951	0.279532
ENSG00000239713	-0.024	6.85	4.6	0.0386173	0.279532
ENSG00000132274	-0.019	8.61	4.59	0.0386735	0.279755
ENSG00000163739	0.057	2.92	4.59	0.0387301	0.279755
ENSG00000184083	-0.023	3.34	4.59	0.0387336	0.279755
ENSG00000198258	0.029	6.21	4.59	0.0387667	0.279755
ENSG00000163156	0.022	5.5	4.59	0.0387897	0.279755
ENSG00000143126	-0.037	2.33	4.59	0.0387996	0.279755
ENSG00000150990	-0.016	5.05	4.59	0.038805	0.279755
ENSG00000173875	-0.015	5.44	4.59	0.0388294	0.279769
ENSG00000184979	-0.04	2.03	4.59	0.0388685	0.279889
ENSG00000119681	0.033	2.57	4.57	0.0391276	0.281503
ENSG00000204084	-0.016	5.25	4.57	0.0391377	0.281503
ENSG00000237438	-0.048	1.94	4.57	0.0392725	0.28231
ENSG00000179981	-0.02	5.12	4.56	0.0393439	0.282507
ENSG00000058866	0.046	2.65	4.56	0.0393479	0.282507
ENSG00000096433	-0.034	6.24	4.56	0.039368	0.282507
ENSG00000242687	-0.021	2.41	4.56	0.0394135	0.282671
ENSG00000163867	0.017	4.62	4.56	0.039461	0.282849
ENSG00000224114	0.155	1.14	4.55	0.039501	0.282921
ENSG00000116704	-0.023	5	4.55	0.0395494	0.282921
ENSG00000119048	0.03	6.65	4.55	0.0395556	0.282921
ENSG00000004478	-0.017	5.29	4.55	0.0395617	0.282921
ENSG00000118960	0.023	5.31	4.55	0.0395968	0.283009
ENSG00000110958	0.011	7.77	4.54	0.0397064	0.283543
ENSG00000165637	0.012	4.67	4.54	0.0397169	0.283543
ENSG00000135940	0.019	6.44	4.54	0.0397951	0.283939
ENSG00000123064	-0.014	5.75	4.54	0.0398412	0.284105
ENSG00000158109	0.021	6.54	4.53	0.0399129	0.284454
ENSG00000198890	-0.02	4.2	4.53	0.040016	0.284749
ENSG00000144635	0.025	5.82	4.53	0.0400173	0.284749
ENSG00000211706	-0.038	2.89	4.53	0.0400271	0.284749
ENSG00000261094	0.021	2.39	4.53	0.0400456	0.284749
ENSG00000267554	-0.05	2.82	4.53	0.0400792	0.284825
ENSG00000173218	-0.029	2.31	4.52	0.0401212	0.284961
ENSG00000136699	-0.014	5.85	4.52	0.0401494	0.284999
ENSG00000240859	0.036	2.74	4.52	0.0401956	0.285025
ENSG00000180694	-0.019	4.08	4.52	0.0401987	0.285025
ENSG00000103495	-0.017	4.99	4.52	0.04025	0.28513
ENSG00000065615	0.03	6.59	4.52	0.0402653	0.28513
ENSG00000111331	-0.042	5.86	4.52	0.0402862	0.28513
ENSG00000172974	0.012	4.74	4.52	0.040305	0.28513
ENSG00000170468	-0.015	4.3	4.51	0.040404	0.285491
ENSG00000165209	-0.029	4.84	4.51	0.0404084	0.285491
ENSG00000132646	0.014	5.75	4.51	0.0404248	0.285491
ENSG00000163026	-0.014	4.13	4.51	0.0404822	0.285622
ENSG00000239521	-0.022	3.94	4.51	0.040489	0.285622
ENSG00000111653	0.018	5.81	4.5	0.0405617	0.285973
ENSG00000158545	-0.013	6.06	4.5	0.0405961	0.286054
ENSG00000198589	-0.024	5.37	4.5	0.0406688	0.286292
ENSG00000131051	0.013	8.83	4.5	0.0406842	0.286292
ENSG00000121454	-0.044	1.93	4.5	0.0406988	0.286292
ENSG00000188827	-0.022	3.99	4.49	0.0407404	0.286319
ENSG00000167186	0.016	3.5	4.49	0.0407699	0.286319
ENSG00000115904	-0.015	5.79	4.49	0.0407716	0.286319
ENSG00000214872	-0.073	1.53	4.49	0.0409378	0.287214
ENSG00000163736	0.076	5.54	4.48	0.040945	0.287214
ENSG00000138744	0.028	6.1	4.48	0.0409686	0.287218
ENSG00000166228	0.016	2.98	4.48	0.0410371	0.287363
ENSG00000189007	-0.022	4.84	4.48	0.041046	0.287363
ENSG00000124333	0.013	5.63	4.48	0.0410585	0.287363
ENSG00000232112	0.054	3.22	4.48	0.0411533	0.287794
ENSG00000184208	-0.028	3.98	4.47	0.0411864	0.287794
ENSG00000004455	0.009	6.7	4.47	0.0411893	0.287794
ENSG00000101193	0.01	6.36	4.47	0.0412245	0.287833
ENSG00000133195	0.027	4.22	4.47	0.04128	0.287833
ENSG00000110851	-0.01	5.2	4.47	0.041288	0.287833
ENSG00000183458	-0.056	2.18	4.47	0.0412931	0.287833
ENSG00000111640	0.024	9.47	4.47	0.0413103	0.287833
ENSG00000263002	-0.022	3.9	4.46	0.0413731	0.288007
ENSG00000156650	-0.025	4.88	4.46	0.0413814	0.288007
ENSG00000156030	-0.016	6.12	4.46	0.0414759	0.288135
ENSG00000198538	-0.021	4.07	4.46	0.0415011	0.288135
ENSG00000102910	-0.018	6.23	4.46	0.0415139	0.288135
ENSG00000122729	-0.025	3.88	4.46	0.0415155	0.288135
ENSG00000129968	-0.022	8.17	4.46	0.0415174	0.288135
ENSG00000204186	-0.048	2.39	4.46	0.0415384	0.288135
ENSG00000162704	0.026	8.79	4.46	0.0415775	0.288246
ENSG00000135905	-0.025	6.95	4.45	0.0416481	0.288575
ENSG00000138629	0.018	6.14	4.45	0.0417867	0.289268
ENSG00000204839	0.046	3.32	4.45	0.0417945	0.289268
ENSG00000198920	0.013	4.28	4.44	0.0418608	0.289406
ENSG00000179627	-0.019	3.24	4.44	0.0418888	0.289406
ENSG00000167992	0.083	3.33	4.44	0.0419006	0.289406
ENSG00000152818	-0.023	6.66	4.44	0.0419213	0.289406
ENSG00000082293	-0.054	1.78	4.44	0.0419304	0.289406
ENSG00000065923	-0.033	4.5	4.44	0.0419615	0.28946
ENSG00000233901	0.051	2.06	4.44	0.042006	0.289506
ENSG00000231607	0.032	2.05	4.44	0.0420146	0.289506
ENSG00000211804	-0.055	2.76	4.43	0.0420752	0.289716
ENSG00000030582	0.044	8.85	4.43	0.0420916	0.289716
ENSG00000151148	-0.01	5.94	4.43	0.0422128	0.29039
ENSG00000165886	0.052	3.81	4.43	0.042236	0.29039
ENSG00000000971	0.067	2.04	4.42	0.0422593	0.29039
ENSG00000136828	-0.021	4.14	4.42	0.0423235	0.29052
ENSG00000171103	-0.02	3.19	4.42	0.0423249	0.29052
ENSG00000218175	0.026	5.17	4.42	0.0423589	0.290594
ENSG00000278311	0.012	6.77	4.42	0.0424587	0.290837
ENSG00000116668	0.019	3.52	4.41	0.0424657	0.290837
ENSG00000108679	-0.037	5.4	4.41	0.0424675	0.290837
ENSG00000101544	-0.015	4.5	4.41	0.0424875	0.290837
ENSG00000198658	-0.026	2.63	4.41	0.0425467	0.290928
ENSG00000179218	-0.019	7.86	4.41	0.0425475	0.290928
ENSG00000182944	-0.009	8.25	4.41	0.0425749	0.290955
ENSG00000152213	0.035	5.27	4.4	0.0426937	0.291602
ENSG00000133030	-0.018	7.64	4.4	0.0427271	0.291602
ENSG00000100664	0.008	7.84	4.4	0.0427546	0.291602
ENSG00000128268	-0.043	2.7	4.4	0.042763	0.291602
ENSG00000281106	-0.039	4.01	4.4	0.0428652	0.292139
ENSG00000067560	0.024	9.35	4.39	0.0429535	0.29236
ENSG00000105967	0.034	4.61	4.39	0.0429634	0.29236
ENSG00000148606	-0.014	4.65	4.39	0.0429679	0.29236
ENSG00000275131	-0.032	3.53	4.39	0.042995	0.292385
ENSG00000123329	0.041	8.7	4.39	0.0430855	0.292774
ENSG00000105393	0.023	4.9	4.39	0.0430991	0.292774
ENSG00000101665	-0.028	4.21	4.38	0.0431993	0.292893
ENSG00000169299	0.024	5.65	4.38	0.0432118	0.292893
ENSG00000182648	-0.045	1.78	4.38	0.0432223	0.292893
ENSG00000155016	-0.025	3.63	4.38	0.0432362	0.292893
ENSG00000206172	0.094	8.31	4.38	0.0432441	0.292893
ENSG00000063127	-0.027	3.13	4.38	0.0432576	0.292893
ENSG00000158796	0.016	5.22	4.38	0.0433307	0.29321
ENSG00000197296	-0.02	3.67	4.38	0.0433514	0.29321
ENSG00000239246	0.046	2.82	4.37	0.0434134	0.29347
ENSG00000141428	0.024	3.67	4.37	0.0435217	0.294043
ENSG00000116209	0.022	7.57	4.37	0.0435704	0.294212
ENSG00000239998	0.052	7.66	4.36	0.0436345	0.294485
ENSG00000137944	0.016	4.92	4.36	0.0436635	0.294522
ENSG00000133773	0.023	4.44	4.36	0.0436927	0.29456
ENSG00000273295	-0.079	2.08	4.36	0.0437482	0.294622
ENSG00000205476	-0.02	4	4.36	0.0437491	0.294622
ENSG00000214900	-0.022	4.21	4.35	0.0438826	0.295361
ENSG00000114544	-0.015	5.21	4.35	0.0439599	0.295684
ENSG00000197362	-0.019	4.09	4.35	0.0439998	0.295684
ENSG00000159388	-0.019	8.21	4.35	0.0440385	0.295684
ENSG00000141664	-0.026	5.55	4.34	0.0440435	0.295684
ENSG00000160075	0.014	7.34	4.34	0.0440596	0.295684
ENSG00000130826	-0.015	5.62	4.34	0.0440805	0.295684
ENSG00000019485	-0.021	3.79	4.34	0.0441112	0.295684
ENSG00000184481	0.024	5.84	4.34	0.0441203	0.295684
ENSG00000164620	-0.021	3.42	4.34	0.0441717	0.295724
ENSG00000171621	-0.037	2.27	4.34	0.0441982	0.295724
ENSG00000133895	-0.016	5.93	4.34	0.0442217	0.295724
ENSG00000124177	-0.023	5.57	4.34	0.0442477	0.295724
ENSG00000197283	-0.027	5.36	4.34	0.0442604	0.295724
ENSG00000106089	-0.036	1.98	4.34	0.0442685	0.295724
ENSG00000213390	0.033	5.22	4.33	0.0443613	0.296105
ENSG00000234664	0.015	5.37	4.33	0.044373	0.296105
ENSG00000109323	0.023	6.1	4.33	0.0444392	0.296248
ENSG00000198692	0.047	4.53	4.33	0.044442	0.296248
ENSG00000249936	0.033	5.22	4.33	0.0444942	0.296343
ENSG00000182230	0.085	2.36	4.32	0.0445495	0.296343
ENSG00000108244	0.067	5.64	4.32	0.0445567	0.296343
ENSG00000186716	-0.018	6.27	4.32	0.0445769	0.296343
ENSG00000118965	-0.025	3.4	4.32	0.0445823	0.296343
ENSG00000078237	0.017	3.42	4.32	0.0445987	0.296343
ENSG00000113088	0.035	4.57	4.32	0.044659	0.296585
ENSG00000236565	-0.026	2.29	4.31	0.0447764	0.296919
ENSG00000181404	-0.056	4.31	4.31	0.0447788	0.296919
ENSG00000166532	-0.023	4.07	4.31	0.0447807	0.296919
ENSG00000147144	-0.024	3.38	4.3	0.0449861	0.298018
ENSG00000111911	0.015	4.18	4.3	0.0450048	0.298018
ENSG00000136238	0.027	7.17	4.3	0.0450181	0.298018
ENSG00000101846	0.043	2.83	4.3	0.045059	0.298068
ENSG00000138758	-0.021	4.86	4.3	0.0450734	0.298068
ENSG00000075340	-0.033	3.49	4.29	0.0454025	0.300085
ENSG00000070831	0.013	8.66	4.28	0.0454571	0.300286
ENSG00000148158	0.02	5.21	4.28	0.0455104	0.30048
ENSG00000154165	-0.051	2.6	4.28	0.0455432	0.300537
ENSG00000123505	0.017	6.73	4.28	0.0455714	0.300564
ENSG00000177666	0.024	7.33	4.28	0.0456791	0.301115
ENSG00000163950	0.013	6.01	4.27	0.0457612	0.301371
ENSG00000113732	0.023	7.81	4.27	0.0457825	0.301371
ENSG00000157833	-0.029	2.23	4.27	0.0457904	0.301371
ENSG00000035928	-0.012	5.68	4.27	0.0458449	0.301565
ENSG00000211978	-0.059	1.78	4.27	0.0458704	0.301565
ENSG00000059377	0.041	7.26	4.27	0.0459206	0.301565
ENSG00000132780	-0.015	6.45	4.26	0.0459536	0.301565
ENSG00000135144	-0.034	4.39	4.26	0.0459628	0.301565
ENSG00000062716	0.046	8.96	4.26	0.0459855	0.301565
ENSG00000142552	0.06	4.86	4.26	0.0459986	0.301565
ENSG00000011021	-0.016	4.87	4.26	0.0460133	0.301565
ENSG00000099246	0.021	5.89	4.26	0.0460536	0.301601
ENSG00000100335	-0.013	5.71	4.26	0.0460672	0.301601
ENSG00000160883	0.039	7.94	4.26	0.0461492	0.301785
ENSG00000143553	0.013	4.96	4.26	0.0461611	0.301785
ENSG00000111144	0.032	8.06	4.26	0.0461679	0.301785
ENSG00000114982	-0.011	6.46	4.25	0.0462653	0.302263
ENSG00000127334	-0.024	7.01	4.25	0.0463117	0.302408
ENSG00000232388	0.032	3.23	4.25	0.0463894	0.302584
ENSG00000140280	0.013	5.55	4.25	0.0463964	0.302584
ENSG00000177728	-0.012	6.22	4.24	0.04645	0.302584
ENSG00000149196	0.019	4.59	4.24	0.0464744	0.302584
ENSG00000198363	0.06	3.76	4.24	0.0464865	0.302584
ENSG00000118655	0.018	3.15	4.24	0.0464949	0.302584
ENSG00000240356	0.041	1.81	4.24	0.0465084	0.302584
ENSG00000226608	0.039	8.04	4.24	0.0465654	0.302796
ENSG00000138964	0.023	7.81	4.24	0.0466425	0.303107
ENSG00000148288	0.031	4.37	4.23	0.0466799	0.303107
ENSG00000116729	0.059	5.11	4.23	0.0467153	0.303107
ENSG00000110917	-0.011	6.52	4.23	0.0467428	0.303107
ENSG00000165934	0.014	5.79	4.23	0.0467482	0.303107
ENSG00000054654	-0.021	6.81	4.23	0.0467589	0.303107
ENSG00000239819	-0.065	0.94	4.23	0.0467874	0.303134
ENSG00000141027	-0.015	6.64	4.23	0.0468166	0.303165
ENSG00000143398	-0.009	5.51	4.22	0.047031	0.303679
ENSG00000163541	0.013	6.06	4.22	0.0470394	0.303679
ENSG00000204650	-0.021	4.2	4.22	0.0470457	0.303679
ENSG00000226419	-0.031	2.38	4.22	0.0470516	0.303679
ENSG00000170684	-0.024	3.71	4.22	0.0470535	0.303679
ENSG00000143622	0.023	5.84	4.22	0.0470569	0.303679
ENSG00000100592	-0.022	3.51	4.22	0.0471027	0.303679
ENSG00000168060	0.021	3.91	4.22	0.0471105	0.303679
ENSG00000138175	0.024	3.45	4.22	0.0471159	0.303679
ENSG00000187650	-0.028	4.4	4.21	0.0471593	0.303679
ENSG00000221914	0.011	5.9	4.21	0.047185	0.303679
ENSG00000144040	0.029	5.22	4.21	0.047188	0.303679
ENSG00000164442	0.012	5.97	4.21	0.0472459	0.303894
ENSG00000169857	-0.017	2.93	4.21	0.0472885	0.303969
ENSG00000117305	0.014	5.04	4.21	0.0473063	0.303969
ENSG00000197057	-0.057	2.75	4.21	0.0473524	0.303988
ENSG00000137462	0.067	7.86	4.21	0.047358	0.303988
ENSG00000141084	0.016	5.96	4.2	0.0474393	0.304353
ENSG00000215447	-0.05	1.89	4.2	0.0476108	0.305094
ENSG00000010256	0.018	6.62	4.2	0.0476425	0.305094
ENSG00000169087	0.026	5.67	4.19	0.0476894	0.305094
ENSG00000100628	-0.034	2.73	4.19	0.0476967	0.305094
ENSG00000141469	0.038	4.25	4.19	0.0477387	0.305094
ENSG00000131943	-0.017	5.47	4.19	0.0477454	0.305094
ENSG00000130755	0.043	8.02	4.19	0.0477543	0.305094
ENSG00000232629	-0.053	3.97	4.19	0.0477594	0.305094
ENSG00000158669	-0.008	5.94	4.19	0.0477968	0.305094
ENSG00000219545	0.018	3.49	4.19	0.04781	0.305094
ENSG00000101017	-0.035	4.86	4.19	0.0478238	0.305094
ENSG00000173369	0.082	1.69	4.19	0.0478683	0.30513
ENSG00000020633	-0.025	7.89	4.18	0.0479398	0.30513
ENSG00000096996	-0.023	6.05	4.18	0.0479742	0.30513
ENSG00000087086	0.04	11.67	4.18	0.0480219	0.30513
ENSG00000117984	0.04	7.47	4.18	0.0480323	0.30513
ENSG00000268001	0.015	5.37	4.18	0.0480371	0.30513
ENSG00000167123	-0.057	2.02	4.18	0.0480431	0.30513
ENSG00000173889	-0.039	5.94	4.18	0.0480489	0.30513
ENSG00000232533	0.024	3.3	4.18	0.0480497	0.30513
ENSG00000182240	-0.027	3.42	4.18	0.0480832	0.305141
ENSG00000115525	-0.018	5.36	4.18	0.0481003	0.305141
ENSG00000183808	-0.025	4.33	4.17	0.0482145	0.305672
ENSG00000213876	0.047	1.92	4.17	0.0482507	0.305672
ENSG00000241058	-0.025	4.49	4.17	0.0482576	0.305672
ENSG00000231684	0.021	2.56	4.17	0.0483365	0.306017
ENSG00000112941	-0.014	5.67	4.16	0.0484326	0.306211
ENSG00000140932	0.064	6.22	4.16	0.0484777	0.306211
ENSG00000101298	-0.035	4.57	4.16	0.0484841	0.306211
ENSG00000163931	0.036	9.57	4.16	0.0484851	0.306211
ENSG00000147894	0.029	6.24	4.16	0.0485026	0.306211
ENSG00000197150	-0.015	5.38	4.16	0.0485146	0.306211
ENSG00000235162	-0.021	4.81	4.16	0.0485772	0.306452
ENSG00000164880	-0.016	7.13	4.16	0.0486123	0.306518
ENSG00000105220	0.016	6.73	4.16	0.048648	0.306588
ENSG00000158828	0.041	5.27	4.15	0.0486988	0.306662
ENSG00000146918	0.052	3.73	4.15	0.0487248	0.306662
ENSG00000115977	-0.021	6.73	4.15	0.0487334	0.306662
ENSG00000149932	0.016	6.36	4.15	0.0487851	0.306832
ENSG00000100197	-0.047	1.81	4.15	0.0488215	0.306906
ENSG00000182504	-0.02	3.68	4.14	0.049026	0.307035
ENSG00000143155	0.01	5.27	4.14	0.0490337	0.307035
ENSG00000133816	0.035	6.38	4.14	0.0490376	0.307035
ENSG00000180329	0.015	3.41	4.14	0.0490483	0.307035
ENSG00000104312	0.016	4.45	4.14	0.0490489	0.307035
ENSG00000108370	-0.054	2.69	4.14	0.049059	0.307035
ENSG00000017483	0.045	5.29	4.14	0.0490593	0.307035
ENSG00000111775	0.031	4.05	4.14	0.0490693	0.307035
ENSG00000183960	-0.058	2.3	4.14	0.0490778	0.307035
ENSG00000189369	-0.02	3.91	4.14	0.0491033	0.307035
ENSG00000129515	0.012	6.44	4.14	0.0491307	0.307035
ENSG00000011376	-0.018	3.91	4.13	0.0492109	0.307035
ENSG00000140740	0.011	7.17	4.13	0.0492344	0.307035
ENSG00000159479	0.015	4.79	4.13	0.0492407	0.307035
ENSG00000131089	-0.019	4.87	4.13	0.0492522	0.307035
[truncated: 10,473 more rows]

## Sheet: 2_physical_tests
genes	logFC	logCPM	F	PValue	FDR
ENSG00000104341	-0.088	2.45	35.83	6.45908e-07	0.00805577
ENSG00000133612	-0.055	4.91	25.04	1.37825e-05	0.0859478
ENSG00000146373	-0.1	1.84	18.9	0.00010299	0.292568
ENSG00000180098	-0.038	4.5	18.2	0.000131594	0.292568
ENSG00000178764	0.028	5.52	17.85	0.000148741	0.292568
ENSG00000123838	-0.403	1.65	17.28	0.000182341	0.292568
ENSG00000135862	0.096	2.57	17.12	0.000193099	0.292568
ENSG00000148834	-0.055	6.14	17.02	0.000200121	0.292568
ENSG00000212719	-0.06	2.32	16.83	0.000214087	0.292568
ENSG00000141504	-0.052	5.28	16.2	0.00026938	0.292568
ENSG00000120278	0.109	3.24	15.81	0.000311102	0.292568
ENSG00000124172	-0.097	7.76	15.8	0.000312494	0.292568
ENSG00000138604	-0.04	3.47	15.57	0.00033982	0.292568
ENSG00000211804	0.115	2.76	15.11	0.000404498	0.292568
ENSG00000182230	-0.176	2.36	15.01	0.000419104	0.292568
ENSG00000136098	-0.054	2.71	14.87	0.000441834	0.292568
ENSG00000163736	-0.156	5.54	14.77	0.000458967	0.292568
ENSG00000160190	0.034	4.62	14.75	0.000461968	0.292568
ENSG00000283063	-0.146	2.54	14.75	0.00046304	0.292568
ENSG00000148153	-0.024	4.93	14.71	0.000469305	0.292568
ENSG00000134480	-0.039	4.64	14.59	0.000492618	0.292568
ENSG00000166483	0.055	3.56	14.39	0.000531591	0.293142
ENSG00000185436	0.085	3.55	14.34	0.000540592	0.293142
ENSG00000226777	0.092	5.75	14.02	0.000611122	0.302051
ENSG00000144935	-0.102	1.73	13.89	0.000641802	0.302051
ENSG00000204397	-0.127	4.88	13.88	0.000644238	0.302051
ENSG00000211745	-0.146	2.78	13.85	0.000653894	0.302051
ENSG00000169242	0.115	1.73	13.72	0.000685643	0.305405
ENSG00000074370	0.032	9.05	13.47	0.000755995	0.308684
ENSG00000265612	0.126	2.84	13.29	0.000810985	0.308684
ENSG00000121989	-0.056	3.09	13.19	0.000843206	0.308684
ENSG00000233306	0.111	2.89	13.08	0.000882854	0.308684
ENSG00000146416	-0.05	3.46	12.99	0.000912401	0.308684
ENSG00000196092	0.098	5.41	12.86	0.000961076	0.308684
ENSG00000245910	-0.076	5.37	12.86	0.00096113	0.308684
ENSG00000072858	0.046	5.49	12.78	0.000991198	0.308684
ENSG00000127920	-0.13	4.56	12.71	0.00102072	0.308684
ENSG00000196169	0.178	2.05	12.7	0.00102529	0.308684
ENSG00000269293	-0.065	2.6	12.52	0.00110285	0.308684
ENSG00000189060	-0.099	4.45	12.32	0.00119227	0.308684
ENSG00000181035	0.041	5.5	12.31	0.00119738	0.308684
ENSG00000079263	0.035	5.79	12.28	0.00121152	0.308684
ENSG00000106588	-0.055	2.28	12.24	0.00123092	0.308684
ENSG00000138777	-0.038	5.14	12.2	0.00125329	0.308684
ENSG00000176595	-0.056	4.85	12.16	0.00127446	0.308684
ENSG00000177606	0.063	3.94	12.15	0.00127749	0.308684
ENSG00000133789	0.067	5.71	12.15	0.00127945	0.308684
ENSG00000140750	0.034	6.27	12.12	0.00129425	0.308684
ENSG00000197385	0.108	2.43	12.08	0.00131384	0.308684
ENSG00000123349	-0.113	8.02	12.06	0.00132404	0.308684
ENSG00000152217	0.078	3.36	12.01	0.00134951	0.308684
ENSG00000012124	0.097	7.18	12	0.00135821	0.308684
ENSG00000117322	0.097	4.27	11.94	0.00138819	0.308684
ENSG00000111843	-0.057	4.98	11.87	0.00142859	0.308684
ENSG00000120533	-0.048	4.92	11.87	0.0014313	0.308684
ENSG00000156381	-0.104	2.97	11.86	0.00143425	0.308684
ENSG00000106546	-0.059	4.21	11.85	0.00144256	0.308684
ENSG00000167641	0.105	2.08	11.78	0.0014858	0.308684
ENSG00000176083	0.158	4.61	11.72	0.00152343	0.308684
ENSG00000269553	0.143	1.69	11.65	0.00156148	0.308684
ENSG00000117640	-0.024	5.07	11.65	0.00156317	0.308684
ENSG00000000971	-0.129	2.04	11.63	0.00157986	0.308684
ENSG00000197077	0.091	3.24	11.6	0.00159465	0.308684
ENSG00000237513	0.074	1.8	11.52	0.00164865	0.308684
ENSG00000156467	-0.15	5.54	11.41	0.00172288	0.308684
ENSG00000101445	0.048	6.81	11.4	0.00173199	0.308684
ENSG00000135046	-0.067	8.22	11.39	0.00173732	0.308684
ENSG00000124191	0.11	2.07	11.39	0.00173992	0.308684
ENSG00000172349	0.02	8.49	11.38	0.0017487	0.308684
ENSG00000171132	0.054	3.33	11.37	0.00175365	0.308684
ENSG00000110987	0.097	4.27	11.35	0.00176852	0.308684
ENSG00000204472	-0.094	7.24	11.27	0.00183174	0.308684
ENSG00000165775	-0.056	5.63	11.26	0.00183405	0.308684
ENSG00000147234	0.103	2.62	11.21	0.0018729	0.308684
ENSG00000148908	-0.062	6.44	11.21	0.00187431	0.308684
ENSG00000107960	-0.031	4.95	11.16	0.00191698	0.308684
ENSG00000239521	0.044	3.94	11.11	0.00194983	0.308684
ENSG00000146386	-0.049	5.55	11.09	0.00197216	0.308684
ENSG00000135736	0.043	3.73	11.08	0.00197651	0.308684
ENSG00000164414	-0.064	4.04	10.99	0.00205064	0.308684
ENSG00000180773	-0.044	4.13	10.94	0.002092	0.308684
ENSG00000105369	0.088	8	10.9	0.00213477	0.308684
ENSG00000185800	0.053	4.04	10.76	0.00225733	0.308684
ENSG00000127720	-0.033	3.07	10.76	0.00226321	0.308684
ENSG00000113811	-0.06	4.85	10.74	0.00227852	0.308684
ENSG00000107438	0.051	5.2	10.71	0.00230247	0.308684
ENSG00000144791	0.04	5.84	10.69	0.00232491	0.308684
ENSG00000143398	0.018	5.51	10.64	0.00237991	0.308684
ENSG00000171067	0.034	4.59	10.62	0.00239075	0.308684
ENSG00000170684	0.046	3.71	10.61	0.00240085	0.308684
ENSG00000111729	-0.071	5.11	10.61	0.0024041	0.308684
ENSG00000182318	0.033	3.06	10.61	0.00240927	0.308684
ENSG00000182551	-0.034	5.43	10.6	0.00241579	0.308684
ENSG00000177868	-0.059	3.1	10.58	0.00243258	0.308684
ENSG00000165704	-0.024	4.35	10.58	0.00243968	0.308684
ENSG00000100346	-0.074	4.24	10.57	0.0024473	0.308684
ENSG00000134061	0.07	5.61	10.56	0.00245236	0.308684
ENSG00000144218	0.089	4.67	10.56	0.00245368	0.308684
ENSG00000155962	-0.062	1.91	10.52	0.00249716	0.308684
ENSG00000141505	-0.077	3.83	10.52	0.00249734	0.308684
ENSG00000272419	0.047	4.17	10.46	0.00256279	0.308684
ENSG00000211956	0.154	4.28	10.45	0.00257027	0.308684
ENSG00000255354	0.085	2.57	10.39	0.00263683	0.308684
ENSG00000230989	-0.046	5.71	10.31	0.00272435	0.308684
ENSG00000198846	0.074	3.83	10.31	0.00273125	0.308684
ENSG00000082438	0.083	3.59	10.3	0.00274633	0.308684
ENSG00000130021	-0.029	4.03	10.26	0.00278805	0.308684
ENSG00000188511	0.036	3.65	10.24	0.00281642	0.308684
ENSG00000162739	0.037	7.04	10.23	0.00281915	0.308684
ENSG00000144645	0.081	4.33	10.2	0.00285644	0.308684
ENSG00000075275	0.086	3.43	10.2	0.00285858	0.308684
ENSG00000179583	0.071	7.28	10.2	0.00286446	0.308684
ENSG00000260404	0.064	4.66	10.19	0.00287347	0.308684
ENSG00000167283	-0.069	6.06	10.18	0.00288477	0.308684
ENSG00000122026	-0.078	4.29	10.13	0.0029429	0.308684
ENSG00000066926	-0.057	4.23	10.13	0.00295177	0.308684
ENSG00000070047	0.025	6.22	10.11	0.00296917	0.308684
ENSG00000177409	0.051	6.95	10.11	0.00297723	0.308684
ENSG00000019102	-0.107	2.1	10.07	0.00302746	0.308684
ENSG00000240247	-0.359	1.56	10.06	0.00303889	0.308684
ENSG00000126432	-0.061	7.02	10.04	0.00306343	0.308684
ENSG00000118640	-0.051	6.46	10.04	0.00306491	0.308684
ENSG00000180817	-0.054	5.52	10	0.0031086	0.308684
ENSG00000165806	0.039	4.48	9.95	0.00317849	0.308684
ENSG00000159958	0.079	6.1	9.95	0.0031796	0.308684
ENSG00000095585	0.069	4.43	9.95	0.00318492	0.308684
ENSG00000168916	0.129	1.99	9.95	0.0031876	0.308684
ENSG00000177455	0.087	5.41	9.93	0.00320765	0.308684
ENSG00000158158	0.028	4.24	9.92	0.00321749	0.308684
ENSG00000188070	0.046	3.52	9.92	0.00321752	0.308684
ENSG00000143198	-0.042	4.95	9.89	0.00326546	0.310892
ENSG00000006607	0.04	3.98	9.87	0.00329648	0.311467
ENSG00000162961	-0.063	4.06	9.83	0.00334738	0.31166
ENSG00000115350	-0.056	4.68	9.83	0.0033485	0.31166
ENSG00000176715	0.028	6.16	9.77	0.003431	0.3165
ENSG00000104205	-0.036	3.38	9.72	0.00351262	0.3165
ENSG00000232022	-0.1	1.73	9.72	0.00351593	0.3165
ENSG00000106605	-0.049	4.81	9.7	0.00354573	0.3165
ENSG00000196407	-0.073	1.85	9.68	0.00357222	0.3165
ENSG00000116990	-0.055	4.64	9.66	0.00360713	0.3165
ENSG00000196396	0.022	6.62	9.63	0.00364696	0.3165
ENSG00000181090	0.02	6.42	9.61	0.00367517	0.3165
ENSG00000127125	-0.024	5.73	9.6	0.00370001	0.3165
ENSG00000130787	0.056	6.47	9.6	0.00370197	0.3165
ENSG00000161405	0.038	7.74	9.59	0.0037142	0.3165
ENSG00000106415	0.033	5.28	9.56	0.00375906	0.3165
ENSG00000198742	0.024	4.85	9.56	0.00376748	0.3165
ENSG00000142798	0.093	1.67	9.48	0.00389282	0.3165
ENSG00000124772	0.08	5.53	9.45	0.00394305	0.3165
ENSG00000235065	-0.085	2.34	9.43	0.00397436	0.3165
ENSG00000241244	0.367	2.73	9.43	0.00397851	0.3165
ENSG00000135845	-0.031	5.29	9.39	0.00404744	0.3165
ENSG00000112306	-0.059	10.48	9.38	0.00405938	0.3165
ENSG00000220842	-0.111	3.73	9.34	0.00414333	0.3165
ENSG00000078124	-0.033	4.37	9.32	0.00417474	0.3165
ENSG00000162298	0.026	6.27	9.29	0.00422766	0.3165
ENSG00000129055	-0.036	5.19	9.29	0.00423484	0.3165
ENSG00000101882	-0.022	4.91	9.27	0.00427265	0.3165
ENSG00000135116	0.146	1.32	9.26	0.00427691	0.3165
ENSG00000124225	0.078	3.28	9.26	0.00427762	0.3165
ENSG00000130702	0.093	2.93	9.25	0.00430486	0.3165
ENSG00000171992	0.084	3.4	9.25	0.00430776	0.3165
ENSG00000148429	0.049	3.99	9.24	0.00432554	0.3165
ENSG00000168653	-0.098	4.8	9.24	0.00432874	0.3165
ENSG00000236801	-0.079	3.54	9.22	0.0043573	0.3165
ENSG00000140264	-0.05	7.86	9.21	0.00438388	0.3165
ENSG00000204136	-0.105	3.15	9.17	0.00444892	0.3165
ENSG00000091640	-0.046	5.16	9.17	0.00446127	0.3165
ENSG00000211899	0.097	10.17	9.15	0.0044932	0.3165
ENSG00000165502	-0.066	7.05	9.15	0.00449518	0.3165
ENSG00000092841	-0.064	8.56	9.15	0.00449537	0.3165
ENSG00000100387	-0.061	5.36	9.14	0.00451359	0.3165
ENSG00000110079	-0.125	2.16	9.11	0.00456486	0.3165
ENSG00000243317	-0.038	5.73	9.11	0.00458215	0.3165
ENSG00000164330	0.089	2.56	9.11	0.00458225	0.3165
ENSG00000125863	-0.035	5.08	9.1	0.0045973	0.3165
ENSG00000145214	0.051	6.61	9.09	0.00461461	0.3165
ENSG00000121552	-0.114	5.32	9.09	0.00462193	0.3165
ENSG00000128218	0.096	4.37	9.08	0.00463242	0.3165
ENSG00000177425	0.079	3.04	9.06	0.0046656	0.3165
ENSG00000166123	0.075	2.06	9.04	0.00471409	0.3165
ENSG00000110200	-0.047	2.54	9.02	0.00474948	0.3165
ENSG00000163221	-0.132	7.03	9	0.00479377	0.3165
ENSG00000168765	-0.116	3.12	8.99	0.00481842	0.3165
ENSG00000110777	0.073	6.19	8.99	0.00483052	0.3165
ENSG00000156411	-0.077	5.46	8.98	0.00483554	0.3165
ENSG00000243147	-0.05	4.52	8.98	0.00484071	0.3165
ENSG00000145016	0.025	6.01	8.97	0.00486342	0.3165
ENSG00000178977	-0.032	4.18	8.96	0.00488719	0.3165
ENSG00000145741	-0.043	8.71	8.93	0.00493903	0.3165
ENSG00000048028	0.047	5.64	8.93	0.0049509	0.3165
ENSG00000124491	-0.108	6.01	8.9	0.00502504	0.3165
ENSG00000173801	0.08	4.51	8.89	0.00503099	0.3165
ENSG00000114013	-0.054	5.59	8.89	0.00503229	0.3165
ENSG00000217027	-0.077	3.93	8.87	0.00508071	0.3165
ENSG00000108826	-0.044	4.11	8.86	0.00510069	0.3165
ENSG00000142192	-0.045	5.61	8.85	0.00513656	0.3165
ENSG00000130749	0.02	5.9	8.84	0.00515798	0.3165
ENSG00000264781	0.107	2.5	8.83	0.00516743	0.3165
ENSG00000144677	-0.102	2.39	8.83	0.00516884	0.3165
ENSG00000103126	0.027	6.91	8.82	0.00518495	0.3165
ENSG00000147419	-0.03	4.67	8.82	0.00520683	0.3165
ENSG00000135218	-0.068	6.61	8.8	0.00523452	0.3165
ENSG00000169490	-0.026	4.7	8.79	0.00527146	0.3165
ENSG00000072134	0.06	2.75	8.78	0.00529575	0.3165
ENSG00000269404	0.068	4.89	8.78	0.00529813	0.3165
ENSG00000137210	-0.04	4.87	8.77	0.00530227	0.3165
ENSG00000176261	-0.064	3.82	8.77	0.00530268	0.3165
ENSG00000243811	0.041	5.05	8.77	0.00530376	0.3165
ENSG00000153064	0.071	6.41	8.75	0.00535881	0.317296
ENSG00000127922	-0.084	3.54	8.74	0.00537701	0.317296
ENSG00000280138	0.046	2.64	8.74	0.00539343	0.317296
ENSG00000113558	-0.026	7.12	8.72	0.00542702	0.317774
ENSG00000273837	-0.125	2.5	8.7	0.00548155	0.318314
ENSG00000162144	0.036	6.25	8.7	0.00548729	0.318314
ENSG00000159618	0.083	5.73	8.67	0.00555734	0.318639
ENSG00000214253	-0.041	6.44	8.65	0.00560009	0.318639
ENSG00000004468	0.079	5.44	8.64	0.00562319	0.318639
ENSG00000182287	-0.045	6.86	8.64	0.0056331	0.318639
ENSG00000269743	0.04	3.68	8.63	0.00564228	0.318639
ENSG00000175061	-0.05	7.32	8.63	0.00564619	0.318639
ENSG00000161944	-0.091	4.29	8.62	0.00567923	0.31906
ENSG00000175193	-0.037	5.27	8.6	0.00571859	0.319527
ENSG00000063127	0.049	3.13	8.6	0.00573878	0.319527
ENSG00000130589	0.057	6.58	8.56	0.00581746	0.322469
ENSG00000169877	-0.159	4.77	8.55	0.00586758	0.323057
ENSG00000119866	0.057	4.55	8.53	0.00592022	0.323057
ENSG00000132704	0.085	5.49	8.52	0.00594221	0.323057
ENSG00000185033	0.052	6.85	8.5	0.0059783	0.323057
ENSG00000100139	0.028	4.81	8.5	0.0059825	0.323057
ENSG00000103363	-0.051	6.66	8.5	0.00598398	0.323057
ENSG00000116906	-0.016	5.74	8.49	0.00602565	0.323057
ENSG00000168081	0.077	3	8.48	0.00604172	0.323057
ENSG00000171735	-0.033	3.85	8.46	0.00609085	0.323057
ENSG00000187912	0.069	4.24	8.45	0.00612263	0.323057
ENSG00000269737	0.216	3.04	8.44	0.00614909	0.323057
ENSG00000145335	-0.153	5.29	8.44	0.00615084	0.323057
ENSG00000162174	-0.054	2.16	8.43	0.00616989	0.323057
ENSG00000109113	-0.052	3.74	8.4	0.00625043	0.323057
ENSG00000186184	-0.027	6.59	8.4	0.00625924	0.323057
ENSG00000008853	0.043	4.2	8.4	0.0062654	0.323057
ENSG00000178449	-0.062	3.6	8.38	0.00632502	0.323057
ENSG00000054654	0.039	6.81	8.38	0.00632532	0.323057
ENSG00000139679	-0.051	6.1	8.37	0.00633819	0.323057
ENSG00000183648	-0.064	4.8	8.37	0.00635603	0.323057
ENSG00000119950	-0.063	5.84	8.36	0.00638743	0.323057
ENSG00000124107	-0.162	4.88	8.34	0.00642224	0.323057
ENSG00000150540	-0.064	4.07	8.34	0.00642384	0.323057
ENSG00000134070	0.032	3.51	8.32	0.00649701	0.325232
ENSG00000146083	0.023	7.96	8.31	0.00653198	0.325232
ENSG00000164405	-0.063	4.38	8.28	0.00661664	0.325232
ENSG00000120742	-0.026	7.82	8.28	0.00661938	0.325232
ENSG00000125356	-0.084	5	8.27	0.00664331	0.325232
ENSG00000197705	0.089	3.15	8.25	0.00670104	0.325232
ENSG00000066923	0.045	3.11	8.25	0.00670256	0.325232
ENSG00000100225	-0.097	8.73	8.24	0.00672239	0.325232
ENSG00000176533	0.051	5.41	8.23	0.00675312	0.325232
ENSG00000214872	0.126	1.53	8.23	0.00675365	0.325232
ENSG00000115128	-0.064	5.04	8.23	0.00676368	0.325232
ENSG00000211978	0.113	1.78	8.21	0.0068144	0.325232
ENSG00000206047	-0.312	3.59	8.2	0.00685624	0.325232
ENSG00000182606	0.029	5.92	8.18	0.00690153	0.325232
ENSG00000187118	-0.061	4.26	8.18	0.00691324	0.325232
ENSG00000140612	-0.041	6.5	8.17	0.00693167	0.325232
ENSG00000244398	-0.15	6.81	8.17	0.00693212	0.325232
ENSG00000182004	-0.087	3.57	8.17	0.00693648	0.325232
ENSG00000277998	-0.059	4.68	8.15	0.00699432	0.325873
ENSG00000232112	-0.09	3.22	8.15	0.0070024	0.325873
ENSG00000043514	-0.029	4.15	8.13	0.00707131	0.327857
ENSG00000010278	-0.077	4.27	8.11	0.00714469	0.328933
ENSG00000272888	-0.041	5.95	8.11	0.00714728	0.328933
ENSG00000189043	-0.066	5.91	8.08	0.00724454	0.331737
ENSG00000143546	-0.146	9.92	8.07	0.00726141	0.331737
ENSG00000188612	-0.023	6.26	8.05	0.00733846	0.333742
ENSG00000133740	0.058	3.8	8.04	0.0073588	0.333742
ENSG00000188822	0.053	4.67	8.03	0.00738628	0.333774
ENSG00000231767	-0.077	5.52	7.99	0.00751827	0.337776
ENSG00000131174	-0.092	5.03	7.98	0.00755208	0.337776
ENSG00000148655	-0.073	2.4	7.98	0.00755607	0.337776
ENSG00000100632	-0.058	5.23	7.91	0.0078201	0.345757
ENSG00000157570	-0.039	4.55	7.9	0.007848	0.345757
ENSG00000104894	0.03	9.23	7.89	0.00788766	0.345757
ENSG00000133104	-0.034	4.98	7.86	0.00797782	0.345757
ENSG00000103365	0.032	7.44	7.85	0.00802658	0.345757
ENSG00000073803	-0.032	3.39	7.85	0.00804013	0.345757
ENSG00000266282	-0.058	2.97	7.84	0.00806891	0.345757
ENSG00000228672	0.061	1.93	7.84	0.00806994	0.345757
ENSG00000171643	-0.056	2.23	7.84	0.00807021	0.345757
ENSG00000230076	-0.185	2.56	7.81	0.00816554	0.345757
ENSG00000189319	0.033	7.11	7.8	0.00820572	0.345757
ENSG00000110077	-0.067	7.31	7.8	0.00821412	0.345757
ENSG00000183864	0.025	5.63	7.79	0.00825094	0.345757
ENSG00000113643	-0.032	5.32	7.79	0.00825788	0.345757
ENSG00000232346	-0.102	4.71	7.78	0.00829312	0.345757
ENSG00000189057	0.105	2.1	7.78	0.00829672	0.345757
ENSG00000011028	-0.096	2.73	7.78	0.00830012	0.345757
ENSG00000233913	-0.112	7.13	7.75	0.00838701	0.345757
ENSG00000106355	-0.064	4.02	7.75	0.00839347	0.345757
ENSG00000065923	0.06	4.5	7.75	0.00839987	0.345757
ENSG00000113272	-0.028	3.48	7.75	0.00841261	0.345757
ENSG00000160293	0.047	4.84	7.74	0.00843065	0.345757
ENSG00000141837	0.074	1.73	7.74	0.00845095	0.345757
ENSG00000174123	0.059	5.3	7.73	0.00847403	0.345757
ENSG00000198918	-0.103	4.48	7.73	0.00847785	0.345757
ENSG00000140307	-0.027	4.85	7.72	0.00850151	0.345757
ENSG00000011485	0.038	5.46	7.71	0.00853904	0.345757
ENSG00000138623	0.043	3.76	7.71	0.00855502	0.345757
ENSG00000159388	0.033	8.21	7.71	0.00857085	0.345757
ENSG00000083454	0.068	5.36	7.7	0.0085777	0.345757
ENSG00000196154	-0.061	9.43	7.7	0.00859401	0.345757
ENSG00000071564	0.037	6.96	7.69	0.00863899	0.346449
ENSG00000175920	0.094	2.08	7.67	0.00871162	0.347142
ENSG00000133112	-0.078	10.77	7.67	0.00871196	0.347142
ENSG00000076604	0.041	4.41	7.65	0.00877475	0.348102
ENSG00000188659	-0.174	0.56	7.65	0.00879187	0.348102
ENSG00000183625	-0.085	5.2	7.64	0.00884922	0.349264
ENSG00000102445	0.053	6.37	7.6	0.00899059	0.350634
ENSG00000119326	-0.084	2	7.6	0.00900383	0.350634
ENSG00000147912	0.046	2.34	7.59	0.00904303	0.350634
ENSG00000102317	-0.031	7.83	7.57	0.00910813	0.350634
ENSG00000129667	0.036	6.83	7.57	0.00910903	0.350634
ENSG00000196781	0.059	3.94	7.57	0.00912502	0.350634
ENSG00000182899	-0.075	8.84	7.55	0.00919383	0.350634
ENSG00000173726	-0.027	6.63	7.54	0.00922891	0.350634
ENSG00000107551	-0.043	6.34	7.54	0.00923495	0.350634
ENSG00000148158	-0.035	5.21	7.53	0.00926882	0.350634
ENSG00000112695	-0.054	5.79	7.53	0.00928393	0.350634
ENSG00000100241	0.029	8.22	7.53	0.00930405	0.350634
ENSG00000136521	-0.031	5.56	7.52	0.00931166	0.350634
ENSG00000211638	0.384	4.68	7.51	0.00937557	0.350634
ENSG00000153885	-0.043	3.72	7.51	0.00937842	0.350634
ENSG00000008394	-0.076	3.58	7.5	0.00943862	0.350634
ENSG00000280153	0.066	5.09	7.49	0.00945717	0.350634
ENSG00000110700	-0.042	9.49	7.49	0.00947158	0.350634
ENSG00000198826	0.087	2.24	7.47	0.00953029	0.350634
ENSG00000173915	-0.062	4.54	7.47	0.00953501	0.350634
ENSG00000171552	-0.094	6.83	7.47	0.00954893	0.350634
ENSG00000227500	0.024	5.43	7.47	0.00956585	0.350634
ENSG00000235912	-0.116	2.1	7.46	0.00958933	0.350634
ENSG00000163534	0.098	6.18	7.46	0.00959031	0.350634
ENSG00000140157	0.03	5.29	7.46	0.00959441	0.350634
ENSG00000127184	-0.088	6.77	7.46	0.00961488	0.350634
ENSG00000107263	0.031	7.82	7.44	0.00967248	0.351706
ENSG00000211696	0.092	1.97	7.42	0.00976257	0.35395
ENSG00000110651	0.033	7.59	7.37	0.00999408	0.359116
ENSG00000186648	0.092	2.06	7.36	0.0100281	0.359116
ENSG00000096006	-0.249	3.62	7.35	0.0101094	0.359116
ENSG00000013392	-0.039	2.63	7.35	0.010115	0.359116
ENSG00000038532	0.019	5.15	7.34	0.0101279	0.359116
ENSG00000151148	0.018	5.94	7.34	0.0101292	0.359116
ENSG00000245571	0.034	2.8	7.33	0.0101825	0.359116
ENSG00000211695	0.089	3.25	7.33	0.0101929	0.359116
ENSG00000235621	0.077	3.05	7.33	0.0101995	0.359116
ENSG00000096070	0.034	5.59	7.32	0.0102171	0.359116
ENSG00000149639	0.043	3.47	7.32	0.0102218	0.359116
ENSG00000205056	0.093	3.57	7.32	0.0102553	0.35928
ENSG00000131495	-0.034	4.18	7.3	0.010313	0.359653
ENSG00000198832	-0.05	3.63	7.3	0.0103338	0.359653
ENSG00000077044	0.025	7.79	7.3	0.0103524	0.359653
ENSG00000107262	-0.084	7.31	7.29	0.0104011	0.360339
ENSG00000114125	-0.032	5.23	7.28	0.0104379	0.360343
ENSG00000132669	-0.066	3.58	7.27	0.0104935	0.360343
ENSG00000185641	-0.079	6.45	7.26	0.0105105	0.360343
ENSG00000233901	-0.082	2.06	7.26	0.0105168	0.360343
ENSG00000152492	0.04	5.57	7.25	0.0105733	0.360431
ENSG00000177096	-0.041	2.23	7.25	0.0105771	0.360431
ENSG00000165716	0.096	2.07	7.24	0.0106428	0.36168
ENSG00000143162	-0.061	6.31	7.21	0.0107631	0.362653
ENSG00000165661	0.041	5.58	7.21	0.0107952	0.362653
ENSG00000129235	-0.055	3.96	7.2	0.0108039	0.362653
ENSG00000138326	-0.125	8.59	7.2	0.0108113	0.362653
ENSG00000169599	-0.044	3.94	7.2	0.0108168	0.362653
ENSG00000143158	-0.031	4.38	7.19	0.0108659	0.363322
ENSG00000150779	-0.08	3.42	7.18	0.0109227	0.364247
ENSG00000197375	0.033	4.2	7.16	0.0110249	0.366504
ENSG00000282939	-0.089	3.56	7.15	0.0110583	0.366504
ENSG00000139684	-0.026	5.98	7.14	0.0111082	0.366504
ENSG00000241106	0.07	4.45	7.14	0.0111184	0.366504
ENSG00000011260	-0.022	5.64	7.14	0.0111496	0.366504
ENSG00000147533	-0.018	6.52	7.13	0.0111667	0.366504
ENSG00000105819	-0.02	6.13	7.11	0.0112928	0.368305
ENSG00000175294	-0.063	2.22	7.11	0.0113006	0.368305
ENSG00000198873	0.028	5.29	7.1	0.0113251	0.368305
ENSG00000173530	-0.034	3.86	7.1	0.0113614	0.368305
ENSG00000156304	0.026	5.65	7.09	0.0113823	0.368305
ENSG00000078668	-0.022	6.25	7.09	0.0114097	0.368305
ENSG00000214063	-0.053	4.04	7.08	0.0114283	0.368305
ENSG00000170860	-0.086	3.91	7.06	0.0115381	0.369446
ENSG00000143297	0.11	5.48	7.06	0.0115586	0.369446
ENSG00000105738	0.05	5.07	7.05	0.011624	0.369446
ENSG00000198692	-0.075	4.53	7.05	0.0116259	0.369446
ENSG00000162437	-0.062	1.83	7.03	0.0116956	0.369446
ENSG00000221968	0.049	4.37	7.03	0.0117134	0.369446
ENSG00000136819	-0.057	7.21	7.02	0.0117645	0.369446
ENSG00000256269	-0.055	4.29	7.02	0.0117717	0.369446
ENSG00000008324	-0.048	4.4	7.02	0.0117771	0.369446
ENSG00000148339	0.032	4.64	7.02	0.0117772	0.369446
ENSG00000103342	-0.041	6.94	7	0.0118572	0.369446
ENSG00000150316	-0.041	5.16	7	0.0118912	0.369446
ENSG00000213918	0.029	5.93	7	0.0119006	0.369446
ENSG00000063176	0.027	4.15	6.99	0.0119304	0.369446
ENSG00000141664	0.044	5.55	6.98	0.0119958	0.369446
ENSG00000132604	0.017	5.02	6.98	0.0120065	0.369446
ENSG00000253683	-0.111	3.07	6.98	0.012008	0.369446
ENSG00000198133	0.033	5.43	6.97	0.0120201	0.369446
ENSG00000235576	-0.076	2.44	6.97	0.0120431	0.369446
ENSG00000119705	-0.082	2.98	6.96	0.0121291	0.369446
ENSG00000219023	-0.084	3.38	6.96	0.0121303	0.369446
ENSG00000228594	-0.048	2.69	6.94	0.0122323	0.369446
ENSG00000107140	0.03	4.91	6.94	0.0122328	0.369446
ENSG00000157734	0.075	4.91	6.94	0.0122329	0.369446
ENSG00000138867	0.025	7.14	6.93	0.0122629	0.369446
ENSG00000116273	0.018	4.08	6.93	0.0122755	0.369446
ENSG00000256393	-0.101	2.17	6.92	0.0123049	0.369446
ENSG00000235954	-0.042	3.66	6.91	0.0123686	0.369446
ENSG00000167483	0.081	6.86	6.9	0.0124267	0.369446
ENSG00000174165	0.023	5	6.9	0.0124753	0.369446
ENSG00000198682	-0.051	2.22	6.89	0.0124931	0.369446
ENSG00000173272	-0.046	5.3	6.89	0.0125022	0.369446
ENSG00000229117	-0.074	5.75	6.88	0.0125637	0.369446
ENSG00000167595	0.034	3.52	6.88	0.0125928	0.369446
ENSG00000143365	-0.077	3.9	6.87	0.0126062	0.369446
ENSG00000178425	-0.018	4.95	6.87	0.0126128	0.369446
ENSG00000232388	-0.052	3.23	6.87	0.0126463	0.369446
ENSG00000159200	-0.027	3.86	6.87	0.012648	0.369446
ENSG00000020256	0.027	3.48	6.86	0.012676	0.369446
ENSG00000160111	-0.068	3.33	6.86	0.0126772	0.369446
ENSG00000132185	0.069	5.63	6.86	0.0127032	0.369446
ENSG00000073008	-0.06	2.92	6.85	0.0127351	0.369446
ENSG00000128951	-0.038	5.67	6.85	0.0127589	0.369446
ENSG00000135144	0.058	4.39	6.85	0.0127676	0.369446
ENSG00000102109	-0.092	2.08	6.84	0.0127967	0.369446
ENSG00000138495	-0.043	3.66	6.82	0.0129045	0.370607
ENSG00000110203	-0.102	4.7	6.82	0.0129516	0.370607
ENSG00000007312	0.07	7.56	6.81	0.0129606	0.370607
ENSG00000038382	0.042	4.87	6.81	0.0129626	0.370607
ENSG00000228929	-0.039	5.46	6.81	0.0129855	0.370607
ENSG00000103657	0.031	6.92	6.8	0.0130413	0.370852
ENSG00000180543	0.071	2.67	6.8	0.0130536	0.370852
ENSG00000213638	0.045	2.02	6.79	0.0131389	0.372427
ENSG00000177732	0.048	4.28	6.77	0.0132459	0.37461
ENSG00000184292	-0.221	1.15	6.76	0.0132993	0.375269
ENSG00000198744	0.275	2.02	6.75	0.0133369	0.375481
ENSG00000217094	-0.048	2.85	6.75	0.0133723	0.375629
ENSG00000164821	-0.285	5.34	6.72	0.0135384	0.377704
ENSG00000131981	-0.081	7.05	6.72	0.0135455	0.377704
ENSG00000131475	-0.025	5.21	6.71	0.013638	0.377704
ENSG00000168734	0.067	4.1	6.7	0.0136527	0.377704
ENSG00000117461	0.051	2.04	6.7	0.0136649	0.377704
ENSG00000198258	-0.044	6.21	6.7	0.0136746	0.377704
ENSG00000172331	-0.07	4.86	6.7	0.0136858	0.377704
ENSG00000125037	-0.057	6.11	6.69	0.013719	0.377704
ENSG00000175324	-0.04	3.02	6.69	0.0137669	0.377704
ENSG00000104695	0.021	5.16	6.69	0.0137764	0.377704
ENSG00000105472	-0.068	2.68	6.69	0.0137793	0.377704
ENSG00000163013	0.031	5.52	6.66	0.0139284	0.379269
ENSG00000063046	-0.023	8.66	6.66	0.0139542	0.379269
ENSG00000131171	-0.032	7.33	6.65	0.0140075	0.379269
ENSG00000145354	-0.039	3.12	6.65	0.0140156	0.379269
ENSG00000161911	-0.11	3.82	6.64	0.0140536	0.379269
ENSG00000127540	-0.033	4.23	6.64	0.014056	0.379269
ENSG00000110852	-0.074	5.62	6.64	0.0140847	0.379269
ENSG00000215908	0.059	6.15	6.63	0.014137	0.379269
ENSG00000130348	0.042	4.98	6.63	0.0141407	0.379269
ENSG00000133063	-0.192	3.05	6.62	0.0141849	0.379269
ENSG00000184983	-0.059	5.17	6.62	0.0142141	0.379269
ENSG00000139174	0.071	1.48	6.61	0.0142791	0.379269
ENSG00000111796	-0.067	6.51	6.61	0.0142984	0.379269
ENSG00000182774	-0.091	8.03	6.6	0.0143155	0.379269
ENSG00000109475	-0.138	8.22	6.6	0.0143164	0.379269
ENSG00000196628	0.06	4.77	6.6	0.014379	0.379269
ENSG00000234741	-0.074	6.41	6.59	0.014386	0.379269
ENSG00000149100	-0.023	6.84	6.59	0.0144281	0.379269
ENSG00000232653	-0.062	1.98	6.59	0.014437	0.379269
ENSG00000005961	-0.124	4.19	6.58	0.014452	0.379269
ENSG00000135127	0.042	5.72	6.58	0.014475	0.379269
ENSG00000116852	0.029	7.74	6.56	0.0145912	0.381512
ENSG00000104885	0.023	5.48	6.56	0.0146377	0.381928
ENSG00000165905	0.066	4.23	6.54	0.014732	0.383586
ENSG00000184574	0.04	5.07	6.54	0.0147857	0.383636
ENSG00000121542	-0.028	3.67	6.53	0.0148079	0.383636
ENSG00000183172	-0.042	5.96	6.53	0.0148262	0.383636
ENSG00000183011	-0.044	4.61	6.52	0.0148799	0.384118
ENSG00000082293	0.093	1.78	6.52	0.014932	0.384118
ENSG00000223803	-0.072	2.93	6.52	0.0149372	0.384118
ENSG00000150938	0.046	2.43	6.5	0.0150282	0.385663
ENSG00000165629	-0.036	6.55	6.48	0.0151908	0.387869
ENSG00000128699	-0.037	6.48	6.48	0.0151984	0.387869
ENSG00000170271	-0.105	3.82	6.47	0.0152863	0.387869
ENSG00000073861	0.066	6.58	6.47	0.0152877	0.387869
ENSG00000126012	0.022	7.01	6.47	0.015293	0.387869
ENSG00000167323	0.019	6.93	6.46	0.0153044	0.387869
ENSG00000165389	-0.031	3.82	6.46	0.0153319	0.387869
ENSG00000231074	0.028	5.21	6.44	0.0154914	0.390407
ENSG00000120265	-0.029	5.78	6.43	0.0155471	0.390407
ENSG00000008018	-0.034	6.83	6.42	0.0155989	0.390407
ENSG00000165272	-0.036	6.4	6.42	0.0156293	0.390407
ENSG00000164398	-0.046	3.45	6.41	0.015671	0.390407
ENSG00000120885	-0.11	5.29	6.41	0.0156785	0.390407
ENSG00000125386	0.019	5.37	6.41	0.0157008	0.390407
ENSG00000135414	0.028	4.26	6.41	0.0157069	0.390407
ENSG00000131469	-0.071	9.34	6.41	0.0157139	0.390407
ENSG00000023041	-0.013	5.98	6.4	0.0157764	0.391178
ENSG00000132646	-0.022	5.75	6.36	0.016063	0.397061
ENSG00000073792	-0.085	3.2	6.35	0.0161414	0.397061
ENSG00000079435	0.03	3.43	6.35	0.0161737	0.397061
ENSG00000100813	0.016	8.36	6.34	0.016223	0.397061
ENSG00000240509	-0.136	3.57	6.34	0.0162576	0.397061
ENSG00000117010	0.04	2.04	6.34	0.0162655	0.397061
ENSG00000242687	0.032	2.41	6.34	0.0162748	0.397061
ENSG00000224094	-0.133	2.7	6.33	0.0162953	0.397061
ENSG00000171530	-0.064	4.81	6.33	0.0163001	0.397061
ENSG00000134827	-0.184	4.01	6.33	0.016345	0.397378
ENSG00000163737	-0.107	5.04	6.32	0.0163991	0.397583
ENSG00000126001	0.026	6.52	6.31	0.0164383	0.397583
ENSG00000011021	0.026	4.87	6.31	0.0164491	0.397583
ENSG00000177548	0.032	5.47	6.3	0.0165291	0.398744
ENSG00000086848	-0.037	2.35	6.29	0.0166344	0.40051
ENSG00000204252	0.051	6.5	6.28	0.0167496	0.400889
ENSG00000160991	0.048	7.49	6.27	0.0168363	0.400889
ENSG00000241837	-0.059	4.15	6.26	0.0168565	0.400889
ENSG00000113140	-0.113	5.48	6.26	0.0169044	0.400889
ENSG00000101856	-0.044	5.18	6.25	0.0169247	0.400889
ENSG00000235174	-0.094	7.55	6.25	0.0169479	0.400889
ENSG00000122912	0.02	4.52	6.25	0.0169572	0.400889
ENSG00000128891	0.036	4.11	6.25	0.0169937	0.400889
ENSG00000114812	-0.037	5.41	6.24	0.0170019	0.400889
ENSG00000148832	0.033	2.93	6.24	0.0170416	0.400889
ENSG00000164346	-0.048	6.24	6.23	0.0171097	0.400889
ENSG00000163029	0.04	5.51	6.23	0.0171551	0.400889
ENSG00000164919	-0.093	5.09	6.22	0.0171723	0.400889
ENSG00000197747	-0.036	7.7	6.22	0.0171812	0.400889
ENSG00000142676	-0.088	9.58	6.22	0.0172147	0.400889
ENSG00000100297	0.017	6.28	6.22	0.0172433	0.400889
ENSG00000181036	0.07	6.11	6.21	0.017286	0.400889
ENSG00000186001	0.019	5.67	6.21	0.0173034	0.400889
ENSG00000071859	-0.038	5.65	6.21	0.0173112	0.400889
ENSG00000111726	-0.025	4.39	6.21	0.0173229	0.400889
ENSG00000177954	-0.085	7.5	6.2	0.0173336	0.400889
ENSG00000182512	-0.062	5.58	6.2	0.0173573	0.400889
ENSG00000179588	0.043	4.33	6.19	0.0174469	0.401781
ENSG00000180211	-0.111	3.47	6.19	0.0174805	0.401781
ENSG00000225770	-0.083	3.05	6.19	0.017499	0.401781
ENSG00000143977	-0.078	3.7	6.18	0.0175372	0.401781
ENSG00000174516	-0.029	3.1	6.18	0.0175748	0.401781
ENSG00000166501	0.026	8.32	6.17	0.0175942	0.401781
ENSG00000111832	-0.055	4.93	6.17	0.0176214	0.401781
ENSG00000241511	-0.072	4.52	6.16	0.0177477	0.402361
ENSG00000144354	0.058	2.72	6.15	0.0177587	0.402361
ENSG00000261221	0.03	5.45	6.15	0.0177627	0.402361
ENSG00000012211	0.031	3.41	6.15	0.0177846	0.402361
ENSG00000156265	-0.078	4.67	6.15	0.0178368	0.402361
ENSG00000182240	0.044	3.42	6.15	0.0178404	0.402361
ENSG00000233270	-0.078	2.65	6.13	0.0179719	0.403254
ENSG00000219928	-0.074	4.71	6.13	0.0179724	0.403254
ENSG00000224631	-0.066	8.14	6.12	0.0180159	0.403254
ENSG00000161970	-0.113	5.13	6.12	0.0180211	0.403254
ENSG00000167395	0.03	6.3	6.12	0.0180817	0.403254
ENSG00000125445	-0.027	5.09	6.1	0.0182123	0.403254
ENSG00000104936	0.039	4.07	6.1	0.0182149	0.403254
ENSG00000119457	-0.067	2.88	6.1	0.0182307	0.403254
ENSG00000090924	0.038	5.34	6.1	0.0182553	0.403254
ENSG00000165923	0.051	2.21	6.1	0.0182652	0.403254
ENSG00000174028	0.065	2.76	6.1	0.0182747	0.403254
ENSG00000136810	-0.07	5.31	6.1	0.0182755	0.403254
ENSG00000224114	-0.164	1.14	6.09	0.0183003	0.403254
ENSG00000123095	0.075	2.21	6.09	0.0183547	0.403738
ENSG00000197345	-0.04	4.32	6.08	0.0183968	0.403951
ENSG00000065883	0.017	6.32	6.07	0.0184771	0.404566
ENSG00000101335	-0.14	3.77	6.07	0.0184896	0.404566
ENSG00000259917	0.021	4.74	6.06	0.0185737	0.405694
ENSG00000008988	-0.061	9.82	6.05	0.0186657	0.405999
ENSG00000100354	0.027	6.56	6.05	0.0186704	0.405999
ENSG00000145022	0.024	5.55	6.04	0.0187301	0.405999
ENSG00000114391	-0.06	8.36	6.04	0.0187334	0.405999
ENSG00000138640	-0.045	4.12	6.04	0.0187795	0.405999
ENSG00000100528	-0.023	5.57	6.04	0.018783	0.405999
ENSG00000137876	-0.064	6.06	6.03	0.0188193	0.406081
ENSG00000120860	-0.04	4.44	6.03	0.0188579	0.40621
ENSG00000276070	0.116	3.27	6.02	0.0189401	0.407278
ENSG00000143947	-0.067	9.12	6.01	0.0190769	0.408003
ENSG00000142920	-0.042	2.65	6.01	0.0190842	0.408003
ENSG00000234782	-0.062	5.55	6	0.0191215	0.408003
ENSG00000127528	0.025	9.46	5.99	0.019223	0.408003
ENSG00000095303	-0.056	5.37	5.99	0.019233	0.408003
ENSG00000099337	-0.041	5.38	5.99	0.0192751	0.408003
ENSG00000100027	0.05	3.62	5.99	0.0192762	0.408003
ENSG00000184076	-0.032	5.51	5.98	0.0192811	0.408003
ENSG00000146122	0.339	3.58	5.98	0.0192848	0.408003
ENSG00000105808	-0.084	1.5	5.98	0.019301	0.408003
ENSG00000142733	-0.04	3.16	5.97	0.0193813	0.409007
ENSG00000197302	0.033	4.2	5.97	0.0194448	0.409553
ENSG00000105245	0.037	3.25	5.96	0.0195138	0.409553
ENSG00000196372	-0.032	4.11	5.96	0.0195296	0.409553
ENSG00000240036	-0.063	3.7	5.95	0.0195809	0.409553
ENSG00000137101	0.077	5.02	5.95	0.0196286	0.409553
ENSG00000071082	-0.119	8.89	5.94	0.019662	0.409553
ENSG00000239246	-0.067	2.82	5.94	0.0196881	0.409553
ENSG00000212664	-0.098	2.37	5.93	0.0198141	0.409553
ENSG00000106066	-0.061	6.87	5.93	0.0198194	0.409553
ENSG00000227008	-0.124	3.75	5.93	0.01982	0.409553
ENSG00000166441	-0.053	9.5	5.93	0.0198378	0.409553
ENSG00000140968	0.033	6.8	5.92	0.0198566	0.409553
ENSG00000175886	-0.031	3.68	5.92	0.0198741	0.409553
ENSG00000232533	-0.037	3.3	5.92	0.0199225	0.409553
ENSG00000166289	0.049	5.37	5.91	0.019982	0.409553
ENSG00000117091	-0.025	7.6	5.91	0.0199976	0.409553
ENSG00000227034	-0.066	2.18	5.91	0.0200145	0.409553
ENSG00000172172	-0.06	3.62	5.9	0.0200491	0.409553
ENSG00000196683	-0.086	6.69	5.9	0.0200848	0.409553
ENSG00000179869	-0.233	2.44	5.9	0.0200863	0.409553
ENSG00000181524	-0.057	6.1	5.89	0.0201711	0.409553
ENSG00000171490	-0.027	7.18	5.89	0.0201851	0.409553
ENSG00000134970	-0.033	5.01	5.89	0.0202033	0.409553
ENSG00000105298	0.026	4.98	5.88	0.0202452	0.409553
ENSG00000242472	0.099	2.34	5.88	0.020268	0.409553
ENSG00000131966	-0.021	5.61	5.88	0.0202974	0.409553
ENSG00000133056	0.048	5.1	5.88	0.0203184	0.409553
ENSG00000231416	-0.139	2.41	5.88	0.0203266	0.409553
ENSG00000049618	0.027	6.06	5.87	0.0203609	0.409583
ENSG00000125691	-0.104	8.75	5.87	0.0203955	0.409617
ENSG00000270164	0.058	2.05	5.86	0.0204466	0.409983
ENSG00000005471	0.075	2.41	5.86	0.0204978	0.410351
ENSG00000171723	-0.038	2.29	5.85	0.020556	0.410857
ENSG00000164182	-0.066	2.06	5.84	0.0207171	0.412746
ENSG00000063169	0.023	5.03	5.84	0.0207421	0.412746
ENSG00000177051	0.019	5.44	5.83	0.020837	0.412746
ENSG00000136213	0.041	5.9	5.82	0.0208474	0.412746
ENSG00000223350	0.185	2.56	5.82	0.0208779	0.412746
ENSG00000143443	0.029	2.52	5.82	0.0208833	0.412746
ENSG00000259772	0.045	2.12	5.82	0.0208987	0.412746
ENSG00000272391	0.021	5.81	5.82	0.0209393	0.412746
ENSG00000106266	0.024	4.31	5.81	0.0209989	0.412746
ENSG00000214485	-0.089	6.18	5.81	0.0210174	0.412746
ENSG00000162385	-0.049	4.09	5.8	0.0210663	0.412746
ENSG00000130518	0.054	4.41	5.8	0.0210685	0.412746
ENSG00000042753	-0.036	5.98	5.8	0.0210964	0.412746
ENSG00000134419	-0.067	6.92	5.8	0.0211457	0.412746
ENSG00000026950	0.027	8.48	5.79	0.0211625	0.412746
ENSG00000070371	-0.097	3.18	5.79	0.021219	0.412746
ENSG00000162676	0.04	4.72	5.78	0.021261	0.412746
ENSG00000182957	0.019	7.28	5.78	0.0212994	0.412746
ENSG00000232956	-0.027	4.86	5.77	0.0214347	0.412746
ENSG00000244313	-0.061	8.1	5.77	0.0214411	0.412746
ENSG00000170113	0.034	4.47	5.77	0.0214599	0.412746
ENSG00000089220	-0.024	6.78	5.76	0.021477	0.412746
ENSG00000127603	0.036	7.88	5.76	0.0214877	0.412746
ENSG00000095370	0.03	7.24	5.76	0.0215087	0.412746
ENSG00000228474	-0.03	6.44	5.76	0.0215102	0.412746
ENSG00000082515	-0.059	3.33	5.76	0.0215434	0.412746
ENSG00000188243	-0.096	5.57	5.75	0.0215803	0.412746
ENSG00000157933	0.026	6.72	5.75	0.021594	0.412746
ENSG00000154723	-0.062	4.25	5.75	0.0216339	0.412746
ENSG00000180329	-0.023	3.41	5.75	0.0216685	0.412746
ENSG00000170142	-0.028	5.52	5.74	0.0216855	0.412746
ENSG00000131018	0.034	7.63	5.74	0.0217132	0.412746
ENSG00000137502	0.061	4.65	5.74	0.0217426	0.412746
ENSG00000243199	-0.053	6.46	5.73	0.0217897	0.413012
ENSG00000241680	-0.117	1.43	5.72	0.0219048	0.414562
ENSG00000221995	0.038	2.74	5.72	0.0219561	0.414629
ENSG00000110799	-0.091	1.46	5.72	0.0219957	0.414629
ENSG00000134333	-0.027	7.75	5.71	0.0220375	0.414629
ENSG00000168280	-0.05	2.69	5.71	0.0221014	0.414629
ENSG00000128203	0.037	2.99	5.71	0.0221057	0.414629
ENSG00000276345	0.243	1.77	5.71	0.0221078	0.414629
ENSG00000105968	-0.013	6.7	5.69	0.0222867	0.416843
ENSG00000163376	0.053	3.95	5.69	0.0223051	0.416843
ENSG00000156030	0.024	6.12	5.69	0.0223261	0.416843
ENSG00000160789	-0.068	3.53	5.68	0.0223769	0.417168
ENSG00000164047	-0.228	5.89	5.68	0.0224219	0.417207
ENSG00000146192	0.033	6.76	5.67	0.022446	0.417207
ENSG00000138617	0.018	4.65	5.67	0.0225335	0.418211
ENSG00000137970	-0.087	6.7	5.66	0.0225993	0.418325
ENSG00000164543	0.021	7.38	5.66	0.0226152	0.418325
ENSG00000239559	-0.056	3.15	5.65	0.022698	0.418325
ENSG00000133687	-0.15	1.92	5.65	0.0227332	0.418325
ENSG00000160856	0.056	6.52	5.65	0.0227546	0.418325
ENSG00000156482	-0.05	8.86	5.64	0.0227818	0.418325
ENSG00000179639	-0.084	4.7	5.64	0.0228037	0.418325
ENSG00000002587	0.089	1.57	5.63	0.0228942	0.418325
ENSG00000169972	-0.037	3.1	5.63	0.0229169	0.418325
ENSG00000149516	-0.209	4.54	5.63	0.022921	0.418325
ENSG00000203875	-0.074	6.51	5.63	0.0229409	0.418325
ENSG00000131143	-0.033	8.28	5.62	0.0230147	0.418325
ENSG00000198924	0.032	3.39	5.62	0.023046	0.418325
ENSG00000118369	0.026	3.9	5.62	0.0230467	0.418325
ENSG00000105755	-0.034	4.09	5.62	0.0230551	0.418325
ENSG00000177410	-0.062	4.47	5.61	0.0231223	0.418325
ENSG00000177374	0.069	2.69	5.61	0.0231251	0.418325
ENSG00000050438	0.047	2.78	5.61	0.0231434	0.418325
ENSG00000066697	-0.034	2.88	5.6	0.0232376	0.41942
ENSG00000138092	0.038	2.15	5.59	0.0233473	0.420791
ENSG00000118181	-0.062	8.95	5.59	0.0234158	0.420996
ENSG00000149806	-0.042	8.34	5.59	0.0234262	0.420996
ENSG00000182310	-0.08	1.68	5.57	0.0236462	0.42423
ENSG00000173674	-0.03	4.97	5.56	0.0237019	0.42423
ENSG00000211898	0.084	7.13	5.56	0.0237084	0.42423
ENSG00000213598	-0.12	3.98	5.56	0.0237672	0.42423
ENSG00000037280	-0.083	2.98	5.56	0.0237901	0.42423
ENSG00000101017	0.055	4.86	5.55	0.0238102	0.42423
ENSG00000106245	-0.027	4.44	5.55	0.0238707	0.424555
ENSG00000113108	-0.024	5.21	5.54	0.0240099	0.424555
ENSG00000243772	0.102	2.54	5.54	0.0240102	0.424555
ENSG00000038427	-0.067	7.56	5.53	0.0240446	0.424555
ENSG00000213300	0.034	4.34	5.53	0.0240475	0.424555
ENSG00000136504	0.017	6.01	5.52	0.0241786	0.424555
ENSG00000234127	0.019	6.26	5.52	0.0241835	0.424555
ENSG00000234287	-0.082	6.58	5.51	0.0243008	0.424555
ENSG00000173821	0.037	9.12	5.51	0.0243055	0.424555
ENSG00000253982	-0.071	3.84	5.51	0.0243702	0.424555
ENSG00000237550	-0.086	7.8	5.5	0.0244829	0.424555
ENSG00000117009	0.061	3.14	5.5	0.0245203	0.424555
ENSG00000173418	-0.029	4.58	5.49	0.0245808	0.424555
ENSG00000164258	-0.077	3.52	5.49	0.0246332	0.424555
ENSG00000104331	-0.019	5.45	5.48	0.0246604	0.424555
ENSG00000158805	0.023	6.6	5.48	0.0246619	0.424555
ENSG00000178163	0.028	5	5.48	0.0247098	0.424555
ENSG00000152944	-0.026	4.28	5.48	0.0247122	0.424555
ENSG00000214535	-0.071	5.95	5.48	0.0247361	0.424555
ENSG00000230291	-0.12	4.97	5.47	0.0247878	0.424555
ENSG00000189298	0.031	3.33	5.47	0.0248044	0.424555
ENSG00000237676	-0.064	2.07	5.47	0.0248194	0.424555
ENSG00000197136	0.02	6.81	5.47	0.024824	0.424555
ENSG00000117691	-0.03	4.35	5.47	0.0248516	0.424555
ENSG00000151612	0.045	4.09	5.47	0.0248576	0.424555
ENSG00000100448	-0.241	3.7	5.46	0.0248957	0.424555
ENSG00000116898	-0.024	5.05	5.46	0.0249371	0.424555
ENSG00000181638	0.028	2.87	5.46	0.0249864	0.424555
ENSG00000275400	-0.03	2.63	5.46	0.0250011	0.424555
ENSG00000172232	-0.233	4.76	5.46	0.0250152	0.424555
ENSG00000174749	-0.031	3.31	5.45	0.0251179	0.424555
ENSG00000234648	-0.035	6.35	5.45	0.0251204	0.424555
ENSG00000171858	-0.06	8.69	5.45	0.0251234	0.424555
ENSG00000049860	-0.039	6.49	5.45	0.0251253	0.424555
ENSG00000109270	-0.027	5.3	5.44	0.0251563	0.424555
ENSG00000273611	-0.04	4.69	5.44	0.025196	0.424555
ENSG00000196735	0.053	7.19	5.44	0.025246	0.424555
ENSG00000117560	0.069	4.05	5.43	0.0252837	0.424555
ENSG00000087116	0.397	2.82	5.43	0.0253007	0.424555
ENSG00000136942	-0.061	8.6	5.43	0.0253296	0.424555
ENSG00000242445	-0.03	3.41	5.43	0.0253311	0.424555
ENSG00000196415	-0.227	2.67	5.43	0.0253335	0.424555
ENSG00000154764	-0.064	2.15	5.43	0.0253362	0.424555
ENSG00000136720	0.029	4.4	5.43	0.0253747	0.424555
ENSG00000163050	-0.023	6.14	5.43	0.0253805	0.424555
ENSG00000123091	-0.035	5.9	5.42	0.0254279	0.424555
ENSG00000116957	-0.023	3.94	5.42	0.0254903	0.424555
ENSG00000168118	-0.023	4.53	5.41	0.0255396	0.424555
ENSG00000134717	-0.022	5.35	5.41	0.025547	0.424555
ENSG00000109536	-0.034	4.59	5.41	0.0255602	0.424555
ENSG00000134802	-0.035	3.64	5.41	0.0256058	0.424555
ENSG00000161791	0.038	6.19	5.41	0.0256137	0.424555
ENSG00000263001	0.042	4.08	5.41	0.0256326	0.424555
ENSG00000137198	-0.111	4.66	5.4	0.0257438	0.425832
ENSG00000134452	0.02	5.91	5.39	0.0257831	0.425916
ENSG00000184924	-0.041	2.93	5.39	0.0258534	0.426492
ENSG00000115514	-0.035	4.07	5.38	0.0259183	0.426492
ENSG00000224597	-0.039	2.52	5.38	0.0259652	0.426492
ENSG00000239839	-0.296	8.23	5.38	0.0259659	0.426492
ENSG00000130940	0.04	2.89	5.38	0.0260174	0.426492
ENSG00000204209	0.015	6.91	5.37	0.0260487	0.426492
ENSG00000247315	0.017	6.1	5.37	0.0260573	0.426492
ENSG00000138760	-0.028	5.17	5.37	0.0261353	0.427125
ENSG00000215022	0.061	1.79	5.37	0.0261645	0.427125
ENSG00000187630	-0.03	3.95	5.35	0.0263409	0.428977
ENSG00000130812	0.15	1.91	5.35	0.0263755	0.428977
ENSG00000169020	-0.083	2.07	5.35	0.0263811	0.428977
ENSG00000134627	-0.074	2.33	5.34	0.0264387	0.42916
ENSG00000141576	-0.041	5.1	5.34	0.0264612	0.42916
ENSG00000130560	-0.023	5.35	5.34	0.0265538	0.429985
ENSG00000118418	-0.042	4.68	5.33	0.026581	0.429985
ENSG00000198168	-0.048	4.68	5.33	0.0266425	0.430422
ENSG00000232024	0.037	2.22	5.32	0.026711	0.430969
ENSG00000100150	0.018	4.68	5.31	0.026873	0.432512
ENSG00000234797	-0.088	7.7	5.31	0.0268759	0.432512
ENSG00000108785	0.052	2.03	5.31	0.0269354	0.432909
ENSG00000060558	-0.048	4.07	5.3	0.0270062	0.43349
ENSG00000235297	-0.041	5.75	5.3	0.0270888	0.43391
ENSG00000247373	0.036	2.13	5.29	0.0271417	0.43391
ENSG00000114126	0.035	5.33	5.29	0.0271835	0.43391
ENSG00000134242	0.034	6.11	5.29	0.0272006	0.43391
ENSG00000196531	-0.026	9.71	5.27	0.0273905	0.43391
ENSG00000141568	0.017	5.36	5.27	0.0274701	0.43391
ENSG00000112658	0.019	6.27	5.27	0.0274701	0.43391
ENSG00000111775	-0.044	4.05	5.27	0.0274913	0.43391
ENSG00000100104	-0.018	3.98	5.27	0.0274989	0.43391
ENSG00000234009	-0.051	5.13	5.26	0.0275486	0.43391
ENSG00000170776	0.03	7.91	5.26	0.027559	0.43391
ENSG00000099956	0.022	5.84	5.26	0.0275601	0.43391
ENSG00000014914	-0.046	4.26	5.26	0.0275733	0.43391
ENSG00000186104	-0.024	4.64	5.26	0.0275849	0.43391
ENSG00000115541	-0.058	2.22	5.26	0.027585	0.43391
ENSG00000198538	0.03	4.07	5.26	0.0275891	0.43391
ENSG00000226221	-0.115	5.9	5.25	0.0277303	0.435359
ENSG00000226084	-0.09	6.17	5.25	0.0277811	0.435359
ENSG00000144959	-0.033	2.91	5.24	0.0278208	0.435359
ENSG00000153006	-0.023	4.77	5.24	0.0278675	0.435359
ENSG00000126705	0.036	4.1	5.24	0.0279071	0.435359
ENSG00000211976	0.143	1.8	5.24	0.027923	0.435359
ENSG00000132740	0.033	4.86	5.23	0.0279466	0.435359
ENSG00000173210	-0.111	1.84	5.23	0.027979	0.435359
ENSG00000077514	-0.024	4.52	5.23	0.0280229	0.435359
ENSG00000161929	0.032	5.46	5.23	0.0280302	0.435359
ENSG00000186407	-0.053	6.75	5.22	0.0281101	0.436056
ENSG00000205413	0.035	7.13	5.21	0.0282307	0.437383
ENSG00000227615	-0.05	7.76	5.21	0.0282708	0.437461
ENSG00000236901	0.055	4.78	5.21	0.0283183	0.437652
ENSG00000144034	-0.046	3.34	5.2	0.0284386	0.438051
ENSG00000172428	-0.042	4.44	5.2	0.0284783	0.438051
ENSG00000211973	0.128	1.99	5.19	0.0285232	0.438051
ENSG00000197956	-0.048	9.27	5.19	0.0285507	0.438051
ENSG00000074201	-0.029	6.21	5.19	0.0285722	0.438051
ENSG00000164849	-0.079	1.42	5.19	0.0286157	0.438051
ENSG00000122122	0.023	8.52	5.19	0.0286235	0.438051
ENSG00000119013	-0.079	4.14	5.19	0.028625	0.438051
ENSG00000134440	-0.016	6.6	5.18	0.0287459	0.439122
ENSG00000213261	-0.093	3.38	5.18	0.0287662	0.439122
ENSG00000102575	0.035	5.46	5.17	0.0288166	0.439122
ENSG00000105287	0.03	7.41	5.17	0.0288799	0.439122
ENSG00000189190	-0.063	5.18	5.16	0.0289459	0.439122
ENSG00000005381	-0.204	4.84	5.16	0.028994	0.439122
ENSG00000237111	0.091	2.17	5.16	0.0290113	0.439122
ENSG00000111674	-0.034	5.59	5.16	0.0290341	0.439122
ENSG00000174171	0.064	3.38	5.15	0.0290733	0.439122
ENSG00000108557	0.037	4.7	5.15	0.0291143	0.439122
ENSG00000186792	-0.075	1.81	5.15	0.0291321	0.439122
ENSG00000170385	-0.025	5.08	5.15	0.0291519	0.439122
ENSG00000266472	-0.048	5.17	5.15	0.0291746	0.439122
ENSG00000188707	0.023	4.61	5.15	0.029188	0.439122
ENSG00000130755	-0.06	8.02	5.13	0.0293954	0.44171
ENSG00000132196	0.022	3.91	5.13	0.0294538	0.442056
ENSG00000197448	-0.018	8.21	5.12	0.0295693	0.442575
ENSG00000235552	-0.057	6.98	5.12	0.0295698	0.442575
ENSG00000173200	0.039	7.16	5.12	0.0296164	0.442575
ENSG00000116191	0.053	6.36	5.12	0.0296477	0.442575
ENSG00000143742	-0.04	6.27	5.11	0.0297028	0.442575
ENSG00000274307	0.045	2.09	5.11	0.0297249	0.442575
ENSG00000171604	0.033	5.63	5.1	0.029935	0.442575
ENSG00000117450	-0.03	5.62	5.1	0.0299476	0.442575
ENSG00000142102	-0.051	8.96	5.09	0.0299739	0.442575
ENSG00000124164	-0.013	5.43	5.09	0.0300507	0.442575
ENSG00000241657	0.063	2.63	5.09	0.0300554	0.442575
ENSG00000278196	0.153	5.5	5.08	0.0301492	0.442575
ENSG00000257017	-0.177	4.03	5.08	0.0302497	0.442575
ENSG00000091490	0.038	6.86	5.08	0.0302626	0.442575
ENSG00000196218	0.05	1.94	5.07	0.0302712	0.442575
ENSG00000154582	-0.035	4.14	5.07	0.0302847	0.442575
ENSG00000156738	0.067	8.58	5.07	0.0302863	0.442575
ENSG00000143390	0.023	6.32	5.07	0.0303059	0.442575
ENSG00000166707	0.047	2.79	5.07	0.0303242	0.442575
ENSG00000007047	0.031	4.88	5.07	0.0303526	0.442575
ENSG00000183960	0.093	2.3	5.06	0.0304297	0.442575
ENSG00000181061	-0.039	3.69	5.06	0.0304383	0.442575
ENSG00000171202	-0.048	3.42	5.06	0.0304533	0.442575
ENSG00000165209	0.043	4.84	5.06	0.0304572	0.442575
ENSG00000173141	-0.027	4.76	5.06	0.0304605	0.442575
ENSG00000232098	0.038	3.52	5.06	0.0305168	0.442575
ENSG00000137720	-0.049	2.77	5.06	0.0305218	0.442575
ENSG00000101052	-0.016	4.25	5.06	0.0305286	0.442575
ENSG00000065518	-0.016	5.68	5.06	0.0305301	0.442575
ENSG00000170791	-0.025	5.19	5.06	0.0305709	0.442575
ENSG00000229994	-0.052	4.37	5.05	0.0306331	0.442575
ENSG00000130803	0.016	5.64	5.05	0.0306888	0.442575
ENSG00000168329	0.059	7.72	5.05	0.0307209	0.442575
ENSG00000272333	0.022	6.85	5.04	0.0307335	0.442575
ENSG00000122512	0.025	3.61	5.04	0.0307549	0.442575
ENSG00000176624	0.031	6.03	5.04	0.0307659	0.442575
ENSG00000068697	-0.027	6.87	5.03	0.0309061	0.443102
ENSG00000037241	-0.069	2.57	5.03	0.0309143	0.443102
ENSG00000174748	-0.029	9.76	5.03	0.0309294	0.443102
ENSG00000121766	-0.032	4.27	5.03	0.0309447	0.443102
ENSG00000119878	-0.026	3.68	5.03	0.0310164	0.443115
ENSG00000102974	0.017	6.28	5.03	0.031037	0.443115
ENSG00000173660	-0.055	5.41	5.02	0.0310841	0.443115
ENSG00000147604	-0.077	6.69	5.02	0.0311136	0.443115
ENSG00000250317	-0.042	3.72	5.02	0.0311496	0.443115
ENSG00000104765	-0.046	7.33	5.02	0.031189	0.443115
ENSG00000111229	-0.04	7.96	5.02	0.0311942	0.443115
ENSG00000067369	0.033	4.33	5.01	0.031247	0.443359
ENSG00000213741	-0.067	9.21	5.01	0.0313012	0.443396
ENSG00000173875	0.021	5.44	5.01	0.0313207	0.443396
ENSG00000148444	-0.047	3.51	5	0.0313864	0.443559
ENSG00000244716	-0.086	4.8	5	0.031422	0.443559
ENSG00000243156	0.067	3.27	5	0.0314989	0.443559
ENSG00000136830	-0.049	5.12	4.99	0.0315215	0.443559
ENSG00000237668	-0.072	3.28	4.99	0.0315406	0.443559
ENSG00000144895	-0.03	6.57	4.99	0.0315926	0.443559
ENSG00000164587	-0.047	10.03	4.99	0.0316423	0.443559
ENSG00000129084	-0.027	3.99	4.99	0.0316536	0.443559
ENSG00000211599	0.147	1.56	4.99	0.031672	0.443559
ENSG00000179476	-0.029	2.93	4.98	0.0317096	0.443559
ENSG00000210082	-0.063	11.69	4.98	0.0317234	0.443559
ENSG00000143420	-0.017	7.11	4.98	0.0318075	0.444237
ENSG00000213885	-0.039	3.69	4.97	0.0318596	0.444367
ENSG00000092067	-0.104	3.46	4.97	0.0319119	0.444367
ENSG00000122986	0.033	6.28	4.97	0.0319237	0.444367
ENSG00000101040	0.014	5.63	4.96	0.0320302	0.444989
ENSG00000156966	0.058	2.72	4.96	0.0320484	0.444989
ENSG00000106459	0.013	5.08	4.96	0.0320754	0.444989
ENSG00000136573	0.056	5.93	4.95	0.0322215	0.446117
ENSG00000173218	0.041	2.31	4.95	0.0322283	0.446117
ENSG00000101425	-0.221	5.21	4.95	0.0322734	0.446246
ENSG00000141030	-0.023	6	4.95	0.0323199	0.446394
ENSG00000122406	-0.045	10.01	4.94	0.032472	0.447999
ENSG00000103876	-0.042	3.38	4.93	0.0325274	0.448268
ENSG00000101665	0.04	4.21	4.93	0.0325737	0.44841
ENSG00000162367	-0.087	3.32	4.92	0.0327608	0.450354
ENSG00000178429	-0.084	5.2	4.92	0.0327872	0.450354
ENSG00000171812	0.071	1.98	4.91	0.0329466	0.451598
ENSG00000149328	0.096	1.73	4.91	0.0329501	0.451598
ENSG00000168394	0.029	8.17	4.9	0.033104	0.453208
ENSG00000141428	-0.033	3.67	4.89	0.0331792	0.453409
ENSG00000179886	0.024	3.65	4.89	0.0331914	0.453409
ENSG00000126749	-0.037	2.41	4.89	0.0332855	0.453725
ENSG00000013583	-0.035	4.34	4.89	0.0332873	0.453725
ENSG00000128438	0.074	2.62	4.88	0.0333914	0.45404
ENSG00000218739	-0.022	4.68	4.88	0.0333916	0.45404
ENSG00000224940	-0.16	1.52	4.88	0.0334196	0.45404
ENSG00000220472	-0.037	4.96	4.88	0.0334884	0.454481
ENSG00000164124	-0.06	2.12	4.87	0.033639	0.455696
ENSG00000188848	0.063	2.32	4.87	0.033651	0.455696
ENSG00000136929	-0.071	2.87	4.86	0.0338063	0.457302
ENSG00000174405	0.037	4.57	4.85	0.0339642	0.458259
ENSG00000140319	-0.043	6.95	4.84	0.0340231	0.458259
ENSG00000169814	-0.021	3.49	4.84	0.0340822	0.458259
ENSG00000167912	0.049	2.25	4.84	0.0341537	0.458259
ENSG00000250321	-0.088	1.88	4.84	0.0341634	0.458259
ENSG00000183520	-0.018	4.23	4.83	0.0342124	0.458259
ENSG00000196535	0.026	6.37	4.83	0.0342227	0.458259
ENSG00000143093	0.013	5.93	4.83	0.0342296	0.458259
ENSG00000139970	-0.046	4.18	4.83	0.034285	0.458259
ENSG00000198719	0.06	1.91	4.83	0.0342863	0.458259
ENSG00000185340	-0.071	3.61	4.83	0.0342905	0.458259
ENSG00000160131	-0.022	5.12	4.83	0.0343497	0.458259
ENSG00000172264	0.119	2	4.83	0.0343548	0.458259
ENSG00000169567	-0.056	7.01	4.82	0.0344207	0.458354
ENSG00000184979	0.057	2.03	4.82	0.0344354	0.458354
ENSG00000204789	-0.057	3.01	4.82	0.0345009	0.458737
ENSG00000169499	0.026	6.78	4.8	0.034737	0.460691
ENSG00000101132	-0.101	2.34	4.79	0.0349001	0.460691
ENSG00000130304	-0.027	4.56	4.79	0.0349168	0.460691
ENSG00000230629	-0.064	6.43	4.79	0.0349228	0.460691
ENSG00000167642	-0.028	5.61	4.79	0.034945	0.460691
ENSG00000214595	0.079	2.76	4.79	0.0349759	0.460691
ENSG00000082458	0.031	3.85	4.79	0.0350305	0.460691
ENSG00000145569	-0.029	5.65	4.78	0.0351534	0.460691
ENSG00000122188	0.041	4.87	4.78	0.0352086	0.460691
ENSG00000282651	0.224	2.06	4.77	0.0352675	0.460691
ENSG00000118242	0.031	2.99	4.77	0.0352991	0.460691
ENSG00000129559	-0.036	4.48	4.77	0.0353393	0.460691
ENSG00000139291	0.024	4.63	4.77	0.0353673	0.460691
ENSG00000054118	0.015	7.25	4.76	0.0354625	0.460691
ENSG00000063601	0.019	6.08	4.76	0.0355143	0.460691
ENSG00000163634	-0.027	5.01	4.76	0.0356036	0.460691
ENSG00000145592	-0.05	9.69	4.75	0.0356805	0.460691
ENSG00000127081	0.035	3.15	4.75	0.0357667	0.460691
ENSG00000124508	0.025	5.28	4.75	0.0357788	0.460691
ENSG00000169385	-0.13	5.35	4.75	0.0357903	0.460691
ENSG00000198478	-0.092	3.14	4.74	0.0358093	0.460691
ENSG00000273841	-0.035	4.72	4.74	0.0358265	0.460691
ENSG00000123352	0.039	3.11	4.74	0.0358306	0.460691
ENSG00000169397	-0.224	3.86	4.74	0.0358344	0.460691
ENSG00000169714	-0.02	8.55	4.74	0.0358388	0.460691
ENSG00000215030	-0.039	8.69	4.74	0.0358431	0.460691
ENSG00000102878	-0.045	1.97	4.74	0.0358463	0.460691
ENSG00000138663	-0.027	5.16	4.74	0.0359088	0.460691
ENSG00000211750	0.102	2.34	4.74	0.0359488	0.460691
ENSG00000131100	-0.028	6.65	4.73	0.0360346	0.460691
ENSG00000196937	0.052	3.89	4.73	0.0360864	0.460691
ENSG00000054793	0.062	2.87	4.73	0.0361	0.460691
ENSG00000155368	-0.06	5.41	4.73	0.0361022	0.460691
ENSG00000272645	0.033	3.68	4.73	0.036163	0.460691
ENSG00000174695	-0.025	6.71	4.73	0.0361698	0.460691
ENSG00000162654	0.047	6.48	4.72	0.0361844	0.460691
ENSG00000111602	0.028	4.21	4.72	0.0362526	0.460691
ENSG00000104231	-0.032	4.63	4.72	0.0362686	0.460691
ENSG00000142694	-0.05	2.54	4.72	0.0362946	0.460691
ENSG00000125977	-0.021	5.85	4.72	0.036296	0.460691
ENSG00000100532	-0.027	3.68	4.72	0.0362975	0.460691
ENSG00000224373	0.133	4.15	4.72	0.0363179	0.460691
ENSG00000135269	0.017	7.12	4.72	0.0363203	0.460691
ENSG00000157823	-0.028	4.3	4.71	0.0363874	0.460691
ENSG00000047365	0.031	6.07	4.71	0.0364092	0.460691
ENSG00000169252	0.037	5.05	4.71	0.0364903	0.460691
ENSG00000230438	0.058	2.78	4.7	0.0365535	0.460691
ENSG00000211727	0.08	1.96	4.7	0.0366151	0.460691
ENSG00000177879	-0.029	5.16	4.7	0.0366321	0.460691
ENSG00000143373	0.028	5.96	4.7	0.0367067	0.460691
ENSG00000170545	0.029	2.88	4.69	0.0367497	0.460691
ENSG00000119812	0.033	4.15	4.69	0.0367502	0.460691
ENSG00000112137	0.047	4.12	4.69	0.0367624	0.460691
ENSG00000104671	-0.049	2.45	4.69	0.0368102	0.460691
ENSG00000109390	-0.024	4.58	4.69	0.0368816	0.460691
ENSG00000169019	-0.037	4.18	4.69	0.0368944	0.460691
ENSG00000135940	-0.026	6.44	4.69	0.036918	0.460691
ENSG00000104043	-0.074	4.31	4.68	0.0369462	0.460691
ENSG00000119333	0.042	3.86	4.68	0.0369748	0.460691
ENSG00000147677	-0.02	8.15	4.68	0.0369889	0.460691
ENSG00000138670	0.044	3.37	4.68	0.0369975	0.460691
ENSG00000013016	0.037	3.84	4.68	0.0369985	0.460691
ENSG00000100523	0.032	5.87	4.68	0.03703	0.460691
ENSG00000065618	-0.215	2.06	4.68	0.0370533	0.460691
ENSG00000119979	-0.038	5.13	4.68	0.0370776	0.460691
ENSG00000137166	0.031	3.98	4.68	0.0371037	0.460691
ENSG00000026559	0.104	2.83	4.67	0.0371394	0.460691
ENSG00000089009	-0.049	8.73	4.67	0.0371597	0.460691
ENSG00000184226	0.105	3.24	4.67	0.0372399	0.461228
ENSG00000178741	-0.025	5.99	4.66	0.0373264	0.461611
ENSG00000168026	0.047	3.21	4.66	0.0373449	0.461611
ENSG00000135778	-0.034	4.41	4.66	0.0374643	0.462629
ENSG00000204842	0.021	5.04	4.65	0.0375661	0.463179
ENSG00000232472	-0.083	6.58	4.65	0.0375869	0.463179
ENSG00000119686	-0.047	2.71	4.65	0.0376209	0.463179
ENSG00000101181	0.023	5.51	4.65	0.0376889	0.463179
ENSG00000249978	0.07	2.35	4.64	0.0376946	0.463179
ENSG00000185760	0.051	2.34	4.64	0.037781	0.463497
ENSG00000164125	-0.057	4.95	4.64	0.0378254	0.463497
ENSG00000211947	0.129	4.32	4.64	0.0378579	0.463497
ENSG00000004779	-0.028	5.02	4.64	0.0378691	0.463497
ENSG00000168924	0.023	5.27	4.63	0.0379745	0.464284
ENSG00000229474	0.044	5.18	4.63	0.0380602	0.464284
ENSG00000113845	-0.021	5.28	4.62	0.0381063	0.464284
ENSG00000213057	0.083	2.03	4.62	0.0381216	0.464284
ENSG00000211662	0.176	5.59	4.62	0.0381909	0.464284
ENSG00000129968	0.029	8.17	4.62	0.0382034	0.464284
ENSG00000174500	0.041	4.63	4.61	0.0383094	0.464284
ENSG00000068745	0.017	6.52	4.61	0.0383291	0.464284
ENSG00000104133	0.021	6.83	4.61	0.0383469	0.464284
ENSG00000234506	-0.09	3	4.61	0.0383606	0.464284
ENSG00000171365	-0.03	2.63	4.6	0.0384794	0.464284
ENSG00000142168	-0.035	6.33	4.6	0.0384999	0.464284
ENSG00000149930	0.018	6.44	4.6	0.0385281	0.464284
ENSG00000135299	-0.034	2.41	4.6	0.0385359	0.464284
ENSG00000172809	-0.032	9.1	4.6	0.0385495	0.464284
ENSG00000113387	-0.06	6.57	4.6	0.0385544	0.464284
ENSG00000240505	0.075	2.95	4.6	0.0385872	0.464284
ENSG00000090013	-0.076	7.08	4.59	0.038683	0.464284
ENSG00000167768	-0.136	3.55	4.59	0.0386896	0.464284
ENSG00000141582	0.016	5.96	4.59	0.0387035	0.464284
ENSG00000121289	0.02	4.4	4.59	0.0387498	0.464284
ENSG00000118680	-0.029	8.41	4.59	0.0387523	0.464284
ENSG00000162384	-0.022	5.26	4.59	0.0388579	0.465102
ENSG00000127585	-0.043	4.28	4.58	0.0389027	0.465191
ENSG00000169738	-0.029	5.3	4.58	0.0390279	0.465755
ENSG00000119509	0.032	3.82	4.58	0.0390381	0.465755
ENSG00000084754	-0.02	7.63	4.58	0.039079	0.465755
ENSG00000254999	-0.025	6.98	4.57	0.0391054	0.465755
ENSG00000135441	-0.035	3.3	4.57	0.039165	0.465755
ENSG00000166979	-0.041	3.01	4.57	0.0391739	0.465755
ENSG00000237991	-0.06	1.98	4.56	0.0392962	0.465845
ENSG00000133142	-0.048	3.08	4.56	0.0393127	0.465845
ENSG00000170921	0.037	3.83	4.56	0.0393198	0.465845
ENSG00000225573	-0.064	2.76	4.56	0.0393308	0.465845
ENSG00000115525	0.025	5.36	4.56	0.0393755	0.465931
ENSG00000147133	0.022	5.85	4.56	0.0394443	0.466303
ENSG00000213639	-0.027	7.07	4.55	0.0394864	0.466358
ENSG00000100804	-0.02	4.86	4.55	0.0395248	0.46637
ENSG00000242477	-0.042	2.8	4.55	0.0396	0.466815
ENSG00000213280	-0.052	2.06	4.54	0.0397456	0.467709
ENSG00000035681	-0.016	6.05	4.54	0.0397508	0.467709
ENSG00000187109	-0.025	9	4.54	0.0398739	0.468667
ENSG00000149782	-0.029	4	4.53	0.0399074	0.468667
ENSG00000170571	-0.03	7.94	4.53	0.0400047	0.469368
ENSG00000126860	-0.051	6.48	4.53	0.0400703	0.469552
ENSG00000165501	-0.031	3.13	4.53	0.0400956	0.469552
ENSG00000116030	-0.023	5.87	4.52	0.0401899	0.469912
ENSG00000278845	-0.025	4.76	4.52	0.0402109	0.469912
ENSG00000136888	-0.032	6.64	4.51	0.0403216	0.469912
ENSG00000101057	0.071	4	4.51	0.0403355	0.469912
ENSG00000166908	0.019	5.27	4.51	0.0403459	0.469912
ENSG00000067836	-0.039	5.56	4.51	0.0403524	0.469912
ENSG00000163874	0.021	5.55	4.51	0.0404423	0.4704
ENSG00000198496	0.036	2.93	4.51	0.040496	0.4704
ENSG00000110583	0.024	5.48	4.51	0.0405075	0.4704
ENSG00000114942	-0.078	7.7	4.5	0.0405575	0.470542
ENSG00000175730	0.041	1.95	4.5	0.0406443	0.471112
ENSG00000168385	-0.019	7.6	4.5	0.0406897	0.471135
ENSG00000124102	-0.093	6.03	4.49	0.040753	0.471135
ENSG00000257743	0.109	2.64	4.49	0.0407597	0.471135
ENSG00000181218	-0.043	2.24	4.49	0.0408285	0.471493
ENSG00000213809	0.042	3.9	4.48	0.0410129	0.47232
ENSG00000164032	-0.035	6.52	4.48	0.0410251	0.47232
ENSG00000157168	-0.133	2.17	4.48	0.0411016	0.47232
ENSG00000113194	0.012	5.56	4.47	0.0412103	0.47232
ENSG00000168137	0.018	6.75	4.47	0.0412209	0.47232
ENSG00000069509	-0.029	2.93	4.47	0.0412247	0.47232
ENSG00000256745	-0.04	5.54	4.47	0.0412426	0.47232
ENSG00000175115	0.02	7.96	4.47	0.0412607	0.47232
ENSG00000170265	0.019	4.87	4.47	0.041344	0.47232
ENSG00000144485	0.058	2.2	4.46	0.0413988	0.47232
ENSG00000140406	0.018	5.88	4.46	0.0414127	0.47232
ENSG00000149089	-0.044	3.69	4.46	0.0415339	0.47232
ENSG00000125755	0.017	6.7	4.46	0.0415367	0.47232
ENSG00000152778	0.032	5.34	4.46	0.0415457	0.47232
ENSG00000082512	0.03	6.86	4.46	0.0415799	0.47232
ENSG00000171105	-0.048	2.63	4.45	0.0416448	0.47232
ENSG00000114544	0.02	5.21	4.45	0.0416842	0.47232
ENSG00000147669	-0.056	4.19	4.45	0.041775	0.47232
ENSG00000124422	0.021	6.59	4.44	0.0418338	0.47232
ENSG00000150995	0.033	5.19	4.44	0.0418558	0.47232
ENSG00000269893	-0.076	4.64	4.44	0.0418765	0.47232
ENSG00000101842	-0.04	3.91	4.44	0.0420184	0.47232
ENSG00000182557	-0.034	3.38	4.43	0.042056	0.47232
ENSG00000132432	-0.031	4.62	4.43	0.0420729	0.47232
ENSG00000174837	-0.057	4.93	4.43	0.0421546	0.47232
ENSG00000100614	-0.036	6.8	4.43	0.0421903	0.47232
ENSG00000231234	-0.024	3.87	4.43	0.0422354	0.47232
ENSG00000163479	-0.02	8.28	4.42	0.0422791	0.47232
ENSG00000170962	0.054	3.3	4.42	0.0422907	0.47232
ENSG00000184863	0.023	7.85	4.42	0.0422934	0.47232
ENSG00000259972	0.032	3.25	4.42	0.0423826	0.47232
ENSG00000125995	-0.036	4.13	4.42	0.0424148	0.47232
ENSG00000134330	-0.027	4.68	4.42	0.042435	0.47232
ENSG00000173517	0.039	4.46	4.42	0.0424412	0.47232
ENSG00000221983	-0.046	10.45	4.42	0.0424547	0.47232
ENSG00000227939	-0.042	5.41	4.41	0.0424789	0.47232
ENSG00000079313	0.019	5.77	4.41	0.0424978	0.47232
ENSG00000128524	-0.023	5.51	4.41	0.0425395	0.47232
ENSG00000204420	-0.077	3.31	4.41	0.0425824	0.47232
ENSG00000131149	0.027	6.12	4.41	0.0426511	0.47232
ENSG00000101096	0.034	6.27	4.4	0.0426959	0.47232
ENSG00000217716	-0.048	5.87	4.4	0.0427178	0.47232
ENSG00000172594	-0.066	2.55	4.4	0.0428672	0.47232
ENSG00000149527	0.054	5.31	4.4	0.0428935	0.47232
ENSG00000118508	-0.058	5.5	4.4	0.0429001	0.47232
ENSG00000133069	-0.08	4.13	4.39	0.0429114	0.47232
ENSG00000167548	0.034	7.3	4.39	0.0429464	0.47232
ENSG00000151458	-0.05	2.61	4.39	0.0429824	0.47232
ENSG00000185088	-0.056	4.39	4.39	0.0430217	0.47232
ENSG00000121807	-0.052	6.95	4.39	0.0430741	0.47232
ENSG00000163564	0.041	5.96	4.39	0.0430765	0.47232
ENSG00000017483	-0.065	5.29	4.39	0.0430928	0.47232
ENSG00000142156	-0.06	2.72	4.39	0.0431216	0.47232
ENSG00000170310	-0.037	4.36	4.38	0.0431389	0.47232
ENSG00000165672	-0.022	6.42	4.38	0.0431543	0.47232
ENSG00000279483	-0.08	2.78	4.38	0.0431596	0.47232
ENSG00000169429	-0.075	3.37	4.38	0.0431735	0.47232
ENSG00000127124	0.037	3.9	4.38	0.0432312	0.47232
ENSG00000104892	-0.119	1.94	4.38	0.0432463	0.47232
ENSG00000130758	0.03	4.6	4.38	0.0432517	0.47232
ENSG00000171863	-0.075	7.93	4.38	0.0432522	0.47232
ENSG00000129128	-0.017	7.19	4.38	0.0432887	0.47232
ENSG00000005844	0.027	8.61	4.38	0.0433076	0.47232
ENSG00000126267	-0.031	6.93	4.38	0.0433238	0.47232
ENSG00000109452	-0.047	5.35	4.37	0.0434475	0.472846
ENSG00000103479	0.041	8.54	4.37	0.0434478	0.472846
ENSG00000164483	0.036	5.57	4.37	0.0435056	0.473051
ENSG00000108239	-0.046	2.4	4.37	0.0435836	0.473051
ENSG00000131196	0.019	5.54	4.36	0.0436098	0.473051
ENSG00000146007	-0.034	6.4	4.36	0.0436184	0.473051
ENSG00000198517	0.02	5.53	4.36	0.0437901	0.473828
ENSG00000204613	-0.103	1.59	4.35	0.0438512	0.473828
ENSG00000145425	-0.07	6.77	4.35	0.0438551	0.473828
ENSG00000100865	-0.018	4.49	4.35	0.0438958	0.473828
ENSG00000154319	0.078	2.42	4.35	0.0439	0.473828
ENSG00000167863	-0.027	5.34	4.35	0.043918	0.473828
ENSG00000139645	0.025	6.03	4.35	0.0439717	0.473998
ENSG00000135205	0.031	3.96	4.34	0.0441079	0.475055
ENSG00000148180	-0.056	2.54	4.34	0.0442686	0.476226
ENSG00000121089	-0.053	2.12	4.33	0.0444255	0.476226
ENSG00000167522	0.019	7.26	4.33	0.0444269	0.476226
ENSG00000135070	-0.017	5.04	4.33	0.0444282	0.476226
ENSG00000166228	-0.021	2.98	4.33	0.0444306	0.476226
ENSG00000125743	-0.056	6.45	4.33	0.044504	0.476226
ENSG00000112110	-0.02	4.95	4.32	0.0445239	0.476226
ENSG00000247982	0.058	7.28	4.32	0.0445409	0.476226
ENSG00000236439	-0.073	5.43	4.32	0.0445882	0.476226
ENSG00000154930	0.018	6.81	4.32	0.0445984	0.476226
ENSG00000183337	0.027	4.84	4.32	0.0446723	0.476606
ENSG00000183091	0.055	2.08	4.31	0.0447666	0.477002
ENSG00000196507	-0.035	2.56	4.31	0.0447859	0.477002
ENSG00000143799	0.025	7.03	4.31	0.0449409	0.478244
ENSG00000218426	-0.042	8.26	4.3	0.0450316	0.478402
ENSG00000186827	-0.053	3.48	4.3	0.0450324	0.478402
ENSG00000197561	-0.218	4.67	4.3	0.0450921	0.478604
ENSG00000149932	-0.021	6.36	4.3	0.0451825	0.478604
ENSG00000158856	-0.094	7.64	4.3	0.0451976	0.478604
ENSG00000169994	0.071	3.97	4.29	0.0452627	0.478604
ENSG00000211964	0.115	3.96	4.29	0.0452704	0.478604
ENSG00000116251	-0.042	7.9	4.29	0.0452816	0.478604
ENSG00000158545	0.018	6.06	4.29	0.0453363	0.478776
ENSG00000267002	0.019	4.58	4.29	0.045436	0.479002
ENSG00000105185	-0.028	4.8	4.28	0.0454563	0.479002
ENSG00000139278	-0.034	7.53	4.28	0.0454729	0.479002
ENSG00000165949	-0.097	0.92	4.27	0.0457114	0.48062
ENSG00000026751	0.042	6.71	4.27	0.0457339	0.48062
ENSG00000140395	-0.02	5.09	4.27	0.0457627	0.48062
ENSG00000089692	0.056	3.62	4.27	0.045916	0.48062
ENSG00000175581	-0.038	4.15	4.26	0.045959	0.48062
ENSG00000116497	0.016	5.63	4.26	0.0459777	0.48062
ENSG00000198286	0.028	7.26	4.26	0.0460822	0.48062
ENSG00000166295	-0.019	7.17	4.26	0.0460948	0.48062
ENSG00000169021	-0.019	5.84	4.26	0.0461281	0.48062
ENSG00000077782	-0.104	3.09	4.26	0.046129	0.48062
ENSG00000144560	0.037	4.23	4.26	0.0461597	0.48062
ENSG00000100207	0.021	6.05	4.26	0.0461607	0.48062
ENSG00000180900	0.021	5.59	4.25	0.0462223	0.48062
ENSG00000026025	-0.039	9.07	4.25	0.0462452	0.48062
ENSG00000154589	-0.086	4.31	4.25	0.0462877	0.48062
ENSG00000091164	-0.016	5.73	4.25	0.0462918	0.48062
ENSG00000198658	0.034	2.63	4.25	0.0463038	0.48062
ENSG00000111863	-0.081	3.01	4.25	0.0463775	0.48062
ENSG00000184271	-0.03	4.59	4.25	0.0464135	0.48062
ENSG00000075340	0.045	3.49	4.24	0.0464352	0.48062
ENSG00000155959	-0.03	5.18	4.24	0.0464401	0.48062
ENSG00000138430	-0.021	5.32	4.24	0.0464743	0.48062
ENSG00000111266	-0.023	5.46	4.24	0.0465172	0.480659
ENSG00000157445	-0.048	2.77	4.24	0.0465646	0.480659
ENSG00000016864	-0.015	5.41	4.24	0.0465937	0.480659
ENSG00000134326	0.057	3.52	4.24	0.0466624	0.48097
ENSG00000167110	0.019	5.33	4.23	0.0467251	0.481218
ENSG00000087302	-0.029	6.25	4.23	0.0467823	0.48141
ENSG00000197386	0.023	6.53	4.22	0.0469424	0.481599
ENSG00000142039	0.015	6.33	4.22	0.0470103	0.481599
ENSG00000247626	0.031	3.83	4.22	0.0470247	0.481599
ENSG00000103150	0.015	4.59	4.22	0.0470712	0.481599
ENSG00000074054	0.021	5.65	4.22	0.0470716	0.481599
ENSG00000152348	-0.042	2.19	4.22	0.0471005	0.481599
ENSG00000159433	0.037	4.25	4.22	0.0471293	0.481599
ENSG00000214900	0.029	4.21	4.22	0.0471327	0.481599
ENSG00000185684	0.033	4.71	4.21	0.047186	0.481599
ENSG00000184898	-0.038	3.84	4.21	0.0471952	0.481599
ENSG00000214389	-0.077	6.9	4.21	0.0472254	0.481599
ENSG00000086548	-0.233	3.82	4.21	0.047277	0.481731
ENSG00000274767	0.126	3.73	4.21	0.047386	0.48221
ENSG00000124370	-0.031	2.93	4.2	0.04746	0.48221
ENSG00000165669	-0.021	5.11	4.2	0.0474972	0.48221
ENSG00000128272	-0.022	7.87	4.2	0.0475081	0.48221
ENSG00000106537	0.073	3.91	4.2	0.0475778	0.48221
ENSG00000186951	0.029	3.93	4.2	0.0475822	0.48221
ENSG00000281103	0.028	5.72	4.2	0.0476053	0.48221
ENSG00000163683	0.027	5.62	4.2	0.0476492	0.48221
ENSG00000133106	0.049	5.28	4.19	0.0477026	0.48221
ENSG00000243680	-0.057	2.01	4.19	0.0477244	0.48221
ENSG00000273749	-0.047	4.76	4.19	0.0477494	0.48221
ENSG00000106948	0.022	9.5	4.19	0.0478145	0.482315
ENSG00000070404	-0.054	2.85	4.19	0.047837	0.482315
ENSG00000119729	-0.02	5.88	4.18	0.0479145	0.482466
ENSG00000169564	0.023	7.17	4.18	0.0479769	0.482466
ENSG00000185986	0.031	3.15	4.18	0.0480352	0.482466
ENSG00000146070	-0.072	3.1	4.18	0.0480487	0.482466
ENSG00000168701	-0.029	4.6	4.18	0.0481053	0.482466
ENSG00000117697	-0.016	5.1	4.18	0.0481579	0.482466
ENSG00000101342	0.031	3.38	4.17	0.0481686	0.482466
ENSG00000160877	0.025	5.54	4.17	0.0481904	0.482466
ENSG00000239911	-0.035	2.15	4.17	0.0482002	0.482466
ENSG00000102145	-0.077	3.92	4.17	0.0483914	0.483612
ENSG00000107643	-0.017	5.05	4.17	0.0483923	0.483612
ENSG00000225830	0.024	4.31	4.16	0.0484658	0.483826
ENSG00000174099	-0.092	2.17	4.16	0.0484912	0.483826
ENSG00000128789	-0.015	5.73	4.16	0.0486166	0.484689
ENSG00000147576	-0.03	3.71	4.15	0.0487436	0.485317
ENSG00000168497	-0.076	4.91	4.15	0.0487574	0.485317
ENSG00000178685	0.023	7.59	4.15	0.0488662	0.485322
ENSG00000124813	-0.031	5.15	4.15	0.0488837	0.485322
ENSG00000101104	0.02	5.86	4.15	0.0489233	0.485322
ENSG00000152464	-0.024	3.43	4.14	0.0489436	0.485322
ENSG00000163636	-0.015	6.48	4.14	0.0489525	0.485322
ENSG00000135392	0.03	3.87	4.14	0.0490877	0.486276
ENSG00000132535	-0.034	3.59	4.14	0.0491625	0.486631
ENSG00000113312	-0.017	5.54	4.13	0.0492069	0.486684
ENSG00000112335	-0.024	7.26	4.13	0.0493307	0.486882
ENSG00000166974	0.021	6.6	4.13	0.0493695	0.486882
ENSG00000105732	0.017	4.65	4.13	0.0494083	0.486882
ENSG00000141560	0.026	5.01	4.12	0.0494577	0.486882
ENSG00000227081	-0.071	8.65	4.12	0.0494638	0.486882
ENSG00000140464	0.021	6.34	4.12	0.0494773	0.486882
ENSG00000100097	-0.041	7.21	4.12	0.049504	0.486882
ENSG00000171219	0.035	3.25	4.12	0.0495392	0.486882
ENSG00000071243	-0.018	4.68	4.12	0.0496644	0.487728
ENSG00000171155	-0.029	4.47	4.11	0.0497945	0.488051
ENSG00000188277	0.034	2.69	4.11	0.0498266	0.488051
ENSG00000174444	-0.031	10.86	4.11	0.0499297	0.488051
ENSG00000169871	0.018	7.46	4.11	0.0499345	0.488051
ENSG00000158062	-0.03	7.39	4.11	0.0499581	0.488051
ENSG00000041357	-0.042	6.38	4.1	0.0500278	0.488051
ENSG00000173391	-0.219	2.52	4.1	0.0500296	0.488051
ENSG00000112146	-0.03	6.66	4.1	0.0500404	0.488051
ENSG00000232573	-0.04	8.7	4.1	0.0500495	0.488051
ENSG00000168890	-0.021	3.94	4.1	0.0501596	0.488382
ENSG00000062524	-0.059	4.64	4.1	0.0501618	0.488382
ENSG00000197540	0.038	6.98	4.1	0.0502123	0.488493
ENSG00000075651	-0.058	2.74	4.09	0.0503005	0.488969
ENSG00000185787	-0.017	7.28	4.09	0.0504234	0.48961
ENSG00000138175	-0.031	3.45	4.09	0.0504533	0.48961
ENSG00000164080	0.021	4.96	4.09	0.0504842	0.48961
ENSG00000111711	-0.026	5.03	4.08	0.0505299	0.489672
ENSG00000118855	-0.031	6.71	4.08	0.0507658	0.490452
ENSG00000205336	0.06	7.01	4.08	0.0507704	0.490452
ENSG00000183354	0.024	5.22	4.07	0.0508073	0.490452
ENSG00000241081	-0.058	3.68	4.07	0.0508554	0.490452
ENSG00000124098	-0.082	7.01	4.07	0.0508771	0.490452
ENSG00000065802	0.019	5.9	4.07	0.0508912	0.490452
ENSG00000006432	0.04	3.07	4.07	0.0509102	0.490452
ENSG00000008382	0.024	3.44	4.07	0.0509249	0.490452
ENSG00000117533	-0.021	5.12	4.07	0.0510333	0.491116
ENSG00000126756	-0.031	5.83	4.06	0.0511803	0.491521
ENSG00000109685	0.021	5.43	4.06	0.0512019	0.491521
ENSG00000251364	0.046	3.12	4.06	0.0512208	0.491521
ENSG00000170275	-0.027	7.02	4.06	0.0512329	0.491521
ENSG00000198885	0.045	3.66	4.06	0.0512772	0.491568
ENSG00000119185	-0.017	5.5	4.05	0.0513544	0.491929
ENSG00000139437	0.015	5.2	4.05	0.0514085	0.492069
ENSG00000100410	-0.033	4.64	4.05	0.0515919	0.493095
ENSG00000033170	0.036	4.41	4.05	0.0515947	0.493095
ENSG00000147535	0.049	5.63	4.04	0.0517454	0.494157
ENSG00000047249	-0.018	4.87	4.04	0.0518283	0.494382
ENSG00000181610	-0.027	4.55	4.03	0.0518759	0.494382
ENSG00000235363	-0.081	1.61	4.03	0.0519175	0.494382
ENSG00000179933	-0.018	5.76	4.03	0.0520005	0.494382
ENSG00000103111	0.018	6.32	4.03	0.0520585	0.494382
ENSG00000186814	0.028	4.99	4.03	0.0520668	0.494382
ENSG00000106624	0.048	3.77	4.03	0.052115	0.494382
ENSG00000075142	-0.018	5.41	4.03	0.0521239	0.494382
ENSG00000222041	-0.044	2.73	4.02	0.0521562	0.494382
ENSG00000175048	0.038	2.94	4.02	0.0521653	0.494382
ENSG00000206177	-0.11	6.49	4.02	0.0522121	0.494449
ENSG00000170456	0.061	2.89	4.02	0.0522637	0.494499
ENSG00000266173	0.085	4.13	4.01	0.0524439	0.494499
ENSG00000138764	0.03	6.44	4.01	0.0525129	0.494499
ENSG00000174013	-0.021	3.78	4.01	0.0525234	0.494499
ENSG00000230207	-0.031	5.36	4.01	0.0525533	0.494499
ENSG00000035141	-0.022	5.11	4.01	0.0525934	0.494499
ENSG00000175066	0.038	5.35	4.01	0.0526071	0.494499
ENSG00000233954	-0.053	3.83	4.01	0.0526782	0.494499
ENSG00000137522	0.016	3.94	4	0.0527138	0.494499
ENSG00000090263	-0.052	4.02	4	0.0527167	0.494499
ENSG00000178199	0.034	5.56	4	0.0527818	0.494499
ENSG00000161547	-0.022	7	4	0.0528124	0.494499
ENSG00000217130	-0.058	2.96	4	0.0528399	0.494499
ENSG00000042286	0.029	3.31	4	0.05287	0.494499
ENSG00000047597	-0.093	1.73	4	0.0528749	0.494499
ENSG00000166347	0.035	4.3	4	0.0528797	0.494499
ENSG00000197362	0.025	4.09	4	0.0528914	0.494499
ENSG00000213178	-0.056	3.44	3.99	0.0529921	0.495069
ENSG00000179134	0.02	6.19	3.99	0.053074	0.495463
ENSG00000226525	-0.08	3.97	3.99	0.053171	0.495997
ENSG00000115944	-0.027	6.39	3.99	0.0532518	0.49638
ENSG00000148481	-0.02	4.21	3.98	0.0534043	0.497372
ENSG00000007545	0.018	4.43	3.98	0.053438	0.497372
ENSG00000214026	-0.128	3.01	3.97	0.0535622	0.497782
ENSG00000160584	0.021	6.34	3.97	0.0536784	0.497782
ENSG00000146425	-0.037	6	3.97	0.0536893	0.497782
ENSG00000143774	-0.059	8.95	3.97	0.0536917	0.497782
ENSG00000153140	-0.075	2.45	3.97	0.0537293	0.497782
ENSG00000136161	-0.034	6.03	3.97	0.0538146	0.497782
ENSG00000124469	-0.22	4.47	3.97	0.0538361	0.497782
ENSG00000181924	-0.02	4.82	3.97	0.0538362	0.497782
ENSG00000120647	-0.023	3.39	3.97	0.0538412	0.497782
ENSG00000211459	-0.072	9.61	3.96	0.0539051	0.498004
ENSG00000206341	-0.049	6.88	3.96	0.0540728	0.498841
ENSG00000109956	0.088	4.6	3.96	0.0541183	0.498841
ENSG00000169926	0.021	8.76	3.95	0.0542093	0.498841
ENSG00000251562	0.041	8.02	3.95	0.0542095	0.498841
ENSG00000130821	-0.094	4.3	3.95	0.0542519	0.498841
ENSG00000146677	-0.043	6.29	3.95	0.0542632	0.498841
ENSG00000166947	-0.108	4.75	3.95	0.0543052	0.498841
ENSG00000055609	0.03	6.53	3.95	0.0543157	0.498841
ENSG00000167397	-0.038	2.37	3.95	0.0543849	0.499109
ENSG00000093144	-0.026	5.68	3.94	0.0544493	0.499332
ENSG00000204256	0.012	8.46	3.94	0.0545492	0.499587
ENSG00000186265	0.053	4.93	3.94	0.0545572	0.499587
ENSG00000085871	-0.048	3.6	3.94	0.0546278	0.499674
ENSG00000255819	0.047	1.83	3.94	0.0546469	0.499674
ENSG00000115355	-0.029	5.05	3.93	0.0547597	0.500339
ENSG00000182718	-0.033	7.7	3.93	0.0548671	0.500953
ENSG00000136141	0.025	4.25	3.92	0.0550348	0.501305
ENSG00000128394	0.026	3.69	3.92	0.0550943	0.501305
ENSG00000205208	-0.024	2.91	3.92	0.0551014	0.501305
ENSG00000143222	-0.028	5.75	3.92	0.0551585	0.501305
ENSG00000173575	0.015	7.42	3.92	0.0551934	0.501305
ENSG00000196498	0.025	6.37	3.92	0.0552351	0.501305
ENSG00000167333	0.02	4.25	3.92	0.0552702	0.501305
ENSG00000141580	-0.014	6	3.92	0.0553039	0.501305
ENSG00000143353	-0.029	4.04	3.91	0.0553075	0.501305
ENSG00000162894	0.038	8.74	3.91	0.0553076	0.501305
ENSG00000018189	0.026	4.77	3.91	0.0553788	0.501586
ENSG00000155893	0.033	4.38	3.91	0.0554783	0.501785
ENSG00000143612	-0.016	7.1	3.91	0.0554887	0.501785
ENSG00000103769	-0.02	6.56	3.91	0.055526	0.501785
ENSG00000073350	0.033	6.11	3.91	0.0555616	0.501785
ENSG00000108509	0.025	6.1	3.9	0.0556903	0.502455
ENSG00000197381	0.029	5.23	3.9	0.0557164	0.502455
ENSG00000259207	-0.084	1.66	3.9	0.0558212	0.503037
ENSG00000070182	-0.1	2.68	3.89	0.0560039	0.503764
ENSG00000146731	-0.013	6.83	3.89	0.0560625	0.503764
ENSG00000167984	0.029	7.27	3.89	0.0560727	0.503764
ENSG00000057663	-0.023	4.18	3.89	0.0561898	0.503764
ENSG00000144746	-0.015	7.87	3.89	0.0561957	0.503764
ENSG00000129824	-0.029	8.47	3.88	0.0562351	0.503764
ENSG00000178982	-0.023	7.91	3.88	0.0562408	0.503764
ENSG00000006062	0.014	5.91	3.88	0.0562656	0.503764
ENSG00000172586	-0.029	4.59	3.88	0.056319	0.503764
ENSG00000114491	-0.02	4.76	3.88	0.0563363	0.503764
ENSG00000184381	0.021	5.63	3.88	0.0563772	0.503764
ENSG00000003249	0.081	3.06	3.88	0.056396	0.503764
ENSG00000216866	-0.032	5.47	3.88	0.0564618	0.503764
ENSG00000187796	-0.039	4.82	3.88	0.0564845	0.503764
ENSG00000119139	-0.041	2.5	3.87	0.05655	0.503764
ENSG00000110002	-0.028	3.33	3.87	0.0565807	0.503764
ENSG00000100028	-0.02	5.93	3.87	0.0565886	0.503764
ENSG00000246451	0.046	2.8	3.87	0.0566919	0.503816
ENSG00000103260	0.028	3.66	3.87	0.0567048	0.503816
ENSG00000166949	0.02	6.39	3.87	0.0567157	0.503816
ENSG00000166716	0.022	6.69	3.86	0.0568345	0.504512
ENSG00000140521	0.019	6.71	3.86	0.0569757	0.504696
ENSG00000090971	0.037	2.29	3.86	0.0569786	0.504696
ENSG00000063978	0.015	6.86	3.86	0.0569941	0.504696
ENSG00000196262	-0.03	8.2	3.86	0.057017	0.504696
ENSG00000172819	-0.025	5.11	3.86	0.0570971	0.504975
ENSG00000137959	0.081	4.42	3.85	0.0571295	0.504975
ENSG00000254635	-0.024	4.86	3.85	0.0572385	0.505137
ENSG00000004455	-0.011	6.7	3.85	0.0572556	0.505137
ENSG00000227063	-0.085	3.07	3.85	0.0572694	0.505137
ENSG00000211689	0.054	5.52	3.85	0.0573501	0.505164
ENSG00000004939	-0.116	6.69	3.85	0.0573534	0.505164
ENSG00000091009	-0.022	4.31	3.85	0.0573967	0.505188
ENSG00000144713	-0.04	10.14	3.84	0.0574543	0.505339
ENSG00000145012	0.027	5.56	3.84	0.057533	0.505675
ENSG00000116574	-0.036	4.11	3.83	0.057737	0.50711
ENSG00000204370	-0.021	5.77	3.83	0.0578538	0.507728
ENSG00000153214	-0.018	5.11	3.83	0.0578888	0.507728
ENSG00000156831	-0.042	3.59	3.83	0.057961	0.508004
ENSG00000182518	-0.031	2.38	3.82	0.0582818	0.50917
ENSG00000148606	0.018	4.65	3.82	0.0582822	0.50917
ENSG00000240616	-0.048	3.56	3.82	0.0583123	0.50917
ENSG00000118113	-0.224	4.87	3.82	0.0583154	0.50917
ENSG00000092098	0.028	5.11	3.82	0.0583262	0.50917
ENSG00000127022	-0.02	7.69	3.82	0.0583544	0.50917
ENSG00000125870	-0.027	5.27	3.81	0.058384	0.50917
ENSG00000111237	-0.03	6	3.81	0.0584206	0.50917
ENSG00000105221	0.014	7.53	3.81	0.0584989	0.509496
ENSG00000167705	-0.075	4.99	3.81	0.0585859	0.509664
ENSG00000134001	-0.017	5.61	3.81	0.0586076	0.509664
ENSG00000263266	-0.072	7.49	3.81	0.0586408	0.509664
ENSG00000104918	-0.13	3.63	3.8	0.0588855	0.509689
ENSG00000211445	-0.063	1.87	3.8	0.0588919	0.509689
ENSG00000102034	0.025	7.06	3.8	0.0589259	0.509689
ENSG00000259865	-0.038	3.53	3.8	0.0589442	0.509689
ENSG00000157833	0.037	2.23	3.8	0.0589548	0.509689
ENSG00000198265	0.024	6.3	3.8	0.0589639	0.509689
ENSG00000118200	-0.045	2.04	3.79	0.0589929	0.509689
ENSG00000111639	-0.041	4.83	3.79	0.0589953	0.509689
ENSG00000075303	-0.026	4.89	3.79	0.0590115	0.509689
ENSG00000078699	0.019	5.67	3.79	0.0591321	0.510229
ENSG00000100567	-0.031	5.68	3.79	0.0591558	0.510229
ENSG00000170340	0.023	4.91	3.79	0.0592376	0.510267
ENSG00000048707	0.021	6.14	3.79	0.059242	0.510267
ENSG00000110925	0.014	4.96	3.78	0.0594136	0.511392
ENSG00000196812	-0.026	3.1	3.78	0.059471	0.511532
ENSG00000157045	-0.02	4.17	3.77	0.059829	0.513104
ENSG00000167123	0.075	2.02	3.77	0.0598769	0.513104
ENSG00000140807	0.053	3.06	3.77	0.0598814	0.513104
ENSG00000205544	-0.049	2.06	3.77	0.0598835	0.513104
ENSG00000225200	-0.047	5.1	3.77	0.0598967	0.513104
ENSG00000173064	0.032	6.25	3.77	0.0599037	0.513104
ENSG00000110756	0.023	4.7	3.77	0.0599515	0.513104
ENSG00000136522	-0.048	3.74	3.76	0.0600456	0.513104
ENSG00000198876	-0.056	7.16	3.76	0.0600793	0.513104
ENSG00000186815	-0.017	6.07	3.76	0.0601124	0.513104
ENSG00000160124	-0.05	2.46	3.76	0.0601622	0.513104
ENSG00000215421	0.021	4.13	3.76	0.0602082	0.513104
ENSG00000283041	-0.03	8.84	3.76	0.0602404	0.513104
ENSG00000261505	0.037	3.78	3.76	0.0602622	0.513104
ENSG00000142937	-0.042	10.33	3.76	0.0602708	0.513104
ENSG00000262222	0.052	2.5	3.75	0.0603623	0.513532
ENSG00000121210	0.015	6.77	3.75	0.0604438	0.513876
ENSG00000183431	-0.015	6.41	3.75	0.0605346	0.514297
ENSG00000002834	0.03	8.61	3.75	0.0605789	0.514323
ENSG00000120662	-0.022	4.24	3.74	0.060672	0.514762
ENSG00000156232	0.014	5.28	3.74	0.0607924	0.515434
ENSG00000173473	0.018	6.36	3.74	0.0609243	0.515972
ENSG00000142197	0.021	5.19	3.73	0.0609386	0.515972
ENSG00000163453	-0.035	3.9	3.73	0.0609862	0.516024
ENSG00000240065	0.027	7.57	3.73	0.0611049	0.516679
ENSG00000166377	0.014	4.81	3.72	0.061318	0.518
ENSG00000006555	0.026	4.43	3.72	0.0613443	0.518
ENSG00000148297	0.015	6.25	3.72	0.0615409	0.519309
ENSG00000164615	-0.019	5.24	3.71	0.0616566	0.519665
ENSG00000185432	0.027	6.35	3.71	0.0616665	0.519665
ENSG00000116731	0.015	6.83	3.71	0.0617798	0.520216
ENSG00000229638	-0.028	8.83	3.71	0.0618568	0.520216
ENSG00000204010	-0.104	2.64	3.71	0.0619268	0.520216
ENSG00000183018	-0.059	1.9	3.7	0.0619402	0.520216
ENSG00000072042	-0.015	5.28	3.7	0.0619521	0.520216
ENSG00000101350	0.017	4.78	3.7	0.0620896	0.520216
ENSG00000104497	-0.034	2.74	3.7	0.0621057	0.520216
ENSG00000231345	0.11	1.6	3.7	0.0621134	0.520216
ENSG00000113721	0.085	2.68	3.7	0.0621636	0.520216
ENSG00000108309	-0.082	4.57	3.7	0.0622201	0.520216
ENSG00000180626	0.053	3.63	3.7	0.0622279	0.520216
ENSG00000283652	0.07	3.26	3.7	0.0622324	0.520216
ENSG00000228223	0.03	3.45	3.69	0.062276	0.520232
ENSG00000243859	-0.059	2.38	3.69	0.0624259	0.520904
ENSG00000198948	-0.059	2.02	3.69	0.0625001	0.520904
ENSG00000074755	0.021	7.03	3.69	0.0625114	0.520904
ENSG00000108679	0.045	5.4	3.69	0.0625655	0.520904
ENSG00000160318	0.068	3.35	3.69	0.0626066	0.520904
ENSG00000237753	-0.042	2.71	3.69	0.062607	0.520904
ENSG00000163444	-0.011	5.53	3.68	0.0628428	0.522517
ENSG00000168894	-0.025	5.54	3.67	0.0629844	0.523345
ENSG00000089094	0.019	5.77	3.67	0.0631486	0.524277
ENSG00000120708	-0.05	7.17	3.67	0.0632024	0.524277
ENSG00000175564	0.025	2.58	3.67	0.0632227	0.524277
ENSG00000159256	0.023	6.33	3.66	0.0633935	0.5252
ENSG00000125885	0.039	3.79	3.66	0.063455	0.5252
ENSG00000125245	0.039	5.02	3.66	0.0635012	0.5252
ENSG00000089063	-0.01	6.55	3.66	0.0635415	0.5252
ENSG00000231991	-0.033	5.42	3.66	0.0635445	0.5252
ENSG00000109180	-0.014	6.7	3.65	0.0636517	0.525275
ENSG00000117226	0.03	5.5	3.65	0.0636586	0.525275
ENSG00000153823	-0.06	3.87	3.65	0.0636877	0.525275
ENSG00000259330	-0.046	3.63	3.65	0.0637221	0.525275
ENSG00000092820	0.019	7.73	3.65	0.0637965	0.525541
ENSG00000104408	-0.033	8.39	3.65	0.0638831	0.525907
ENSG00000156787	0.026	4.22	3.64	0.0639989	0.526513
ENSG00000056050	-0.032	3.55	3.64	0.0641455	0.527372
ENSG00000160058	0.011	6.82	3.64	0.0642046	0.52751
ENSG00000197892	0.024	4.57	3.64	0.0642498	0.527533
ENSG00000170035	-0.021	5.22	3.63	0.0644391	0.528601
ENSG00000235106	0.017	3.98	3.63	0.0644983	0.528601
ENSG00000175198	0.023	2.54	3.63	0.0645226	0.528601
ENSG00000120896	-0.033	4.94	3.63	0.0646226	0.528601
ENSG00000124256	0.032	5.86	3.63	0.0646644	0.528601
ENSG00000171467	0.027	5.64	3.63	0.0646757	0.528601
ENSG00000171204	-0.034	4.56	3.62	0.0647684	0.528601
ENSG00000280077	-0.033	3.46	3.62	0.064782	0.528601
ENSG00000181163	-0.033	7.98	3.62	0.064795	0.528601
ENSG00000133606	-0.035	8.06	3.62	0.0648349	0.528601
ENSG00000049759	-0.044	2.29	3.62	0.064846	0.528601
ENSG00000124151	0.027	6.74	3.62	0.0649188	0.52876
ENSG00000115129	-0.045	2.68	3.62	0.0649503	0.52876
ENSG00000187994	0.015	5.9	3.61	0.0651006	0.52935
ENSG00000155034	0.032	2.8	3.61	0.0651077	0.52935
ENSG00000134049	-0.036	3.62	3.61	0.0651666	0.529484
ENSG00000129518	-0.017	5.67	3.61	0.0653798	0.530393
ENSG00000137265	0.046	5.32	3.6	0.0654008	0.530393
ENSG00000066135	0.017	5.05	3.6	0.0654424	0.530393
ENSG00000102393	-0.039	4.36	3.6	0.0654486	0.530393
ENSG00000168014	0.018	5.17	3.6	0.0656631	0.531786
ENSG00000104880	0.02	4.13	3.6	0.0657247	0.53194
ENSG00000126088	-0.021	5.33	3.59	0.0658613	0.5327
ENSG00000108669	0.015	9.45	3.59	0.0660274	0.533179
ENSG00000163755	0.028	5.01	3.59	0.0660611	0.533179
ENSG00000165168	-0.038	8.66	3.59	0.0660708	0.533179
ENSG00000081154	-0.017	6.45	3.58	0.0661658	0.533179
ENSG00000214019	-0.029	3.31	3.58	0.0661884	0.533179
ENSG00000104412	-0.032	3.68	3.58	0.0662197	0.533179
ENSG00000085231	-0.056	2.43	3.58	0.0662199	0.533179
ENSG00000142534	-0.03	10.71	3.58	0.0663645	0.533998
ENSG00000134056	-0.031	3.66	3.57	0.0665001	0.534575
ENSG00000111653	-0.021	5.81	3.57	0.0665393	0.534575
ENSG00000226287	-0.034	2.84	3.57	0.0665647	0.534575
ENSG00000165264	-0.026	4.69	3.57	0.066625	0.534715
ENSG00000154370	0.016	5.75	3.56	0.0668728	0.536125
ENSG00000185905	0.023	8.03	3.56	0.0669483	0.536125
ENSG00000110697	0.016	7.31	3.56	0.0669719	0.536125
ENSG00000181982	-0.051	2.92	3.56	0.0669727	0.536125
ENSG00000146574	-0.032	3.31	3.56	0.0670374	0.536274
ENSG00000140379	-0.079	5.18	3.56	0.0670973	0.536274
ENSG00000175110	-0.024	4.17	3.56	0.0671404	0.536274
ENSG00000225978	-0.049	2.18	3.56	0.0671991	0.536274
ENSG00000134375	-0.028	4.83	3.55	0.0672062	0.536274
ENSG00000182827	0.021	4.87	3.55	0.0672762	0.536288
ENSG00000186470	0.02	8.23	3.55	0.0672977	0.536288
ENSG00000229119	-0.036	5.65	3.55	0.067337	0.536288
ENSG00000260078	-0.063	4.33	3.55	0.0674285	0.536602
ENSG00000168028	-0.031	9.55	3.55	0.0675209	0.536602
ENSG00000004799	-0.055	4.46	3.55	0.0675697	0.536602
ENSG00000114209	-0.036	5.33	3.54	0.0675856	0.536602
ENSG00000151657	-0.013	4.39	3.54	0.0675915	0.536602
ENSG00000171984	-0.025	3.18	3.54	0.0678505	0.538315
ENSG00000167088	-0.052	3.81	3.54	0.0679229	0.538547
ENSG00000127328	-0.026	3.39	3.53	0.0679746	0.538614
ENSG00000172888	0.026	4.97	3.53	0.0681536	0.539604
ENSG00000116044	-0.021	6.6	3.53	0.0681861	0.539604
ENSG00000198336	-0.09	5.09	3.52	0.0683307	0.540061
ENSG00000184743	-0.015	5.58	3.52	0.0683993	0.540061
ENSG00000105063	0.019	7.76	3.52	0.0684706	0.540061
ENSG00000179526	-0.036	6.44	3.52	0.0684732	0.540061
ENSG00000246705	-0.024	4.71	3.52	0.0685132	0.540061
ENSG00000198840	-0.028	9.27	3.52	0.0685766	0.540061
ENSG00000075089	-0.036	4.56	3.52	0.0686177	0.540061
ENSG00000023572	-0.028	2.21	3.52	0.0686412	0.540061
ENSG00000198618	-0.026	6.86	3.52	0.0686487	0.540061
ENSG00000173214	0.048	2.68	3.51	0.0687176	0.540061
ENSG00000072163	0.053	3.75	3.51	0.0687201	0.540061
ENSG00000281649	0.026	6.87	3.51	0.0688139	0.540458
ENSG00000143537	-0.031	6.05	3.51	0.0689692	0.541337
ENSG00000117713	0.021	7.21	3.51	0.0690576	0.54169
ENSG00000244932	0.042	2.23	3.5	0.0691728	0.542252
ENSG00000139117	-0.037	3.08	3.5	0.0693132	0.542463
ENSG00000138744	-0.034	6.1	3.5	0.0694146	0.542463
ENSG00000140740	-0.013	7.17	3.49	0.0695053	0.542463
ENSG00000213190	0.037	4.89	3.49	0.0695482	0.542463
ENSG00000181045	-0.029	5.2	3.49	0.0695876	0.542463
ENSG00000074657	0.029	3.34	3.49	0.0696086	0.542463
ENSG00000001036	-0.034	4.09	3.49	0.0696676	0.542463
ENSG00000099785	-0.039	6.3	3.49	0.0696711	0.542463
ENSG00000146215	0.051	2.12	3.49	0.069723	0.542463
ENSG00000106028	-0.02	5.43	3.49	0.0697345	0.542463
ENSG00000128731	0.029	5.41	3.49	0.069743	0.542463
ENSG00000164403	-0.072	2.41	3.49	0.0697647	0.542463
ENSG00000134864	-0.033	2.3	3.49	0.0697651	0.542463
ENSG00000143321	-0.022	7.51	3.48	0.0699052	0.542976
ENSG00000176749	0.06	4.76	3.48	0.0699594	0.542976
ENSG00000168763	0.022	5.6	3.48	0.0700656	0.542976
ENSG00000153487	0.016	5.05	3.48	0.070075	0.542976
ENSG00000160218	0.034	5.83	3.48	0.0700789	0.542976
ENSG00000213326	-0.068	3.43	3.48	0.0700923	0.542976
ENSG00000120656	-0.021	4.91	3.48	0.0701903	0.543097
ENSG00000162734	-0.023	6.06	3.48	0.070195	0.543097
ENSG00000105393	-0.027	4.9	3.47	0.0703207	0.543732
ENSG00000152894	0.057	2.35	3.47	0.0704405	0.544178
ENSG00000163520	0.062	3.57	3.47	0.0704656	0.544178
ENSG00000211639	0.136	2.57	3.47	0.0705427	0.544436
ENSG00000148672	-0.012	6.78	3.46	0.0706767	0.545133
ENSG00000180346	0.025	2.64	3.46	0.070914	0.546625
ENSG00000163584	-0.064	3.8	3.46	0.0709815	0.546749
ENSG00000119640	-0.034	2.54	3.45	0.0710963	0.546749
ENSG00000140374	-0.016	5.75	3.45	0.0711277	0.546749
ENSG00000198648	0.023	5.09	3.45	0.0711387	0.546749
ENSG00000167515	-0.024	4.97	3.45	0.0711652	0.546749
ENSG00000186818	-0.043	4.68	3.45	0.071196	0.546749
ENSG00000067225	-0.024	9.01	3.45	0.0712369	0.546749
ENSG00000187260	0.043	2.44	3.45	0.0713712	0.546956
ENSG00000283646	-0.182	2.46	3.44	0.0713915	0.546956
ENSG00000164162	-0.037	2.27	3.44	0.0714008	0.546956
ENSG00000169902	0.142	3.6	3.44	0.0714393	0.546956
ENSG00000172785	-0.04	3.39	3.43	0.0718337	0.5496
ENSG00000105409	0.035	2.83	3.43	0.0719577	0.5496
ENSG00000075415	-0.016	8.1	3.43	0.0720019	0.5496
ENSG00000075568	0.019	5.93	3.43	0.0720776	0.5496
ENSG00000075234	0.046	6.06	3.43	0.0720951	0.5496
ENSG00000134248	-0.028	5.24	3.42	0.0722112	0.5496
ENSG00000171316	0.023	5.09	3.42	0.0722357	0.5496
ENSG00000197296	0.024	3.67	3.42	0.0722518	0.5496
ENSG00000189233	0.057	2.47	3.42	0.0722586	0.5496
ENSG00000051382	-0.023	5.07	3.42	0.0723509	0.5496
ENSG00000111790	-0.018	6.2	3.42	0.0724458	0.5496
ENSG00000198743	0.033	4.82	3.42	0.0725385	0.5496
ENSG00000134697	-0.017	5.22	3.41	0.0726224	0.5496
ENSG00000277072	0.038	2.98	3.41	0.0727407	0.5496
ENSG00000172780	0.039	3.11	3.41	0.0727452	0.5496
ENSG00000138061	-0.066	4.82	3.41	0.0728872	0.5496
ENSG00000232119	-0.028	4.68	3.41	0.0729024	0.5496
ENSG00000137817	-0.011	6.01	3.41	0.0729089	0.5496
ENSG00000099875	0.026	8.72	3.41	0.0729139	0.5496
ENSG00000162714	0.033	5.33	3.41	0.0729675	0.5496
ENSG00000107968	0.024	5.41	3.4	0.0730301	0.5496
ENSG00000135587	0.023	3.92	3.4	0.0730703	0.5496
ENSG00000090266	-0.036	4.86	3.4	0.073118	0.5496
ENSG00000164880	0.019	7.13	3.4	0.0731895	0.5496
ENSG00000174791	-0.038	3.11	3.4	0.0732532	0.5496
ENSG00000204482	-0.05	8.12	3.4	0.0732907	0.5496
ENSG00000162882	-0.04	2.28	3.4	0.0733065	0.5496
ENSG00000186517	0.016	9.44	3.4	0.0733394	0.5496
ENSG00000138029	-0.018	6.76	3.4	0.0733484	0.5496
ENSG00000148346	-0.197	6.32	3.4	0.0733787	0.5496
ENSG00000185420	-0.02	3.06	3.39	0.0734359	0.5496
ENSG00000196821	0.013	6.94	3.39	0.073448	0.5496
ENSG00000173812	-0.022	9.18	3.39	0.0734865	0.5496
ENSG00000204681	-0.019	6.29	3.39	0.0735305	0.5496
ENSG00000196565	-0.216	3.01	3.39	0.0735321	0.5496
ENSG00000105429	0.022	3.98	3.39	0.0735715	0.5496
ENSG00000183723	-0.04	3.14	3.39	0.0735722	0.5496
ENSG00000241666	-0.09	1.86	3.39	0.0735723	0.5496
ENSG00000034510	-0.032	9.89	3.39	0.0735931	0.5496
ENSG00000005483	0.028	6.78	3.39	0.0736144	0.5496
ENSG00000171823	0.027	4.78	3.39	0.0736235	0.5496
ENSG00000136802	0.019	5.42	3.39	0.0736355	0.5496
ENSG00000183734	0.058	4.1	3.39	0.0737106	0.549832
ENSG00000186591	0.013	6.66	3.38	0.0739003	0.550917
ENSG00000186141	-0.014	4.68	3.38	0.0739815	0.551193
ENSG00000185482	-0.041	3.42	3.38	0.0740277	0.551208
ENSG00000241127	-0.036	2.42	3.38	0.0741451	0.551753
ENSG00000034677	0.017	6.09	3.37	0.0742167	0.551922
ENSG00000166710	-0.032	13.06	3.37	0.0742564	0.551922
ENSG00000239713	0.029	6.85	3.37	0.0744069	0.552194
ENSG00000156500	0.026	2.41	3.37	0.0744194	0.552194
ENSG00000134824	0.079	4.04	3.37	0.0744257	0.552194
ENSG00000162722	-0.098	4.29	3.37	0.0744903	0.552344
ENSG00000091106	-0.058	5.25	3.37	0.0745892	0.552749
ENSG00000132003	0.022	3	3.36	0.0748644	0.554131
ENSG00000156261	-0.023	7.11	3.36	0.0748645	0.554131
ENSG00000114631	0.039	2.64	3.35	0.0750907	0.554899
ENSG00000231711	-0.041	2.1	3.35	0.0751305	0.554899
ENSG00000030110	0.026	5.58	3.35	0.0752538	0.554899
ENSG00000196655	-0.021	5.52	3.35	0.0753477	0.554899
ENSG00000170734	0.03	3.95	3.35	0.0753915	0.554899
ENSG00000175893	0.031	4.19	3.34	0.0754948	0.554899
ENSG00000166002	-0.04	3.83	3.34	0.0754959	0.554899
ENSG00000149679	0.018	3.62	3.34	0.0756918	0.554899
ENSG00000165475	-0.025	4.29	3.34	0.0756933	0.554899
ENSG00000029363	-0.015	7.32	3.34	0.0757014	0.554899
ENSG00000126882	0.016	7.62	3.34	0.0757445	0.554899
ENSG00000266088	0.06	2.54	3.34	0.0757877	0.554899
ENSG00000178038	-0.045	4.46	3.34	0.0757938	0.554899
ENSG00000158457	0.031	4.92	3.34	0.0757958	0.554899
ENSG00000146707	-0.047	2.21	3.34	0.0758198	0.554899
ENSG00000100425	0.014	6.22	3.33	0.0758652	0.554899
ENSG00000240219	0.03	3.52	3.33	0.075866	0.554899
ENSG00000127191	0.017	4.86	3.33	0.0759484	0.554899
ENSG00000224877	-0.039	3.92	3.33	0.0759552	0.554899
ENSG00000151694	0.033	4.87	3.33	0.0759574	0.554899
ENSG00000204469	0.019	7.95	3.33	0.0759852	0.554899
ENSG00000129566	0.017	6.82	3.33	0.0760097	0.554899
ENSG00000181555	0.016	6.63	3.33	0.0762019	0.554899
ENSG00000115760	0.027	6.72	3.33	0.0762166	0.554899
ENSG00000224470	0.021	5.91	3.33	0.0762251	0.554899
ENSG00000025434	-0.029	2.8	3.33	0.0762574	0.554899
ENSG00000166275	-0.027	3.83	3.32	0.0763139	0.554899
ENSG00000066117	0.013	6.21	3.32	0.0763285	0.554899
ENSG00000218175	-0.031	5.17	3.32	0.0764306	0.554899
ENSG00000185745	0.066	5.04	3.32	0.0764355	0.554899
ENSG00000214784	-0.066	3.53	3.32	0.0764945	0.554899
ENSG00000105383	-0.041	5.9	3.32	0.0765017	0.554899
ENSG00000127663	0.036	7.28	3.32	0.0766357	0.554899
ENSG00000102103	-0.023	5.52	3.32	0.0766969	0.554899
ENSG00000161013	-0.015	6.39	3.31	0.0767141	0.554899
ENSG00000188747	-0.038	3.28	3.31	0.0767504	0.554899
ENSG00000169710	0.028	5.46	3.31	0.0767769	0.554899
ENSG00000254838	0.041	6.43	3.31	0.0767779	0.554899
ENSG00000168005	0.024	3.62	3.31	0.0768188	0.554899
ENSG00000106683	0.028	5.73	3.31	0.076854	0.554899
ENSG00000135114	0.055	4.86	3.31	0.0768694	0.554899
ENSG00000131507	-0.019	7.34	3.31	0.0768748	0.554899
ENSG00000151500	-0.022	5.15	3.31	0.0768815	0.554899
ENSG00000173221	-0.033	6.84	3.31	0.0769278	0.554913
ENSG00000174917	-0.027	4.8	3.31	0.0770171	0.555005
ENSG00000120071	0.014	6.66	3.31	0.0770297	0.555005
ENSG00000014641	-0.022	6.28	3.3	0.0773171	0.556584
ENSG00000234290	0.041	4.55	3.3	0.0773381	0.556584
ENSG00000115540	-0.022	3.59	3.29	0.0776016	0.556778
ENSG00000075240	0.023	5.23	3.29	0.0776064	0.556778
ENSG00000126698	-0.019	6.43	3.29	0.0777171	0.556778
ENSG00000161642	-0.04	6.06	3.29	0.0777337	0.556778
ENSG00000146426	0.026	3.17	3.29	0.0777789	0.556778
ENSG00000152240	-0.044	3.73	3.29	0.0777816	0.556778
ENSG00000136319	0.017	4.15	3.29	0.0777883	0.556778
ENSG00000255198	-0.041	2.5	3.29	0.0778282	0.556778
ENSG00000081870	-0.033	3.94	3.29	0.0778504	0.556778
ENSG00000279278	0.043	4.15	3.29	0.077909	0.556778
ENSG00000180992	-0.026	4.19	3.29	0.0779132	0.556778
ENSG00000058091	0.037	4.01	3.29	0.0779248	0.556778
ENSG00000271425	0.039	2.72	3.29	0.0779454	0.556778
ENSG00000146085	-0.019	4.36	3.28	0.078017	0.556971
ENSG00000131069	-0.031	5.25	3.28	0.078136	0.557502
ENSG00000133026	0.05	2.72	3.28	0.0781963	0.557549
ENSG00000064201	0.03	7.06	3.28	0.0782321	0.557549
ENSG00000143851	0.023	6.71	3.28	0.0782796	0.557569
ENSG00000242299	-0.05	7.32	3.28	0.0784216	0.558261
ENSG00000136986	0.01	6.37	3.27	0.0784701	0.558288
ENSG00000133773	-0.027	4.44	3.27	0.0785636	0.558503
ENSG00000103061	0.024	3.47	3.27	0.0785899	0.558503
ENSG00000170889	-0.029	10.31	3.27	0.078705	0.558509
ENSG00000211900	0.067	2.68	3.27	0.078743	0.558509
ENSG00000214174	-0.024	3.28	3.27	0.0787961	0.558509
ENSG00000231027	-0.084	2.51	3.27	0.0788466	0.558509
ENSG00000188342	-0.025	4.07	3.27	0.0788543	0.558509
ENSG00000089289	-0.022	6	3.26	0.0788772	0.558509
ENSG00000095794	-0.023	3.27	3.26	0.0789245	0.558509
ENSG00000127838	-0.022	5.37	3.26	0.0789959	0.558509
ENSG00000185963	0.027	6.83	3.26	0.0790429	0.558509
ENSG00000007402	0.038	3.48	3.26	0.0790767	0.558509
ENSG00000055332	0.029	5.97	3.26	0.0791776	0.558509
ENSG00000080947	0.031	3.64	3.26	0.0791987	0.558509
ENSG00000087274	0.015	8.14	3.26	0.0792382	0.558509
ENSG00000272047	-0.043	3.68	3.26	0.0792403	0.558509
ENSG00000240087	-0.035	2.37	3.26	0.0792715	0.558509
ENSG00000260260	-0.06	1.84	3.26	0.0793072	0.558509
ENSG00000137078	0.022	6.14	3.25	0.0793998	0.558566
ENSG00000197363	0.02	4.06	3.25	0.0794172	0.558566
ENSG00000123154	-0.023	2.91	3.25	0.0794497	0.558566
ENSG00000089248	-0.017	7.73	3.25	0.0795141	0.558704
ENSG00000100888	0.014	6.3	3.25	0.0795661	0.558755
ENSG00000225973	-0.031	2.69	3.25	0.079719	0.5594
ENSG00000167468	-0.022	7.2	3.24	0.0797831	0.5594
ENSG00000079805	0.02	8.56	3.24	0.0799594	0.5594
ENSG00000166024	-0.01	5.01	3.24	0.0799716	0.5594
ENSG00000141378	-0.028	3.91	3.24	0.0801117	0.5594
ENSG00000185730	0.029	3.57	3.24	0.0801555	0.5594
ENSG00000240671	0.071	2.02	3.24	0.0801637	0.5594
ENSG00000185834	-0.029	6.73	3.23	0.0802279	0.5594
ENSG00000144848	-0.028	6.27	3.23	0.0802541	0.5594
ENSG00000138085	-0.017	5.99	3.23	0.0802575	0.5594
ENSG00000134321	0.07	4.1	3.23	0.080319	0.5594
ENSG00000137947	-0.025	5.38	3.23	0.0803224	0.5594
ENSG00000168874	-0.11	0.7	3.23	0.0804459	0.5594
ENSG00000135250	0.022	6.44	3.23	0.080467	0.5594
ENSG00000115318	-0.044	2.9	3.23	0.0805435	0.5594
ENSG00000103811	-0.033	7.23	3.23	0.0805686	0.5594
ENSG00000115526	0.03	2.56	3.23	0.0806016	0.5594
ENSG00000085872	0.022	4.84	3.22	0.0806715	0.5594
ENSG00000136783	-0.029	4.11	3.22	0.0807191	0.5594
ENSG00000115020	0.024	5.89	3.22	0.0807198	0.5594
ENSG00000120162	0.036	2.94	3.22	0.0807415	0.5594
ENSG00000120697	-0.026	4.35	3.22	0.0807528	0.5594
ENSG00000168389	-0.04	2.14	3.22	0.0807784	0.5594
ENSG00000105058	-0.015	6.62	3.22	0.0807801	0.5594
ENSG00000117394	0.02	5.94	3.22	0.0807877	0.5594
ENSG00000177685	0.062	2.71	3.22	0.0808242	0.5594
ENSG00000204394	0.016	5.67	3.22	0.0808695	0.559404
ENSG00000079432	0.017	7.08	3.22	0.080915	0.559408
ENSG00000152223	0.022	5.92	3.22	0.0809927	0.559635
ENSG00000156384	-0.027	2.75	3.22	0.0811009	0.560017
ENSG00000188352	-0.022	4.54	3.21	0.0812478	0.560017
ENSG00000143614	0.012	6.26	3.21	0.0812521	0.560017
ENSG00000073849	0.024	8.11	3.21	0.0812731	0.560017
ENSG00000114473	-0.028	2.68	3.21	0.081325	0.560017
ENSG00000270049	0.024	3.15	3.21	0.0813404	0.560017
ENSG00000170242	0.022	6.22	3.21	0.0813624	0.560017
ENSG00000213757	-0.075	2.34	3.21	0.0814464	0.560287
ENSG00000204839	-0.054	3.32	3.2	0.0816408	0.561019
ENSG00000184584	-0.018	6.93	3.2	0.0816429	0.561019
ENSG00000223482	-0.037	3.87	3.2	0.0818004	0.561499
ENSG00000111335	0.027	6.89	3.2	0.0818027	0.561499
ENSG00000185808	-0.027	3.34	3.2	0.0819562	0.561629
ENSG00000182628	-0.021	3.73	3.2	0.0819727	0.561629
ENSG00000100403	0.02	6.5	3.2	0.0820076	0.561629
ENSG00000131370	0.034	4.41	3.19	0.0820318	0.561629
ENSG00000166527	-0.08	3.87	3.19	0.0820468	0.561629
ENSG00000158985	-0.016	8.27	3.19	0.0821111	0.561761
ENSG00000206190	0.03	5.41	3.19	0.0822245	0.5619
ENSG00000226015	-0.027	2.76	3.19	0.0822473	0.5619
ENSG00000129250	0.019	5.12	3.19	0.0822667	0.5619
ENSG00000109689	0.014	6.02	3.19	0.0823844	0.562257
ENSG00000173545	-0.015	5.03	3.19	0.0824482	0.562257
ENSG00000138286	0.014	4.33	3.18	0.082523	0.562257
ENSG00000198252	-0.021	5.24	3.18	0.082569	0.562257
ENSG00000111845	-0.027	3.38	3.18	0.0825836	0.562257
ENSG00000126524	-0.023	4.92	3.18	0.0825894	0.562257
ENSG00000150347	0.028	5.13	3.18	0.0826767	0.56236
ENSG00000137070	-0.032	5.69	3.18	0.0826947	0.56236
ENSG00000137154	-0.047	10.88	3.18	0.0827882	0.562554
ENSG00000273038	-0.043	2.13	3.18	0.0828826	0.562554
ENSG00000224051	0.022	5.12	3.17	0.0829721	0.562554
ENSG00000153015	-0.023	3.95	3.17	0.0829859	0.562554
ENSG00000169118	0.016	4.64	3.17	0.0830105	0.562554
ENSG00000159692	0.015	7.2	3.17	0.0830362	0.562554
ENSG00000105229	0.015	4.96	3.17	0.08308	0.562554
ENSG00000156983	0.014	5.66	3.17	0.083084	0.562554
ENSG00000240809	0.043	2.73	3.17	0.0832185	0.563158
ENSG00000160959	0.016	4.8	3.17	0.083282	0.563282
ENSG00000153113	-0.018	7.11	3.17	0.0834134	0.563618
ENSG00000166012	-0.018	6.09	3.16	0.083422	0.563618
ENSG00000135336	-0.02	4.69	3.16	0.0835139	0.563678
ENSG00000253998	0.21	3.65	3.16	0.0835212	0.563678
ENSG00000065600	0.016	3.8	3.16	0.0836566	0.564139
ENSG00000178209	0.025	8.74	3.16	0.08368	0.564139
ENSG00000104853	0.015	6.4	3.16	0.0837722	0.564299
ENSG00000179833	0.018	6.05	3.16	0.0837942	0.564299
ENSG00000215158	0.033	2.12	3.15	0.0840267	0.565061
ENSG00000011105	-0.063	1.59	3.15	0.084081	0.565061
ENSG00000173085	-0.029	3.38	3.15	0.0841229	0.565061
ENSG00000198945	0.026	4.47	3.15	0.084133	0.565061
ENSG00000183935	0.034	2.2	3.15	0.0842026	0.565061
ENSG00000182199	0.017	6.15	3.15	0.0842122	0.565061
ENSG00000136932	-0.014	5.02	3.15	0.0842621	0.565061
ENSG00000136738	-0.016	4.15	3.14	0.0843918	0.565061
ENSG00000148296	0.015	5.52	3.14	0.0843924	0.565061
ENSG00000204580	0.042	3.73	3.14	0.084444	0.565061
ENSG00000164530	-0.056	2.67	3.14	0.0844899	0.565061
ENSG00000243829	-0.026	3.8	3.14	0.0845477	0.565061
ENSG00000225138	-0.069	2.69	3.14	0.084599	0.565061
ENSG00000237765	-0.027	5.07	3.14	0.0846145	0.565061
ENSG00000164691	0.021	8.49	3.14	0.0846162	0.565061
ENSG00000092964	-0.032	5.28	3.14	0.0846883	0.565061
ENSG00000183250	0.03	3.47	3.14	0.0847227	0.565061
ENSG00000178464	-0.026	7.11	3.13	0.0848458	0.565061
ENSG00000130734	0.019	5.06	3.13	0.0849254	0.565061
ENSG00000179104	-0.039	2.86	3.13	0.0849535	0.565061
ENSG00000100554	-0.026	5.13	3.13	0.0849749	0.565061
ENSG00000231500	-0.05	10.46	3.13	0.0849932	0.565061
ENSG00000081985	0.061	2.12	3.13	0.0850084	0.565061
ENSG00000146729	-0.013	5.32	3.13	0.0850214	0.565061
ENSG00000116580	0.015	5.97	3.13	0.0850401	0.565061
ENSG00000137200	0.015	6.54	3.13	0.0851044	0.565188
ENSG00000159445	-0.031	5.59	3.13	0.0851621	0.565269
ENSG00000096433	0.039	6.24	3.12	0.0854322	0.566538
ENSG00000116288	-0.023	6.61	3.12	0.0854441	0.566538
ENSG00000085719	-0.03	6.1	3.12	0.0855021	0.566622
ENSG00000173585	0.063	2.71	3.12	0.0855942	0.566651
ENSG00000049656	0.015	6.63	3.12	0.0855974	0.566651
ENSG00000278030	0.043	4.4	3.12	0.0856812	0.566905
ENSG00000117308	-0.021	3.12	3.11	0.085807	0.56718
ENSG00000110442	-0.016	5.62	3.11	0.0858137	0.56718
ENSG00000108100	-0.021	7.11	3.11	0.0860269	0.567804
ENSG00000221829	0.017	3.96	3.11	0.0860563	0.567804
ENSG00000205885	0.037	3.69	3.11	0.0861037	0.567804
ENSG00000115289	-0.02	3.89	3.11	0.0861243	0.567804
ENSG00000164022	-0.025	5.17	3.1	0.08629	0.567804
ENSG00000111328	-0.033	3.59	3.1	0.0864108	0.567804
ENSG00000147138	0.053	4.1	3.1	0.086482	0.567804
ENSG00000233276	-0.044	8.5	3.1	0.0864877	0.567804
ENSG00000100209	-0.034	2.49	3.1	0.0865847	0.567804
ENSG00000125746	0.018	5.43	3.1	0.0866445	0.567804
ENSG00000149212	-0.028	7.03	3.1	0.0866672	0.567804
ENSG00000276043	0.031	3.98	3.1	0.0866911	0.567804
ENSG00000204843	0.017	6.34	3.1	0.086721	0.567804
ENSG00000183773	-0.038	2.37	3.09	0.0867793	0.567804
ENSG00000059758	0.025	5.54	3.09	0.0868511	0.567804
ENSG00000144182	-0.03	2.67	3.09	0.0868559	0.567804
ENSG00000109762	0.032	4.03	3.09	0.0868636	0.567804
ENSG00000184470	-0.02	5.13	3.09	0.086917	0.567804
ENSG00000123384	-0.039	5.97	3.09	0.0869848	0.567804
ENSG00000099219	0.026	4.64	3.09	0.0870276	0.567804
ENSG00000132676	-0.012	6.65	3.09	0.0870622	0.567804
ENSG00000168229	0.05	4.48	3.09	0.0870659	0.567804
ENSG00000122965	0.021	5.45	3.09	0.0870676	0.567804
ENSG00000165671	0.019	6.54	3.09	0.0871083	0.567804
ENSG00000234616	0.022	5.86	3.09	0.0871319	0.567804
ENSG00000184232	-0.034	4.36	3.09	0.0871393	0.567804
ENSG00000170458	-0.055	8.28	3.09	0.0871648	0.567804
ENSG00000100450	0.064	6.95	3.09	0.0871828	0.567804
ENSG00000148396	0.015	6.66	3.09	0.0872483	0.567934
ENSG00000128534	-0.03	5.11	3.08	0.0872967	0.567952
ENSG00000112773	-0.028	5.02	3.08	0.087508	0.568251
ENSG00000114021	-0.017	4.74	3.08	0.0875269	0.568251
ENSG00000196072	-0.03	5.43	3.08	0.0875459	0.568251
ENSG00000177576	0.017	4.03	3.08	0.0875719	0.568251
ENSG00000157870	0.022	4.83	3.08	0.0876448	0.568251
ENSG00000162928	0.017	3.9	3.08	0.0877028	0.568251
ENSG00000135452	0.014	4.78	3.08	0.0877092	0.568251
ENSG00000147687	-0.045	2.64	3.08	0.0877279	0.568251
ENSG00000265354	-0.018	4.36	3.07	0.0877526	0.568251
ENSG00000160932	0.031	7.54	3.07	0.0878772	0.568762
ENSG00000126215	0.02	5.55	3.07	0.0879824	0.569148
ENSG00000136240	-0.021	5.73	3.07	0.0881674	0.569873
ENSG00000151623	-0.033	3.6	3.07	0.0881859	0.569873
ENSG00000147905	0.022	5.15	3.06	0.0884059	0.570846
ENSG00000076043	-0.029	4.14	3.06	0.0884617	0.570846
ENSG00000164620	0.023	3.42	3.06	0.0884738	0.570846
ENSG00000224415	-0.028	2.23	3.05	0.0888115	0.572164
ENSG00000153130	-0.037	4.23	3.05	0.0888268	0.572164
ENSG00000020577	0.036	2.22	3.05	0.088854	0.572164
ENSG00000075151	0.026	5.45	3.05	0.0889203	0.572164
ENSG00000184792	-0.055	4.47	3.05	0.0889352	0.572164
ENSG00000160683	0.052	2.15	3.05	0.0889534	0.572164
ENSG00000143374	0.015	4.67	3.05	0.089003	0.572188
ENSG00000150787	-0.037	2.11	3.05	0.0892121	0.573237
ENSG00000140030	-0.019	5.97	3.04	0.0892603	0.573251
ENSG00000279088	-0.025	3.98	3.04	0.0893559	0.57357
ENSG00000123933	0.017	7.6	3.04	0.0895101	0.574264
ENSG00000104964	0.022	9.04	3.04	0.0895923	0.574497
ENSG00000042980	0.037	5.28	3.03	0.0897695	0.575337
ENSG00000178950	0.016	7.35	3.03	0.0898736	0.575708
ENSG00000132274	0.022	8.61	3.03	0.0901102	0.576927
ENSG00000197498	-0.023	3.64	3.03	0.0902004	0.577208
ENSG00000128268	0.049	2.7	3.02	0.0903026	0.57722
ENSG00000218227	-0.026	7.18	3.02	0.0903247	0.57722
ENSG00000211821	0.125	2.77	3.02	0.0903745	0.57722
ENSG00000158691	0.025	3.48	3.02	0.0903873	0.57722
ENSG00000134086	0.018	6.33	3.02	0.0904339	0.577222
ENSG00000101191	0.015	7.45	3.02	0.0905606	0.577735
ENSG00000123545	-0.032	3.56	3.02	0.0906856	0.577837
ENSG00000011451	0.016	5.53	3.02	0.090709	0.577837
ENSG00000127481	0.024	7.29	3.02	0.0907156	0.577837
ENSG00000168495	0.02	4.71	3.01	0.0908661	0.578283
ENSG00000223612	0.039	2.2	3.01	0.0909367	0.578283
ENSG00000169446	-0.016	4.91	3.01	0.0909819	0.578283
ENSG00000226360	-0.034	5.9	3.01	0.0910011	0.578283
ENSG00000124789	0.02	6.36	3.01	0.0910174	0.578283
ENSG00000108370	0.065	2.69	3.01	0.0910719	0.578335
ENSG00000279117	-0.021	4.81	3.01	0.0911307	0.578413
ENSG00000151470	-0.027	3.66	3.01	0.0912738	0.578546
ENSG00000143653	-0.023	3.76	3.01	0.0912802	0.578546
ENSG00000043143	0.018	7.19	3.01	0.0912908	0.578546
ENSG00000123178	-0.025	2.2	3	0.0914689	0.578843
ENSG00000214787	-0.048	1.66	3	0.0914961	0.578843
ENSG00000148303	-0.021	9.81	3	0.0915605	0.578843
ENSG00000171860	-0.056	4.4	3	0.0915732	0.578843
ENSG00000087053	0.021	4.1	3	0.0916075	0.578843
ENSG00000124783	-0.015	7.18	3	0.0917092	0.578843
ENSG00000174080	-0.037	4.01	3	0.0917461	0.578843
ENSG00000230673	-0.022	4.63	3	0.0917496	0.578843
ENSG00000134369	-0.03	2.23	3	0.091786	0.578843
ENSG00000048471	0.026	5.36	2.99	0.0919071	0.578843
ENSG00000188820	-0.031	4.36	2.99	0.0919082	0.578843
ENSG00000245060	0.016	5.2	2.99	0.0919383	0.578843
ENSG00000005249	-0.061	4.25	2.99	0.091941	0.578843
ENSG00000111641	0.039	5.93	2.99	0.092051	0.579235
ENSG00000078674	0.016	6.95	2.99	0.092161	0.579235
ENSG00000180787	0.027	4.64	2.99	0.0922069	0.579235
ENSG00000261614	-0.083	2.7	2.99	0.0922131	0.579235
ENSG00000260719	0.031	3.94	2.99	0.0922354	0.579235
ENSG00000197903	0.04	4.32	2.98	0.0923451	0.579632
ENSG00000197958	-0.027	9.18	2.98	0.0924847	0.579709
ENSG00000176953	0.017	6.68	2.98	0.0925204	0.579709
ENSG00000237214	-0.033	2.3	2.98	0.0925396	0.579709
ENSG00000144476	0.022	3.17	2.98	0.0925434	0.579709
ENSG00000077238	0.033	8.27	2.98	0.0926449	0.580054
ENSG00000099917	0.018	7.58	2.98	0.0927711	0.580482
ENSG00000102910	0.021	6.23	2.98	0.0928116	0.580482
ENSG00000189430	0.046	3.55	2.97	0.0928822	0.580482
ENSG00000143933	-0.025	8.39	2.97	0.0929375	0.580482
ENSG00000152102	0.011	6.58	2.97	0.092946	0.580482
ENSG00000163026	0.016	4.13	2.97	0.0931221	0.580651
ENSG00000119541	0.016	6.44	2.97	0.0931416	0.580651
[truncated: 10,473 more rows]
